# Supplementary material for: PIM3-mediated phosphorylation stabilizes myeloid leukemia factor 2 to promote metastasis in osteosarcoma
Source: J Clin Invest. 2025 Oct 15;135(20):e191040. doi: 10.1172/JCI191040 (PMC12520695; doi:10.1172/JCI191040)
Supplement: Supplemental table 1 [file jci-135-191040-s033.xlsx]

## Sheet: crispra_screen_results
Supplementary Table 1. crispra_screen_results
Gene.Name	average_fold change	res_rank
SRD5A2	16357.2	1
PLP1	6740.82	2
RPRML	5637.28	3
DUSP23	4424.79	4
CRB2	4385.41	5
STX18	4117.23	6
NNT	2240.55	7
UBE2G1	2151.92	8
C2orf91	1522.08	9
ZNF792	1420.43	10
LRCOL1	1280.05	11
MMP13	1144.69	12
SCD5	993.595	13
GABBR2	987.911	14
HAUS1	957.468	15
PLGLB1	942.863	16
PTGIS	841.03	17
FAM162B	768.035	18
C19orf67	722.892	19
PCYT1B	716.157	20
SOGA1	655.829	21
ROBO1	626.037	22
SOSTDC1	592.707	23
SLC50A1	546.056	24
PSMD5	535.811	25
CUL9	528.142	26
RPS2	501.155	27
TAS2R20	483.74	28
CSF1R	423.014	29
CD177	415.732	30
SDC1	397.131	31
ARF3	364.791	32
DNAJC19	345.445	33
OLFML3	328.194	34
ONECUT2	316.386	35
CORIN	313.33	36
PRKCZ	307.917	37
POLRMT	293.634	38
SNX33	270.15	39
RAB2B	264.752	40
REC8	251.258	41
CDC45	244.119	42
TMEM51	236.953	43
GSG2	226.148	44
CLN3	188.468	45
CRABP2	188.15	46
RGL2	179.977	47
TDRD5	168.732	48
USH1C	162.479	49
ACP5	161.341	50
STEAP2	154.127	51
IL24	138.534	52
EMC9	135.09	53
CXorf56	133.425	54
PPIAL4D	133.262	55
THOC5	121.278	56
SPATA13	115.567	57
VAMP3	110.395	58
SERINC2	101.253	59
DRAM2	100.795	60
SPAM1	95.6926	61
BET1	92.959	62
MRPL41	92.8819	63
RNF139	92.1028	64
YY1AP1	87.3054	65
ZNF408	81.0633	66
FBXO9	74.5036	67
DLGAP4	72.1794	68
ARL14EPL	71.1332	69
TMEM184B	71.1161	70
MRPL55	63.4835	71
LRP5L	62.9968	72
USO1	61.6478	73
CYP2B6	61.0413	74
PUS7L	54.6046	75
ANKRD20A4	47.4033	76
NOD1	46.8511	77
HSD11B1L	45.8272	78
FAM198B	44.3312	79
PCDP1	39.3159	80
SEPT6	38.7306	81
NEFH	37.4191	82
EIF4E1B	37.234	83
NDUFB11	36.5999	84
SETD3	33.7469	85
FOXD4L3	33.2102	86
PCYT1A	33.1226	87
TMUB1	30.2907	88
C4orf45	29.4999	89
FBXW4	28.686	90
C6	28.2761	91
RAD17	22.4186	92
FBN3	21.8119	93
LSMEM2	19.4717	94
KIAA0391	19.22	95
HSPE1	18.3205	96
SPATA2	17.3539	97
AKAP8	16.719	98
CCNG2	16.3597	99
CAMP	12.4845	100
MAT1A	12.1693	101
AICDA	11.6198	102
TTLL7	11.2139	103
USP1	10.2017	104
ZNF213	9.87084	105
PHC1	9.66382	106
RP1	9.54022	107
SYBU	9.1475	108
STK24	9.08819	109
THG1L	8.94789	110
SMC3	7.77921	111
DLK1	7.50854	112
N6AMT1	7.47373	113
RRP15	7.41057	114
LATS2	7.36635	115
CSMD2	7.25314	116
PPP1R12B	7.12271	117
TJAP1	7.06325	118
FXYD2	6.31546	119
EXPH5	6.20008	120
SLC22A7	6.10636	121
CAPN3	5.94086	122
PDE1C	5.71808	123
SLC6A5	5.57109	124
SYNPR	5.31291	125
WBSCR16	5.16224	126
MRGBP	4.86658	127
PHC3	4.36178	128
PET112	4.06718	129
EXOC3L1	3.93139	130
AP4B1	3.84599	131
BBIP1	3.59953	132
CPNE3	3.53074	133
TIGD4	3.11079	134
DLD	3.08419	135
HIST1H4F	3.01361	136
RPS6KA6	2.97869	137
RAB3IP	2.89828	138
ZNF585A	2.83655	139
UNC119	2.75706	140
TTC34	2.7449	141
LTA	2.57251	142
SEPW1	2.40869	143
LY96	2.37031	144
PCDHGB7	2.27915	145
ADCY5	2.15262	146
DAPK2	2.11972	147
YPEL1	2.05274	148
PPP2R5C	1.92585	149
PRKG2	1.83728	150
P2RX1	1.75424	151
EXOSC7	1.62661	152
PHLPP1	1.61877	153
CDKN3	1.6095	154
E4F1	1.60235	155
ZFHX3	1.57662	156
ZSCAN30	1.56911	157
BRD9	1.53503	158
CCDC68	1.51357	159
CXCL1	1.49371	160
CEP19	1.48987	161
FGF8	1.48067	162
HDGFRP2	1.43738	163
GPR153	1.42637	164
PSENEN	1.3475	165
TRIM7	1.22381	166
KCNT1	1.22189	167
LANCL1	1.20103	168
WFDC2	1.17226	169
SERPINF2	1.15656	170
SHISA5	1.14861	171
CELSR3	1.14563	172
TLE3	1.12581	173
AKAP8L	1.11392	174
PLTP	1.03067	175
PDGFD	1.01503	176
PON2	0.972983	177
SDK2	0.969606	178
SET	0.962413	179
BRCA1	0.913998	180
CSNK1G1	0.904453	181
SPRY1	0.872279	182
NPVF	0.833354	183
MROH5	0.825409	184
PSMA5	0.820438	185
BTG3	0.796416	186
ZDHHC24	0.789814	187
SLCO2B1	0.785936	188
SPINT3	0.747916	189
YTHDF3	0.671204	190
DCAF16	0.670669	191
SMYD3	0.618529	192
NLRP14	0.614652	193
EIF4G2	0.570179	194
COLEC11	0.557385	195
TRIM34	0.516039	196
PPIL4	0.485418	197
PPID	0.466437	198
ANK3	0.465015	199
FOXS1	0.4596	200
ANKRD6	0.453271	201
NUDT1	0.442859	202
NXPH2	0.441669	203
GDF15	0.427433	204
KCNA2	0.420663	205
PRPSAP2	0.418226	206
AK2	0.415663	207
ITK	0.412549	208
ABHD17B	0.397825	209
SLC39A5	0.380018	210
TMEM14A	0.375121	211
P4HA2	0.367542	212
NUGGC	0.359607	213
STK3	0.349068	214
CTNNA2	0.345298	215
NDC1	0.340453	216
ANKH	0.340147	217
RNF183	0.337395	218
SFTPA1	0.333409	219
FAIM	0.329422	220
PAFAH2	0.322322	221
COL4A3	0.313373	222
RNF128	0.303202	223
ENAH	0.29886	224
SH3GL1	0.290963	225
RAB9B	0.27127	226
IFI16	0.269425	227
TLX2	0.264788	228
ZNF621	0.262987	229
MAATS1	0.258091	230
PRAMEF4	0.257808	231
ST3GAL4	0.254827	232
BCAP31	0.252152	233
NXNL1	0.247025	234
SERINC4	0.246872	235
GRN	0.238549	236
MLF2	0.236386	237
NFKB2	0.234333	238
ZNF497	0.233588	239
ZNF385C	0.227997	240
HMCES	0.226888	241
CXCR1	0.219025	242
NPBWR1	0.215957	243
F2R	0.212951	244
CTH	0.209054	245
GGT1	0.203317	246
THRA	0.200101	247
SLC34A2	0.19981	248
TRIM46	0.19939	249
SH2D3A	0.197669	250
EPHA6	0.196704	251
TFAP2B	0.19497	252
COX16	0.194563	253
SMIM22	0.188574	254
HSPA14	0.186283	255
SPON1	0.184183	256
NCKAP1L	0.182518	257
SSH1	0.180145	258
CALML6	0.178803	259
TYW3	0.175876	260
DHRSX	0.174551	261
KRTAP24-1	0.17332	262
TBC1D14	0.172656	263
PRKCQ	0.170341	264
ATP5C1	0.169944	265
RBFA	0.16964	266
ZNF830	0.167276	267
TAF12	0.162856	268
LIMA1	0.15929	269
FBXW12	0.157799	270
NDUFS3	0.156602	271
SERBP1	0.15283	272
GRM5	0.152121	273
SLC22A2	0.151504	274
FAM49B	0.147822	275
FBXW5	0.146563	276
LEKR1	0.143287	277
ASTN2	0.142664	278
DNAJC21	0.141577	279
PTPN20A	0.139555	280
IGFBP3	0.137778	281
LAT	0.137276	282
CCDC141	0.135606	283
BRD3	0.135399	284
TCF12	0.135271	285
MROH2B	0.135033	286
TPRN	0.132037	287
DCLK3	0.130971	288
BPIFA3	0.130279	289
WDR73	0.130109	290
ZNF518A	0.12921	291
GAGE2A	0.128584	292
PTGFRN	0.128449	293
NXPE3	0.128278	294
MAST3	0.127206	295
BHMT2	0.1267	296
LAS1L	0.125175	297
ANKFN1	0.124382	298
TLN1	0.123001	299
RPAIN	0.122366	300
LATS1	0.121809	301
ITPRIPL1	0.117206	302
EMC2	0.116637	303
TRIM25	0.116425	304
FZD7	0.116064	305
KLHL10	0.114957	306
EME1	0.114561	307
MGST3	0.11424	308
C7orf33	0.113795	309
GMCL1	0.113769	310
VN1R2	0.110201	311
ZNF480	0.110118	312
C10orf32	0.109748	313
IKZF1	0.109644	314
ADAMTS13	0.108945	315
NECAB2	0.108671	316
PKMYT1	0.107055	317
COQ7	0.106834	318
EIF4A1	0.106012	319
DHX35	0.105517	320
SRF	0.104506	321
PURG	0.103981	322
EPHA10	0.100985	323
VWA3A	0.10051	324
CD274	0.100501	325
NKAIN2	0.10014	326
SGCD	0.100008	327
SPATA31E1	0.0993703	328
SFT2D2	0.0961408	329
TMOD4	0.0960631	330
C11orf49	0.0947682	331
TMEM248	0.0945921	332
EXTL1	0.0940208	333
ZNF852	0.0930115	334
MYL12B	0.0901923	335
PRKAR2B	0.0900015	336
TRMT44	0.089965	337
TMEM200B	0.0898251	338
RNF182	0.0898018	339
AOC2	0.0897777	340
FCF1	0.087938	341
CGB8	0.0876128	342
EMC8	0.0876011	343
SGSH	0.0865527	344
OBP2A	0.0862185	345
ZXDC	0.085804	346
TK1	0.0853891	347
ZWINT	0.0833698	348
PLAGL1	0.0831388	349
KLC4	0.0830201	350
ZNF513	0.0826888	351
PPP1R27	0.0826067	352
GPM6A	0.0825895	353
HS1BP3	0.0824352	354
LYSMD3	0.0821976	355
SPATA31D1	0.0812387	356
MMD2	0.0812163	357
FAM120AOS	0.0801631	358
MPZL1	0.0800788	359
CUL2	0.0798333	360
TPD52L2	0.0790124	361
POFUT2	0.0783037	362
NUDCD2	0.0778039	363
EGLN2	0.0777292	364
SMIM2	0.0774191	365
SLC7A7	0.0762422	366
CACNA1B	0.0761392	367
PKNOX1	0.0757358	368
KIF5B	0.0752564	369
HIST1H2AI	0.0750241	370
TSPAN5	0.0748707	371
CCNY	0.0747186	372
MYBL2	0.0747029	373
CYB5RL	0.0741503	374
TMEM245	0.0736471	375
AKAP10	0.0733601	376
TMEM161A	0.0732555	377
C14orf166	0.0730852	378
ATL2	0.0729626	379
ZNF649	0.0727448	380
GRID2	0.0725956	381
MS4A13	0.0724694	382
KIFC3	0.072167	383
RNF135	0.0718071	384
CST9L	0.0702439	385
TMEM258	0.0702362	386
GABRQ	0.0702026	387
CUL4A	0.0698309	388
LCE3C	0.0697453	389
AKAP12	0.0695641	390
POMC	0.0695261	391
LOC100129083	0.0690463	392
CALHM1	0.0690112	393
L1CAM	0.0689956	394
BIN3	0.0680054	395
UQCRHL	0.0680028	396
MFAP5	0.066969	397
CEP72	0.0662248	398
SYNC	0.0655459	399
TMEM41B	0.0653804	400
ANKMY2	0.0652425	401
UBE3D	0.0645898	402
SKP2	0.0643948	403
CD28	0.0643595	404
CCDC40	0.0642335	405
ARHGAP6	0.0639105	406
CACNB4	0.0636018	407
USP25	0.0635135	408
YBX2	0.0634746	409
PLRG1	0.0630532	410
TMEM178A	0.0629385	411
KIAA1407	0.0618043	412
PHKA2	0.0617744	413.5
TET1	0.0617744	413.5
NMU	0.0615677	415
APOL4	0.0615336	416
TMEM156	0.0614945	417
TBCK	0.0611549	418
TTC30B	0.0610919	419
CDK8	0.0609769	420
DDX58	0.0609478	421
ASMT	0.0608275	422
C3	0.0606907	423.5
LINGO3	0.0606907	423.5
AGAP3	0.0605257	425
SLC26A4	0.0601763	426
EPCAM	0.0600957	427
PPP4C	0.059971	428
MADD	0.059833	429
CD5	0.0597696	430
COL11A1	0.0595818	431
TMEM150C	0.0590877	432
OR52L1	0.0590048	433.5
PLD2	0.0590048	433.5
NMRK1	0.0585875	435
SLC25A5	0.0584703	436
ZNF366	0.0584429	437
MEDAG	0.0577608	438
PRRT1	0.0572811	439
OR8J1	0.0568191	440
CRY1	0.0567416	441
PCDH8	0.0565226	442
CTSW	0.0564131	443
MRPL17	0.0561275	444
PALM	0.0560222	445
PLEKHF2	0.0550712	446
TAGAP	0.0547902	447
EPB41	0.0544615	448
HYOU1	0.054459	449
DPAGT1	0.0542046	450
CYP4F12	0.0540777	451
NANS	0.0540526	452
HIST1H3E	0.053794	453
ZSCAN10	0.0537026	454
PNLIPRP3	0.0535506	455
S1PR3	0.0533816	456
CDK5RAP2	0.0523117	457
TARBP2	0.0518571	458
SLC25A24	0.0517511	459
PTPN5	0.0516324	460
NRBP2	0.0512078	461
FUK	0.0510916	462
PDZRN4	0.050787	463
PPP1R3D	0.0507265	464
IREB2	0.0506354	465
RND3	0.0504467	466
EPHA7	0.0502037	467
GYPA	0.0499089	468
CDC42BPB	0.049853	469
FAAH2	0.0497413	470
VN1R5	0.0494368	471
LZTS1	0.0492639	472
ZFP14	0.0488693	473
SLC26A1	0.0487378	474
NDST1	0.0485935	475
SLC32A1	0.0484652	476
HLA-DOA	0.047988	477
AXIN1	0.0478227	478
TUBA3E	0.0478103	479
TIFA	0.0477658	480
HTR1F	0.0476517	481
LY6E	0.0475737	482
GLT1D1	0.0467096	483
FAM102A	0.0466704	484
TNFRSF10A	0.0464811	485
DEFA4	0.0464117	486
FGFR2	0.0464041	487
CPT1B	0.0463303	488
L3HYPDH	0.04608	489
HCK	0.0460664	490
ENY2	0.0458552	491
LDLRAD3	0.0456178	492
DNAJB14	0.0452822	493
VPS28	0.0452608	494
C11orf52	0.0449111	495
NANOS1	0.0449001	496
BRD7	0.0446802	497
SCGN	0.0444694	498
SNRNP35	0.0444567	499
JADE3	0.0443941	500
LOC643355	0.0440806	501
SYDE1	0.0438628	502
ISM2	0.0438236	503
AP2A2	0.0436474	504
C19orf68	0.0436194	505
SYT12	0.0434799	506
C1orf141	0.0432955	507
SLITRK5	0.0432421	508
ELP2	0.0430576	509
DEFA1B	0.0430434	510
CCDC108	0.042907	511
SCN11A	0.0429059	512
LRRD1	0.0428115	513
C9orf84	0.0424882	514
TAF1L	0.0424821	515
PAPOLA	0.0423423	516
GLYAT	0.0422845	517
LRRC23	0.0422407	518
ICOSLG	0.0420609	519
SEPN1	0.0419317	520
NARG2	0.0418973	521
HIST1H3H	0.0418274	522
PRR12	0.041749	523
LOC653602	0.0416612	524
NPRL2	0.0412239	525
FXYD7	0.041183	526
GCNT7	0.041087	527
AKIP1	0.0409662	528
GRWD1	0.0405869	529
LRRN1	0.0404604	530
POF1B	0.040306	531
FHAD1	0.0402228	532
EIF2S3	0.0402011	533
FER1L5	0.0400992	534
PSG9	0.0400313	535
KCNB1	0.0394971	536
CD2AP	0.0394177	537
BSG	0.0393669	538
DHRS1	0.0393577	539
SEC23B	0.0393401	540
TCF25	0.0392892	541
ATOX1	0.039251	542
GAGE1	0.0392085	543
LAMTOR5	0.0391731	544
TIGIT	0.0391355	545
SCN9A	0.0390952	546
FGD3	0.0390027	547
SP140	0.0388898	548
MCTS1	0.0388166	549
TAP2	0.0388122	550
ZNRD1	0.0386744	551
TDRD1	0.0386658	552
KIAA1462	0.0386329	553
BCDIN3D	0.0382272	554
SEPT10	0.0379676	555
RNF41	0.0379317	556
RAB1B	0.0376087	557
CPT1A	0.0373986	558
CHRNA7	0.0371936	559
OLAH	0.0371469	560
LURAP1	0.0370823	561
B3GALTL	0.037053	562
OR10A6	0.0367537	563
TNFAIP8L1	0.0366196	564
FAM92B	0.0365426	565
FRG2C	0.0365234	566
DKKL1	0.0364144	567
MRS2	0.0363452	568
SLC8A1	0.0359409	569
IQCJ-SCHIP1	0.0359223	570
IFI44L	0.0357275	571
ZDHHC12	0.0355826	572
ZNF552	0.0354423	573
RSPH3	0.0354202	574
KAT2A	0.035173	575
EXOSC9	0.0350596	576
ERMP1	0.0350138	577
TLDC1	0.0348905	578
LOC100130357	0.0348173	579
DPEP3	0.0348079	580
HSPA4L	0.0347778	581
BAMBI	0.034279	582.5
DMRTC2	0.034279	582.5
SMAP2	0.0342151	584
FUNDC1	0.034145	585
IGSF11	0.0340651	586
COL26A1	0.0340566	587
TEAD2	0.0339027	588
CAMK1	0.033717	589
PELI1	0.0336083	590
ACSM4	0.0335966	591
C16orf92	0.0334691	592
SLC39A1	0.033221	593
A4GNT	0.033104	594
SORD	0.0330427	595
UPK3A	0.0329724	596
NKRF	0.0327493	597
TMEM106C	0.0327485	598
NPTN	0.0326986	599
CEMP1	0.0326355	600
BIN1	0.0326172	601
ZNF521	0.0325566	602
SPHK1	0.032532	603
COX5A	0.0323684	604
GEN1	0.0323071	605
ADAM19	0.0322659	606
C2orf48	0.0319425	607
ACTR10	0.0319425	608
NOTCH2NL	0.0318857	609
WNT7A	0.0317158	610
FMOD	0.0316312	611
QPRT	0.0316097	612
PIP5K1C	0.0314555	613
CCBL2	0.031442	614
OR7G2	0.0313164	615
IL2RA	0.0311883	616
SLC25A11	0.0311836	617
ANKRD23	0.0311567	618
GCN1L1	0.0311209	619
NXPE4	0.031035	620
TXNRD3	0.030882	621
APP	0.0308808	622
TMEM99	0.0307945	623
BEND4	0.0306371	624
RAB25	0.0305693	625
OTUD5	0.0304045	626
PCDHA2	0.0303453	627
TCERG1	0.0301719	628
UTY	0.0300373	629
CXCR4	0.0299753	630
AGT	0.0299512	631
SIAH1	0.0295867	632
PRKD3	0.0295571	633
CD36	0.029516	634
C1QTNF1	0.0294945	635
NPAS1	0.0294148	636
NOC3L	0.0293354	637
ACCS	0.029094	638
DUSP3	0.0290884	639
PPP2R4	0.0288281	640
MAPK9	0.0286811	641
PRKCSH	0.0285363	642
NDUFA13	0.0285173	643
TCEAL7	0.0284488	644
FOXO4	0.0284186	645
C21orf58	0.0284071	646
GATA4	0.0283516	647
MUC5B	0.0283013	648
SMC2	0.0282212	649
PIEZO1	0.0282014	650
ULK1	0.0279026	651
CBR1	0.0277066	652
SORBS2	0.0276478	653
CAMKK1	0.0275614	654
LOC100129924	0.0275131	655
MDFIC	0.0274613	656
NCOR2	0.0274481	657
THBD	0.0274301	658
GSTP1	0.0274162	659
NME9	0.0270719	660
PCSK5	0.0270507	661
NHLH2	0.0270107	662
CPVL	0.0268584	663
ADAD2	0.0267753	664
CADM3	0.026741	665
MARVELD3	0.0265153	666
RTN2	0.0265105	667
TMSB15A	0.0264766	668
DNASE2B	0.0261307	669
ASPRV1	0.0260103	670.5
C10orf95	0.0260103	670.5
GATA2	0.0259532	672
CCDC38	0.0258778	673
PLSCR1	0.0258525	674
GLIPR2	0.0258345	675
PALLD	0.0257753	676
GMPPB	0.0257177	677
RYK	0.0256882	678
TMEM120B	0.0256556	679
CREM	0.0256083	680
TTC39C	0.0255458	681
CIB3	0.0254509	682
FDPS	0.0253238	683
CHADL	0.02521	684
STK25	0.0252088	685
UBASH3B	0.0251802	686
NAA10	0.024897	687
CENPL	0.0248901	688
GPR113	0.0248663	689
RPAP1	0.0248543	690
BIRC6	0.0247774	691
ZNF850	0.0246928	692
BID	0.0246873	693
SMARCA5	0.0245585	694
PRKAA1	0.0245141	695
TBX21	0.0244142	696
PM20D2	0.0241814	697
GRB2	0.0240443	698
CCDC180	0.0239568	699
RPL34	0.0238907	700
PCP2	0.0238428	701
USP17L25	0.0236952	702
DYNLL2	0.0236134	703
FAM19A3	0.0236019	704
AP1S3	0.0235835	705
LOC152586	0.0235816	706
TOX2	0.0235389	707
IMMP1L	0.0235318	708
COPS3	0.0233659	709
PRKRIR	0.0233527	710
SLC38A7	0.0233184	711
CEBPG	0.0232763	712
TRMT2B	0.0232432	713
PSMA8	0.0232208	714
LRRC56	0.023107	715
KIF18B	0.0229604	716
RASA4B	0.0229569	717
TBX22	0.0229411	718
SH2D4A	0.0228978	719
FBN2	0.0226768	720
TRAK1	0.0226458	721
SLC25A42	0.0225789	722
C18orf54	0.0225601	723
GHRHR	0.0225071	724
KMT2D	0.0224745	725
S100A4	0.0224514	726
TRAF5	0.0223942	727
GOLPH3	0.022302	728
TAMM41	0.0221251	729
USP32	0.0221149	730
FLT3LG	0.0219918	731
NCLN	0.0219651	732
GADD45GIP1	0.0218837	733
SMC1B	0.0217399	734
SHMT1	0.0216812	735
TGIF2	0.021613	736
CSDC2	0.0215708	737
TCEAL1	0.0215445	738
DGKZ	0.0212131	739
MYLK	0.0211712	740
KRTAP19-1	0.0210083	741.5
NIPA1	0.0210083	741.5
SHC3	0.0209412	743
DSCC1	0.0207119	744
MYADM	0.0205792	745
ARHGAP12	0.0205775	746
CERS5	0.0205101	747
SMIM8	0.0203345	748
PIK3R5	0.0200639	749
LRRC36	0.0199835	750
HRAS	0.019797	751
MUCL1	0.0197904	752
FES	0.0196922	753
ISYNA1	0.0195727	754
C15orf54	0.0195302	755
LSP1	0.0195077	756
SLC24A4	0.0194267	757
HMGN2	0.0194092	758
ZSWIM2	0.0193419	759
GDF9	0.0193066	760
LAMTOR1	0.0192971	761
MAPRE2	0.0192513	762
MAMLD1	0.0191766	763
ATN1	0.0191655	764
SPACA5B	0.0191347	765
TMEM236	0.0188473	766
FAM110A	0.0187001	767
SALL2	0.0185968	768
AADAT	0.0185445	769
MAP3K9	0.0184478	770
ASB10	0.018424	771
TMEM139	0.0183294	772
DCTN4	0.0180825	773
ADORA2A	0.0180733	774
NEBL	0.0180106	775
STMN1	0.0178601	776
OR52I2	0.0177232	777
ETFB	0.0175865	778
NRN1	0.0174871	779
USP5	0.0173136	780
SERPING1	0.017258	781
SYTL2	0.0170535	782
ANXA4	0.0170325	783
WDR35	0.0169728	784
PNOC	0.0168513	785
ZNF662	0.0167423	786
CELF4	0.0167346	787
SPHK2	0.0167119	788
SPATA17	0.0163865	789
TMEM54	0.0163544	790
GFOD1	0.0161468	791
ARPC4	0.0160785	792
AFF1	0.0160385	793
RAB34	0.0160275	794
SEMA3B	0.0160252	795
SLC1A6	0.0159858	796
SH3KBP1	0.0157518	797
ARHGAP17	0.0156879	798
ILVBL	0.0156862	799
CECR1	0.0155685	800
PSMA6	0.0155117	801
KNTC1	0.0155031	802
SHOX	0.0154589	803
NFE2L2	0.0153471	804
FBXL13	0.0152362	805
PDE4D	0.0152296	806
SLC39A3	0.0151578	807
EFCAB11	0.0150581	808
NANOG	0.0150276	809
IRX4	0.0150172	810
MPP2	0.0148869	811
RNASE1	0.0147108	812
SVIL	0.0146941	813
ZNFX1	0.0146078	814
RNASE2	0.01455	815
TNIP1	0.0145178	816
PDCL	0.0141983	817
HIPK3	0.0141745	818
DLG1	0.0141284	819
SULF1	0.0139341	820
SPANXN3	0.0139106	821
PDP1	0.0136842	822
IMPACT	0.0136293	823
ARHGEF33	0.013623	824
SDF4	0.0134479	825
RNPS1	0.0133857	826
FAM229A	0.0132854	827
TFAP2A	0.0132494	828
MYCL	0.0132275	829
MAPKAPK3	0.0131647	830
TMBIM6	0.0129568	831
CREB3L2	0.0128316	832
IFT74	0.0128167	833
ETV7	0.0126103	834
GUK1	0.0124494	835
ZNF645	0.012448	836
ART5	0.012318	837
PREPL	0.012291	838
HPSE	0.0122485	839
FAM71F2	0.0122032	840
ENTPD1	0.0121381	841
ZNF667	0.0121014	842
KCTD14	0.0119859	843
LMNA	0.0117554	844
ZFYVE28	0.0116536	845
TANGO2	0.0115595	846
SLC35A3	0.0114947	847
TRPV1	0.0114691	848
MEST	0.0114485	849
ADCK4	0.0113236	850
OAT	0.0113072	851
GTF2A1	0.0113055	852
PFDN6	0.0110766	853
RPL15	0.0110002	854
ELANE	0.0109857	855
PDE11A	0.01087	856
ARMC4	0.0108114	857
AREG	0.0107335	858
GUCD1	0.0106531	859
PDE5A	0.0106209	860
RPL28	0.0105316	861
CCDC65	0.0101746	862
TBC1D1	0.00998521	863
RAB27B	0.0098633	864
PGAP2	0.00983277	865
POMGNT1	0.0098205	866
EIF4G1	0.0096125	867
CXCR5	0.00949656	868
SENP1	0.00931865	869
CAPN1	0.00875665	870
LUC7L2	0.00874859	871
GPR161	0.00871441	872
CLCF1	0.00864984	873
GSTT2B	0.00863007	874
DUX4L2	0.00833496	875
ZNF423	0.0082039	876
CNPPD1	0.0081628	877
BANP	0.00813255	878
FAM107B	0.008073	879
CLIC1	0.00784995	880
MANEAL	0.00782963	881
MDK	0.00772364	882
CAV1	0.00768885	883
LIN9	0.00763259	884
MIF4GD	0.00756341	885
SSH2	0.00756035	886
RPL17	0.0073283	887
LOC101060376	0.00715839	888
C14orf159	0.00711638	889
HIF1A	0.00707749	890
MECOM	0.0069807	891
FYN	0.00694342	892
IMPDH1	0.00686117	893
FRMD5	0.00681351	894
DNAJA4	0.00680807	895
TPM4	0.00679983	896
ABL2	0.00675592	897
SYPL1	0.00671613	898
EYA1	0.00655315	899
PSMG3	0.00638691	900
TRPV4	0.00612007	901
CSPG5	0.00592052	902
CDK14	0.00579109	903
NADK	0.00553869	904
WWTR1	0.00550789	905
PDIA6	0.00548527	906
B3GALNT1	0.00525717	907
PTP4A2	0.00514588	908
CDC25C	0.00480824	909
FKBP11	0.00465709	910
USP17L2	0.00460827	911
C8orf22	0.00459056	912
CAST	0.00429048	913
SYNCRIP	0.00391877	914
ABAT	0.00387788	915
CSAD	0.00371046	916
FNDC3A	0.00365245	917
FAM107A	0.00361324	918
GHR	0.00339822	919
ANXA8	0.00333036	920
BRF1	0.0032357	921
PUS1	0.00297345	922
NOS1	0.00267413	923
CDKN1A	0.00263485	924
ELMO1	0.00250836	925
ANAPC15	0.00242159	926
STRA6	0.00241524	927
SGOL1	0.00238003	928
UBE2D3	0.00235591	929
SH2D3C	0.00189914	930
PROM1	0.00137336	931

## Sheet: input
Target sequence	Refseq ID	Gene Name	Reverse Complement	count
CTCCATGCCCATCCTCATTG	NM_001040663	GAGE1	caatgaggatgggcatggag	10311
AGGAAACAGCAGAGGGAGGT	NM_001040663	GAGE1	acctccctctgctgtttcct	8859
AAGATGGGGTGAGTTTTGAG	NM_001040663	GAGE1	ctcaaaactcaccccatctt	5600
TTGGGGCGTGGCGCTGGGAA	NM_001127212	GAGE2A	ttcccagcgccacgccccaa	4646
ATTGAGTGCTGATATTTGAT	NM_001242326	USP17L25	atcaaatatcagcactcaat	3241
GAGACCACGCTTGTGCCACG	NM_001006121	RBMY1B	cgtggcacaagcgtggtctc	2845
CCTGCGGCTCCATCATCTCG	NM_001006117	RBMY1J	cgagatgatggagccgcagg	2811
ACAGCGGCGTCCGCGGCGAT	NM_001042395	PTPN20A	atcgccgcggacgccgctgt	2558
CGACAGCTGGACACGCCCCT	NM_201453	CBWD3	aggggcgtgtccagctgtcg	2521
CTCCACCCCTTCATGAATGG	NM_001127386	DUX4L2	ccattcatgaaggggtggag	2361
CGAGGATGGTCTCGATCTCT	NM_001097604	XAGE1E	agagatcgagaccatcctcg	2345
TTGTGACCCCTGCACGTCAA	NM_001042391	PTPN20A	ttgacgtgcaggggtcacaa	2325
ATAGTGTTGCTCTGTTGCCC	NM_001080146	CT47A1	gggcaacagagcaacactat	2283
TCACTGCAACCTCCGCCTCC	NM_206923	YY2	ggaggcggaggttgcagtga	2248
GAGGCAGGTTCTGTCTCTCC	NM_001042395	PTPN20A	ggagagacagaacctgcctc	2228
ACTCACTCCATGACCGGGCG	NM_001097604	XAGE1E	cgcccggtcatggagtgagt	2206
TCGCGCACCTGATGAGTGGG	NM_001242326	USP17L25	cccactcatcaggtgcgcga	2198
GAACCCACACACAGAGAGGA	NM_001097605	XAGE1E	tcctctctgtgtgtgggttc	2178
CTCTCAGTGCCTTGGAAGAC	NM_001042395	PTPN20A	gtcttccaaggcactgagag	2060
GCGGAGGCGGGTGGATCATG	NM_001097604	XAGE1E	catgatccacccgcctccgc	2016
GGGGTGTTCGCGGTTGGTGG	NM_201402	USP17L2	ccaccaaccgcgaacacccc	2015
GGATTCCAAAGTCGTTAATG	NM_001097605	XAGE1E	cattaacgactttggaatcc	1973
GCGCTGTACCTGGGCGACCT	NM_001080956	PLAGL1	aggtcgcccaggtacagcgc	1887
TCCACCCAGTTAATCCTGAT	NM_001099852	PRAMEF20	atcaggattaactgggtgga	1728
CTTTGCCCCCACCGGTGACC	NM_001080956	PLAGL1	ggtcaccggtgggggcaaag	1697
GGCAGGCATGTTGACGCCTC	NM_001291463	LOC102724862	gaggcgtcaacatgcctgcc	1674
GACGCCCTGGGTCCCTTCCG	NM_001127386	DUX4L2	cggaagggacccagggcgtc	1592
TGTGGTGACGGCCCCTCACA	NM_080720	H2AFB3	tgtgaggggccgtcaccaca	1579
CATTCGCTCAAGTCCACATC	NM_001012413	SGOL1	gatgtggacttgagcgaatg	1530
CACTCGGTCTGAGAGGTCGG	NM_001098805	ANKRD20A4	ccgacctctcagaccgagtg	1508
GATTGGGAAGGAAACCCTTT	NM_153716	HSFY2	aaagggtttccttcccaatc	1480
ACAAGAGTCTCGCGGAAGAG	NM_001080955	PLAGL1	ctcttccgcgagactcttgt	1472
GGGCAAGGCGGGATAAGGAG	NM_001097605	XAGE1E	ctccttatcccgccttgccc	1410
GGGCGCTGCTGACCCGGGCA	NM_001291463	LOC102724862	tgcccgggtcagcagcgccc	1395
GGGGGAGGTGCAGCAGGAGG	NM_001113541	SPATA31A5	cctcctgctgcacctccccc	1379
CGGAGCCTGCGGTCGGGTCT	NM_001012413	SGOL1	agacccgaccgcaggctccg	1373
TGTCTGTGCCCTGCCCCCAG	NM_001282483	PRKG2	ctgggggcagggcacagaca	1342
GGCCCACCCGGGCAGTCTCC	NM_001042391	PTPN20A	ggagactgcccgggtgggcc	1326
TGAGGCCGCTCCGCCCCAGC	NM_001006117	RBMY1J	gctggggcggagcggcctca	1323
CTGAACCCCACCCCCAACCC	NM_001098405	GAGE12F	gggttgggggtggggttcag	1308
AAGGCCTTCCTTCCCACCCA	NM_181880	VCY1B	tgggtgggaaggaaggcctt	1281
ATGATTATCCGCCCCCGCGT	NM_001080955	PLAGL1	acgcgggggcggataatcat	1268
AGCTTTCCTTGTGATGTCAC	NM_001145224	GOLGA6D	gtgacatcacaaggaaagct	1265
GGCTGACCAAGGTAGATGAG	NM_001042500	DEFA1B	ctcatctaccttggtcagcc	1255
GGAGTGCAGTGGCGCGATCT	NM_014064	NTMT1	agatcgcgccactgcactcc	1254
GGCAGTTAGTGAACTCCATC	NM_001164417	SSX2B	gatggagttcactaactgcc	1248
AGCGGCACCCACACGTCCTG	NM_001289049	PLAGL1	caggacgtgtgggtgccgct	1199
ACCTCCGGCTGCAGGTCCCC	NM_054020	CATSPER2	ggggacctgcagccggaggt	1198
CTATGTCCAATGAATGATCA	NM_001080146	CT47A1	tgatcattcattggacatag	1189
GGCAGGGACAGCAGTCGCAT	NM_001145224	GOLGA6D	atgcgactgctgtccctgcc	1179
TGGAGATGCAGGCCCGCCAG	NM_001282469	TSPY10	ctggcgggcctgcatctcca	1175
CAAGGATGATGGACCAATCA	NM_001164417	SSX2B	tgattggtccatcatccttg	1173
CAGCATCCCCTGACAGCATG	NM_001137548	FAM25C	catgctgtcaggggatgctg	1173
ACTCTGGGCGCTGCTGACCC	NM_001291459	LOC101060376	gggtcagcagcgcccagagt	1170
CCAAGCCCCAGGCCGAACCC	NM_001099405	SCN5A	gggttcggcctggggcttgg	1154
AACCTGCGCCCTCCGGATCT	NM_001143782	FKBP11	agatccggagggcgcaggtt	1124
TGGGACTCGGCCGGCCACCC	NM_018253	YY1AP1	gggtggccggccgagtccca	1120
ATCACTGCTGAAAAAGGCAG	NM_001031850	PSG6	ctgcctttttcagcagtgat	1098
AAACAGGAGCCGACCTCCCC	NM_001166700	FAM104B	ggggaggtcggctcctgttt	1072
ACAGCCGCCACCACCGTTAC	NM_001142654	PTGES3L	gtaacggtggtggcggctgt	1072
GCTGGGGTCGGTTGTCCGCT	NM_001171136	ZBED1	agcggacaaccgaccccagc	1071
GATGTGGCGTCTGTCAGTCC	NM_001034832	SSX4B	ggactgacagacgccacatc	1052
CTCCCCCGAACGCCGTCTCC	NM_001204065	ANKS1B	ggagacggcgttcgggggag	1049
ACAGGCTCGAGCAGCATTCG	NM_001195683	TGFBR3	cgaatgctgctcgagcctgt	1046
TGCAGACTATTTTAGGGCTG	NM_001171039	ASMT	cagccctaaaatagtctgca	1039
TTCCTCACCCTGGATGCCTG	NM_001127491	ITGB2	caggcatccagggtgaggaa	1037
GAAGAGTTAACTTGAATGCC	NM_001008218	AMY1B	ggcattcaagttaactcttc	1035
ATGAGCAAGTATGCCCCCTT	NM_018661	DEFB103B	aagggggcatacttgctcat	1033
TTTGGCTCTCCCCAGATTAA	NM_001099852	PRAMEF20	ttaatctggggagagccaaa	1032
ACATTCATTTTAAGCATGCA	NM_001282507	NPIPA7	tgcatgcttaaaatgaatgt	1026
ACTTGTTGCTGATTTTGGCC	NM_001008218	AMY1B	ggccaaaatcagcaacaagt	1022
CCAGTCCCCTGCCAGTCAAA	NM_001130406	PRR20D	tttgactggcaggggactgg	1021
CTGTGAGCGCGAGCCTCTTT	NM_001164756	ASPH	aaagaggctcgcgctcacag	1019
GTTGACGCCTCAGGCAGCGG	NM_001001418	TBC1D3C	ccgctgcctgaggcgtcaac	999
CACGTGCACAAACACATTGC	NM_001291463	LOC102724862	gcaatgtgtttgtgcacgtg	996
TACATTTGTTCCTGAGATAC	NM_001282507	NPIPA7	gtatctcaggaacaaatgta	996
CAAAGAGCGGGATCGGAGGC	NM_001007524	F8A3	gcctccgatcccgctctttg	993
ACACCGGCTGCCTGCGGTTC	NM_001258454	TNIP1	gaaccgcaggcagccggtgt	992
CCCTCCCTGCCTCGCCCTCG	NM_001282306	STK25	cgagggcgaggcagggaggg	982
CCAGCGCAGAGGCATTTTTC	NM_001277952	ZNF83	gaaaaatgcctctgcgctgg	981
AGGAAATATCTGCGTGCTCG	NM_001282578	UBE2V1	cgagcacgcagatatttcct	977
GCGCGCCCAACGGCTTTGCG	NM_001098805	ANKRD20A4	cgcaaagccgttgggcgcgc	976
GTGGGTTGTGGCCCTGGCCC	NM_001042391	PTPN20A	gggccagggccacaacccac	966
GCGGGAGCGCCGCTGACTCA	NM_001284235	GTDC1	tgagtcagcggcgctcccgc	957
ATGGTTGAGCGGCCAGTAAG	NM_181678	PPP2R2B	cttactggccgctcaaccat	956
CAGGTGGTTAGTGCGCCCTA	NM_201453	CBWD3	tagggcgcactaaccacctg	953
CCTCGGAGCAGCGGGCCACT	NM_001100817	TCEB3CL	agtggcccgctgctccgagg	950
CTCCTGAAGCTAGCTGAGTG	NM_001001435	CCL4L1	cactcagctagcttcaggag	949
TTAAGGCGGAAGTACCTCCC	NM_002790	PSMA5	gggaggtacttccgccttaa	948
ATTCAACAAGCTCGGAGCCC	NM_022978	SERF1B	gggctccgagcttgttgaat	944
TCCAGTTTGTCTCGGTCCTT	NM_001164756	ASPH	aaggaccgagacaaactgga	938
CCTGCTTGACCCTGCCCACA	NM_004678	BPY2	tgtgggcagggtcaagcagg	935
CGCGCCCAGGGCTCCGCACG	NM_001099405	SCN5A	cgtgcggagccctgggcgcg	930
GGTGGAGGTAAGCATGAAGA	NM_005362	MAGEA3	tcttcatgcttacctccacc	929
AAACTCAATCAGGACTAACT	NM_001012276	PRAMEF8	agttagtcctgattgagttt	928
CAGGAGAATGGCGTGAACCC	NM_145062	ZUFSP	gggttcacgccattctcctg	928
AGGTTAGGAGACACTCTTCT	NM_001100631	PRAMEF22	agaagagtgtctcctaacct	920
CACCACACTGCACTCCAGCC	NM_001099748	SYBU	ggctggagtgcagtgtggtg	920
ACAACCTGCTCCAGAGCCAC	NM_001145850	PROM1	gtggctctggagcaggttgt	918
CCCCGCCCCTCTCCTGGAGT	NM_001271664	GOLGA6L22	actccaggagaggggcgggg	916
AGAGTCTCGCCCTGTCACCC	NM_001080483	TMEM8C	gggtgacagggcgagactct	915
AAACAGAGACGCTGGGAGCG	NM_001161500	ZNF611	cgctcccagcgtctctgttt	907
CCCAGCTACTCGGGAGGCTG	NM_145062	ZUFSP	cagcctcccgagtagctggg	902
ACCTCGCGCCAGCGGAGTCC	NM_001284235	GTDC1	ggactccgctggcgcgaggt	899
CACCCCTCGCCCGCAAGCCC	NM_145665	SPANXE	gggcttgcgggcgaggggtg	899
AGGGCAGCCACAATCTTATC	NM_014224	PGA5	gataagattgtggctgccct	893
GGTATCTCAGTGCCTCCTGT	NM_001269051	CTCFL	acaggaggcactgagatacc	892
AGTCTGGATGCGGCGGCCCC	NM_000617	SLC11A2	ggggccgccgcatccagact	891
ACGCCTTCCCTCTTTCCGTA	NM_001171186	FAM9A	tacggaaagagggaaggcgt	886
TTTGGCTCTCCCCAGATTAC	NM_001010889	PRAMEF6	gtaatctggggagagccaaa	885
CCCCTGGCAGGCTGACCAAG	NM_006574	CSPG5	cttggtcagcctgccagggg	883
CACAGGAGTCCCAGCTAACT	NM_001170570	CXorf56	agttagctgggactcctgtg	877
CTGAGATCAATTCGGCTTTC	NM_001287385	FAM72C	gaaagccgaattgatctcag	875
TTGGTTTCCACCCACCCATC	NM_001145850	PROM1	gatgggtgggtggaaaccaa	868
TCGGCCCACCTGGTCCATCT	NM_001287748	FDFT1	agatggaccaggtgggccga	867
TTATTCCCTCCCTTCCCTTG	NM_001291391	ERG	caagggaagggagggaataa	860
TGGCCCTGTACTCCTGAAAG	NM_001199340	RPL17	ctttcaggagtacagggcca	855
CCTCTCAGCTTCTCTTCCCC	NM_001001435	CCL4L1	ggggaagagaagctgagagg	854
GCTAACTCGCCGCGGGTGCT	NM_001190980	YAF2	agcacccgcggcgagttagc	851
AGAGGGCGAACGTCATTGGC	NM_001142425	MORF4L2	gccaatgacgttcgccctct	847
GACACGGTGGGCACGCCATC	NM_205856	SPACA5	gatggcgtgcccaccgtgtc	846
CTGTCACGCTTTTGGAGGGC	NM_001142425	MORF4L2	gccctccaaaagcgtgacag	844
CCTTTGTTGGGGAGGGGCAG	NM_001113541	SPATA31A5	ctgcccctccccaacaaagg	842
ACAAGTCCCGAAAGGCATGG	NM_001172658	ZFYVE28	ccatgcctttcgggacttgt	834
TGAGAAGCGTTTGAGGACAT	NM_058203	SPAG11B	atgtcctcaaacgcttctca	833
GAGGGGGTGGTGGAATGTTT	NM_201538	NDRG2	aaacattccaccaccccctc	832
ACTAGGAGCGACTCTTTCCC	NM_021079	NMT1	gggaaagagtcgctcctagt	830
ATGGTATTGCCAGAGCTTCA	NM_016632	ARL17A	tgaagctctggcaataccat	830
GCTGGACAGGTGAGTCAGTG	NM_001137548	FAM25C	cactgactcacctgtccagc	829
TGGGGCGGGCTGTCCCAGGG	NM_001127386	DUX4L2	ccctgggacagcccgcccca	827
TGGCTTGCCCCGCCTCCTCC	NM_001243718	RAB6A	ggaggaggcggggcaagcca	823
GTGGGTGGGGTGTTCGCGGT	NM_001256853	USP17L12	accgcgaacaccccacccac	821
TCTGCAACACCCATCCCCTT	NM_152516	COMMD1	aaggggatgggtgttgcaga	821
GTGGGGAGAGCGGTTGCCAT	NM_001277308	GOLGA8O	atggcaaccgctctccccac	819
GCCTGAGGGACGATCCGCTG	NM_001166700	FAM104B	cagcggatcgtccctcaggc	807
TCCCGGCACACAGCCGATCC	NM_172130	KCNAB2	ggatcggctgtgtgccggga	801
TCTCCGCCTCCTGCCCTGCG	NM_001256023	CLIC5	cgcagggcaggaggcggaga	801
TCTGGGTCAAGTGGCTTCCC	NM_033142	CGB7	gggaagccacttgacccaga	799
GGGTGGTTGCTAGGGACGAT	NM_002790	PSMA5	atcgtccctagcaaccaccc	797
CACGTGCACAAACACGTTGC	NM_001291466	LOC102723859	gcaacgtgtttgtgcacgtg	796
AGGTCACCCAGCCCCCACCA	NM_001190456	CORO2B	tggtgggggctgggtgacct	793
TTGTGATGTGCTTAGTGAGA	NM_001282578	UBE2V1	tctcactaagcacatcacaa	793
GTTGTGTGGAGAACAAATTG	NM_001001722	CDY2B	caatttgttctccacacaac	792
GAAATGGCGGCATCTCAGAA	NM_001130406	PRR20D	ttctgagatgccgccatttc	790
GTGGGCGGAGCCTAGGTCCC	NM_000617	SLC11A2	gggacctaggctccgcccac	790
TTCTTGCATAGATCCTCCTT	NM_001018074	NR3C1	aaggaggatctatgcaagaa	790
AACATTGGCCCCTCAGTGAT	NM_001204314	PRLR	atcactgaggggccaatgtt	787
CTCTCTCTCCACCTGGAACC	NM_001079809	TMEM183B	ggttccaggtggagagagag	786
AATTGTCTCTGTGTGCCCTG	NM_003522	HIST1H2BF	cagggcacacagagacaatt	785
AATTTCAAGTCTCTCGCCTT	NM_001177664	RIF1	aaggcgagagacttgaaatt	785
ATCACTCCCCACAGCACTTT	NM_015383	NBPF14	aaagtgctgtggggagtgat	783
AGGGACCGGCAAAGCGAGTC	NM_018253	YY1AP1	gactcgctttgccggtccct	779
ACTTTGCTTCTCTCCCCCAT	NM_182546	VSTM2A	atgggggagagaagcaaagt	778
CATCCTCCTCGCGTGCCCTG	NM_133436	ASNS	cagggcacgcgaggaggatg	778
GTGCGTGCACACGTGTATGT	NM_001123392	TBC1D3H	acatacacgtgtgcacgcac	776
ACGGACTCTGCTGACAGGTG	NM_003639	IKBKG	cacctgtcagcagagtccgt	774
CGTATGCAAATCGAGGGTCT	NM_012151	F8A1	agaccctcgatttgcatacg	774
CAGGTAATGCAGACTGTGTG	NM_004022	DMD	cacacagtctgcattacctg	771
CGGATTGCTACCGGCCACCC	NM_001271644	THADA	gggtggccggtagcaatccg	770
GTGGGGACTTGCAGGTTGCT	NM_001282578	UBE2V1	agcaacctgcaagtccccac	770
AACACCCTGTCTCCGCCCAT	NM_001164425	MBD3L3	atgggcggagacagggtgtt	768
TCGTTTCGGTAGTTTTGCGT	NM_001083962	TCF4	acgcaaaactaccgaaacga	767
CTGGCAGGAGCGTTGGACGG	NM_024918	DSN1	ccgtccaacgctcctgccag	765
AAAGGAAGTCGCGCCACCTG	NM_001115008	LIN54	caggtggcgcgacttccttt	764
AATCAGCGGCTGCCACACAG	NM_054020	CATSPER2	ctgtgtggcagccgctgatt	764
AGCATGGGCTGTTCTGGGCG	NM_001269052	CTCFL	cgcccagaacagcccatgct	764
CCAGACAGCAGCGTGTCCAG	NM_001282494	GOLGA8N	ctggacacgctgctgtctgg	764
TTCTCTGGAGACACTGGCCA	NM_001164415	HSFX2	tggccagtgtctccagagaa	763
AAGGGCAGCCCGCGCGCTCC	NM_001278214	LRRC20	ggagcgcgcgggctgccctt	761
ACCTCCTCTCCGCGCGTTCT	NM_003902	FUBP1	agaacgcgcggagaggaggt	757
GGCGACGAACCCAGGGAGGT	NM_018253	YY1AP1	acctccctgggttcgtcgcc	756
TCCACTGCCTGCCATTCCCT	NM_001206843	GSG1	agggaatggcaggcagtgga	756
CCCATTGGGTCTGCTCCTCT	NM_005365	MAGEA9	agaggagcagacccaatggg	755
GTGACGTCGCCTGGCGGGGC	NM_001012413	SGOL1	gccccgccaggcgacgtcac	755
CCTCTCCCCTCTCTCTGAGT	NM_001282503	GOLGA6L20	actcagagagaggggagagg	754
ATGGGTGAGCATATTGGTTT	NM_001171038	ASMT	aaaccaatatgctcacccat	753
CACTGAAGCCTCCGCCTCCC	NM_130804	MEN1	gggaggcggaggcttcagtg	753
AAGGAGCGCGATCGCTGACG	NM_032924	ZNF3	cgtcagcgatcgcgctcctt	752
ACGGATGAGGAGGACCCCAG	NM_001269050	CTCFL	ctggggtcctcctcatccgt	749
AAGAGAGATGGAAGTGCTCT	NM_181678	PPP2R2B	agagcacttccatctctctt	748
ATGGCCGCCGACAGTGACGA	NM_001048172	MUTYH	tcgtcactgtcggcggccat	748
CACCCACACGTCCTGCGGGC	NM_001080956	PLAGL1	gcccgcaggacgtgtgggtg	746
ACGAAGAAGCGCGCAGGCAG	NM_001256891	SRI	ctgcctgcgcgcttcttcgt	745
AGAAATTGGGCTTTTGAGTT	NM_001271779	PSMD6	aactcaaaagcccaatttct	745
CCACAGCCGCGCATGCTCCC	NM_001477	GAGE12I	gggagcatgcgcggctgtgg	744
CTGGCCAGTGCCTGGGTTCC	NM_020364	DAZ3	ggaacccaggcactggccag	742
GTGCTAGGAGGCGAGGCGAG	NM_001258300	KIAA1598	ctcgcctcgcctcctagcac	741
ATTTCAGCAGTGCAGAGATT	NM_001004458	OR1S1	aatctctgcactgctgaaat	740
GACATTGTAGCGGGAGGTAC	NM_002552	ORC4	gtacctcccgctacaatgtc	740
GGGCGGCGAGAGAGAGTGGG	NM_015314	KIAA0895	cccactctctctcgccgccc	740
TTCTCAGTTCTAGAGCTTAA	NM_001080146	CT47A1	ttaagctctagaactgagaa	740
ACCCCGCCCTTCCGCTCCGA	NM_006372	SYNCRIP	tcggagcggaagggcggggt	739
CCAATTTCTCCTCCCCCTCC	NM_001001556	GALK2	ggagggggaggagaaattgg	739
TGTGTCTCTCAGCGCTTGTT	NM_001077685	AGAP7	aacaagcgctgagagacaca	738
ACAGGAAATGGATGCTGTCC	NM_001145847	PROM1	ggacagcatccatttcctgt	737
AGGGACTGTCCGCCGGCTGG	NM_001207037	ETV7	ccagccggcggacagtccct	737
TTCCCCAGCCACTGGCCCCG	NM_001198546	NOL4	cggggccagtggctggggaa	735
AATCCCACAAAGGCAGCCTT	NM_001252024	TRPM1	aaggctgcctttgtgggatt	733
CTGCCCCCACGCCCTCCGCG	NM_001204265	NR3C1	cgcggagggcgtgggggcag	733
GGGCGGTCCTCACGGTGGCT	NM_001270377	ANKRD46	agccaccgtgaggaccgccc	733
GCCTGCGAAGAGTTCCAGTT	NM_001243241	ZSCAN31	aactggaactcttcgcaggc	732
TACTAACGGAGGAAGAGGAT	NM_001142425	MORF4L2	atcctcttcctccgttagta	732
ACCCTGCCCGGACAAGACCT	NM_001017973	P4HA2	aggtcttgtccgggcagggt	730
AGCTTTCCTTGTGAGCCACA	NM_001282494	GOLGA8N	tgtggctcacaaggaaagct	730
AAGGCAGGTTCCGCCTCCCC	NM_001204266	GABRA4	ggggaggcggaacctgcctt	728
CACGCATGCTTCCTGCAGTC	NM_001282699	FAM107B	gactgcaggaagcatgcgtg	728
CAGAACCATCCCAGAGCACC	NM_001199464	PDCD2	ggtgctctgggatggttctg	728
AAACTCATGCGGACCGTCAT	NM_001278667	RAB23	atgacggtccgcatgagttt	727
TGTGCTTGATCTCATGTCAT	NM_001199552	CIDEC	atgacatgagatcaagcaca	727
CAAGGCCCTCCCCATGCTGC	NM_001256080	KLK2	gcagcatggggagggccttg	724
CAGGCCATGTCCTGCAGCCC	NM_001286648	SLC45A4	gggctgcaggacatggcctg	723
CATCTCTCGTCTTCCCGATT	NM_025010	KLHL18	aatcgggaagacgagagatg	722
CCCGAGTCCGCAGCTGCCGT	NM_001202	BMP4	acggcagctgcggactcggg	720
GCGCGGGAGGCTGTGAGCAA	NM_001278206	SLC43A3	ttgctcacagcctcccgcgc	719
GTGCGTGCACATGTGTATGT	NM_001001418	TBC1D3C	acatacacatgtgcacgcac	718
AGAAAGATGAAAGGCATGGA	NM_058203	SPAG11B	tccatgcctttcatctttct	717
AGGGCAGAACTATGTCTGTG	NM_001100631	PRAMEF22	cacagacatagttctgccct	716
TGAGGTCGACTGGGCAGTAG	NM_001144885	CITED1	ctactgcccagtcgacctca	716
ACATTCATTCACCCAGCCTT	NM_001171095	CLDN2	aaggctgggtgaatgaatgt	715
GCCGGCGTCACCGCTACGTG	NM_006574	CSPG5	cacgtagcggtgacgccggc	715
TGCTGAGCCCCCTTGACCGC	NM_018287	ARHGAP12	gcggtcaagggggctcagca	715
ACACTCGGCTCCACTCCAGT	NM_139279	MCFD2	actggagtggagccgagtgt	713
CCTGTGTGACCTCGGGTGAG	NM_005072	SLC12A4	ctcacccgaggtcacacagg	711
ACGGAGTGGGCCGAGCATTC	NM_001269052	CTCFL	gaatgctcggcccactccgt	710
CCAACGCTGCCCGTAGTCCC	NM_030674	SLC38A1	gggactacgggcagcgttgg	710
TGCTGCCGACTCCGCCATAA	NM_001252269	FAM69A	ttatggcggagtcggcagca	708
AAGCCTCCCTCACATCCCCC	NM_001193522	FAM65A	gggggatgtgagggaggctt	707
AGGAGAAGGAGCACCCCCCT	NM_001243474	STARD13	aggggggtgctccttctcct	707
CTGACTCTGGCGCCCTCTAC	NM_001017436	CT45A4	gtagagggcgccagagtcag	707
ACTGTGGTATATTCCTACAG	NM_001143883	PPIAL4B	ctgtaggaatataccacagt	705
CCAATCAGCAGCCGAGCCGT	NM_001277314	FMN1	acggctcggctgctgattgg	705
TCGGTCCCCAACTTGAGCAC	NM_001040458	ERAP1	gtgctcaagttggggaccga	705
CGTGGTCCAACTGAGGATCC	NM_175069	APTX	ggatcctcagttggaccacg	704
ACACACCCCTGGCCCTCCAT	NM_174959	SVOPL	atggagggccaggggtgtgt	703
AATGAGGACACTCCCCCTCC	NM_014582	OBP2A	ggagggggagtgtcctcatt	701
GGGCATGGCCTCCGCTGAGT	NM_001515	GTF2H2	actcagcggaggccatgccc	701
CTCTGCCACTTCCACTCCCG	NM_005025	SERPINI1	cgggagtggaagtggcagag	700
GCAGAGGCACCGGACGAGAG	NM_001276267	DUOXA1	ctctcgtccggtgcctctgc	700
ACTCTCTCCAGTGTCCTTTG	NM_004610	TCP10	caaaggacactggagagagt	699
TCCTTGGCGTTCTCACACTG	NM_001170698	SPATA22	cagtgtgagaacgccaagga	698
TTCCCCTCGGTGGGCTGTTA	NM_001114753	ENG	taacagcccaccgaggggaa	698
GCCAGTGCCTCCGGGGCTTG	NM_015314	KIAA0895	caagccccggaggcactggc	696
GCTGAAACAACAACAGCATT	NM_139019	SPANXF1	aatgctgttgttgtttcagc	696
TTTTGGAGGCGAGACCGGCC	NM_001277952	ZNF83	ggccggtctcgcctccaaaa	696
CAATATAAAACAAGAGGACA	NM_001008219	AMY1C	tgtcctcttgttttatattg	694
GTCCTTCTCCCTCCCTTGTC	NM_130777	XAGE2	gacaagggagggagaaggac	694
AGTTGCTGTGTTCCTGTTAC	NM_020485	RHCE	gtaacaggaacacagcaact	693
TTGTCCGTACTTTGCTGCTT	NM_018661	DEFB103B	aagcagcaaagtacggacaa	693
TCACCGCAACCTCCGCCTCC	NM_170712	RASSF1	ggaggcggaggttgcggtga	692
AGCAAACTCAGTCGTGGCTT	NM_177529	SULT1A1	aagccacgactgagtttgct	690
ATGAAGACGACCCTGAGGTG	NM_152245	CPT1B	cacctcagggtcgtcttcat	689
TCCCTCTTTTGACGCTTCAC	NM_001256281	NARR	gtgaagcgtcaaaagaggga	689
ATGACCCTGCCTCCTTTGTT	NM_001040411	C9orf131	aacaaaggaggcagggtcat	688
CAATGCCGTGCTTTTCACTC	NM_001205288	LIMS3L	gagtgaaaagcacggcattg	688
GGTCAATGCCTCAAGGGGCG	NM_201535	NDRG2	cgccccttgaggcattgacc	688
GGACGCACCAAACACCCCTA	NM_001252122	PASK	taggggtgtttggtgcgtcc	685
TCGGGTTTGGGAGGCGACAG	NM_001277949	ZNF83	ctgtcgcctcccaaacccga	685
AGGGGTCTAAGCGCTTTGCT	NM_003206	TCF21	agcaaagcgcttagacccct	684
GGTGCTCCGCCCGCTCGGAG	NM_001099405	SCN5A	ctccgagcgggcggagcacc	684
GGTGAGGCTGAACTCACACC	NM_001284322	OPALIN	ggtgtgagttcagcctcacc	683
TCGCCCAGTGTCAGTGCCTT	NM_001277864	DHRS4L1	aaggcactgacactgggcga	683
AGCCCCACCGAGCCGGCTCC	NM_152749	ATXN7L1	ggagccggctcggtggggct	682
CCGGGACTCCCCTGCGGTCC	NM_000558	HBA1	ggaccgcaggggagtcccgg	682
ACTGAATAATATTCCACTGT	NM_001143883	PPIAL4B	acagtggaatattattcagt	680
CTGGACTCTGCCCCCCACCG	NM_001171511	MCFD2	cggtggggggcagagtccag	680
TGCGCTGGCGCGTCTGGCCC	NM_054020	CATSPER2	gggccagacgcgccagcgca	679
CCTCTATGATGACATCGCCC	NM_001001435	CCL4L1	gggcgatgtcatcatagagg	678
TCTGCACTGAAACCTGCTTC	NM_001130685	GUCY1A3	gaagcaggtttcagtgcaga	676
CACTAGGAGTGCTCCCGCCC	NM_005072	SLC12A4	gggcgggagcactcctagtg	675
TCCCCTCTCACCACGATGTC	NM_001079537	TRAPPC6B	gacatcgtggtgagagggga	674
CTCCCCCTTCTTCACACCCC	NM_003607	CDC42BPA	ggggtgtgaagaagggggag	672
TGGGTGGAGCCTGCAAAAGT	NM_138467	TYW3	acttttgcaggctccaccca	672
AATCCCCTCCTCCAGTTGCA	NM_017921	NPLOC4	tgcaactggaggaggggatt	671
ACCTCACCAGGGCAAGGGGC	NM_001007524	F8A3	gccccttgccctggtgaggt	671
TGTGAACCTGAGCGACGCTG	NM_201453	CBWD3	cagcgtcgctcaggttcaca	671
TTCCCAGGAGGCGGATTCCA	NM_032285	MRI1	tggaatccgcctcctgggaa	671
CTGGGAAGCTCTTGTGTGTT	NM_001184742	ZBTB33	aacacacaagagcttcccag	669
GGCGTGTCAGCGACAGTGTG	NM_001256717	SNAP91	cacactgtcgctgacacgcc	669
CTCTCCTCCCAGCACGTTCC	NM_033151	ABCC11	ggaacgtgctgggaggagag	667
TTCCACGGACGCCCCCGCCC	NM_001290404	TAL1	gggcgggggcgtccgtggaa	666
AAAGGCAGCGAGGGTCACTT	NM_001199805	KLRC4-KLRK1	aagtgaccctcgctgccttt	664
AATGCGGTCTGTGCCCCTCT	NM_001174068	SYTL4	agaggggcacagaccgcatt	662
AGAGGCACTTCGCGGTGACG	NM_148172	PEMT	cgtcaccgcgaagtgcctct	661
AGGTGACGGTGACGTGGTGC	NM_001199302	CNOT2	gcaccacgtcaccgtcacct	658
CAGATCCAACCCCTGCCCCG	NM_033262	SLC8A3	cggggcaggggttggatctg	658
CCGCGGTGAGGGGCCAGTCC	NM_001269052	CTCFL	ggactggcccctcaccgcgg	656
CTCCATAGACCCCGCCCACT	NM_005490	SH2D3A	agtgggcggggtctatggag	655
TGATAGTGCCACTCCCCCAG	NM_000570	FCGR3B	ctgggggagtggcactatca	655
ATGGATGTCGTGGGAGCAGG	NM_001276469	B4GALNT1	cctgctcccacgacatccat	654
TAGGTAGTTGTAGGCACTTC	NM_001032372	ZNF226	gaagtgcctacaactaccta	652
AGCAGGCATGTTGACGCCTC	NM_001040282	TBC1D3G	gaggcgtcaacatgcctgct	651
ACGTGCGTCTCCTCGGCCCC	NM_002349	LY75	ggggccgaggagacgcacgt	650
TGCACTCAGCCACCGCCCCT	NM_001178139	TFDP2	aggggcggtggctgagtgca	650
ACTCCACGTGTGCTGACCCC	NM_015099	CAMTA2	ggggtcagcacacgtggagt	649
CCCCGCGCCCTCCCGCCCCC	NM_001177315	RRAS2	gggggcgggagggcgcgggg	649
ACTATCCTTGTGGGTGGACC	NM_001437	ESR2	ggtccacccacaaggatagt	647
TAGACACCCTCTCCGGCACG	NM_001282279	PYCR1	cgtgccggagagggtgtcta	647
TGCGCCTCGCAAGCCCAGCC	NM_001130406	PRR20D	ggctgggcttgcgaggcgca	647
TTCCTGCCGCCTGTTCTCTG	NM_001168341	TTC39B	cagagaacaggcggcaggaa	647
AGCCGGCCTCTCCAGCCACC	NM_001142633	PIK3R5	ggtggctggagaggccggct	646
AGGTGGTGACGTGGCCAGAC	NM_001145315	DSN1	gtctggccacgtcaccacct	646
CCAGGCAGCAGTGTGCCCAG	NM_001145224	GOLGA6D	ctgggcacactgctgcctgg	645
GGGGTGGTGGGTAATGGATA	NM_001269051	CTCFL	tatccattacccaccacccc	645
GCCCTTCATAAGCGTCCCAG	NM_001286517	SLC35B2	ctgggacgcttatgaagggc	642
AGAGTTAACGTCCTCCATCC	NM_001199757	ST20	ggatggaggacgttaactct	641
CCGGTCCTCCCTTTCACTTC	NM_001199469	ISY1	gaagtgaaagggaggaccgg	641
CTCGCTGCCTCACCGGTCCC	NM_021098	CACNA1H	gggaccggtgaggcagcgag	641
AGTTGCCTATCCTCCCTCCC	NM_152305	POGLUT1	gggagggaggataggcaact	640
ATGAGACCTCTGTCCCCATC	NM_001024912	CEACAM1	gatggggacagaggtctcat	640
GGCGACCTCAGCCTGAGCAG	NM_020809	ARHGAP20	ctgctcaggctgaggtcgcc	640
ACAACTGCGCTACCGAGTTT	NM_001256425	PDLIM5	aaactcggtagcgcagttgt	639
TCGCACCGCCTCAGCTCCTC	NM_001282707	PDIA6	gaggagctgaggcggtgcga	639
TGAGAAAGCTCAGCCGCCTC	NM_153321	PMP22	gaggcggctgagctttctca	639
TGAGTGTTACTTCCCTGTTT	NM_001190388	GNE	aaacagggaagtaacactca	638
TGTGCTTAACTCTATTGCCT	NM_001243511	ESRRG	aggcaatagagttaagcaca	638
TCCTTACGCACGAGGGAGGC	NM_001657	AREG	gcctccctcgtgcgtaagga	637
ACGCCGAGACCTTTCACCCC	NM_001115008	LIN54	ggggtgaaaggtctcggcgt	635
ACGGCGCGCGGCCACCAATC	NM_004117	FKBP5	gattggtggccgcgcgccgt	635
CCCGCCCGCCCAACCTCTCC	NM_001128631	DCAKD	ggagaggttgggcgggcggg	635
CTTCCCCCGCACTCCTCCGT	NM_017684	VPS13C	acggaggagtgcgggggaag	635
GCTGGTAGGAACTCAGGATT	NM_003598	TEAD2	aatcctgagttcctaccagc	634
TCACGCTCCTCCCCTGCGAC	NM_001031827	BOLA2	gtcgcaggggaggagcgtga	634
TGCAGTCCCTCCCACGCTCT	NM_001258211	FBXO16	agagcgtgggagggactgca	634
ACCGACGGCCATTTTGAGCG	NM_001145299	EXOC7	cgctcaaaatggccgtcggt	633
ACTGGGCACTCTTGTCCCCC	NM_001291549	CDKN1A	gggggacaagagtgcccagt	633
ATTAAATCCCCTCCCCCTTT	NM_032015	RNF26	aaagggggaggggatttaat	633
CACCTTGCTGAGGCCGCTTT	NM_181872	DMRT2	aaagcggcctcagcaaggtg	633
CGGTCTCTCGCCTTCCTGAT	NM_001136005	GART	atcaggaaggcgagagaccg	632
AGTAGGTTCTGGGAGGCTCC	NM_001170570	CXorf56	ggagcctcccagaacctact	630
CACATGCAGGCCTCCGCCAC	NM_018252	TMEM206	gtggcggaggcctgcatgtg	630
CACTCAAGTGAACAGGGTCA	NM_001101663	NBPF11	tgaccctgttcacttgagtg	630
TTTATTGCTTCTCGGCCTTT	NM_001178142	TFDP2	aaaggccgagaagcaataaa	629
TGACGTCACCCGGGGTCCTG	NM_032882	PNMA6A	caggaccccgggtgacgtca	628
TTTTCTAGAGTTCACGATCT	NM_001278667	RAB23	agatcgtgaactctagaaaa	628
CACACGTCGCCCAGCACCTT	NM_001290062	SEMA3B	aaggtgctgggcgacgtgtg	627
TCACTGCAACCTCCACCTCC	NM_001278500	ADORA2A	ggaggtggaggttgcagtga	627
TCCCCTTTGGTCACGGTAAC	NM_032667	BSCL2	gttaccgtgaccaaagggga	627
CTTTGAGACAGTCCCTAAGT	NM_001199342	RPL17	acttagggactgtctcaaag	626
GCCTCGTCGGTGGGCGACAC	NM_001242790	BRF1	gtgtcgcccaccgacgaggc	626
GGACAGAACATATCAGGTAT	NM_001286471	C14orf159	atacctgatatgttctgtcc	626
GTCTGCAGGCCCCGCCCACC	NM_014410	CLUL1	ggtgggcggggcctgcagac	626
TGCTGAGTGTTGCACAACTC	NM_021006	CCL3L1	gagttgtgcaacactcagca	626
TTCACCTCCTTGTCCCCTTT	NM_001037498	DEFB112	aaaggggacaaggaggtgaa	626
TTTATCTGCTCTACTGAGTA	NM_058207	SPAG11B	tactcagtagagcagataaa	626
ACAGGAGCTCCCTCTCCCAC	NM_001079530	CFC1B	gtgggagagggagctcctgt	625
CCGCCCCCCTCCGAGACAGT	NM_182533	C1orf86	actgtctcggaggggggcgg	625
CGAGAGCCTCTTTTAGGTCT	NM_001278374	MPP2	agacctaaaagaggctctcg	623
GGGCCCGCCCCCATCCTCAC	NM_001168400	BEX2	gtgaggatgggggcgggccc	623
TCCCAGCCAATGGCAGTCCT	NM_001009614	SPANXN1	aggactgccattggctggga	622
AAGGACCAGCTACGCGATTT	NM_003390	WEE1	aaatcgcgtagctggtcctt	621
ACTCGCTACACGCTGTCGCC	NM_006913	RNF5	ggcgacagcgtgtagcgagt	621
AGATTTCCCCTCCCCCACCG	NM_003541	HIST1H4K	cggtgggggaggggaaatct	621
CTCAAGCATGCCTCCCACCT	NM_152492	CCDC27	aggtgggaggcatgcttgag	621
GCGAGCGCGCTGCTCCCACC	NM_001278633	IRX4	ggtgggagcagcgcgctcgc	621
CAGGGAACCACCACGTTGTA	NM_033625	RPL34	tacaacgtggtggttccctg	620
CAGTAACACAAATGTGTATC	NM_001128633	RIMBP3C	gatacacatttgtgttactg	620
GGGTTTCTCTGCCGGCTTGT	NM_001105077	MECOM	acaagccggcagagaaaccc	620
AGCTTTCCTTGTGACAACAC	NM_001271664	GOLGA6L22	gtgttgtcacaaggaaagct	619
AGTCACATCACCTAGGTGAT	NM_004678	BPY2	atcacctaggtgatgtgact	618
CCATTCCTGGACGTCACAGC	NM_001257393	UBE2V1	gctgtgacgtccaggaatgg	618
CGCTCAGGAAAGGGTTGTGC	NM_201538	NDRG2	gcacaaccctttcctgagcg	617
AAGACGGAGGGAGTGATCGG	NM_197958	LARP6	ccgatcactccctccgtctt	616
AGGGTTTGGCATGAAATCAA	NM_001205259	TP53TG3C	ttgatttcatgccaaaccct	616
AAGCAGTGGGAGGACTGAAT	NM_032260	RGPD5	attcagtcctcccactgctt	615
CAAGGGGATTAAATCAGGAG	NM_001205259	TP53TG3C	ctcctgatttaatccccttg	615
GGTCCCGGAGAACTGCTCCT	NM_001017372	SLC27A6	aggagcagttctccgggacc	615
TAACAGCCCCAGACCCCGCT	NM_001199918	PGM3	agcggggtctggggctgtta	615
TAACCGCGAGCCCTCCCAGT	NM_001289131	TUBB4A	actgggagggctcgcggtta	615
TTGGGTGGGTTTGGTGAATA	NM_058203	SPAG11B	tattcaccaaacccacccaa	615
ACCGCCCCTGCTGCCTTCCC	NM_001206559	POLR1D	gggaaggcagcaggggcggt	614
GGCCTGGGATCACACCCTTT	NM_001288957	IFI27	aaagggtgtgatcccaggcc	614
TGGCTGTCTCTTCGCCGGCG	NM_001039671	YIF1B	cgccggcgaagagacagcca	613
ACTTATTTGACCTGCTCCCT	NM_015367	BCL2L13	agggagcaggtcaaataagt	612
CGCCGCCCGCGGTTAAGAGT	NM_001080955	PLAGL1	actcttaaccgcgggcggcg	612
ACAGGTTGTGCAGTGGTGGG	NM_001198609	MAP7	cccaccactgcacaacctgt	611
CCCTCCCACACCCAGAGCTG	NM_001256080	KLK2	cagctctgggtgtgggaggg	611
GGCCGACTCCCCACCCCCCT	NM_003112	SP4	aggggggtggggagtcggcc	611
AAAAGATCAGGCTTCCATTC	NM_001135643	DCTN4	gaatggaagcctgatctttt	610
CCCCTTCTCCCACACGGCTG	NM_001272088	SLC1A6	cagccgtgtgggagaagggg	610
CGCGCCACTGCACTCCAGCC	NM_206923	YY2	ggctggagtgcagtggcgcg	610
GACTTACCCGAGAGAGACAG	NM_001012632	IL32	ctgtctctctcgggtaagtc	609
TCAAAAGGTGGATGACCAGT	NM_001128633	RIMBP3C	actggtcatccaccttttga	608
ATCGATGAGCCTTTACCCTG	NM_002618	PEX13	cagggtaaaggctcatcgat	607
CAGGGTCTGCGCTGCATGCT	NM_001204860	TCEB1	agcatgcagcgcagaccctg	607
CGCAGTGTCCCCCGCACGTG	NM_001277335	RASA4B	cacgtgcgggggacactgcg	607
TATCTCCCCTCCCCCTTTCC	NM_001002810	PDE4DIP	ggaaagggggaggggagata	607
TTTTGGAGGCGGTGCCTGCC	NM_020364	DAZ3	ggcaggcaccgcctccaaaa	607
AGTGACACCGTAAACCCAGG	NM_001130968	ZNF385A	cctgggtttacggtgtcact	605
AGTTGCCGCCTTTCTTGCCT	NM_001253875	UXS1	aggcaagaaaggcggcaact	605
GTCGTAGCTGGTTTTGTGAG	NM_012264	TMEM184B	ctcacaaaaccagctacgac	605
GTTTGGCAGTTCACTCACCA	NM_001260475	WDR4	tggtgagtgaactgccaaac	605
TCGACCTCCCTAGGCTTCTT	NM_001291420	GOLGA6L9	aagaagcctagggaggtcga	604
ACTCCCAAAAGGCTATGCAG	NM_001281715	PHB	ctgcatagccttttgggagt	603
AGGGAAAGGTCACTGGGGCT	NM_009587	LGALS9	agccccagtgacctttccct	602
CACGCACTCACTGTCACTAT	NM_032018	SPRTN	atagtgacagtgagtgcgtg	602
CTCTTTGTCTCGCACGTTGT	NM_013355	PKN3	acaacgtgcgagacaaagag	601
CTGTCCAAGGCTCCTGTGCG	NM_001177355	MSLN	cgcacaggagccttggacag	601
CTTCGGCGGCCTTCCCCTCT	NM_001258454	TNIP1	agaggggaaggccgccgaag	601
GGGCACGCACATCCGGCGAC	NM_080720	H2AFB3	gtcgccggatgtgcgtgccc	601
GGGCCTGTGACACCTAGGGG	NM_001269051	CTCFL	cccctaggtgtcacaggccc	601
GGGACGCACGGATCTGGTGG	NM_001080843	GSTT2B	ccaccagatccgtgcgtccc	600
AAGCGTAGTTATTGGGGCTT	NM_004849	ATG5	aagccccaataactacgctt	599
CACACCTCCAGCCCTGTGAC	NM_001142854	SPATC1L	gtcacagggctggaggtgtg	599
CTGTTGCGCCACCGGTGGGT	NM_001170701	MBNL3	acccaccggtggcgcaacag	599
TCGCCCGGCTGTCCCTCTTC	NM_020773	TBC1D14	gaagagggacagccgggcga	599
GCTGGAAAGGTCTCAGAATG	NM_014224	PGA5	cattctgagacctttccagc	598
TCAGAGGCCCACCCAGCCCC	NM_001166339	SPDYE2B	ggggctgggtgggcctctga	598
TGAAGGCGGCGAGAGGCCAG	NM_001252269	FAM69A	ctggcctctcgccgccttca	598
AGGGAGGAGAGAGAGGAGGG	NM_032457	PCDH7	ccctcctctctctcctccct	597
CCGTAGTCACCGCCCCCTTG	NM_001204516	KIFAP3	caagggggcggtgactacgg	597
ACTTGGGCAGATTAGCCCCT	NM_206948	TRPM3	aggggctaatctgcccaagt	596
AGGGCAGAACTATGCCTCTG	NM_001099851	PRAMEF17	cagaggcatagttctgccct	596
CCAGAAAGCAGTGTGTCCAG	NM_001282493	GOLGA8K	ctggacacactgctttctgg	596
GAGTGATCTTGCCCGCTCCT	NM_001099790	PRAMEF19	aggagcgggcaagatcactc	596
GGTGCAGCCCTCCCGCTTCC	NM_001282397	HPCAL4	ggaagcgggagggctgcacc	596
TCCAGCAGGCCAGCCGGTCC	NM_001220778	CDKN1A	ggaccggctggcctgctgga	596
TCACTGCAAGCTCCGCCTCC	NM_004202	TMSB4Y	ggaggcggagcttgcagtga	595
TGGCAGGCAGGGCAGAACAC	NM_017459	MFAP2	gtgttctgccctgcctgcca	595
ATCAGATATCACTTGTTGAT	NM_001291381	LOC645382	atcaacaagtgatatctgat	594
GCAGGGCAGGGAGTAAGGCT	NM_001009185	ACSL6	agccttactccctgccctgc	594
ATTCCTCCCTGCTCTGATTT	NM_001261830	SERPINB7	aaatcagagcagggaggaat	593
CCCAACGCAGCCAATCGGGG	NM_145653	TCEB3C	ccccgattggctgcgttggg	593
GACTCCGGAAGACAGTGATG	NM_001214907	ZNF48	catcactgtcttccggagtc	593
TCCTCCTCCTCCTCCTACCG	NM_001272062	MAGED4	cggtaggaggaggaggagga	593
GAGCCGTGACCTTAGATCAG	NM_001286110	CLN3	ctgatctaaggtcacggctc	591
CCCACAGGTGCACGCGCCCT	NM_000484	APP	agggcgcgtgcacctgtggg	589
TCGCCTCCTCCTTGCCGTCT	NM_002839	PTPRD	agacggcaaggaggaggcga	589
GTGTGTCAGCCAGGGCCCCA	NM_001272082	SHISA5	tggggccctggctgacacac	588
ACTTTGCGGGGCTGGTTGAC	NM_001258416	ARHGAP20	gtcaaccagccccgcaaagt	587
CAGGCAAAAAGCCGAACGTT	NM_001278668	RAB23	aacgttcggctttttgcctg	586
CATGGGCCTGTGAGGCCTGT	NM_198495	CTAGE4	acaggcctcacaggcccatg	586
CCCAGCCGGAACGAGATTTA	NM_201995	SF1	taaatctcgttccggctggg	586
CCTCCCCCACCCTCCAGATG	NM_002300	LDHB	catctggagggtgggggagg	586
GGACGCTTCCAGGCTCTGCT	NM_201538	NDRG2	agcagagcctggaagcgtcc	586
ATGAACATTAGGCAAGTACT	NM_001260475	WDR4	agtacttgcctaatgttcat	585
GCCTTAGACTGGCGGGAGAG	NM_001278260	CARHSP1	ctctcccgccagtctaaggc	585
GGTCTTGAACTCCTGGGCTC	NM_001126117	TP53	gagcccaggagttcaagacc	584
AAGGTCGCCTCTCGGTCCGT	NM_015666	MTG2	acggaccgagaggcgacctt	583
AGTGTGTCCAGAGGGACCTG	NM_001023567	GOLGA8B	caggtccctctggacacact	582
ATGGGGTCAGTGCAAGCATC	NM_001184904	CARD8	gatgcttgcactgaccccat	582
CGGCTGTCCTCCCTCGCTTT	NM_015147	CEP68	aaagcgagggaggacagccg	582
GGGGGCACTACCTGCAGACT	NM_000244	MEN1	agtctgcaggtagtgccccc	582
TTCAGTCCGGAGCCTCTCCT	NM_001099335	PHYHIP	aggagaggctccggactgaa	582
AGCGGCTCTGATTGTGTGTT	NM_001127203	PCID2	aacacacaatcagagccgct	581
AGGGGGCAGGGGCCTGAATT	NM_205833	IGSF1	aattcaggcccctgccccct	581
GAGAGGCGAAGTACATGGGT	NM_003980	MAP7	acccatgtacttcgcctctc	581
GAGCTACGGCTGCCCCTTCG	NM_001145295	NGLY1	cgaaggggcagccgtagctc	581
AATCGAGAAAGAGGCAATGT	NM_001190899	PDYN	acattgcctctttctcgatt	580
ACATCCCTGTTCTCTCCCCC	NM_001198868	CAPN1	gggggagagaacagggatgt	580
ACTGAAAACCACGACCCTGT	NM_001271886	AAGAB	acagggtcgtggttttcagt	580
GGGCTGTCGATCCGCCTGTC	NM_004117	FKBP5	gacaggcggatcgacagccc	580
AGTATTCCCTGTTCACTGTG	NM_001015892	TAF9	cacagtgaacagggaatact	579
GCACCTGGGAGTGATGTGCA	NM_001291543	LOC101060211	tgcacatcactcccaggtgc	579
AGTCCCGCCCCTCCATCTGT	NM_001178139	TFDP2	acagatggaggggcgggact	578
AGTGAAGGCAAGAGCTGATT	NM_001256707	ANAPC10	aatcagctcttgccttcact	578
CCTTCCACCCCATCAACCTT	NM_006893	EIF2D	aaggttgatggggtggaagg	578
GACCAGCCGGCTTATTTAAT	NM_001077685	AGAP7	attaaataagccggctggtc	578
AGCAGCGCTTTCGGAGACCC	NM_020232	PSMG2	gggtctccgaaagcgctgct	577
ATCCCTGCCCTGCCCCTCCC	NM_000887	ITGAX	gggaggggcagggcagggat	577
CACTGTCCCAGCTGCATCCC	NM_014069	PSORS1C2	gggatgcagctgggacagtg	577
CCCCACCTGTCTGCCTGTGT	NM_178468	FAM83C	acacaggcagacaggtgggg	577
ACGTGACCCGCCCGCGGCAA	NM_032882	PNMA6A	ttgccgcgggcgggtcacgt	576
CTCTTCTGGGGCTGTGAACG	NM_173614	NOMO2	cgttcacagccccagaagag	575
TTCAAGATTGACGCTTGGAT	NM_181670	ANKS1B	atccaagcgtcaatcttgaa	575
ATCTTCTCTTAGCGTTTACT	NM_001271877	ESR2	agtaaacgctaagagaagat	574
CAGGCTGGGTTCCTCAGAGA	NM_001001888	VCX3B	tctctgaggaacccagcctg	574
GGTATGCCGTGCGTGTGTGC	NM_001005785	DAZ2	gcacacacgcacggcatacc	574
GGTGGGAAGCTCTCTAGACC	NM_001284322	OPALIN	ggtctagagagcttcccacc	574
CGCCCTCGATCCCCTCGCCG	NM_004632	DAP3	cggcgaggggatcgagggcg	573
GCACATGTGCGCGCGACGCC	NM_001008271	SCXA	ggcgtcgcgcgcacatgtgc	572
GGTTCCCAAAGCCAAGCATG	NM_018373	SYNJ2BP	catgcttggctttgggaacc	572
ACGGCGAACTGGAACCCACT	NM_022760	PCED1A	agtgggttccagttcgccgt	571
GAGAATGGGGATCGAGACCC	NM_005365	MAGEA9	gggtctcgatccccattctc	571
CAGGATCCCATCCCCACCCG	NM_001145721	HOMER3	cgggtggggatgggatcctg	570
CCCGACACGGTCCCCTCACC	NM_006412	AGPAT2	ggtgaggggaccgtgtcggg	570
CGGCCCCAGGCAGCGTGTGT	NM_001198906	YY1AP1	acacacgctgcctggggccg	570
CTATTTCCTTTTTCTGTCTT	NM_006995	BTN2A2	aagacagaaaaaggaaatag	570
GATGTGGTTAGGGAAGCATT	NM_004510	SP110	aatgcttccctaaccacatc	570
CGGCGTCTGGCCGGAAGCTG	NM_016458	FAM203A	cagcttccggccagacgccg	569
GCGTGTGCCTTAATCCACCG	NM_001006121	RBMY1B	cggtggattaaggcacacgc	569
TAATAACACGGACTTCACCC	NM_001220500	FCER2	gggtgaagtccgtgttatta	569
TCTTCCGCAGCTCCCACCTC	NM_024031	PRR14	gaggtgggagctgcggaaga	569
ACAGCCCTGAGTGTATGTGT	NM_001243511	ESRRG	acacatacactcagggctgt	568
GGGGGCGGTGACATCTAATG	NM_181880	VCY1B	cattagatgtcaccgccccc	568
GTGTTTGGCCCACCAGCGTT	NM_001790	CDC25C	aacgctggtgggccaaacac	568
TGGGAGGGAGGGAGCGCCGT	NM_016632	ARL17A	acggcgctccctccctccca	568
ACAAAGGGGAGGGACCCGTG	NM_032862	TIGD5	cacgggtccctcccctttgt	567
CTACTGTTCTGACTTCTAAT	NM_001164417	SSX2B	attagaagtcagaacagtag	566
GGCTAGGGAGCCGAGACCAA	NM_080720	H2AFB3	ttggtctcggctccctagcc	566
TCGAGCATCTCGTGTGTGCT	NM_003089	SNRNP70	agcacacacgagatgctcga	566
GATCTTGTGGCTGTGACTGG	NM_001034836	RDM1	ccagtcacagccacaagatc	565
ATAACGACAGTGGCAGTTGA	NM_182697	UBE2H	tcaactgccactgtcgttat	564
ATGTGAGGTACATCTGGGCA	NM_001013255	LSP1	tgcccagatgtacctcacat	563
CCGGCATGCTCCTCCTCCCC	NM_017761	PNRC2	ggggaggaggagcatgccgg	563
GAGGGCAGTTTGGGTTGAGA	NM_001278302	DIABLO	tctcaacccaaactgccctc	563
GCACCACCCCCTGACACGTG	NM_001145933	TKTL1	cacgtgtcagggggtggtgc	563
GGGCGCCCCCCATCCCTCTC	NM_194455	KRIT1	gagagggatggggggcgccc	563
GTGGGGAAAAGAGACGATTG	NM_001185100	CD22	caatcgtctcttttccccac	563
CTTTTTCTCTCTCCAGCCGC	NM_001167609	GLI1	gcggctggagagagaaaaag	562
GAGTGCAGATAAGGGGTGCA	NM_001190943	TNFSF10	tgcaccccttatctgcactc	562
GCCAAGCCCGCCCCAGATCC	NM_001174066	FGFR1	ggatctggggcgggcttggc	562
GGTTCGTCCTGCTGCAAGTT	NM_001171507	MCFD2	aacttgcagcaggacgaacc	562
GTGATCCGTTTCCAGGGTAG	NM_001277423	TCP11X2	ctaccctggaaacggatcac	562
GGTGAGAGGAAGCCGCCCTC	NM_014187	TMEM208	gagggcggcttcctctcacc	561
GTGCAGGACCCACGCCTCCC	NM_001207037	ETV7	gggaggcgtgggtcctgcac	561
TCGGAGGGACCCACGAACAC	NM_001204142	MBD1	gtgttcgtgggtccctccga	561
TTCCTTCCATTTTGCACCCT	NM_001895	CSNK2A1	agggtgcaaaatggaaggaa	561
TTGCTCTTTGTTTTTGTCTT	NM_182935	MOBP	aagacaaaaacaaagagcaa	561
ATTGTTCCGCGGCTGCTGCC	NM_001204065	ANKS1B	ggcagcagccgcggaacaat	560
GGAGCTGAGGATTTCCACTG	NM_001256755	PEX5L	cagtggaaatcctcagctcc	560
TCAAGAGGGAGAGGTAAAAA	NM_001278206	SLC43A3	tttttacctctccctcttga	560
ACAGGCAGTGTCCCAGCCAA	NM_013453	SPANXA1	ttggctgggacactgcctgt	559
CGGGTCCCGGCTTCCTTACA	NM_001164719	TGFB1I1	tgtaaggaagccgggacccg	559
GGTCCCCTTCCCGCCAACCC	NM_030674	SLC38A1	gggttggcgggaaggggacc	559
ACTTTTGCCACCAACTCCCT	NM_006355	TRIM38	agggagttggtggcaaaagt	557
CATTCGGATGACGGAGATTT	NM_001284324	OPALIN	aaatctccgtcatccgaatg	557
GAAAGCTGGTCGGGAGTGGG	NM_001172285	GLRA4	cccactcccgaccagctttc	557
CCAGGAAGGTGGAGTCAGCT	NM_207416	SPATA31D3	agctgactccaccttcctgg	556
CGTGCTCCGGGGCTCACTCG	NM_172377	CTAG2	cgagtgagccccggagcacg	556
TACATTCTGATTGGCCCCCG	NM_001079675	ETV4	cgggggccaatcagaatgta	556
AAGCCACTCTCTGAGGACCC	NM_001200018	NAT6	gggtcctcagagagtggctt	555
AATCGGAGCACTTGCACTAT	NM_001145670	SORBS2	atagtgcaagtgctccgatt	555
ACTAGATCAGAGGCTGGCGT	NM_001243753	C7orf49	acgccagcctctgatctagt	555
GAGGCACAACCACGGTAAGT	NM_001170779	FAM122C	acttaccgtggttgtgcctc	555
GGGTGACTCCTCTCTGCTTT	NM_020361	CPA6	aaagcagagaggagtcaccc	555
TCAGTTTCCCCCCGCGGCCC	NM_001172673	CELF5	gggccgcggggggaaactga	555
TCTAAACGATTCTTCGTGCT	NM_153718	NUP62	agcacgaagaatcgtttaga	555
GAAGACGGAGCACGAATGGT	NM_002397	MEF2C	accattcgtgctccgtcttc	554
GCTTCGTTTACCAAGCTTGC	NM_001205259	TP53TG3C	gcaagcttggtaaacgaagc	554
ACGAAACCCCGCGCCCTGCA	NM_001359	DECR1	tgcagggcgcggggtttcgt	553
TACCCTCGCTGAATCTGGGA	NM_001102605	IMPDH1	tcccagattcagcgagggta	553
CGCGGGCCCAGCTGGCAGCC	NM_001276267	DUOXA1	ggctgccagctgggcccgcg	552
GCTAGTCTGTGACCTGTTCG	NM_001006628	CHRM2	cgaacaggtcacagactagc	552
GGATGGAAGTTAGCGAATTT	NM_001144885	CITED1	aaattcgctaacttccatcc	552
TGTGGCCCTGAGGCAGGACC	NM_018306	TMEM40	ggtcctgcctcagggccaca	552
AGCGATAGTCCATCCGTCCT	NM_014753	BMS1	aggacggatggactatcgct	550
AGTGAGGACCTAGAATCACG	NM_001136575	LANCL1	cgtgattctaggtcctcact	550
CCCACCGAGCTGCCGATGAT	NM_032961	PCDH10	atcatcggcagctcggtggg	550
TTGCTGGAACAAAATAAGTC	NM_001282507	NPIPA7	gacttattttgttccagcaa	550
TTTCAAGGGTGTTTTGGAGG	NM_001005785	DAZ2	cctccaaaacacccttgaaa	550
AAACAGATACTGTCCCTCCC	NM_052862	RCSD1	gggagggacagtatctgttt	549
ACTCCCTTCTTCTTCCTCTG	NM_004001	FCGR2B	cagaggaagaagaagggagt	549
CGCGCGTTGGTGTTGGTCTG	NM_001127668	KCNE1	cagaccaacaccaacgcgcg	549
CTGTGGTCCGTAGTGCCCCC	NM_001178044	SLC44A4	gggggcactacggaccacag	549
TCTGGTTGCCTCTGCTCTCC	NM_001243507	ESRRG	ggagagcagaggcaaccaga	549
TGTCCTGCGTCAACAGTGTG	NM_001144013	RGPD3	cacactgttgacgcaggaca	549
CGGCTGAAGGTTTCCGTGCT	NM_001271886	AAGAB	agcacggaaaccttcagccg	548
GGGCTTTTGTCTGCCTTTTA	NM_017599	VEZT	taaaaggcagacaaaagccc	548
GGTCGGTGCCTGTCAGCCTT	NM_001080546	TMEM218	aaggctgacaggcaccgacc	548
CACTCGAGATCGTGCTCGCT	NM_144719	CCDC13	agcgagcacgatctcgagtg	547
TACACACTTCTAGTTGCCCT	NM_001079538	XAGE2B	agggcaactagaagtgtgta	547
AGAACCAATCCCACTCCTCC	NM_003481	USP5	ggaggagtgggattggttct	546
ATCACTGATTCCAGCCTTCC	NM_001855	COL15A1	ggaaggctggaatcagtgat	546
ATTCTCGCGATGACTCCTCC	NM_001271643	THADA	ggaggagtcatcgcgagaat	546
CAGGAGAATCGCTTGAACCC	NM_018407	LAPTM4B	gggttcaagcgattctcctg	546
CCCCACAAGGCCGCGCGTCG	NM_017859	UCKL1	cgacgcgcggccttgtgggg	546
CTCCTGACGTTTTCTGTTTG	NM_001256134	PROZ	caaacagaaaacgtcaggag	546
TGAGTGTGTGGTGGCTCACC	NM_001001342	BLOC1S2	ggtgagccaccacacactca	546
CCTGGTCTCCGTGGCTTCTT	NM_175858	KRTAP11-1	aagaagccacggagaccagg	545
GCCCTGCAGACGGCTACCCT	NM_001201429	CABIN1	agggtagccgtctgcagggc	545
TCTGACCATTTCATCTGCCT	NM_001134434	SPOCK2	aggcagatgaaatggtcaga	545
CATCAGGGGCAGGACAGAGT	NM_014656	KIAA0040	actctgtcctgcccctgatg	544
GAGCGTTGGACGCGCTGTCT	NM_003189	TAL1	agacagcgcgtccaacgctc	544
GCTGTCTCTCCTCACCTCCC	NM_002700	POU4F3	gggaggtgaggagagacagc	544
GGGAGAGACGAACCGAGTCT	NM_001102605	IMPDH1	agactcggttcgtctctccc	544
AACACAGCTCCATGTTGATT	NM_001271703	ANXA8	aatcaacatggagctgtgtt	542
ACCATGGGTGAGATAGGTTT	NM_001257177	LOC339862	aaacctatctcacccatggt	542
CAGGAAGGCAAAGCTGCCCT	NM_001177355	MSLN	agggcagctttgccttcctg	542
GAGGGCGGTGGGCGTCTCCC	NM_001164471	TSPY4	gggagacgcccaccgccctc	542
GCCACTCGGCCCTACGGCCC	NM_004043	ASMT	gggccgtagggccgagtggc	542
GTAGCAGTTGCAGCGCCCCC	NM_003025	SH3GL1	gggggcgctgcaactgctac	542
TTCCCATCTGCATCCCTCCT	NM_001190947	TRAF1	aggagggatgcagatgggaa	542
AGAGTGGCAGAGCCCAGGCT	NM_001168400	BEX2	agcctgggctctgccactct	541
CAGTGCACAAGTCACGCTGG	NM_001131018	CIZ1	ccagcgtgacttgtgcactg	541
TAGCTCAGAGATGCTATTCT	NM_021006	CCL3L1	agaatagcatctctgagcta	541
AACCGCAGCCGCAGTTCCTC	NM_001199918	PGM3	gaggaactgcggctgcggtt	540
CATACCCAGCCCACCCGCCA	NM_152838	RBM12	tggcgggtgggctgggtatg	540
CTACAGCATTCCTCCCCATT	NM_145263	SPATA18	aatggggaggaatgctgtag	540
ACTGCCCTGCCATCTACCCC	NM_000537	REN	ggggtagatggcagggcagt	539
ACTGGGGGACCCACCCTGCG	NM_001136001	ABL2	cgcagggtgggtcccccagt	539
AGCCTTCAGGCTTCCAGCCT	NM_001258321	TP53I11	aggctggaagcctgaaggct	539
CAGATCTCCAGCTGCGTGCT	NM_001278433	PRKAR1A	agcacgcagctggagatctg	539
CAGCCAGGACTTTCCCTCTT	NM_001287053	LOC101928448	aagagggaaagtcctggctg	539
CTAGAATTTTGTTGGTTGCT	NM_033108	HSFY1	agcaaccaacaaaattctag	539
GCCCAAGGCCAAGGTGGGTG	NM_000608	ORM2	cacccaccttggccttgggc	539
TGCAGAACCTTCTCACCCAG	NM_001017436	CT45A4	ctgggtgagaaggttctgca	539
CTCATTCCCAGATAGCCTTA	NM_001198627	RUNX1T1	taaggctatctgggaatgag	538
GACTGTTTCACCCCGTCTCC	NM_001173425	DFNB31	ggagacggggtgaaacagtc	538
GTGCTACGTCACTGTGCGAT	NM_020714	ZNF490	atcgcacagtgacgtagcac	538
TGCGACTGTCCCTTGGTTCG	NM_147156	SGMS1	cgaaccaagggacagtcgca	538
ATGAGCCACCTTTCCCATCA	NM_033123	PLCZ1	tgatgggaaaggtggctcat	537
CCGAGCAAGGCCCTGCTTCC	NM_001170753	PPP1R32	ggaagcagggccttgctcgg	537
GTGCGCATGACGCTGCGTTA	NM_001040874	HIST2H2AA4	taacgcagcgtcatgcgcac	537
TTCCCTTTCGCTCCTGCTCC	NM_145301	TVP23C	ggagcaggagcgaaagggaa	537
TTTCCATGACTTCCTTGTTT	NM_001267806	PAAF1	aaacaaggaagtcatggaaa	537
GGAGTCTCGCTCTGTCACCC	NM_001930	DHPS	gggtgacagagcgagactcc	536
TTTAGACGGCCTTTCATTCC	NM_006359	SLC9A6	ggaatgaaaggccgtctaaa	536
CAAACCACTTTCAGGAGTAC	NM_001199340	RPL17	gtactcctgaaagtggtttg	535
CAGGAGGATCACTTGAGCCC	NM_172215	CAMKK2	gggctcaagtgatcctcctg	535
GTGGACGCGGCCGCCACTCT	NM_001145438	PGAP2	agagtggcggccgcgtccac	535
TGTGTGTGTGTATGTGTGTG	NM_001270443	RTBDN	cacacacatacacacacaca	535
ATGGAAACGCAGCCAAGTTT	NM_012475	USP21	aaacttggctgcgtttccat	534
CATGGCAACGTAGTCTTCCT	NM_001254952	ATAT1	aggaagactacgttgccatg	534
GAAGCGACCGTGACCGCGCA	NM_014947	FOXJ3	tgcgcggtcacggtcgcttc	534
TATGAGTGTCTTTCTGAAAT	NM_001284324	OPALIN	atttcagaaagacactcata	534
TCGCTCTCCGCCTGGGCACT	NM_175623	RAB3IP	agtgcccaggcggagagcga	534
TCTAGCACAACCCTGGGCAG	NM_001285401	AIPL1	ctgcccagggttgtgctaga	534
TCTTTCTGCGGGACCCTCTT	NM_001079536	ART5	aagagggtcccgcagaaaga	534
TGAGTGAAGCGGACGCGCGA	NM_001253771	SYNCRIP	tcgcgcgtccgcttcactca	534
ACAGGCCTCTCCGCCTCTCC	NM_014867	KBTBD11	ggagaggcggagaggcctgt	533
CCTTGCTGTGGTGGGGGTGC	NM_130777	XAGE2	gcacccccaccacagcaagg	533
GGTACAGCCCCAGCGGCAAT	NM_004510	SP110	attgccgctggggctgtacc	533
AACCATACACTCCACTGATG	NM_001039127	ZNF718	catcagtggagtgtatggtt	532
ATTTGTAAGGTCAACAGATG	NM_001286104	CLN3	catctgttgaccttacaaat	532
CGGTGATCAGGCGCAGGCGC	NM_001257393	UBE2V1	gcgcctgcgcctgatcaccg	532
GTGCGGTGAAGGTTGCTCAA	NM_004377	CPT1B	ttgagcaaccttcaccgcac	532
TCACTGCAACCTCCGCCTTC	NM_138691	TMC1	gaaggcggaggttgcagtga	532
TGAAATTCTCAGAGCCCTTT	NM_001145784	MEF2BNB	aaagggctctgagaatttca	532
TGCAGCCCGCCCGGGACTCA	NM_018379	FAM63A	tgagtcccgggcgggctgca	532
ATGAAAGCCTGATGCGCCTT	NM_002338	LSAMP	aaggcgcatcaggctttcat	531
GTCGGCGAGGAGCACCCATC	NM_205842	NCKAP1	gatgggtgctcctcgccgac	531
TCCTCCTGGCTGGGAGTGCG	NM_194271	RNF34	cgcactcccagccaggagga	531
TCTGGGATGGTTCTGGTCTT	NM_001199461	PDCD2	aagaccagaaccatcccaga	531
ACACACACACACACACACAG	NM_001286408	SCML4	ctgtgtgtgtgtgtgtgtgt	530
CAGTCCTCCACAGCGTTTTT	NM_005445	SMC3	aaaaacgctgtggaggactg	530
CGACGGACAGAGACACACGG	NM_001105077	MECOM	ccgtgtgtctctgtccgtcg	530
ACCAATGCCACGATCACGAT	NM_003487	TAF15	atcgtgatcgtggcattggt	529
CGGTGCAGTGCCGTTAAGTC	NM_001079533	CPEB1	gacttaacggcactgcaccg	529
GGCCAAAGAGCTGGAATCCC	NM_001243728	ATPAF1	gggattccagctctttggcc	529
TGCTCAGACGTGGGTCCTCA	NM_207414	MROH5	tgaggacccacgtctgagca	529
ATATGTCACAATGCTCCATG	NM_004678	BPY2	catggagcattgtgacatat	528
ATCACACAGGCCCACCTCCC	NM_002060	GJA4	gggaggtgggcctgtgtgat	528
CACCCCTTCCCCCAGCGGAT	NM_003112	SP4	atccgctgggggaaggggtg	528
CAGGACCGAGGAAGGCGACC	NM_198950	NUDT1	ggtcgccttcctcggtcctg	528
CTCACTGTGCTCCCCTTCCC	NM_005266	GJA5	gggaaggggagcacagtgag	528
GCGGCGCTGATTGGCAGAGA	NM_022970	FGFR2	tctctgccaatcagcgccgc	528
ACCGCTCTGCTCGCAGGTTT	NM_000697	ALOX12	aaacctgcgagcagagcggt	527
AGAAAGAGTGGTATCCAAGT	NM_001204398	PITX2	acttggataccactctttct	527
ATTGTCACTGCCACCTCGGT	NM_001113324	TEN1	accgaggtggcagtgacaat	527
GACCTGGCCTTGGCTCCCAC	NM_001207037	ETV7	gtgggagccaaggccaggtc	527
GAGTGAGGACGACCCTCCTT	NM_001172569	MYD88	aaggagggtcgtcctcactc	527
GGCAAGAGTGCCCAGGAAGA	NM_001077241	SLC25A45	tcttcctgggcactcttgcc	527
GGCTCTTTCTACCTTGCATG	NM_001242867	KIR3DL2	catgcaaggtagaaagagcc	527
GGCTGTAAGTCATGTTGGGT	NM_001307	CLDN7	acccaacatgacttacagcc	527
AACTAGGCGTAACGGCTGAG	NM_025230	DCAF11	ctcagccgttacgcctagtt	526
AGAGGAAATGTCTTCCTGAA	NM_001278374	MPP2	ttcaggaagacatttcctct	526
CATCTGGGGCTCAGAGAGGG	NM_005072	SLC12A4	ccctctctgagccccagatg	526
GAAGCTGCCACCCCCCACCC	NM_134427	RGS3	gggtggggggtggcagcttc	526
GACAGCTTTGAAGAGAGCAG	NM_001278433	PRKAR1A	ctgctctcttcaaagctgtc	526
TCTTGAGCAAGGAGTGTCCC	NM_001144984	CCDC169	gggacactccttgctcaaga	526
TGTCCTGCTGTGACCCCGTT	NM_017706	WDR55	aacggggtcacagcaggaca	526
AAGGCTCTGATTAATGTCAT	NM_138810	TAGAP	atgacattaatcagagcctt	525
CATTTCCTGAGGAGCCCGTG	NM_001173425	DFNB31	cacgggctcctcaggaaatg	525
CCCTTTGTCCCAACCCCCTT	NM_025217	ULBP2	aagggggttgggacaaaggg	525
CTTGAGCTTCCTCTTGTGTC	NM_001171936	CDH23	gacacaagaggaagctcaag	525
GTGGACGCCGCTGGCCAGGA	NM_181890	UBE2D3	tcctggccagcggcgtccac	525
TCTGTGAGGGTCGCAGGCGG	NM_001167867	ATP5SL	ccgcctgcgaccctcacaga	525
AAACTCAATCAGGATTAACT	NM_001024661	PRAMEF14	agttaatcctgattgagttt	524
CTCCTCCTCCCCATGGTGAC	NM_000714	TSPO	gtcaccatggggaggaggag	524
GAGGCGGGGTGCGGCAGGCA	NM_174934	SCN4B	tgcctgccgcaccccgcctc	524
GGAAGCGCGCTGCGCCCACG	NM_001206971	PTPRB	cgtgggcgcagcgcgcttcc	524
TCGCATCACCCCTGCGCATC	NM_021640	C12orf10	gatgcgcaggggtgatgcga	524
TTGGGTGTGGTATGACTAAG	NM_006004	UQCRH	cttagtcataccacacccaa	524
AAAAAATCTGCCTTATCTGA	NM_181670	ANKS1B	tcagataaggcagatttttt	523
CACGGCCAGGCGCCCTCTCC	NM_004043	ASMT	ggagagggcgcctggccgtg	523
TGGGAGGACCGCGCGTGTCG	NM_194332	RNF38	cgacacgcgcggtcctccca	523
ACGCCGGTGTGCGTCTACGC	NM_001167990	PQBP1	gcgtagacgcacaccggcgt	522
ACGGGGCACAAAGGACCACA	NM_001142531	SH2D3C	tgtggtcctttgtgccccgt	522
ACTTGTCGAATCAATGCATG	NM_001135865	NPIPB5	catgcattgattcgacaagt	522
ATTTCGGGCACTCTGTGTGT	NM_006208	ENPP1	acacacagagtgcccgaaat	522
CCAGGAGATGCAGTTGAATA	NM_021069	SORBS2	tattcaactgcatctcctgg	522
CCTGCACGTGGCCCCATGCA	NM_001281507	PHACTR3	tgcatggggccacgtgcagg	522
GCCAGCGAGCCAGCGGCCAG	NM_001286510	SLC35B2	ctggccgctggctcgctggc	522
GCGGCCACTAGCCAGGACCC	NM_001286843	PHF19	gggtcctggctagtggccgc	522
TGACTTGCTTGCATCCTTTG	NM_001193370	DIDO1	caaaggatgcaagcaagtca	522
TGCCAACAGTCGCGACGTCT	NM_001282436	BLOC1S2	agacgtcgcgactgttggca	522
CTCCTCGAGCAAGCCTTATT	NM_001257212	FGF1	aataaggcttgctcgaggag	521
CTCGCTGGAGGTTTTGCATT	NM_001018076	NR3C1	aatgcaaaacctccagcgag	521
GTGGAATCTGCAATAGATGC	NM_001032392	PLGLB1	gcatctattgcagattccac	521
AAAGATAGCAAGCACGTGTA	NM_006220	SERPINA2	tacacgtgcttgctatcttt	520
AACGCCCTCCACTTCCGTGT	NM_198693	KRTAP10-2	acacggaagtggagggcgtt	520
CCCATCGGGGAAGTGGGGCG	NM_001098615	PUS7L	cgccccacttccccgatggg	520
GCTAGAGATTCCCCTCCCCT	NM_005099	ADAMTS4	aggggaggggaatctctagc	520
TCAGTCCACGCAACCTAACC	NM_001201335	GCFC2	ggttaggttgcgtggactga	520
TTGTCCTCGGGCTCCGGTTA	NM_001284214	TRIP12	taaccggagcccgaggacaa	520
ACAGCCCCTAAACAGCTGCC	NM_001134434	SPOCK2	ggcagctgtttaggggctgt	519
ACCAACGTGCCGCCCCTCTG	NM_033625	RPL34	cagaggggcggcacgttggt	519
ACGCACGTCTCCACGTCCCC	NM_016075	VPS36	ggggacgtggagacgtgcgt	519
AGGGATGCTGGTGACGTCTG	NM_001204402	PRPS1	cagacgtcaccagcatccct	519
CGCGAGACGCAGTAAGGCAC	NM_181888	UBE2D3	gtgccttactgcgtctcgcg	519
ATTAGCCTCACACATTTCTG	NM_001144913	FGFR2	cagaaatgtgtgaggctaat	518
CACGGCCTTGTTTCAGTTAG	NM_001080209	TMEM200C	ctaactgaaacaaggccgtg	518
GGGCGGGGCTGCCCATGGTT	NM_002092	GRSF1	aaccatgggcagccccgccc	518
GGTGGTGGTGAAGATGAGTG	NM_001251828	MAGEA10	cactcatcttcaccaccacc	518
GTGGGGCGCTGCTTTGACCT	NM_001168341	TTC39B	aggtcaaagcagcgccccac	518
TCCCTCCTCCAGTGTGATCC	NM_182744	NBL1	ggatcacactggaggaggga	518
TCTGCACCCTCCCAAGGGCT	NM_001017973	P4HA2	agcccttgggagggtgcaga	518
AAGCTAGTCGCTTGCTGCCC	NM_001271948	PPP2R2B	gggcagcaagcgactagctt	517
CTACCCCAACAGTCGCCCAG	NM_001171163	ZMYM3	ctgggcgactgttggggtag	517
GAAGGCTCTCGGTGACTCCT	NM_002220	ITPKA	aggagtcaccgagagccttc	517
TCAGTCAGCCTTCTGTCTCC	NM_001077241	SLC25A45	ggagacagaaggctgactga	517
ACAGCGTGGGCCAAATCAAT	NM_001130050	DOCK9	attgatttggcccacgctgt	516
ACCATTATACACTGCACTTT	NM_001172766	FOXP2	aaagtgcagtgtataatggt	516
CAGTATGCATACTTATTTCA	NM_020364	DAZ3	tgaaataagtatgcatactg	516
CCCCTCCCCTCTCTCAGAGT	NM_001023567	GOLGA8B	actctgagagaggggagggg	516
ATCACCCTTTGAGGCCCCCC	NM_004413	DPEP1	ggggggcctcaaagggtgat	515
CAATAACGCAGCCTGTGATG	NM_001284213	CAST	catcacaggctgcgttattg	515
CTCACAATGGTCCAGGTCCC	NM_000570	FCGR3B	gggacctggaccattgtgag	514
GGGCTTTCCCGGGGAGTTCT	NM_182697	UBE2H	agaactccccgggaaagccc	514
TCAGTAGGTCGTGTCCAATG	NM_001199817	GGCT	cattggacacgacctactga	514
ACACTCCTCTGCTTCTGTGG	NM_001077263	TMPRSS13	ccacagaagcagaggagtgt	513
ACGGCGTCTCTTCGCGCCCC	NM_207517	ADAMTSL3	ggggcgcgaagagacgccgt	513
AGAGGAGAGCTGAACACTTC	NM_023918	TAS2R8	gaagtgttcagctctcctct	513
ATCCCCGCCTGCCCACCTCC	NM_001177693	ARHGEF28	ggaggtgggcaggcggggat	513
CCGTCCAGCTGTCCTGCCCT	NM_001126122	SLC25A19	agggcaggacagctggacgg	513
GGACTTGCACTTTCAATCCA	NM_001105069	ACSM2B	tggattgaaagtgcaagtcc	513
CCTGCTCCCTCGAGGCCAAT	NM_001017991	H2AFB2	attggcctcgagggagcagg	512
GACCGCTGCCACAACCATTT	NM_001080851	DMRTC1B	aaatggttgtggcagcggtc	512
TACAGGAGCAGAGGCAGGCT	NM_001271804	PFKFB1	agcctgcctctgctcctgta	512
TGCCCCGCCCACCCAGATTT	NM_001142504	STARD8	aaatctgggtgggcggggca	512
TGTGAGCGTGCATGTGTGCG	NM_006569	CGREF1	cgcacacatgcacgctcaca	512
AGCAACGTGACCTCGATCCC	NM_015089	CUL9	gggatcgaggtcacgttgct	511
CACAGCTGGGAGGGTGGAGT	NM_000854	GSTT2	actccaccctcccagctgtg	511
CACTCAATGGCATTTTGTTA	NM_001129826	CSAG3	taacaaaatgccattgagtg	511
GTGATTGACAGTGGAGTGGC	NM_001080546	TMEM218	gccactccactgtcaatcac	511
ACCGACCGCGGTCCTCCACT	NM_033124	CCDC65	agtggaggaccgcggtcggt	510
AGCAGGGAAATACAGTTTGC	NM_001198627	RUNX1T1	gcaaactgtatttccctgct	510
AGCTCCCCCGCTCCTGGCCC	NM_001145295	NGLY1	gggccaggagcgggggagct	510
ATTCGGAACTCTTCGGTTAG	NM_000991	RPL28	ctaaccgaagagttccgaat	510
GCAAACTCCCTGCATGATGT	NM_001282969	C14orf93	acatcatgcagggagtttgc	510
GCCGGTTCTGAAGCCATATT	NM_003517	HIST2H2AC	aatatggcttcagaaccggc	510
ATGGTGTCTGCGTGTGGGCG	NM_001289979	NUMBL	cgcccacacgcagacaccat	509
CAGGACAAGACCTCCTCTTT	NM_007352	CELA3B	aaagaggaggtcttgtcctg	509
CCCATGGAATCCTTAGTCTT	NM_001145794	ANTXR2	aagactaaggattccatggg	509
CGCTCCTTTCCTGATGTCTT	NM_014763	MRPL19	aagacatcaggaaaggagcg	509
GACAGAGGGTGTGAGACAGC	NM_182697	UBE2H	gctgtctcacaccctctgtc	509
GTTGTGTGAGTGTTGCAACC	NM_001282699	FAM107B	ggttgcaacactcacacaac	509
TAGTGGGGTATTGGGTGCAG	NM_001271804	PFKFB1	ctgcacccaataccccacta	509
AAGAGTGTGCACCGCCCAAT	NM_000315	PTH	attgggcggtgcacactctt	508
AGGGGAGATGGCACCTGAAG	NM_001286570	AMICA1	cttcaggtgccatctcccct	508
AGTGGCGCGCTCCCGTGGCG	NM_203385	RNH1	cgccacgggagcgcgccact	508
CCGAACCGCGGCTTAGGTGG	NM_001039671	YIF1B	ccacctaagccgcggttcgg	508
CTGTCATTGCCTGGGCTTCC	NM_001143811	BDNF	ggaagcccaggcaatgacag	508
CTGTGCATTGAGTTTCCCTC	NM_003206	TCF21	gagggaaactcaatgcacag	508
GACAGAAGAGCCCCACTGAG	NM_173193	KCNIP2	ctcagtggggctcttctgtc	508
GACCAATTGGAAGCCTGTGG	NM_207168	ENSA	ccacaggcttccaattggtc	508
ATGGCCTCATACTCCCACTT	NM_001037500	DEFB124	aagtgggagtatgaggccat	507
CACCACCCCATTTCCACTCC	NM_014442	SIGLEC8	ggagtggaaatggggtggtg	507
GAGCCACTCCCTCTTCCCCC	NM_194323	OTOF	gggggaagagggagtggctc	507
TAGGCACTGTGATGTGACGT	NM_001004686	OR2L2	acgtcacatcacagtgccta	507
TCCCCAGACCCACGGGACTC	NM_001004694	OR2T29	gagtcccgtgggtctgggga	507
AAGAGCCAGACTTTTATGTG	NM_005465	AKT3	cacataaaagtctggctctt	506
AAGGCGCCCCCAAGCCCTGC	NM_001134340	PSMG3	gcagggcttgggggcgcctt	506
AGCACGTGCCCTGCCCTTCC	NM_001163438	SMIM10	ggaagggcagggcacgtgct	506
CAGATCGGCGGGGTCACCTG	NM_001256339	NKX3-1	caggtgaccccgccgatctg	506
GCTCTGACTCCTGGGTAAAC	NM_201535	NDRG2	gtttacccaggagtcagagc	506
ACATTTCCAGGCGGAGCACC	NM_001278634	IRX4	ggtgctccgcctggaaatgt	505
AGCTCCAGACCCAGCCCACT	NM_001207020	SHISA8	agtgggctgggtctggagct	505
GAGATCCTTGCTCCTACCTG	NM_053274	GLMN	caggtaggagcaaggatctc	505
GCTGGGCTGTGGTTGGGTGG	NM_001191320	GABRB3	ccacccaaccacagcccagc	505
TCTCTCCCTCGTCGATGGGC	NM_001139457	BCAP31	gcccatcgacgagggagaga	505
TCTGTACCCCTGCTTGTCTT	NM_004197	STK19	aagacaagcaggggtacaga	505
TCTGTTTGCGCACATTTGAG	NM_001144913	FGFR2	ctcaaatgtgcgcaaacaga	505
CAGGGCAGGGCAGGTCTATT	NM_001204218	NOS1	aatagacctgccctgccctg	504
CGTTGTGGCCGTCCGGGGTG	NM_001206957	RASSF1	caccccggacggccacaacg	504
GGGTGGAGTGAGGAGTGAGG	NM_001145794	ANTXR2	cctcactcctcactccaccc	504
GTTACCTCCTCACGTGTTCT	NM_001143678	SGK1	agaacacgtgaggaggtaac	504
TGAGCCACGGCCCACGACTC	NM_198187	ASTN2	gagtcgtgggccgtggctca	504
TGTGCATCAGCAGACAGATG	NM_198235	RNASE1	catctgtctgctgatgcaca	504
ACGCGCATGCTCAGGGAGCT	NM_015414	RPL36	agctccctgagcatgcgcgt	503
ACTGTGAGTCCAGGGGCACT	NM_001145473	LOXHD1	agtgcccctggactcacagt	503
AGAGTCTCACTCTGTCACCC	NM_001174045	SPAM1	gggtgacagagtgagactct	503
CACCAGCGTTCACGCCTCCA	NM_002183	IL3RA	tggaggcgtgaacgctggtg	503
CATACGCCCTCTTCTGGTTT	NM_182762	MACC1	aaaccagaagagggcgtatg	503
GCCTCTTTTTGCATCCTGTT	NM_138810	TAGAP	aacaggatgcaaaaagaggc	503
GGCGAGCAGGACTGGAGTTC	NM_001657	AREG	gaactccagtcctgctcgcc	503
TAACGCAAGCCTCCCGCTTT	NM_004844	SH3BP5	aaagcgggaggcttgcgtta	503
AAAGTTCGAGACCAGCCTGA	NM_001098535	RFPL3	tcaggctggtctcgaacttt	502
ACCCACGTGCTGCCCCTGCA	NM_002759	EIF2AK2	tgcaggggcagcacgtgggt	502
CCCAGGGACGAAGCCGACTA	NM_001173487	NKRF	tagtcggcttcgtccctggg	502
CGTGGAGATGGGGGTGTCCA	NM_001173473	ASMTL	tggacacccccatctccacg	502
GAGGACTAGTTCTCCAGACT	NM_001198906	YY1AP1	agtctggagaactagtcctc	502
GTCTCGGTGCATACTCTCAT	NM_001042426	CENPA	atgagagtatgcaccgagac	502
TCAGAGAGTGCTGGCCTTAC	NM_018232	FAM21B	gtaaggccagcactctctga	502
TGTGGCAACCGCAGCCTGAT	NM_001146185	PEG3	atcaggctgcggttgccaca	502
AAACAGATAGGAGAGGTGAG	NM_022154	SLC39A8	ctcacctctcctatctgttt	501
AAGTCCTCAAAGGTGGTCTG	NM_001167820	BLCAP	cagaccacctttgaggactt	501
ATAATGGAGGTACATTATAC	NM_004680	CDY1	gtataatgtacctccattat	501
CAGCTTTCCTTGTGAGCCAC	NM_001282493	GOLGA8K	gtggctcacaaggaaagctg	501
GCGTCTCCCTTACCAGATGT	NM_001144912	ATG7	acatctggtaagggagacgc	501
GGAGCATCCCTGACTGTCCC	NM_022764	MTHFSD	gggacagtcagggatgctcc	501
GTTGCCTCCTACTCCTGACT	NM_000316	PTH1R	agtcaggagtaggaggcaac	501
TCAGAAGTAAAAGCCTTGTC	NM_175635	RUNX1T1	gacaaggcttttacttctga	501
TGCTTTGGCGCTGGTTAGTT	NM_207047	ENSA	aactaaccagcgccaaagca	501
CGGCTCTGCAGCCGCTCACG	NM_001270709	NRM	cgtgagcggctgcagagccg	500
GAGGCGGCCCAATCCCTGCG	NM_001172658	ZFYVE28	cgcagggattgggccgcctc	500
TACGCTGGCTGCCCCCTATT	NM_018287	ARHGAP12	aatagggggcagccagcgta	500
TTAAATCCCTCCTCCCCATG	NM_001018072	BTBD11	catggggaggagggatttaa	500
AATCTGAGACTGGGGCTGCG	NM_001437	ESR2	cgcagccccagtctcagatt	499
AGGGCCAGGGGAGGTGGTGG	NM_198495	CTAGE4	ccaccacctcccctggccct	499
CACAGTGGCAGCCGCCATTT	NM_004545	NDUFB1	aaatggcggctgccactgtg	499
CTTGGCCACATGTGCCTCCA	NM_001244816	FOXP1	tggaggcacatgtggccaag	499
GCAAGCCCTCCCTTCCTTGT	NM_198687	KRTAP10-4	acaaggaagggagggcttgc	499
GTTTGCCTCATTTACACGTA	NM_001278606	BFSP1	tacgtgtaaatgaggcaaac	499
TTGCCGCCTTGTTCAGTGCA	NM_006958	ZNF16	tgcactgaacaaggcggcaa	499
ACCGGACCAGAGCCTGCCCC	NM_001981	EPS15	ggggcaggctctggtccggt	498
CAGAGCTAGTCATGCACACC	NM_205862	UGT1A6	ggtgtgcatgactagctctg	498
CAGGGGCGGAGTTAACCCTG	NM_201535	NDRG2	cagggttaactccgcccctg	498
CGCAGTTTCTTTTGGAGTCC	NM_033529	CDK11A	ggactccaaaagaaactgcg	498
CTGGATACATTTCTCAGATT	NM_033108	HSFY1	aatctgagaaatgtatccag	498
GCAGGTATGTGTGTGAAGTC	NM_022369	STRA6	gacttcacacacatacctgc	498
GCTTAGGTCCCGCCTCGATT	NM_001200030	HYAL3	aatcgaggcgggacctaagc	498
GGAGAGGGAGGGAGAGGGGC	NM_001113541	SPATA31A5	gcccctctccctccctctcc	498
TGCAACCTGTTGGTGACGCT	NM_001204265	NR3C1	agcgtcaccaacaggttgca	498
ACACCTAGTCCTGCTGATCG	NM_080489	SDCBP2	cgatcagcaggactaggtgt	497
CGCTTACGCACTTGCTGGTT	NM_001172746	SEC23B	aaccagcaagtgcgtaagcg	497
GAAAAGACACCATGCCACTT	NM_020327	ACVR1B	aagtggcatggtgtcttttc	497
TGAGGCATCTCTACCACTCG	NM_015942	MTERFD1	cgagtggtagagatgcctca	497
AACAGCGTCAAATGCCGTAT	NM_005638	VAMP7	atacggcatttgacgctgtt	496
ACCGGTAGGATCTGAAACTC	NM_000926	PGR	gagtttcagatcctaccggt	496
AGGGACTGACTCGCCTCTCC	NM_007208	MRPL3	ggagaggcgagtcagtccct	496
AGTGAGTAAACATGAGCCTC	NM_001194995	C12orf65	gaggctcatgtttactcact	496
ATGGCCCTGCAGGTGCCCTC	NM_001164377	MRGPRG	gagggcacctgcagggccat	496
CCCAGCATGCCGTGCGCTTC	NM_006197	PCM1	gaagcgcacggcatgctggg	496
CGGAGAGGAACCCCTCGTTT	NM_032892	FRMD5	aaacgaggggttcctctccg	496
GAACCGCCGCCAGACCAGTT	NM_001130481	VRK2	aactggtctggcggcggttc	496
GCACAGTGGTCGGCGGGATG	NM_001256879	POLD2	catcccgccgaccactgtgc	496
GGGTGATTCGGATGGTCTGT	NM_144492	CLDN14	acagaccatccgaatcaccc	496
TCGCTGTCCTCTCCCTCCCC	NM_001323	CST6	ggggagggagaggacagcga	496
TTTTCTGGCTGCTTTGTTTC	NM_198464	PRSS55	gaaacaaagcagccagaaaa	496
AAAGTGATGAGGTCACCTGA	NM_001017991	H2AFB2	tcaggtgacctcatcacttt	495
AACGATGCTGAGAGACTCAC	NM_001277952	ZNF83	gtgagtctctcagcatcgtt	495
ATCCGCCACGCACGTGCACG	NM_014673	EMC2	cgtgcacgtgcgtggcggat	495
CGCGGATGCACGCGCTGCAG	NM_020809	ARHGAP20	ctgcagcgcgtgcatccgcg	495
GATTCTGCCTGGATGGGGAT	NM_005362	MAGEA3	atccccatccaggcagaatc	495
GGACTGGGATTTTTGGCCCC	NM_001135216	ZSCAN31	ggggccaaaaatcccagtcc	495
TTGCGCGTCTCACCTGATTT	NM_001143835	NFRKB	aaatcaggtgagacgcgcaa	495
AGTGACCACTTATCCTTCCT	NM_001202468	ZMYND11	aggaaggataagtggtcact	494
ATTGCAAAGACTTCAGTTAG	NM_003221	TFAP2B	ctaactgaagtctttgcaat	494
CGGGCGCCTCTTCAGGGCTG	NM_001286517	SLC35B2	cagccctgaagaggcgcccg	494
GCCTGGGTTGCACCTGCTCT	NM_001278158	ZNF205	agagcaggtgcaacccaggc	494
GGTTGAGGAGCCGCGATTGG	NM_013346	SNX12	ccaatcgcggctcctcaacc	494
GTGGAGTTGCTTCCCCTGCT	NM_020841	OSBPL8	agcaggggaagcaactccac	494
AACAAACGCGCCGACTACAG	NM_001242374	ANAPC13	ctgtagtcggcgcgtttgtt	493
ACAGAATGAGGACAAGTCAT	NM_004510	SP110	atgacttgtcctcattctgt	493
AGGGCTGATGCGACCCTCCC	NM_025264	THUMPD2	gggagggtcgcatcagccct	493
CAAGTGCAGTAGTGAGAAGG	NM_001271934	TK2	ccttctcactactgcacttg	493
GCGACTGCGGGGGGCCCCTG	NM_030593	SIRT2	caggggccccccgcagtcgc	493
GGAAGCAGAACTACCCTACC	NM_001278319	LILRA1	ggtagggtagttctgcttcc	493
TGGAAGGTATCACAAGGTTG	NM_001270402	KCNE1	caaccttgtgataccttcca	493
ACTCCTCCCCTCCCCCGAGT	NM_003635	NDST2	actcgggggaggggaggagt	492
CGCCCAGCCAATGAGAGCTA	NM_001144064	CXorf51A	tagctctcattggctgggcg	492
GAAATGTTGAGGAGTGGGAG	NM_001005467	OR8B3	ctcccactcctcaacatttc	492
GTGGGTCGTCCGGCCTTCGG	NM_001105077	MECOM	ccgaaggccggacgacccac	492
TTGGCCACCCAGTCTGCCCC	NM_007299	BRCA1	ggggcagactgggtggccaa	492
ATGGAGGCGTGGTCTGGGCG	NM_001173474	ASMTL	cgcccagaccacgcctccat	491
TGAATGGGTTCCTTCTGCTT	NM_002921	RGR	aagcagaaggaacccattca	491
AAAGGCCTCCTCTTCGCTCC	NM_138465	GLI4	ggagcgaagaggaggccttt	490
ACGTCCGCATCCCGCACCAG	NM_001171819	PPARD	ctggtgcgggatgcggacgt	490
CACCCACGCCTGGCCATACC	NM_004164	RBP2	ggtatggccaggcgtgggtg	490
GATGTGGCGGGCAGGGGCTT	NM_022369	STRA6	aagcccctgcccgccacatc	490
GGAGGGGTAAGTGGTGTAGT	NM_001099685	RHOXF2B	actacaccacttacccctcc	490
TAGGCTAGCCTAACGACACT	NM_001017372	SLC27A6	agtgtcgttaggctagccta	490
TTCTCTTGCTCTACTCTTCC	NM_020634	GDF3	ggaagagtagagcaagagaa	490
ACTGGGTGAGAGGGGCTAAG	NM_001290343	CERS3	cttagcccctctcacccagt	489
AGCTTCCAAACCCCGCCCCT	NM_152444	PTGR2	aggggcggggtttggaagct	489
ATTCGGGCTTGAAGATCTCG	NM_001167820	BLCAP	cgagatcttcaagcccgaat	489
CCGGAGCGCCCACACCCTCT	NM_001079673	FNDC3A	agagggtgtgggcgctccgg	489
CTGGAGGGCCGTCGCCCGTT	NM_003914	CCNA1	aacgggcgacggccctccag	489
GAGCTGATAAACTCAGCTGA	NM_001257393	UBE2V1	tcagctgagtttatcagctc	489
TAAGTTGATGCTTCAGTGCT	NM_001168301	KLHL13	agcactgaagcatcaactta	489
CAGTTCTTCCTTTCCGTGTA	NM_001185100	CD22	tacacggaaaggaagaactg	488
CGAGATCTGAGGAGGCAGGA	NM_001199342	RPL17	tcctgcctcctcagatctcg	488
GCCAGGACCTCCCCCTCCCC	NM_014292	CBX6	ggggagggggaggtcctggc	488
TAGCGAGTGGTCATGCCCTG	NM_001193375	NDUFA11	cagggcatgaccactcgcta	488
TTATTCCAGTCTCATGCCCC	NM_198455	SSPO	ggggcatgagactggaataa	488
AAGTACCCGGGGCTGTCACA	NM_017724	LRRFIP2	tgtgacagccccgggtactt	487
ACCCTAAAATGTTTCACCTC	NM_001204055	NDUFC2	gaggtgaaacattttagggt	487
CATTTCCGGCTCCCTGTCAC	NM_003170	SUPT6H	gtgacagggagccggaaatg	487
CCTCTGATGCTGCGCCCCTC	NM_001164722	PTAFR	gaggggcgcagcatcagagg	487
CTACTGGGTTTAGGCCAACC	NM_001008221	AMY1A	ggttggcctaaacccagtag	487
GATGGGCTGGTGCAGACGTG	NM_004158	PSPN	cacgtctgcaccagcccatc	487
GCGCGGTTCGCTGGAGTGCG	NM_001636	SLC25A6	cgcactccagcgaaccgcgc	487
TCCTCTGACGCATCCTAGTT	NM_001167580	SV2B	aactaggatgcgtcagagga	487
TCTCGCTCTCTTTCTCTCTC	NM_170675	MEIS2	gagagagaaagagagcgaga	487
TGGGTGAGTCTCTGCCCTTC	NM_001014989	LAT	gaagggcagagactcaccca	487
AGAGGTGAGGAGTGGGATTT	NM_002512	NME2	aaatcccactcctcacctct	486
ATCATCTGGGGCTCCCTCCC	NM_001425	EMP3	gggagggagccccagatgat	486
CGGCAAAGAATGTGGGAACG	NM_001207072	FAM181A	cgttcccacattctttgccg	486
GATGCCCCCCTTCCCTCTCC	NM_032727	INA	ggagagggaaggggggcatc	486
GCAGCTTTCATCTGGTATTT	NM_006853	KLK11	aaataccagatgaaagctgc	486
GGGTAAAGGACTAGTGCAGA	NM_001077206	SEC31A	tctgcactagtcctttaccc	486
ACCCCTGGGTTTGGGGGACA	NM_001160392	TRPT1	tgtcccccaaacccaggggt	485
CCGCTGCGGGTCGCCGTCTT	NM_001128143	PMS1	aagacggcgacccgcagcgg	485
GGCAAGGTGCAGACTGCCTC	NM_001014839	NCDN	gaggcagtctgcaccttgcc	485
TTCCCCGCATCTGTTCACCG	NM_004184	WARS	cggtgaacagatgcggggaa	485
ACAGCGGCTGCTTAGTTCAG	NM_003217	TMBIM6	ctgaactaagcagccgctgt	484
CACACCACTGCACTCCACCC	NM_138715	MSR1	gggtggagtgcagtggtgtg	484
CACTCGGCAAACCTCATGAT	NM_012248	SEPHS2	atcatgaggtttgccgagtg	484
CCTAAGCGATAGCGTTTGCG	NM_001198773	PI4KB	cgcaaacgctatcgcttagg	484
CGATTGCGTCACGTGATTCT	NM_005717	ARPC5	agaatcacgtgacgcaatcg	484
CTCTCAGCCTCTCGCATACC	NM_001076781	ZNF391	ggtatgcgagaggctgagag	484
GATGGGGTAGCCAGGACTAG	NM_001077206	SEC31A	ctagtcctggctaccccatc	484
GGCCACGGCGGCAGTTCCAG	NM_145274	TMEM99	ctggaactgccgccgtggcc	484
GGGTGTTCAGTTCAGGTCTG	NM_153701	IL12RB1	cagacctgaactgaacaccc	484
GGTCTGCCAAGGTCCAGGCG	NM_021944	C14orf93	cgcctggaccttggcagacc	484
AGCCCTCATGACCCTGACCC	NM_002889	RARRES2	gggtcagggtcatgagggct	483
AGGTATGGGTCCATCCATTT	NM_006203	PDE4D	aaatggatggacccatacct	483
GAACCCGCTGGCTCCACCCC	NM_003390	WEE1	ggggtggagccagcgggttc	483
GCAGGAATTGCGGACAACGC	NM_145859	PDCD10	gcgttgtccgcaattcctgc	483
AATCACAGTTAAACGAATTC	NM_016632	ARL17A	gaattcgtttaactgtgatt	482
ACTGGGCCTCGCTGGAATTC	NM_031897	CACNG6	gaattccagcgaggcccagt	482
AGCAAGATGGGACCGCAAGC	NM_016567	BCCIP	gcttgcggtcccatcttgct	482
GAGAGCGCAGCCAGCAGCCC	NM_001204065	ANKS1B	gggctgctggctgcgctctc	482
GTCAGACAATCCCTTCCATT	NM_001161780	PDP1	aatggaagggattgtctgac	482
TGGACTTGCGGTCCGTCTCC	NM_001048172	MUTYH	ggagacggaccgcaagtcca	482
TTCTGGAGCTTCCGCCCTGC	NM_030593	SIRT2	gcagggcggaagctccagaa	482
AAAAAGAGCTGTGCCGCTAG	NM_001135241	AKR1C2	ctagcggcacagctcttttt	481
AAGGGAAGCGGACGGGCATC	NM_001105518	SWT1	gatgcccgtccgcttccctt	481
AGGGCTGCTCCGGCTTGACT	NM_032892	FRMD5	agtcaagccggagcagccct	481
AGGTCATGTGAGCGCAGTGC	NM_079834	SCAMP4	gcactgcgctcacatgacct	481
CGCGCCATTGCACTCCAGCC	NM_019857	CTPS2	ggctggagtgcaatggcgcg	481
CTTAATGGCCACTGAGTACA	NM_001282323	PRAMEF23	tgtactcagtggccattaag	481
TAGAATCTGGGCTGCGCAGG	NM_001013736	FAM47C	cctgcgcagcccagattcta	481
TGGCATCATGAACGCGTCCT	NM_001278158	ZNF205	aggacgcgttcatgatgcca	481
ATCCCCTGAGCTCCCCTGAT	NM_024967	ZNF556	atcaggggagctcaggggat	480
ATTCGCGCCTCCAGAGTCTC	NM_001172688	GGA1	gagactctggaggcgcgaat	480
CCGTAACGTCGGCGTGCAAT	NM_001204090	COX16	attgcacgccgacgttacgg	480
CCTCAGCCTCCCAAAGTGCT	NM_021196	SLC4A5	agcactttgggaggctgagg	480
GTGTGTCTGACTTGTTTATC	NM_002758	MAP2K6	gataaacaagtcagacacac	480
AACAGTGTTGGGCGATGTTG	NM_001079900	SPACA5B	caacatcgcccaacactgtt	479
AACGCACCGACCGCGGCCCT	NM_023925	CAPRIN2	agggccgcggtcggtgcgtt	479
AAGTCTTTTCTCCTCCCTCC	NM_001190844	TMEM221	ggagggaggagaaaagactt	479
ATTTGAGTCGCACAGGATAG	NM_001102609	C5orf58	ctatcctgtgcgactcaaat	479
CCCCCTTCGTCCTCCCCTCC	NM_022841	RFX7	ggaggggaggacgaaggggg	479
CTCTGCGGCAGGTTTCCCTC	NM_032667	BSCL2	gagggaaacctgccgcagag	479
GAAACACAGGCAGGAGCCCC	NM_002183	IL3RA	ggggctcctgcctgtgtttc	479
GGAGCTGGCTGAGAGGGGAC	NM_001287601	THAP5	gtcccctctcagccagctcc	479
ATGCTCGAGGACAACTCCTC	NM_004294	MTRF1	gaggagttgtcctcgagcat	478
CCCCAAGGTCGTTACGGCTG	NM_001281718	UBB	cagccgtaacgaccttgggg	478
CCGCCCTCCCTCGCTCAGCG	NM_001206946	PICALM	cgctgagcgagggagggcgg	478
CTCTGGCTAGCTTTTGTACG	NM_030634	ZNF436	cgtacaaaagctagccagag	478
CTGGTCGACCACGCCTCCTC	NM_001243228	TCF4	gaggaggcgtggtcgaccag	478
GAGGGAAGGGGAGAGGGCAG	NM_001289608	SYTL2	ctgccctctccccttccctc	478
GCGTGCTGCACCCTGTCTTG	NM_005301	GPR35	caagacagggtgcagcacgc	478
GTTAGGAATCCTCTGAGCTT	NM_001005742	GBA	aagctcagaggattcctaac	478
TCGAGCGCTGTCTCTGCTCC	NM_177963	SYT12	ggagcagagacagcgctcga	478
TGAATTGACTGTCCCTTCTT	NM_001159740	LTA	aagaagggacagtcaattca	478
AACCCACACTGGCGGCATTT	NM_033516	TPD52L3	aaatgccgccagtgtgggtt	477
AAGGACTTGGACTAGAGGAG	NM_001145315	DSN1	ctcctctagtccaagtcctt	477
AAGTCTCGAGCGTCGGCTCC	NM_001244992	PPP1R12A	ggagccgacgctcgagactt	477
ACAAGCGCACGTGGCTCCAG	NM_001163809	WDR81	ctggagccacgtgcgcttgt	477
ACTGTTTCATGTTAGATGCG	NM_021073	BMP5	cgcatctaacatgaaacagt	477
AGGGACCGCGTGACAGCCAT	NM_153690	FAM43A	atggctgtcacgcggtccct	477
AGGGCAGAACTATGTCTCTG	NM_001099790	PRAMEF19	cagagacatagttctgccct	477
ATAAGAGTGCCCTGGTGACA	NM_001006607	LRRC37A2	tgtcaccagggcactcttat	477
ATCACTTTCTGATTGGAAGC	NM_001012276	PRAMEF8	gcttccaatcagaaagtgat	477
ATGTTCCCAATGTCTGTTTT	NM_174886	TGIF1	aaaacagacattgggaacat	477
CACCTTGGCTCTGCGGCCCT	NM_017570	OPLAH	agggccgcagagccaaggtg	477
CAGCACAAGGACGGAGCCCT	NM_130766	INPP5K	agggctccgtccttgtgctg	477
CTAGCTGACAGCCTTGTTTG	NM_014765	TOMM20	caaacaaggctgtcagctag	477
CTGCAATCCAAAGAGGCCTC	NM_014357	LCE2B	gaggcctctttggattgcag	477
GAATTTTCTCTCCCAATCCC	NM_001199469	ISY1	gggattgggagagaaaattc	477
GAGTTCCCCCGCCCGGTCGC	NM_001286236	SLC2A14	gcgaccgggcgggggaactc	477
GCTTTTCCTTTGCGACTGCG	NM_000451	SHOX	cgcagtcgcaaaggaaaagc	477
GGGTGATGGGGGCGGAGACT	NM_025215	PUS1	agtctccgcccccatcaccc	477
TACTCAGTGGCCACAAAGCC	NM_001100114	PRAMEF21	ggctttgtggccactgagta	477
TAGGTTGGGTAGGTGACCAG	NM_001256820	RIT1	ctggtcacctacccaaccta	477
TCACAGCAGGGTGCCATCTG	NM_199171	PMEPA1	cagatggcaccctgctgtga	477
TGCGGACGGCGGATGATGCT	NM_001144	AMFR	agcatcatccgccgtccgca	477
AAGTGCATATCACCGGTAAT	NM_001143805	BDNF	attaccggtgatatgcactt	476
AGGCGAGTGAGACTCATTGC	NM_001290043	TAP2	gcaatgagtctcactcgcct	476
CACCCAACCGCTCCGTCTTC	NM_001242491	FAM156A	gaagacggagcggttgggtg	476
CCGCCTCCCGACTGAACTCC	NM_001276717	PAK6	ggagttcagtcgggaggcgg	476
CGGCCCTCAGGTCGCTGCTG	NM_001244572	BID	cagcagcgacctgagggccg	476
GAGGTGAACGCCGCTGTGTC	NM_022112	TP53AIP1	gacacagcggcgttcacctc	476
GCGCCGTCTGCATGCACCCC	NM_016235	GPRC5B	ggggtgcatgcagacggcgc	476
GCGGGGCGAGGGCCACTTCC	NM_001284417	LYSMD4	ggaagtggccctcgccccgc	476
GGTACATGGACAGGGGAATG	NM_001010969	CYP4A22	cattcccctgtccatgtacc	476
AACGTTCCTCTGGCCCCACT	NM_001165920	SERPINF2	agtggggccagaggaacgtt	475
ACCGTCCCATACGCCCCCTA	NM_001746	CANX	tagggggcgtatgggacggt	475
ACGGAGCCTCACTCTCCCCC	NM_001282176	CLPTM1	gggggagagtgaggctccgt	475
ACTCCTCAGACCTCCCAACG	NM_001193622	PINLYP	cgttgggaggtctgaggagt	475
ATTGTTTCAGATTTCGCGCT	NM_018405	COPRS	agcgcgaaatctgaaacaat	475
CACCCTTTCTGGTCACTCAA	NM_001199918	PGM3	ttgagtgaccagaaagggtg	475
CCCAGTCCCTCTGACGCAAC	NM_001017372	SLC27A6	gttgcgtcagagggactggg	475
CGACAGACCCTCTCCCAGTG	NM_004776	B4GALT5	cactgggagagggtctgtcg	475
GCACCTCCAGCCTCAACGTC	NM_013322	SNX10	gacgttgaggctggaggtgc	475
GGCGGGGACAGCGGTTGCAT	NM_001001413	GOLGA6L1	atgcaaccgctgtccccgcc	475
TGCACAAAACACCCTGTCCC	NM_004796	NRXN3	gggacagggtgttttgtgca	475
TGGACCTTGGACTTTGGAGA	NM_080702	BAG6	tctccaaagtccaaggtcca	475
ATAGTTCAGGCTGGCCCACG	NM_153215	LSMEM2	cgtgggccagcctgaactat	474
CTTCCCCTCTCCCTGGCTTG	NM_198859	PRICKLE2	caagccagggagaggggaag	474
GAGCGTCCTGTACCTCATTT	NM_001033088	NGRN	aaatgaggtacaggacgctc	474
GATAGCGTCTCCCACGAGCT	NM_001822	CHN1	agctcgtgggagacgctatc	474
TCTCTGAGCAGTAGTGGGCG	NM_001270640	JOSD2	cgcccactactgctcagaga	474
TGTATTGGCTTCTGGATCCT	NM_024727	LRRC31	aggatccagaagccaataca	474
ACAAAGCCCTGTTTTGCTTC	NM_000113	TOR1A	gaagcaaaacagggctttgt	473
ACAGGAAAGAGGCAACATCT	NM_138937	REG3A	agatgttgcctctttcctgt	473
ACATCCAAGGGTCTCAGGTT	NM_001258016	FDXR	aacctgagacccttggatgt	473
AGGAGCCCCAGTCCCGCACT	NM_001130920	RABL2B	agtgcgggactggggctcct	473
CGACGCAGTGATCCGCCTCC	NM_015321	CRTC1	ggaggcggatcactgcgtcg	473
GGGGCCCTCAGTCATCCCTC	NM_001080790	MAGEA9B	gagggatgactgagggcccc	473
TCCGGCCCAGCGTCCCTCAT	NM_021047	ZNF253	atgagggacgctgggccgga	473
AAGCAGATAGCACTGGAACC	NM_001257209	FGF1	ggttccagtgctatctgctt	472
CCCGTAGTGATAGGCCAACT	NM_020382	SETD8	agttggcctatcactacggg	472
CGCATGCGCACAAAAAGCGC	NM_016649	ESF1	gcgctttttgtgcgcatgcg	472
CTGCGAGTCGCGCGGGGGCA	NM_001205251	ACSL6	tgcccccgcgcgactcgcag	472
CTTTGTGGGTCCGTGATGAT	NM_144732	HNRNPUL1	atcatcacggacccacaaag	472
GCACAGCGTGGGGCAGAGAG	NM_001018052	POLR3H	ctctctgccccacgctgtgc	472
GCCACACACCCCAGCTCCCG	NM_014890	FILIP1L	cgggagctggggtgtgtggc	472
GTCTTGGCCACTGCCCTTCG	NM_144976	ZNF564	cgaagggcagtggccaagac	472
TCCTGATCGCTTACAAGCTG	NM_001243241	ZSCAN31	cagcttgtaagcgatcagga	472
AACTGGAACTAAAGCCCGTT	NM_018925	PCDHGB5	aacgggctttagttccagtt	471
AGGACGGCGACGACCAGAAG	NM_001146054	SNCA	cttctggtcgtcgccgtcct	471
AGTGCTCCAAGCTGCTGACT	NM_153833	H1FOO	agtcagcagcttggagcact	471
AGTTGTCGCCGGCTCCCCGC	NM_001278634	IRX4	gcggggagccggcgacaact	471
CAGGCGTGAGCTACCGCACC	NM_001005328	OR2A7	ggtgcggtagctcacgcctg	471
CCCGCCCCTCTCGTGGTCCC	NM_001139518	PRKRA	gggaccacgagaggggcggg	471
GACGCCCACGTGACCTCATG	NM_152324	TEX29	catgaggtcacgtgggcgtc	471
GCCTTCAGAGTCTCTGCATT	NM_002033	FUT4	aatgcagagactctgaaggc	471
GCTGAAAAGTGACGGAAAAG	NM_024740	ALG9	cttttccgtcacttttcagc	471
GGTGGACGTCTGGTCGTCTT	NM_018841	GNG12	aagacgaccagacgtccacc	471
GTTAGAGGTACACTCGTCTT	NM_173799	TIGIT	aagacgagtgtacctctaac	471
TCCTTTCTCCCCTCCCCCCT	NM_006603	STAG2	aggggggaggggagaaagga	471
TGAGTCTCGCCAGTCCCTCT	NM_016006	ABHD5	agagggactggcgagactca	471
AAATGCTGCCCTTCGGAATT	NM_020137	GRIPAP1	aattccgaagggcagcattt	470
AAATGTGAGCTCCAGAGAAG	NM_001276266	DUOXA1	cttctctggagctcacattt	470
AATGCGCACCCTCCTGTGCC	NM_177457	LYNX1	ggcacaggagggtgcgcatt	470
ACATGGACAGACTGGGGATT	NM_015613	LRIT1	aatccccagtctgtccatgt	470
AGACGCGCAGCTTACACCCG	NM_001258310	NOP2	cgggtgtaagctgcgcgtct	470
AGAGCAACCCTCTGGCAAAC	NM_170735	BDNF	gtttgccagagggttgctct	470
CCAGTCCCGCTGTCAGCATG	NM_013386	SLC25A24	catgctgacagcgggactgg	470
CCTCCCTTGGAGCCGAGACC	NM_000665	ACHE	ggtctcggctccaagggagg	470
CTATGGCGTCACTGCCCTCG	NM_031921	ATAD3B	cgagggcagtgacgccatag	470
CTTCTCCAGCTCTGCCTTTG	NM_031422	CHST9	caaaggcagagctggagaag	470
CTTCTCCCCATCCCTCTGCA	NM_001170754	C1orf127	tgcagagggatggggagaag	470
TCAGTGGCCAATGAGCTGCC	NM_001284322	OPALIN	ggcagctcattggccactga	470
TCCGACTGGACTCGCCCACC	NM_173514	SLC38A9	ggtgggcgagtccagtcgga	470
TCTTCTTGTCGGTGAGTGAG	NM_015283	DPY19L1	ctcactcaccgacaagaaga	470
AACGTGAAATGTCACACTAG	NM_001272066	SHISA5	ctagtgtgacatttcacgtt	469
ACTGCTGCTGCGAGAGGAGG	NM_005249	FOXG1	cctcctctcgcagcagcagt	469
ATTAGAAGGTGGGGGTGTCA	NM_001277444	NBPF9	tgacacccccaccttctaat	469
CCCCACACAGTCACCGTTCG	NM_001043229	METTL12	cgaacggtgactgtgtgggg	469
CGCAGGTCGTAGGCCGCCAC	NM_001256891	SRI	gtggcggcctacgacctgcg	469
GCTCCAAATTCCGCCCCCCC	NM_030824	ZNF442	gggggggcggaatttggagc	469
GCTTCTCGTTCACTGTGCCC	NM_001002877	THOC5	gggcacagtgaacgagaagc	469
GGAAGGGAACGGGCATGTTT	NM_001243751	C7orf49	aaacatgcccgttcccttcc	469
GGTGATCCTGATCCTCATTG	NM_001025068	ARPP21	caatgaggatcaggatcacc	469
AATCAGCCTAATTCCACCAG	NM_001278742	TSPAN6	ctggtggaattaggctgatt	468
AGAGGCGGAGACTGGGCTAC	NM_001039673	YIF1B	gtagcccagtctccgcctct	468
CACGTCCTCCCCATGTGCTG	NM_001184997	RNF32	cagcacatggggaggacgtg	468
CGTGCGTGCACACGTGTATG	NM_001040282	TBC1D3G	catacacgtgtgcacgcacg	468
GGCCGTGAGAACACGCTGTG	NM_001256707	ANAPC10	cacagcgtgttctcacggcc	468
TAAACAAAACTGTCCCCCCC	NM_024090	ELOVL6	gggggggacagttttgttta	468
TGCACAAACACGTTGCAGGC	NM_001123392	TBC1D3H	gcctgcaacgtgtttgtgca	468
AAGAACTGGCTGAGGGAGTC	NM_022134	GAL3ST2	gactccctcagccagttctt	467
ACTCCCTGTCCGCGGCCACC	NM_024306	FA2H	ggtggccgcggacagggagt	467
ACTGTTCACGAAGCCCAGGT	NM_000484	APP	acctgggcttcgtgaacagt	467
AGGCTTTTGAGTAGGCCCGG	NM_001201473	CORO7	ccgggcctactcaaaagcct	467
CAGAGTCTCACTCTGTCGCC	NM_001099748	SYBU	ggcgacagagtgagactctg	467
CAGTCCTCACACAGCGCGTA	NM_001168466	MAP7D2	tacgcgctgtgtgaggactg	467
GGTGGCCGGTCCTCGCTGCC	NM_001100817	TCEB3CL	ggcagcgaggaccggccacc	467
TCCGTTCATTAGTGGATTCC	NM_001257174	DDX19B	ggaatccactaatgaacgga	467
TTTTCATTTGCCTCAGTCTG	NM_001135170	C1QTNF7	cagactgaggcaaatgaaaa	467
ACCATTCCTGCAGTGTGATT	NM_001257210	FGF1	aatcacactgcaggaatggt	466
ACCCCCAGGCATATCCTCCC	NM_152430	OR51E1	gggaggatatgcctgggggt	466
AGCTCAGCTTCGTTCCACCC	NM_139075	TPCN2	gggtggaacgaagctgagct	466
AGGAGCGGACTCGAGCGGCT	NM_001198689	LEPR	agccgctcgagtccgctcct	466
ATGTCCTTGGGCTCCTGCCC	NM_001256657	CHRND	gggcaggagcccaaggacat	466
CCTGACGCCTGCGCGGAACC	NM_015503	SH2B1	ggttccgcgcaggcgtcagg	466
CCTGTTCAAGGAGGGACTCG	NM_145813	AIFM1	cgagtccctccttgaacagg	466
GAGTCTGAGCGCGTTGGGGG	NM_152764	MEIOB	cccccaacgcgctcagactc	466
GCACATGTGTGTTGCTTCTC	NM_001040282	TBC1D3G	gagaagcaacacacatgtgc	466
ACTCTCAAAGAGGCCAAGGC	NM_001126117	TP53	gccttggcctctttgagagt	465
AGCAAAAAGACTGTTGATTG	NM_001006115	IP6K1	caatcaacagtctttttgct	464
CCGGTCTGGTGGTATCACCT	NM_001144913	FGFR2	aggtgataccaccagaccgg	464
CTGTCATCGACCTAGACCTC	NM_181466	EIF6	gaggtctaggtcgatgacag	464
GAAAGACGTCCTCCACCCCC	NM_001135554	EPB41L2	gggggtggaggacgtctttc	464
GGCACCGGCTCACGCTCTCC	NM_080592	ATRAID	ggagagcgtgagccggtgcc	464
GGGGTCTGGAGTTAGTGTTT	NM_001134665	TRMT10A	aaacactaactccagacccc	464
AAGACATGTGCAGAGGTGAG	NM_001199461	PDCD2	ctcacctctgcacatgtctt	463
AATTGCGGGCTGAGCCTCCC	NM_003364	UPP1	gggaggctcagcccgcaatt	463
ACCCACCACGGCTGCGCCCC	NM_004734	DCLK1	ggggcgcagccgtggtgggt	463
AGAGCAGCAGGGCTGTCCTT	NM_002934	RNASE2	aaggacagccctgctgctct	463
ATCTGTGTTTGCCCTGCTCC	NM_003880	WISP3	ggagcagggcaaacacagat	463
CACAGCGACGTTACTCCAGT	NM_178129	P2RY8	actggagtaacgtcgctgtg	463
CCCAGGGCGAGACAGAAGCG	NM_001243784	PDE2A	cgcttctgtctcgccctggg	463
CGCACCTCACTTCCGCGTCG	NM_001146054	SNCA	cgacgcggaagtgaggtgcg	463
CTGAGGGAGGTGAGGGATGT	NM_181489	ZNF445	acatccctcacctccctcag	463
CTGCGGAGCCTCTCCGCCCT	NM_001166262	MTIF3	agggcggagaggctccgcag	463
GGGGGATTTGGCAGGGTCAT	NM_054028	SLC35G5	atgaccctgccaaatccccc	463
TGTCTCTTTCACCCCATGCC	NM_001290004	ZNF385A	ggcatggggtgaaagagaca	463
TTCTCGCGGAGCCCAGCCAC	NM_006007	ZFAND5	gtggctgggctccgcgagaa	463
AACGAGGTGCCGCCCCCGAG	NM_032120	RBM48	ctcgggggcggcacctcgtt	462
ACATTTCGGATGGCAGGTTT	NM_032040	CCDC8	aaacctgccatccgaaatgt	462
ACTCAATGGAGGTCAGTGAG	NM_001256497	CYP3A7-CYP3AP1	ctcactgacctccattgagt	462
AGAAGGTACAGCATCAACAT	NM_001145729	IFLTD1	atgttgatgctgtaccttct	462
AGGGGGTCGAGGAGGAGCTT	NM_001282321	FAM231A	aagctcctcctcgaccccct	462
AGGTCATCGGAGTGCGCACG	NM_024407	NDUFS7	cgtgcgcactccgatgacct	462
CGTCTGGTCAGCTCCGTGGG	NM_201649	SLC6A9	cccacggagctgaccagacg	462
GAGGGCCATCTCTGTCCCTT	NM_182623	FAM131C	aagggacagagatggccctc	462
GGAGCAAGGAAGCAAGGGGT	NM_001048181	OPN1MW2	accccttgcttccttgctcc	462
GGTGTGGGCTTTCCCCAGGT	NM_001136213	POTEH	acctggggaaagcccacacc	462
TCCTCCCCTCAGTCTGCTCC	NM_032348	MXRA8	ggagcagactgaggggagga	462
TGAGGCTGAGCGCGGCCATG	NM_020178	CA10	catggccgcgctcagcctca	462
TGAGGCTGGGAAACGGCTCC	NM_006874	ELF2	ggagccgtttcccagcctca	462
TGGGCTTTCGTGACGCTGAA	NM_001693	ATP6V1B2	ttcagcgtcacgaaagccca	462
CACAGCAAAGAATGGGACCC	NM_001042459	FILIP1L	gggtcccattctttgctgtg	461
CAGCCACCGTCCCATGTTCC	NM_001824	CKM	ggaacatgggacggtggctg	461
CATCACATTGTCTGAGGATT	NM_032571	EMR3	aatcctcagacaatgtgatg	461
CATGGCGCCATCGAGGACGT	NM_001134776	KLC2	acgtcctcgatggcgccatg	461
CTCACAGAGATTGCCAGGTT	NM_017996	DET1	aacctggcaatctctgtgag	461
GAGCGAGACACTCCCCCTCC	NM_001001694	IL17REL	ggagggggagtgtctcgctc	461
CCCGATCTCCCCGCCCCTCC	NM_001077621	VPS37D	ggaggggcggggagatcggg	460
CGCGAAACCTTGTCAGTGCT	NM_001169111	SCO2	agcactgacaaggtttcgcg	460
CTAGCTCCCCCTTGCCCTCC	NM_006796	AFG3L2	ggagggcaagggggagctag	460
CTGGTTCTCCCTCCTCCCTG	NM_178425	HDAC9	cagggaggagggagaaccag	460
GATGGAAGAAGAGGCACGTG	NM_004490	GRB14	cacgtgcctcttcttccatc	460
GGGGCCTGCCCCGACCCTCC	NM_001184991	NDUFC1	ggagggtcggggcaggcccc	460
GTGCTGCTAGGCAGGGTATT	NM_013346	SNX12	aataccctgcctagcagcac	460
TTGCCCTGCGTGCCCTCGCA	NM_001100399	PDS5A	tgcgagggcacgcagggcaa	460
AGGTCGGAAAGGTAGCAGTG	NM_003315	DNAJC7	cactgctacctttccgacct	459
ATCGATCTCGCGTATGCATT	NM_001243235	TCF4	aatgcatacgcgagatcgat	459
ATGACAGGCAAAGCCCCTTT	NM_001063	TF	aaaggggctttgcctgtcat	459
ATGCGGGCTCGGAGTCAGAT	NM_001185100	CD22	atctgactccgagcccgcat	459
ATTGCGAGCTCGTCCCGTCT	NM_001204862	TCEB1	agacgggacgagctcgcaat	459
CAGGCATGAGCCACCGTGCC	NM_015364	LY96	ggcacggtggctcatgcctg	459
GCGCCCTGCAGCGCCATCAG	NM_016279	CDH9	ctgatggcgctgcagggcgc	459
GGGGACTAGAGCTAAGGGTG	NM_001242790	BRF1	cacccttagctctagtcccc	459
GTCTTGGCATCACAGGCTTC	NM_000304	PMP22	gaagcctgtgatgccaagac	459
TCCCGACGCCTCCGAGCAGC	NM_022970	FGFR2	gctgctcggaggcgtcggga	459
TCGCGCACCGCTCCTCCTAT	NM_206831	DPH3	ataggaggagcggtgcgcga	459
TGCAGTCTCTCAGGGGCTGG	NM_194454	KRIT1	ccagcccctgagagactgca	459
TTCGGCTCGGCTGTTCGGCT	NM_003957	BRSK2	agccgaacagccgagccgaa	459
AGTTCTTTGCCAGACACGTG	NM_144590	ANKRD22	cacgtgtctggcaaagaact	458
AGTTGTCCATAGCTAGTGAG	NM_015544	TMEM98	ctcactagctatggacaact	458
CTAGCTGCAAGCCGTTTTTG	NM_001657	AREG	caaaaacggcttgcagctag	458
TGGTAGGAGCAGGGGGTGCT	NM_030590	MATN4	agcaccccctgctcctacca	458
TTCTCTGCTTCGCCCGTGTG	NM_001184974	PACSIN3	cacacgggcgaagcagagaa	458
TTCTGCAAGCCAGAGCTGTG	NM_001126113	TP53	cacagctctggcttgcagaa	458
TTGCATCATTTGAGTGCCTT	NM_001127493	ANK2	aaggcactcaaatgatgcaa	458
AGCAAGTTCTCTCCTCTGCG	NM_152396	METTL6	cgcagaggagagaacttgct	457
AGCCTCCTCCGGCCACCGCT	NM_015500	C2CD2	agcggtggccggaggaggct	457
CCGGCCGCTCAGAGCGCTCC	NM_001286767	USP46	ggagcgctctgagcggccgg	457
CGCTCCCAAACCAGTGCCTT	NM_000692	ALDH1B1	aaggcactggtttgggagcg	457
CTCAACACTGCGCCGCCCCC	NM_018994	FBXO42	gggggcggcgcagtgttgag	457
GCAGGCGAGCGCCAGAGCCC	NM_001258464	PAX6	gggctctggcgctcgcctgc	457
GGAGGAAAAGACGGAGAGAG	NM_002399	MEIS2	ctctctccgtcttttcctcc	457
TCGTAGTTCACTTTAGCTTG	NM_001001821	OR2T34	caagctaaagtgaactacga	457
ACACGAGCTGGCTGGACGCG	NM_018231	SLC38A7	cgcgtccagccagctcgtgt	456
ACTCCCTCCCCTCGCATCCC	NM_178438	LCE5A	gggatgcgaggggagggagt	456
ACTTGCCAGGAAAGTCATCC	NM_006034	TP53I11	ggatgactttcctggcaagt	456
AGAAGTGCTAGAAGCGTCCC	NM_014828	TOX4	gggacgcttctagcacttct	456
AGAGGAAGCAGCGAGACCAG	NM_031890	CECR6	ctggtctcgctgcttcctct	456
AGGACAGGCCGCCCTGACTT	NM_005383	NEU2	aagtcagggcggcctgtcct	456
CACTTGAACCCAGGAGGCAG	NM_001243312	SMCR9	ctgcctcctgggttcaagtg	456
CCTGTGGGTGCGTGTGACCT	NM_006359	SLC9A6	aggtcacacgcacccacagg	456
CGAATGCGCACACTCCAGTT	NM_001284	AP3S1	aactggagtgtgcgcattcg	456
GCTCCTTTCTGCACGTGCCC	NM_031372	HNRNPDL	gggcacgtgcagaaaggagc	456
TCAATGGCTTACTGTGTTTT	NM_181791	GPR141	aaaacacagtaagccattga	456
TCAGGTCCTGCCGGCCTCAC	NM_003801	GPAA1	gtgaggccggcaggacctga	456
AACACGCAGCGATGCAGCCA	NM_130777	XAGE2	tggctgcatcgctgcgtgtt	455
AAGACAGTTGGAAGCAAGTG	NM_080671	KCNE4	cacttgcttccaactgtctt	455
ACCCGGCGTGCCCATGTGTC	NM_178841	RNF166	gacacatgggcacgccgggt	455
ATCCAGCAGAGTTTCAGCCC	NM_004022	DMD	gggctgaaactctgctggat	455
ATTGGCTCAGAGGCCCCACC	NM_138289	ACTRT1	ggtggggcctctgagccaat	455
CAAGAAGACAGAAAGGGGAC	NM_001031700	FAM198B	gtcccctttctgtcttcttg	455
CTTCCGGTGCGTGTGGTGAG	NM_173701	WARS	ctcaccacacgcaccggaag	455
GCAAAGCACCTCCCGGTACT	NM_024050	DDA1	agtaccgggaggtgctttgc	455
GCAGCCTACCTGCGTGTGAG	NM_001139457	BCAP31	ctcacacgcaggtaggctgc	455
GCAGGCAGATTGGGCGTCAC	NM_015548	DST	gtgacgcccaatctgcctgc	455
GCGAGTCCGCCCCGCCCCCA	NM_005088	AKAP17A	tgggggcggggcggactcgc	455
GGTGTCTGTCCCGCCCCCGA	NM_001199057	RPS17L	tcgggggcgggacagacacc	455
GTCTGGTTGTGCAGTGTTCG	NM_001288828	GDF9	cgaacactgcacaaccagac	455
TCAAACTTTTCCCCAGTCTT	NM_005588	MEP1A	aagactggggaaaagtttga	455
TCAGTCGCCCCTTGTCTGTC	NM_001199824	SBK3	gacagacaaggggcgactga	455
AAAAGTCGTCTGTCAGCGCC	NM_001191056	PDE1C	ggcgctgacagacgactttt	454
AGCTGCAATCCCGAGGCTTC	NM_001098816	TENM4	gaagcctcgggattgcagct	454
CAATCTGAAGGACTAGAGAT	NM_001286655	DLK2	atctctagtccttcagattg	454
CAGACAGCAGCGTGTCATCA	NM_001271664	GOLGA6L22	tgatgacacgctgctgtctg	454
CTGCTGCCCCTGGCGGCCGC	NM_152749	ATXN7L1	gcggccgccaggggcagcag	454
GCAACGCACCCGCTCCCGCA	NM_001098509	SGSM2	tgcgggagcgggtgcgttgc	454
TAGGATAACAGCGAGGGACT	NM_032353	VPS25	agtccctcgctgttatccta	454
TCGTCTGCTCTCAGAGCGTG	NM_001198547	NOL4	cacgctctgagagcagacga	454
TGTGACTGCAAGATCTAATC	NM_001024661	PRAMEF14	gattagatcttgcagtcaca	454
AAGGCTGACGTGGGACGACG	NM_018353	MIS18BP1	cgtcgtcccacgtcagcctt	453
AATTTAGAGACCTTCGAGTT	NM_001195257	LOC100133267	aactcgaaggtctctaaatt	453
ACATTTCCCAAAGGCCCTCG	NM_002804	PSMC3	cgagggcctttgggaaatgt	453
ACGTGGAGTTTCTCACTTTG	NM_001098615	PUS7L	caaagtgagaaactccacgt	453
ACTCGGCGCGGCTGCCTCCT	NM_006548	IGF2BP2	aggaggcagccgcgccgagt	453
AGGCTCAACGAACGCTGGTT	NM_018998	FBXW5	aaccagcgttcgttgagcct	453
CACCACCCTGCCTATCCTTG	NM_001142587	NFYC	caaggataggcagggtggtg	453
CCCCTCCCCACCCCCCAAGC	NM_001242613	SPATA31A4	gcttggggggtggggagggg	453
CGCTCGTGGTACTGTCTGTT	NM_005310	GRB7	aacagacagtaccacgagcg	453
CGCTGTCGTGCCCAGATCCT	NM_001270890	HAUS6	aggatctgggcacgacagcg	453
CGGACGCTTGCTCCAGAGAG	NM_006874	ELF2	ctctctggagcaagcgtccg	453
CTTGCAGGGAGGGCAGACCC	NM_001193522	FAM65A	gggtctgccctccctgcaag	453
TAGCCCTGAGCCCCCGTCCC	NM_001178044	SLC44A4	gggacgggggctcagggcta	453
TCTGTCTCTGTCTCAGCCCT	NM_001256299	CRHR1	agggctgagacagagacaga	453
TTCATTCAGTCTCGGCCCCT	NM_006372	SYNCRIP	aggggccgagactgaatgaa	453
TTGTTTTTATGTTCAGCTTG	NM_001270443	RTBDN	caagctgaacataaaaacaa	453
ACAGCGCGGAGAGGCGGCGC	NM_001190980	YAF2	gcgccgcctctccgcgctgt	452
ACTGGCAGGGACTGAGGCAC	NM_015387	MOB4	gtgcctcagtccctgccagt	452
AGCTGCCTGGTGGCCCCCTG	NM_001286400	C14orf180	cagggggccaccaggcagct	452
TAGTCAGGGCAAGAGTAGAG	NM_004956	ETV1	ctctactcttgccctgacta	452
TTCTCCCGACTGCGCATTCC	NM_023012	RSRC2	ggaatgcgcagtcgggagaa	452
AATGATAGCCTCTGGCCCTC	NM_004987	LIMS1	gagggccagaggctatcatt	451
ACACAGAGGTAATCTGCCTT	NM_001243084	HIF1A	aaggcagattacctctgtgt	451
AGGCTCTCGCGATAGCTTCC	NM_001270640	JOSD2	ggaagctatcgcgagagcct	451
AGGGACAGAATCTAGGTCAA	NM_001145195	SLC39A12	ttgacctagattctgtccct	451
AGGTGAGAGGGTGTCGGGTG	NM_015985	ANGPT4	cacccgacaccctctcacct	451
ATCAGTGTCCCGCACGTCCT	NM_001170331	LANCL3	aggacgtgcgggacactgat	451
ATCTTCGCACCACCGAACCC	NM_152774	TMEM196	gggttcggtggtgcgaagat	451
CCAGCTCCGTCCACCAATCC	NM_004814	SNRNP40	ggattggtggacggagctgg	451
CCGCCGCGATCACCAGTCCA	NM_001109662	HECTD4	tggactggtgatcgcggcgg	451
CGACAGTTAAACAGGCCCTG	NM_025190	ANKRD36B	cagggcctgtttaactgtcg	451
GCAAGGAGCAGAAGATGGGT	NM_001136113	POMT1	acccatcttctgctccttgc	451
GCAGCGCCCAAGAGCCCGAG	NM_006807	CBX1	ctcgggctcttgggcgctgc	451
GGAGTGTTCACTATGTCCCC	NM_001172674	ZNF347	ggggacatagtgaacactcc	451
GGGGCGTGCGGGTGCGGTAG	NM_006458	TRIM3	ctaccgcacccgcacgcccc	451
GTTCAAGCGTACTGCCCCGT	NM_004849	ATG5	acggggcagtacgcttgaac	451
TATGACGCATTTTCTGTCTT	NM_174912	FAAH2	aagacagaaaatgcgtcata	451
TGAGGTGAGCAGTGTATCTT	NM_031958	KRTAP3-1	aagatacactgctcacctca	451
TGGGCTCCTGCTAGGGTAGT	NM_201649	SLC6A9	actaccctagcaggagccca	451
AAGTGAGTGCGGGAGCGGAG	NM_032561	C22orf23	ctccgctcccgcactcactt	450
ACAGAGCTGGGACACAGGTA	NM_001290256	KHNYN	tacctgtgtcccagctctgt	450
ACATCCATTCAGTCAGTCTT	NM_000586	IL2	aagactgactgaatggatgt	450
ACCGCGACACTGCAGGGCCC	NM_001010897	SERP2	gggccctgcagtgtcgcggt	450
CAGCTCCCCCTTTCCTCCTC	NM_001242560	MAP4K4	gaggaggaaagggggagctg	450
CCACAGAGCGAGGCTGCCTT	NM_138445	GPR146	aaggcagcctcgctctgtgg	450
CGCCCCCTTTCCTACGCCCC	NM_006901	MYO9A	ggggcgtaggaaagggggcg	450
CGTAGGCACCGCCCCAGTAA	NM_001287385	FAM72C	ttactggggcggtgcctacg	450
GAGCCTCAGTCCAGGGTTCC	NM_001015878	AURKC	ggaaccctggactgaggctc	450
GCAGCGAGGCCACCCCGGCT	NM_014517	UBP1	agccggggtggcctcgctgc	450
GTGAGGTCTTTTCCTCTTTT	NM_001197184	GPR33	aaaagaggaaaagacctcac	450
GTGGAGGCGGAGTACTTCCC	NM_001291717	PRAME	gggaagtactccgcctccac	450
TCTGCTGCCCCGACCCCCTT	NM_198508	KLRG2	aagggggtcggggcagcaga	450
TGACTGATTTTGTGTAGTCG	NM_004184	WARS	cgactacacaaaatcagtca	450
TGAGGTACAGGCCCCTCCCT	NM_001040059	CD68	agggaggggcctgtacctca	450
AAGCAGGCTAAAGATGCCCT	NM_001037325	CEP112	agggcatctttagcctgctt	449
CGGCAAGGCGAGGTGCCGGC	NM_001256753	PEX5L	gccggcacctcgccttgccg	449
GGAGGAGCCCCACCCACTTC	NM_171982	TRIM35	gaagtgggtggggctcctcc	449
GGAGTGCAATGGCGCAATCT	NM_001042471	GSDMB	agattgcgccattgcactcc	449
GGGTTGAGGAAGCCCAATCT	NM_001243081	ELF5	agattgggcttcctcaaccc	449
TGCATGTGTGTTTGAGTGTA	NM_001261447	GPM6A	tacactcaaacacacatgca	449
TGTCCTTTGAAGTATACTTG	NM_001190470	MTRNR2L2	caagtatacttcaaaggaca	449
TGTTTTGACAGGGTGCTGAT	NM_001166241	CGREF1	atcagcaccctgtcaaaaca	449
TTGGCTCTTGCTGCAGTTAT	NM_001265580	FAM13A	ataactgcagcaagagccaa	449
AAGAGAAAGTACAGGACACT	NM_014780	CUL7	agtgtcctgtactttctctt	448
AAGCGCTGGGGACGTGGAGT	NM_182947	ARHGEF25	actccacgtccccagcgctt	448
ACAAGAGCAACGTCAATCTC	NM_004628	XPC	gagattgacgttgctcttgt	448
AGAGAAAGGATGGACGATTA	NM_004629	FANCG	taatcgtccatcctttctct	448
AGCGTTAACGTCATCGCGCC	NM_032598	SPATA22	ggcgcgatgacgttaacgct	448
AGGCCCTGAGCAGAGGAACC	NM_016047	SF3B6	ggttcctctgctcagggcct	448
AGTCCACCTGCGCTGGTCCG	NM_015245	ANKS1A	cggaccagcgcaggtggact	448
CAGTCCCCAAACTGTGTTCC	NM_007159	SLMAP	ggaacacagtttggggactg	448
CTCGACAGGGTTCCACACCC	NM_001284417	LYSMD4	gggtgtggaaccctgtcgag	448
GAACAGGGCCCTGGAGCACC	NM_001167947	TIMM17B	ggtgctccagggccctgttc	448
GGGCAGACTGCCTCCTCAAG	NM_017794	FOCAD	cttgaggaggcagtctgccc	448
GTCGGCCACATCTTTATTCG	NM_001039771	CBLN3	cgaataaagatgtggccgac	448
TCCAGATGCCTTCGCCTTCT	NM_031481	SLC25A18	agaaggcgaaggcatctgga	448
TTCTCTTTGGGTATCCCTGA	NM_004677	XKRY	tcagggatacccaaagagaa	448
AACTGGGGTGACACTCATAG	NM_001042685	LGALS9B	ctatgagtgtcaccccagtt	447
ACGTGAGGTTACACGGCAAG	NM_001271466	ARMC9	cttgccgtgtaacctcacgt	447
CCACTTACTGAGCCCGCCCC	NM_015202	KIAA0556	ggggcgggctcagtaagtgg	447
CCTCCCTGCTCAGATCCTTG	NM_001291311	PLD3	caaggatctgagcagggagg	447
CGAGAGGCCGTCGCGTACCC	NM_001444	FABP5	gggtacgcgacggcctctcg	447
CTCCCATAATTCTCCGCCCT	NM_003594	TTF2	agggcggagaattatgggag	447
CTTGGTCCCTTCCTCCTGTC	NM_017675	CDHR2	gacaggaggaagggaccaag	447
GAATCATGCCTCATACTTCC	NM_001277949	ZNF83	ggaagtatgaggcatgattc	447
GACGGAATGAATTCCTATCG	NM_145653	TCEB3C	cgataggaattcattccgtc	447
GAGTTTCGCTCTTGTTGCCC	NM_001085488	TMEM150B	gggcaacaagagcgaaactc	447
GGGTCTCACTGTCCCATTCT	NM_001127592	FCGR3A	agaatgggacagtgagaccc	447
TCACTTTTCTCGGCGGCGCA	NM_152667	NANP	tgcgccgccgagaaaagtga	447
TCTCCTCCCAGCCCTGAGCG	NM_001080501	TMEM223	cgctcagggctgggaggaga	447
TTGTGGCTCACTCTCTTTCC	NM_207168	ENSA	ggaaagagagtgagccacaa	447
AAGACTGCCCACTCCATTCC	NM_017443	POLE3	ggaatggagtgggcagtctt	446
AAGGTGCCTCTTCTCCCTCC	NM_022456	RAB3IP	ggagggagaagaggcacctt	446
ACACTGAAAGTATTGATGAT	NM_001005221	OR4F29	atcatcaatactttcagtgt	446
ATGGCTACATAGTCCTGGCT	NM_194358	RNF41	agccaggactatgtagccat	446
ATTTGCATGGAGAGCGGCGG	NM_001170717	BCAR1	ccgccgctctccatgcaaat	446
CAGGGCTGGACCTTCACTTG	NM_198149	SHISA4	caagtgaaggtccagccctg	446
CCTGCACGGCAGTTGCTGCC	NM_001098805	ANKRD20A4	ggcagcaactgccgtgcagg	446
GAAGCACATTTCTCCCTTCT	NM_001098579	MRVI1	agaagggagaaatgtgcttc	446
GAGACCAGCGCTCTGCAGTT	NM_016140	TPPP3	aactgcagagcgctggtctc	446
GGCTGCTCTTTGCTGCAGTG	NM_001271948	PPP2R2B	cactgcagcaaagagcagcc	446
TCGCTGCAACCTCTGCCTCC	NM_001013690	FIGNL2	ggaggcagaggttgcagcga	446
TTCAACAACACCACGGCGAT	NM_001122631	CDKN1C	atcgccgtggtgttgttgaa	446
AACAGGACAGACAAGGTCCC	NM_145186	ABCC11	gggaccttgtctgtcctgtt	445
AGCCTAAGCTGCAGCCTTAT	NM_203282	ZNF254	ataaggctgcagcttaggct	445
AGGAGTTTAATGTCAGGCAG	NM_001001317	PRSS58	ctgcctgacattaaactcct	445
AGTCCAGCCCTGGCCTTGCC	NM_001128635	RIMBP3B	ggcaaggccagggctggact	445
ATGCTTACGGCGCCCTCTAC	NM_173602	DIP2B	gtagagggcgccgtaagcat	445
CACGGCTTCCCTTACGGCTC	NM_003925	MBD4	gagccgtaagggaagccgtg	445
CAGATGTCACCTGTCCTCCC	NM_001199951	LYZL6	gggaggacaggtgacatctg	445
CATGTCCACTGCCCACTGTT	NM_016261	TUBD1	aacagtgggcagtggacatg	445
CATTGTTGGGTGTGCTTTTT	NM_052967	MAS1L	aaaaagcacacccaacaatg	445
CCCACACTTGCCCCCGCCCC	NM_138396	2024-03-09	ggggcgggggcaagtgtggg	445
CCTGGCCACATTTTCTTTCC	NM_001099338	NUTM2A	ggaaagaaaatgtggccagg	445
CGAAAAGACCCTCCCCAGCA	NM_001128633	RIMBP3C	tgctggggagggtcttttcg	445
CGGCGCTTCCTGCTGGGACC	NM_022821	ELOVL1	ggtcccagcaggaagcgccg	445
GCAGACTCTCCAGCCCTGGG	NM_001282699	FAM107B	cccagggctggagagtctgc	445
GCTCTTCCCGCCACTCCCCT	NM_152745	NXPH1	aggggagtggcgggaagagc	445
GGAAGGCAGCCCGGCCCTGA	NM_001243235	TCF4	tcagggccgggctgccttcc	445
GGAGGAAGGGCGTTGAATTT	NM_001042546	ATPAF1	aaattcaacgcccttcctcc	445
GGGGAGGAGGAGAGTGATGG	NM_152245	CPT1B	ccatcactctcctcctcccc	445
GGTAGGCAGTGTAGGGTGAG	NM_021173	POLD4	ctcaccctacactgcctacc	445
GGTCCCCGCCTTTGCCTCCT	NM_025087	CWH43	aggaggcaaaggcggggacc	445
TGAAGGTGCTCATTGGGTCC	NM_000611	CD59	ggacccaatgagcaccttca	445
TGATGACGTATCCTTGCACC	NM_001079809	TMEM183B	ggtgcaaggatacgtcatca	445
TGTGACACCGACGGTGCTGG	NM_144989	DNAH14	ccagcaccgtcggtgtcaca	445
TTTCCTTTTGTCTGTGTTTC	NM_002784	PSG9	gaaacacagacaaaaggaaa	445
AAAGGCGGGAAGCCAGCATT	NM_170709	SGK3	aatgctggcttcccgccttt	444
ATAATCCCAAGAGGCCCTGC	NM_000304	PMP22	gcagggcctcttgggattat	444
CACCTCCAGCCAGGCTCCAG	NM_015594	TBC1D29	ctggagcctggctggaggtg	444
CAGGACCGGGGCTGTCCCTC	NM_001110220	GJB6	gagggacagccccggtcctg	444
CAGGGAACCCCCTCCGCTTC	NM_173683	XKR6	gaagcggagggggttccctg	444
CCACTGCCCTTACTGCCATT	NM_001135643	DCTN4	aatggcagtaagggcagtgg	444
CCTGTTCCACTCGCTGAATG	NM_198544	APITD1-CORT	cattcagcgagtggaacagg	444
GGAGGCCATATTCAGGCTTC	NM_013346	SNX12	gaagcctgaatatggcctcc	444
GGTGGGCTGGGCTCCCTTGC	NM_174981	POTED	gcaagggagcccagcccacc	444
TCTCCGCGCATCCGCCCAAT	NM_001670	ARVCF	attgggcggatgcgcggaga	444
TGCGCGTGTGGGAGTGTGCT	NM_005235	ERBB4	agcacactcccacacgcgca	444
TTGTGGTTGGGTGGCTTCTG	NM_001193328	ZNF692	cagaagccacccaaccacaa	444
ACACTCGCGGGTCAGGATCC	NM_032627	SSBP4	ggatcctgacccgcgagtgt	443
ACCAGGAGGATCAGCCTTTT	NM_153333	TCEAL8	aaaaggctgatcctcctggt	443
ACTTGATTTCCAGGTACAGC	NM_001276478	ICA1	gctgtacctggaaatcaagt	443
ATCGCGCGACCCCGGAACCT	NM_014855	AP5Z1	aggttccggggtcgcgcgat	443
GCACAGGAATCTCAGGCATG	NM_030570	UPK3B	catgcctgagattcctgtgc	443
GCACTGTGAGCTTCCTCTCC	NM_005668	ST8SIA4	ggagaggaagctcacagtgc	443
GCGGTGCCTACTGCCTCGCT	NM_201595	GTF2A1	agcgaggcagtaggcaccgc	443
GGACTCGTCGGAGCCGCGGG	NM_198187	ASTN2	cccgcggctccgacgagtcc	443
GTCAGGTCGCCCGCCGCTCT	NM_001160148	DDHD1	agagcggcgggcgacctgac	443
TAAGAGGGGCGCTGCGCTGC	NM_001048222	DBNDD2	gcagcgcagcgcccctctta	443
TAATCTTGACGGTCTGGATG	NM_001164181	ENTPD1	catccagaccgtcaagatta	443
TGCTGAGAGGAGACAGGGTT	NM_002293	LAMC1	aaccctgtctcctctcagca	443
AAGCAGGCGTGGACGCCCAT	NM_005342	HMGB3	atgggcgtccacgcctgctt	442
ACAGTGCTGAGGCAGAACGC	NM_005054	RGPD5	gcgttctgcctcagcactgt	442
ACGCTGGAATGCGCGGAATG	NM_201443	TEAD4	cattccgcgcattccagcgt	442
AGAAAGGAAACAGCGGTCCG	NM_080732	EGLN2	cggaccgctgtttcctttct	442
AGATTGACTCTGGTACCATT	NM_001190919	THRA	aatggtaccagagtcaatct	442
ATTTGTTTCATGCGCACACT	NM_004847	AIF1	agtgtgcgcatgaaacaaat	442
CCTCCCACGCGCGGACTCCT	NM_015374	SUN2	aggagtccgcgcgtgggagg	442
CCTCCCTTCCCTAGCCAGCT	NM_001110354	ZP3	agctggctagggaagggagg	442
GCACGTGGTGGTCCGGCTTG	NM_153348	FBXW8	caagccggaccaccacgtgc	442
GCACTGGTGGGCTACTGCGC	NM_153718	NUP62	gcgcagtagcccaccagtgc	442
GGGCGCCCTGGGCTCGCGTA	NM_004309	ARHGDIA	tacgcgagcccagggcgccc	442
TGGGCTCCAGTGTCCCTCCG	NM_001199775	CPD	cggagggacactggagccca	442
TGGTCCTGGCAAAGCCACCA	NM_001256023	CLIC5	tggtggctttgccaggacca	442
AAAGGGATGAGGTGGAGCGA	NM_005372	MOS	tcgctccacctcatcccttt	441
AAGCCCATTTCTAATCCCTG	NM_001014445	NLE1	cagggattagaaatgggctt	441
ACAAGTCGCTCTTACCATTT	NM_014613	FAF2	aaatggtaagagcgacttgt	441
ACCAGCCTTTCTCTCGGACC	NM_145169	SFT2D1	ggtccgagagaaaggctggt	441
AGCGAGCCGCTCCATACCCT	NM_017730	QRICH1	agggtatggagcggctcgct	441
AGGTCGCGCGCCGGGCAACG	NM_001800	CDKN2D	cgttgcccggcgcgcgacct	441
CGAACCATTACTGATAGTTT	NM_005869	CWC27	aaactatcagtaatggttcg	441
CGTGCACCCTTCTTTGTGCT	NM_017807	OSGEP	agcacaaagaagggtgcacg	441
CTGCCCCCGCGCACTGCCCT	NM_001137610	FAM86B2	agggcagtgcgcgggggcag	441
CTTGGGCTTGGTGACGACGT	NM_001166103	SPINT2	acgtcgtcaccaagcccaag	441
GCATGCCAGGCAGTCCCCTG	NM_021950	MS4A1	caggggactgcctggcatgc	441
GCTCAGGAAGCTGGCTGAAC	NM_001162951	SYTL2	gttcagccagcttcctgagc	441
GGCTGCAAGTCTTGCCTTCC	NM_005220	DLX3	ggaaggcaagacttgcagcc	441
GGTCCTGTCACCTGTGTCAC	NM_001258283	OR2V1	gtgacacaggtgacaggacc	441
GTCTTGCCACTGAAGGTGGG	NM_001256755	PEX5L	cccaccttcagtggcaagac	441
GTGAGCATTAGTAGCCACTT	NM_025063	MROH9	aagtggctactaatgctcac	441
TAATGTGCCTAAGGAGTTTG	NM_015481	ZNF385A	caaactccttaggcacatta	441
TGAAAACGAATTGCCTACTT	NM_001199342	RPL17	aagtaggcaattcgttttca	441
ACAAGACACGCACAGCCTCC	NM_001146688	KDM3A	ggaggctgtgcgtgtcttgt	440
ACATCCTCCCCGCGGCCACA	NM_003682	MADD	tgtggccgcggggaggatgt	440
ACATTATCTTTATGCCTCCT	NM_001282695	FAM107B	aggaggcataaagataatgt	440
ACTGGGCTTCACAGCTTGCA	NM_181678	PPP2R2B	tgcaagctgtgaagcccagt	440
ATAGGAGAGCCAGGGGAGCG	NM_003292	TPR	cgctcccctggctctcctat	440
CACGCGTATACTGCGCTTCC	NM_138401	MVB12A	ggaagcgcagtatacgcgtg	440
CCGCCGCCCAGCCCTCCCCC	NM_201559	FOXO3	gggggagggctgggcggcgg	440
CTTGAGACCCTCACAGTCCT	NM_001098525	CKAP2	aggactgtgagggtctcaag	440
TCACCCGCTGTACCCGTCTG	NM_031866	FZD8	cagacgggtacagcgggtga	440
TGTGCTTAGTCCCATTTTAC	NM_001258321	TP53I11	gtaaaatgggactaagcaca	440
AATGGTGACTGGCAACAAAA	NM_001278490	ANAPC15	ttttgttgccagtcaccatt	439
AGCTACCCAGCCGCCTCCCA	NM_017897	OXSM	tgggaggcggctgggtagct	439
AGGCAGAATTGATCTATTCG	NM_198123	CSMD3	cgaatagatcaattctgcct	439
ATTGGCCGTGCGCGGAGGTG	NM_001184917	PCYT2	cacctccgcgcacggccaat	439
ATTTGCGGACCAGGCGCTGA	NM_001042427	C10orf53	tcagcgcctggtccgcaaat	439
CACTCCCTGTCCAGGGGCCC	NM_006334	OLFM1	gggcccctggacagggagtg	439
CGACCCTCCTTTTACCTCCA	NM_001098622	NANOS3	tggaggtaaaaggagggtcg	439
CTCGACGGCGTCACTCCTTC	NM_018677	ACSS2	gaaggagtgacgccgtcgag	439
CTGAGCTAACTTGTCACCTT	NM_001145153	TMEM71	aaggtgacaagttagctcag	439
GACTCTCTCGGTGCTGTCTC	NM_213603	ZNF789	gagacagcaccgagagagtc	439
GCCTGCGGCCCCCACCTTCT	NM_004426	PHC1	agaaggtgggggccgcaggc	439
GCTTCAGCCGCCCAGTCCCT	NM_004203	PKMYT1	agggactgggcggctgaagc	439
GGCTCATGGGAAATAGAGTA	NM_021163	RBAK	tactctatttcccatgagcc	439
TCTCAGGCTCTGGGCGTCCT	NM_174938	FRMD3	aggacgcccagagcctgaga	439
TGGCTGCCCGTGCTCACCCC	NM_018095	KBTBD4	ggggtgagcacgggcagcca	439
TGGGCACAGGCCAGCACTTT	NM_006571	DCTN6	aaagtgctggcctgtgccca	439
TTCCTGGATGGGGATCCAGA	NM_005367	MAGEA12	tctggatccccatccaggaa	439
AAATCACTGAAGTCCATGTC	NM_002186	IL9R	gacatggacttcagtgattt	438
AAGCCTGGCCAGGTGACTCC	NM_006434	SORBS1	ggagtcacctggccaggctt	438
AAGTCATCTGCTCCCTGCTG	NM_001270976	IST1	cagcagggagcagatgactt	438
AGCTCTGACGTACGCAGCCC	NM_001286660	TMEM68	gggctgcgtacgtcagagct	438
CCCTGGCCACGTGACCTCCC	NM_145294	WDR90	gggaggtcacgtggccaggg	438
CGAACCACGCCTCCCTTTCC	NM_001243895	TPD52L2	ggaaagggaggcgtggttcg	438
GAACGGAAGCTCTAAACTCA	NM_001034836	RDM1	tgagtttagagcttccgttc	438
TACCCAGTGTGAGGAGATCT	NM_001040033	CD53	agatctcctcacactgggta	438
TCGAGGCGAACAGGCGTGAT	NM_001281294	ZNF281	atcacgcctgttcgcctcga	438
AACTACCAAGAAAGTGTCAG	NM_198038	NUDT9	ctgacactttcttggtagtt	437
AGAGGCACTGGTCTCTCTCG	NM_006234	POLR2J	cgagagagaccagtgcctct	437
AGCCGAGCCGCGGCCACTGC	NM_001130	AES	gcagtggccgcggctcggct	437
CACGCCCCAGATCGGAGTCG	NM_015457	ZDHHC5	cgactccgatctggggcgtg	437
CACGCCCCCTGTCCCAGCAA	NM_001098722	GNG4	ttgctgggacagggggcgtg	437
CACGGTCCATGCCATCTCCC	NM_053052	SNAP47	gggagatggcatggaccgtg	437
CTCTGACTGCCCACTGCGTC	NM_178469	LCN8	gacgcagtgggcagtcagag	437
TCCAGGTGGTCACGAGGTTC	NM_016729	FOLR1	gaacctcgtgaccacctgga	437
TCGACGGCTTCTAGCCCCTG	NM_213605	ZNF517	caggggctagaagccgtcga	437
TCGGCTCCGAGAGGCTCATC	NM_001145347	ZNF576	gatgagcctctcggagccga	437
TCTGAAACAGCTAGGACTAC	NM_001242350	VNN2	gtagtcctagctgtttcaga	437
TGAGGCAGGCAGATCACTTG	NM_001162483	C2orf83	caagtgatctgcctgcctca	437
AAAAACTGCGACCAGGTTCT	NM_001171740	C3orf18	agaacctggtcgcagttttt	436
AAGGCTATCGTCCACGTAGT	NM_014226	MOK	actacgtggacgatagcctt	436
ATCAGCGTCTATCTGGGCGA	NM_001400	S1PR1	tcgcccagatagacgctgat	436
CATCTGAACACCGGCACACT	NM_000316	PTH1R	agtgtgccggtgttcagatg	436
CCACGCTCCGCGCCCGCGCT	NM_020689	SLC24A3	agcgcgggcgcggagcgtgg	436
CCCTGGGCACAGCCTGCAGA	NM_030674	SLC38A1	tctgcaggctgtgcccaggg	436
CCGCCCCTCACACACGCCCC	NM_001018072	BTBD11	ggggcgtgtgtgaggggcgg	436
CCGTGGTCGCCCCTGCCTCT	NM_183401	RNF14	agaggcaggggcgaccacgg	436
CTACCTTCTCCCAGTGGCAG	NM_016347	NAT8B	ctgccactgggagaaggtag	436
CTCGCCTCCTCCCCTCTTCG	NM_001129995	KCTD15	cgaagaggggaggaggcgag	436
CTGAGCCCGGAATTCTGCAC	NM_001289061	STK33	gtgcagaattccgggctcag	436
GATGTGACCGCAGACACCCG	NM_001164415	HSFX2	cgggtgtctgcggtcacatc	436
GCCGGCCACTCCTCCTCGCC	NM_002399	MEIS2	ggcgaggaggagtggccggc	436
GCCTGAACCACCTCGGTTCC	NM_001100389	TMEM192	ggaaccgaggtggttcaggc	436
GCCTGCGCGTCTCTCGTTTT	NM_001201965	ASB3	aaaacgagagacgcgcaggc	436
TGTCCCCTTTGCCCCGCTTT	NM_018265	C1orf106	aaagcggggcaaaggggaca	436
AACTGTCAAACCTCGCCGCT	NM_016166	PIAS1	agcggcgaggtttgacagtt	435
AAGCTCCCTTTCCCTTGCTT	NM_007106	UBL3	aagcaagggaaagggagctt	435
ACGTCGCTGCTCCTTGAAAT	NM_001143852	TCHP	atttcaaggagcagcgacgt	435
ACTTGAAGCGGAAAGGAGTT	NM_001144770	DST	aactcctttccgcttcaagt	435
AGACATAGGTGACCTCAGCT	NM_005495	SLC17A4	agctgaggtcacctatgtct	435
AGCACTCATTAATCGTCTTA	NM_001171038	ASMT	taagacgattaatgagtgct	435
AGTAGGGATGGAAGAGCATT	NM_000914	OPRM1	aatgctcttccatccctact	435
AGTGTAAGGCGAAACTACCT	NM_021824	NIF3L1	aggtagtttcgccttacact	435
AGTTTAAAACCTGCGGTTCC	NM_001286110	CLN3	ggaaccgcaggttttaaact	435
ATCGCGCGGTTTGCCAGCAC	NM_001282130	SSH2	gtgctggcaaaccgcgcgat	435
CAGATTGGGTAGCGCTTCCC	NM_001136234	SUPT20HL1	gggaagcgctacccaatctg	435
CGCTATGAGGCCAAGCGTAG	NM_001271877	ESR2	ctacgcttggcctcatagcg	435
GAAAGGAGTGGCACTGCTAG	NM_001031722	ATAT1	ctagcagtgccactcctttc	435
GAGCCAGTGAGCGGTGGGGG	NM_152764	MEIOB	cccccaccgctcactggctc	435
GGCAGGAACGGGCTGGTGAG	NM_001001342	BLOC1S2	ctcaccagcccgttcctgcc	435
GGCCGCATGCGCACTCCCTG	NM_001130920	RABL2B	cagggagtgcgcatgcggcc	435
GGCCTTGTCGTTCGTCATGT	NM_080753	WFDC10A	acatgacgaacgacaaggcc	435
GTCCGTGCCCTTTCGCCTCG	NM_018509	LRRC59	cgaggcgaaagggcacggac	435
TAGTGAGCAGGGACGGCGTG	NM_004955	SLC29A1	cacgccgtccctgctcacta	435
TCCACGTGGGATACCCTGCG	NM_152609	CNST	cgcagggtatcccacgtgga	435
TGCGCCCCGCAGGGTGGTCC	NM_032344	NUDT22	ggaccaccctgcggggcgca	435
TGGCCTCAGGCCCAGAGTTG	NM_007293	C4A	caactctgggcctgaggcca	435
TGTGAAGAGCTTTGTGCCCC	NM_001136257	SGMS2	ggggcacaaagctcttcaca	435
TTACTCTTCTTTTTGGAAGG	NM_001278606	BFSP1	ccttccaaaaagaagagtaa	435
ACACGATGTCCAGCCCCCAC	NM_005578	LPP	gtgggggctggacatcgtgt	434
ACCCGCACAGCTGGCGAACT	NM_001258391	LAYN	agttcgccagctgtgcgggt	434
AGAAGGCCTTCCCCTCCCGT	NM_001129728	PLEKHG4	acgggaggggaaggccttct	434
AGCGCGCTCTCCAGGAGCTT	NM_005836	HRSP12	aagctcctggagagcgcgct	434
AGGCTTGCAGCCCTCCTGCT	NM_057162	KLHL4	agcaggagggctgcaagcct	434
AGTTTGCAAACCGCTGCCCT	NM_001102450	RGS8	agggcagcggtttgcaaact	434
CAGGCGTGAGCCACCGCGCC	NM_001040274	SYCP2L	ggcgcggtggctcacgcctg	434
CTGCAACGCGACGGGTCCCT	NM_017931	TTC38	agggacccgtcgcgttgcag	434
GGCCAAGATGTCTGACATGG	NM_001001556	GALK2	ccatgtcagacatcttggcc	434
GTTGCCAGGATGCGGTGGAT	NM_032785	AGBL4	atccaccgcatcctggcaac	434
TAAGCGCGAGCCACCGCACC	NM_001202431	PRDX1	ggtgcggtggctcgcgctta	434
TGGCTAGAAGAAATGAGGTG	NM_005278	GPM6B	cacctcatttcttctagcca	434
TTGCGAGCTTCTTTCCCACT	NM_001042581	SNUPN	agtgggaaagaagctcgcaa	434
AATAGAGGAGGCAGCATCGG	NM_001012977	PABPC1L2A	ccgatgctgcctcctctatt	433
ACGCAGCTGAGCCTCTCACC	NM_014460	CSDC2	ggtgagaggctcagctgcgt	433
AGTAGGGAGGTTAGGGTTGG	NM_001257212	FGF1	ccaaccctaacctccctact	433
CAAGGATCTAGTCCAGTCAC	NM_153332	ERI1	gtgactggactagatccttg	433
CCGAGGACCTCCCCAAGATC	NM_001279350	REXO4	gatcttggggaggtcctcgg	433
CGCCTCTCCCACTTCGTATC	NM_001171713	FBXL2	gatacgaagtgggagaggcg	433
CTGCAGTCCCATCCAGCTCC	NM_134263	SLC26A6	ggagctggatgggactgcag	433
GCCGAGGCGGGTGGATCACA	NM_001142275	NIPA1	tgtgatccacccgcctcggc	433
GGTACGGGTGAGGATGGGGT	NM_001251828	MAGEA10	accccatcctcacccgtacc	433
GTGTGGAGAGGCTATACCGC	NM_001142620	STRA6	gcggtatagcctctccacac	433
TCCCACGCCTCGTGCGACAG	NM_003666	BLZF1	ctgtcgcacgaggcgtggga	433
TGCTGTCTGCTTCTGGCCAG	NM_001007097	NTRK2	ctggccagaagcagacagca	433
TTCATGTCAACAGGGTCAGT	NM_020377	CYSLTR2	actgaccctgttgacatgaa	433
TTTGGGCAGAGAAGGCCCCA	NM_001204218	NOS1	tggggccttctctgcccaaa	433
TTTTTCTTGAGGCGCATTTA	NM_153321	PMP22	taaatgcgcctcaagaaaaa	433
AGGGAGGGGGATGCAGAACT	NM_001242812	C19orf82	agttctgcatccccctccct	432
AGTTCTGACCTCGGGGCCCT	NM_004497	FOXA3	agggccccgaggtcagaact	432
ATCCCCCCATCCTCCGTCCG	NM_024816	RABEP2	cggacggaggatggggggat	432
ATGAAGATGGGGAGGCCCTG	NM_001163423	ZNF580	cagggcctccccatcttcat	432
ATTAGGGCGGAGCGTGCACC	NM_020156	C1GALT1	ggtgcacgctccgccctaat	432
CAATGCAGGTGTGAGGAGCG	NM_021614	KCNN2	cgctcctcacacctgcattg	432
CCCAGCCCCGGACGCAGCCC	NM_001198546	NOL4	gggctgcgtccggggctggg	432
GGCATCTGATCTTCCTAGTT	NM_001242628	GFOD1	aactaggaagatcagatgcc	432
GGGGCTACTGCCTGGATAGT	NM_006259	PRKG2	actatccaggcagtagcccc	432
GGGGGTGTCCACGGGCCTGG	NM_001173473	ASMTL	ccaggcccgtggacaccccc	432
GGTTTCGGTCAGCTGTCTTC	NM_198450	APOOL	gaagacagctgaccgaaacc	432
TCTGGCTTGAGGTCCCCGTG	NM_001172684	CELF6	cacggggacctcaagccaga	432
TGAGAGCCACCTCACACCAT	NM_001271012	FLI1	atggtgtgaggtggctctca	432
AATGCCGCGCTCCAGCCCCT	NM_001160233	ATP1A1	aggggctggagcgcggcatt	431
AGCTGAGGGCTACCCGCTTT	NM_007058	CAPN11	aaagcgggtagccctcagct	431
AGGCCAGCTGGAAGGGCCGA	NM_001243784	PDE2A	tcggcccttccagctggcct	431
CACAGTCCTGGCGCTGATCC	NM_020407	RHBG	ggatcagcgccaggactgtg	431
CAGGATGCTGTGGCTGCACG	NM_002180	IGHMBP2	cgtgcagccacagcatcctg	431
CCATGGCAGGGTGGTGCACT	NM_001277206	P2RY6	agtgcaccaccctgccatgg	431
CTGGTTTGGCCACTGGCCCC	NM_001135053	SIGIRR	ggggccagtggccaaaccag	431
GAGGCCAGGTTCTCCATGTG	NM_001286678	PRMT2	cacatggagaacctggcctc	431
GAGGTCAGGTCTGCCCAATC	NM_021058	HIST1H2BJ	gattgggcagacctgacctc	431
GAGTTATATAAGGGCTGATG	NM_201402	USP17L2	catcagcccttatataactc	431
GGAGTCTCACTCTGTCACCC	NM_006188	OCM2	gggtgacagagtgagactcc	431
GGATGTTCCGGCCGTGTGAA	NM_014890	FILIP1L	ttcacacggccggaacatcc	431
GGGACGCCAGGGTTTGTGTG	NM_001162384	ARHGEF2	cacacaaaccctggcgtccc	431
GTGGGGGAGAAAGAAGTTGC	NM_002399	MEIS2	gcaacttctttctcccccac	431
TGAAAGAAGGCGCAGGAGGA	NM_197958	LARP6	tcctcctgcgccttctttca	431
TTGTGTCTGCACATCCTGTC	NM_001242525	HLA-DPA1	gacaggatgtgcagacacaa	431
AAGAGCAGATGAGGTGTTTG	NM_152715	TBCEL	caaacacctcatctgctctt	430
ACAGGTGTGGTTGCTTCTCT	NM_018390	PLCXD1	agagaagcaaccacacctgt	430
ACCCTCCTCCCAGCGTGTTC	NM_175617	MT1E	gaacacgctgggaggagggt	430
AGGCTGGTGGAGAGAAAGTG	NM_006528	TFPI2	cactttctctccaccagcct	430
ATTGAGTGCTGTTATTTGAT	NM_001256863	USP17L22	atcaaataacagcactcaat	430
CGCTCCTCAGCCTTGCCCCC	NM_015676	TMEM251	gggggcaaggctgaggagcg	430
CGGAGCCTGGCCAGCTGCCA	NM_138421	SAAL1	tggcagctggccaggctccg	430
CTACCTGCCTTTCCCTCCAT	NM_017922	PRPF39	atggagggaaaggcaggtag	430
GAATTAGGCTAATTCTGACT	NM_001282478	PRR23D2	agtcagaattagcctaattc	430
GATTGCCAGAGAGAATGGCC	NM_001206880	MRVI1	ggccattctctctggcaatc	430
GTAAGTGAGGGAAGAGGAAG	NM_001111061	NHLH2	cttcctcttccctcacttac	430
GTACCTGGTAGCGTGGGCTT	NM_015850	FGFR1	aagcccacgctaccaggtac	430
GTAGTGACAAGGCGATTGAG	NM_000162	GCK	ctcaatcgccttgtcactac	430
GTGTGCCAGGGCCCAGCAAA	NM_005446	P2RX6	tttgctgggccctggcacac	430
TGAGCCAGTCCAGGTAAATT	NM_152734	C6orf89	aatttacctggactggctca	430
TGCCTGTCGCCTGCCGTGTC	NM_001010846	SHE	gacacggcaggcgacaggca	430
TTCCGTCCAGGGAGACTTCC	NM_181468	EIF6	ggaagtctccctggacggaa	430
AAGCGAGGGGAGGGAGAGCT	NM_002824	PTMS	agctctccctcccctcgctt	429
AATGGCTGCCGGTGAGACTG	NM_003179	SYP	cagtctcaccggcagccatt	429
ACGCACACATCTTCGCCCTG	NM_133444	ZNF526	cagggcgaagatgtgtgcgt	429
CGCTCCTCCCTCCGCGTTGG	NM_024672	THAP9	ccaacgcggagggaggagcg	429
CGGCAACATGTCTGCGACGG	NM_033251	RPL13	ccgtcgcagacatgttgccg	429
CTAGGTGACGGGGCGAGACG	NM_007265	ECD	cgtctcgccccgtcacctag	429
GAAACCACGACCCATCTTCC	NM_001040697	UEVLD	ggaagatgggtcgtggtttc	429
GAACGCTAGTGGTTACCCTT	NM_199244	FOXD4L4	aagggtaaccactagcgttc	429
GACATCTCTGTTTCTGCTTT	NM_015279	TBC1D30	aaagcagaaacagagatgtc	429
GCAAATGGCAACAGCGGCTC	NM_003910	BUD31	gagccgctgttgccatttgc	429
GGACAGAGCCATGGGGCAGC	NM_033507	GCK	gctgccccatggctctgtcc	429
TCTCTGTGCTCACTGTATTG	NM_133505	DCN	caatacagtgagcacagaga	429
TGATGTGCTCTTCTTGGGCA	NM_001166436	ITIH1	tgcccaagaagagcacatca	429
TGGACTGTTCAAGAGGATTT	NM_003285	TNR	aaatcctcttgaacagtcca	429
TGGTTGCCGAGCAGCGTACG	NM_001134492	HS2ST1	cgtacgctgctcggcaacca	429
AAGGAATCAACGTGTCCGCT	NM_001145264	LAMTOR2	agcggacacgttgattcctt	428
ACGCTACGTAGCTGTCCTGG	NM_002812	PSMD8	ccaggacagctacgtagcgt	428
AGAGCCGACCCCGCCTCCCC	NM_021992	TMSB15A	ggggaggcggggtcggctct	428
AGGCTAGTGATGTGGGCAAG	NM_001065	TNFRSF1A	cttgcccacatcactagcct	428
CCAGGGTCAAGTGGCTTCCC	NM_033183	CGB8	gggaagccacttgaccctgg	428
CCGTGGGTTTGCTGGGAGAG	NM_001163523	ITPRIPL1	ctctcccagcaaacccacgg	428
CGCCTCACCTGTCTGGCCTT	NM_000525	KCNJ11	aaggccagacaggtgaggcg	428
CTCGCGAGCGGAGGTGGCAC	NM_012241	SIRT5	gtgccacctccgctcgcgag	428
CTTGCGTGTCCTCCCACCCC	NM_003794	SNX4	ggggtgggaggacacgcaag	428
GAATGTGCCCACCCACCTCC	NM_001166113	PNPLA6	ggaggtgggtgggcacattc	428
GCAGCTTCTGGGTGAGCGCT	NM_001990	EYA3	agcgctcacccagaagctgc	428
GGGGAACGTGAGGAGAGCTG	NM_001282385	CSNK2B	cagctctcctcacgttcccc	428
GGTGGTTCGTTCCTACCCTC	NM_183008	UBXN11	gagggtaggaacgaaccacc	428
GTGGGTGGGGAAGTAGGAAG	NM_001290214	CTBP2	cttcctacttccccacccac	428
TGGGGCGGAGCGATTCGCGC	NM_001284235	GTDC1	gcgcgaatcgctccgcccca	428
TGTCTCCTTGCGCTCGCCAC	NM_032667	BSCL2	gtggcgagcgcaaggagaca	428
TGTGCTTCCTGACATGTGCG	NM_023070	ZFP69B	cgcacatgtcaggaagcaca	428
TTCTTGGGGAGTTACAACCT	NM_016185	HN1	aggttgtaactccccaagaa	428
TTGCCCACCCTCCCTGAATG	NM_001242405	GHR	cattcagggagggtgggcaa	428
TTGGCTGTCTCTGCACCTCA	NM_198849	SIAH3	tgaggtgcagagacagccaa	428
AAGCTTCTGGTTGCTGCCTG	NM_144991	TSPEAR	caggcagcaaccagaagctt	427
ACAAGGCGAAGTGCTGGTTG	NM_001291157	EIF4G1	caaccagcacttcgccttgt	427
AGTCAGAGACGCCCCGTTCC	NM_001024213	S100A13	ggaacggggcgtctctgact	427
CACCGCCTCAACCGCCCTCC	NM_001127361	RNF19B	ggagggcggttgaggcggtg	427
CGCATCTCTCATCCCCATCC	NM_001279350	REXO4	ggatggggatgagagatgcg	427
CTTGGAGCCCCGCTTCCTTG	NM_000203	IDUA	caaggaagcggggctccaag	427
GAACAGCGACAGTCAGGGTT	NM_001184698	MLN	aaccctgactgtcgctgttc	427
GCAGCTGGGCGCGGAAGCTT	NM_001162505	TMEM189	aagcttccgcgcccagctgc	427
GGAACGCCAGCTGAGGCATG	NM_001287590	SLC50A1	catgcctcagctggcgttcc	427
GGCAAGCTGGAACACCAACC	NM_207168	ENSA	ggttggtgttccagcttgcc	427
GGGGTCATGGCCAGCTGGGA	NM_001161530	CSF2RA	tcccagctggccatgacccc	427
TCACTGCAACATCCATCTCC	NM_001099435	SPDYE5	ggagatggatgttgcagtga	427
TCAGTGTGGTGATGTGCCTT	NM_015718	NOX3	aaggcacatcaccacactga	427
TCCACACCTCCTTCCCCACA	NM_001256422	AGPAT9	tgtggggaaggaggtgtgga	427
TCGAGGCCTGGCAGCCATCT	NM_001416	EIF4A1	agatggctgccaggcctcga	427
TCGCAGGGCATTTCCTCTTC	NM_001276373	USF1	gaagaggaaatgccctgcga	427
TGGATTTCTAGTGCTGCCTT	NM_201557	FHL2	aaggcagcactagaaatcca	427
TTCCGCTCCCCTATCCTGTC	NM_001159767	BZW2	gacaggataggggagcggaa	427
TTCTGCGGCCACTTCTGAGT	NM_173824	C3orf38	actcagaagtggccgcagaa	427
AAACCGCCGCGGTGAGAGCC	NM_032970	SEC22C	ggctctcaccgcggcggttt	426
AAAGCAGCGAGAAGCCCCCA	NM_001130823	DNMT1	tgggggcttctcgctgcttt	426
AAATGGCGCCACTCAGCTCC	NM_001030288	SPN	ggagctgagtggcgccattt	426
ACAAAGTGTGTGTTGAGGTT	NM_031246	PSG2	aacctcaacacacactttgt	426
ACACGGAGCGAAGGCCTGCC	NM_016589	TIMMDC1	ggcaggccttcgctccgtgt	426
ACGCGATGAGTCTTAGGAAG	NM_001080410	FBXO41	cttcctaagactcatcgcgt	426
AGGATCCTGGATCGTTCTCC	NM_000362	TIMP3	ggagaacgatccaggatcct	426
ATTCGGAGGTGGACCCAACT	NM_013285	GNL2	agttgggtccacctccgaat	426
CACTCCTGTTTAGCAGTGCC	NM_001166478	DEFB133	ggcactgctaaacaggagtg	426
CCACTGCTCGCCCTTCAGCC	NM_001172660	ZFYVE28	ggctgaagggcgagcagtgg	426
CTGCTGTGTAGATTGTGAGG	NM_001256277	RAB34	cctcacaatctacacagcag	426
GAAAAAGTTTGTCGCACCAC	NM_139289	AKAP4	gtggtgcgacaaactttttc	426
TCACATGCAGTGTCTGTAGG	NM_001162501	TNRC6B	cctacagacactgcatgtga	426
TGTAGTAGCCACGCAGGGCA	NM_001204218	NOS1	tgccctgcgtggctactaca	426
TTGGCCTCCTGTTACATTAT	NM_006219	PIK3CB	ataatgtaacaggaggccaa	426
TTTGCTTCCTTCGGGCATTC	NM_001244364	ARHGEF28	gaatgcccgaaggaagcaaa	426
AAAGCATCCCAATCAGGCGG	NM_001207072	FAM181A	ccgcctgattgggatgcttt	425
AAGGGTTTCTACGATCGCCG	NM_001077206	SEC31A	cggcgatcgtagaaaccctt	425
ACACTCTGTTCTTCTGTCTG	NM_001290021	ARMC4	cagacagaagaacagagtgt	425
AGAAGGAAGTGATGGAGAGT	NM_014096	SLC43A3	actctccatcacttccttct	425
AGAGCGACAATTACTTCCCA	NM_015698	GPKOW	tgggaagtaattgtcgctct	425
AGATTCATTTGACTCCACCC	NM_032735	BEST3	gggtggagtcaaatgaatct	425
AGTCCATCCCAGGGCCCTCC	NM_001042399	CEP83	ggagggccctgggatggact	425
AGTGTACGGACCAGGCAACA	NM_001169126	TMIGD2	tgttgcctggtccgtacact	425
CCTTGTCCAGTCCCTGCTGT	NM_144962	PEBP4	acagcagggactggacaagg	425
CTGCGGACAGGCACTCATTC	NM_001170464	CDK17	gaatgagtgcctgtccgcag	425
GCATCCAAGCCGCCGTCGTT	NM_139174	ADAD2	aacgacggcggcttggatgc	425
GCGCTGTCCCGCTCTTGCTA	NM_212551	LYSMD1	tagcaagagcgggacagcgc	425
GGGTCCTTACAAAATGATTG	NM_001032392	PLGLB1	caatcattttgtaaggaccc	425
TCCGCTTTGTGCACTGGGTG	NM_001190463	CTH	cacccagtgcacaaagcgga	425
TCGGAGCCCCGGCCGAGCTT	NM_022978	SERF1B	aagctcggccggggctccga	425
TGGATGCAGGAAAAAGGTCA	NM_001128590	CYP21A2	tgacctttttcctgcatcca	425
TTGCAAGCGACTGAAGTGTG	NM_022469	GREM2	cacacttcagtcgcttgcaa	425
TTGCACAGTCTTGCAGTGAA	NM_152838	RBM12	ttcactgcaagactgtgcaa	425
AAATAAGAGCCACAGGTGTC	NM_001254759	ST3GAL4	gacacctgtggctcttattt	424
ACTTTCTCCAGTCTCGGTTC	NM_006033	LIPG	gaaccgagactggagaaagt	424
AGCTGGGTACCCAGGGCACC	NM_032840	SPRYD3	ggtgccctgggtacccagct	424
ATTAACGCCGGCGCACCGTG	NM_004733	SLC33A1	cacggtgcgccggcgttaat	424
ATTTCTGCGTGGCACCGGTG	NM_021974	POLR2F	caccggtgccacgcagaaat	424
CAAATCATGACCCATGAGTT	NM_001282587	H6PD	aactcatgggtcatgatttg	424
CACTGCAACCTCTGCTCCCC	NM_001172304	MASTL	ggggagcagaggttgcagtg	424
CCCTTGAACCTGGGAGGCGG	NM_130804	MEN1	ccgcctcccaggttcaaggg	424
CCTCCTCCCACAATCCTCCG	NM_001001556	GALK2	cggaggattgtgggaggagg	424
CGAGAGGGTTACGGCGACCC	NM_203506	GRB2	gggtcgccgtaaccctctcg	424
CGCTTCCTTCCTTATGCCCC	NM_002378	MATK	ggggcataaggaaggaagcg	424
CGGAGATGCGTCCCCCTCCC	NM_032582	USP32	gggagggggacgcatctccg	424
CTGACCTCGGCCACCACGCG	NM_004155	SERPINB9	cgcgtggtggccgaggtcag	424
GAGGGGGACAGAGTAAGTGG	NM_001178081	STAT6	ccacttactctgtccccctc	424
GTTTTGTCTTTAACGGTTCT	NM_001145946	SLCO1C1	agaaccgttaaagacaaaac	424
TGCGCACCACCTCGTCCGTC	NM_015144	ZCCHC14	gacggacgaggtggtgcgca	424
TGGCCAAAGCTGCAGGAAAG	NM_001142531	SH2D3C	ctttcctgcagctttggcca	424
TTCCATCTCGCTCACCACCC	NM_031484	MARVELD1	gggtggtgagcgagatggaa	424
TTGCCCTCGTCGAGAGCCAT	NM_001199172	MGAT5B	atggctctcgacgagggcaa	424
ACAAATCAAGGTTCAGCAGT	NM_001282876	TMEM139	actgctgaaccttgatttgt	423
ACACCGACTCTTGACTTGAT	NM_003528	HIST2H2BE	atcaagtcaagagtcggtgt	423
ACAGGCCTGACTTCCAGACT	NM_001048226	DBNDD2	agtctggaagtcaggcctgt	423
ACCCCAGGGAACTGAAAGTT	NM_000611	CD59	aactttcagttccctggggt	423
ACCGCAGCGCCCAGGCTCTG	NM_018254	RCOR3	cagagcctgggcgctgcggt	423
AGAATGCCTGCCCTCCAACC	NM_001118887	ANGPT2	ggttggagggcaggcattct	423
AGAGAGGCATGGAGAGAATT	NM_001144934	FGF1	aattctctccatgcctctct	423
AGCTACTCACATTGCACACG	NM_004292	RIN1	cgtgtgcaatgtgagtagct	423
AGGCCAAGATCCCTAGGTCC	NM_032859	ABHD13	ggacctagggatcttggcct	423
CAGGCTGGTCTCAAACTCCT	NM_172215	CAMKK2	aggagtttgagaccagcctg	423
CGTACATTCGTGACCGTCCC	NM_001003940	BMF	gggacggtcacgaatgtacg	423
CTCTGCATGTTTGTGTCTGT	NM_001164457	ZNF705G	acagacacaaacatgcagag	423
CTTCCGCCTCGCTAGTCGAT	NM_020154	EMC7	atcgactagcgaggcggaag	423
GCAGAAGCCAGTCTCTGAGG	NM_006248	PRB2	cctcagagactggcttctgc	423
GCTGCTGGTTGATCTTTCTA	NM_001143885	PPP1R12A	tagaaagatcaaccagcagc	423
GGACACGGATTGGCCACACT	NM_173833	SCARA5	agtgtggccaatccgtgtcc	423
GGTGTTGCGGCGCGCTGATT	NM_015155	LARP4B	aatcagcgcgccgcaacacc	423
GTTAACGTTTCTGAGGCTGA	NM_016334	GPR89B	tcagcctcagaaacgttaac	423
TAGATTGTGGCCAGCGTGCC	NM_001277444	NBPF9	ggcacgctggccacaatcta	423
TCCCCCACTCGCGATAGTCC	NM_130767	ACOT12	ggactatcgcgagtggggga	423
ACAGGGAAGGATGGAGAGTA	NM_020747	ZNF608	tactctccatccttccctgt	422
ACCCTGGTTCCCCTGCCTGT	NM_001290332	SYT8	acaggcaggggaaccagggt	422
AGAGGACCCTCTCCATGTTT	NM_001111322	DDX54	aaacatggagagggtcctct	422
AGTCAGTCAGCAAGCATGTT	NM_001018116	MURC	aacatgcttgctgactgact	422
ATGGGCTGCCTGGGGGATCC	NM_001146151	AVPR2	ggatcccccaggcagcccat	422
CAGGCTGAGGGCTGGTCTCT	NM_001279356	LYPLA1	agagaccagccctcagcctg	422
CCAGTGCCTGGGTTCCAGGC	NM_001005785	DAZ2	gcctggaacccaggcactgg	422
CCCAGGAGGTGCTAGACATC	NM_207404	ZNF662	gatgtctagcacctcctggg	422
CGAACGGCAGCATCGACCTC	NM_004752	GCM2	gaggtcgatgctgccgttcg	422
CGCGCGTCCACGCCGACCAG	NM_014322	OPN3	ctggtcggcgtggacgcgcg	422
CGCTAAGCTAGCCACACTTC	NM_014699	ZNF646	gaagtgtggctagcttagcg	422
CTGGCGAGGTCGGGGTCGTG	NM_001166698	FAM13C	cacgaccccgacctcgccag	422
GCAGCTGCCCAGCGCAACCT	NM_203385	RNH1	aggttgcgctgggcagctgc	422
GCCACTTGCATTCCCCCTTC	NM_020348	CNNM1	gaagggggaatgcaagtggc	422
GCCAGCCCTAGCCTCATCCT	NM_001136197	FZR1	aggatgaggctagggctggc	422
GCGGAAGAACAGGCCCTGCA	NM_007183	PKP3	tgcagggcctgttcttccgc	422
GGCTGCGCTCTGCCCTGTCG	NM_001040440	CCDC112	cgacagggcagagcgcagcc	422
TCCATCAGCGGGGTCGCCCT	NM_001134470	C3orf58	agggcgaccccgctgatgga	422
AAAGTCGTGGGCATCCCCCT	NM_014800	ELMO1	agggggatgcccacgacttt	421
AACTGCCTTGCAATCCAGTC	NM_173209	TGIF1	gactggattgcaaggcagtt	421
ACCGCTGCTGGTGCTGTGTA	NM_025150	TARS2	tacacagcaccagcagcggt	421
AGATAGACACCCAGAGACCT	NM_033282	OPN4	aggtctctgggtgtctatct	421
ATACGTCTATGCCACTGTTG	NM_001256196	ARAF	caacagtggcatagacgtat	421
ATGAGAGCGACTAGAGGATT	NM_005022	PFN1	aatcctctagtcgctctcat	421
CACGACCTTTTGGCCAGGTT	NM_019021	C11orf71	aacctggccaaaaggtcgtg	421
CATAAGCGGTCTCTGGCACA	NM_001290258	ASB15	tgtgccagagaccgcttatg	421
CTCTTGGAGCCCGGTGCCCT	NM_139239	NFKBID	agggcaccgggctccaagag	421
CTTGTGTGTTTGCCTCAATG	NM_001025068	ARPP21	cattgaggcaaacacacaag	421
GGAGAAGGGACGCCAACTCC	NM_001271907	SPATA33	ggagttggcgtcccttctcc	421
GGCTCGGCTGTAAGGACCTG	NM_001281535	EPB41L3	caggtccttacagccgagcc	421
GGTTTCCGCTATCCCCACCG	NM_001164502	EIF4ENIF1	cggtggggatagcggaaacc	421
TCACTGCCGCTTTGACCTCC	NM_001145451	ARHGEF33	ggaggtcaaagcggcagtga	421
ACCGGGTCCTCCTTCAGGTT	NM_024652	LRRK1	aacctgaaggaggacccggt	420
ACCGGTTTGGTTTTTTTTCA	NM_001282707	PDIA6	tgaaaaaaaaccaaaccggt	420
AGCTCCCCTGCTCAGCTCCC	NM_001168377	KIAA0319	gggagctgagcaggggagct	420
AGGAGGCTACAGATGGCGAG	NM_173688	NKAIN3	ctcgccatctgtagcctcct	420
AGGGATGCACCATGAGGGTG	NM_006576	AVIL	caccctcatggtgcatccct	420
AGGTCCAGGAACTGTGCAAG	NM_024677	NSUN7	cttgcacagttcctggacct	420
ATAGCTAGCAGTGCGGTCCC	NM_020442	VARS2	gggaccgcactgctagctat	420
CAGCGATGGCTGAGGGGGTC	NM_173537	GTF2IRD2	gaccccctcagccatcgctg	420
CATCTCTGCTGTTGCTAAAC	NM_006156	NEDD8	gtttagcaacagcagagatg	420
CGAAGCACAGGGGACACGCC	NM_001286517	SLC35B2	ggcgtgtcccctgtgcttcg	420
CGCGCCACTGCACTCCACCC	NM_014398	LAMP3	gggtggagtgcagtggcgcg	420
CGCTGCACCTACCCCCAACT	NM_004356	CD81	agttgggggtaggtgcagcg	420
CTGGACACTCTCTTAGGCCC	NM_001002877	THOC5	gggcctaagagagtgtccag	420
GACGAGGCGGCGGCGATTGA	NM_001861	COX4I1	tcaatcgccgccgcctcgtc	420
GGAAATAGAGGGTGGGGAGG	NM_001002810	PDE4DIP	cctccccaccctctatttcc	420
GGTCGGCGCCGCCCTGGCTA	NM_002414	CD99	tagccagggcggcgccgacc	420
GTGGGCTGTCCTTCCCTTTT	NM_001124767	SMIM4	aaaagggaaggacagcccac	420
GTGGGGAGGGATCGTGTTCT	NM_001243177	ALDOA	agaacacgatccctccccac	420
TCAGGCTCCCTGCCACACCC	NM_001184963	FXYD4	gggtgtggcagggagcctga	420
TCCTCTACGCCCGTCCCCTC	NM_133433	NIPBL	gaggggacgggcgtagagga	420
TGCTGGGCATTGAGGATGTT	NM_006871	RIPK3	aacatcctcaatgcccagca	420
TTGGCAGGCTAGTGTGAGAG	NM_001289610	SYTL2	ctctcacactagcctgccaa	420
AGGAACTGCGTTGTTGCCAT	NM_198544	APITD1-CORT	atggcaacaacgcagttcct	419
ATAACATGCAGGGCGGGGAT	NM_001688	ATP5F1	atccccgccctgcatgttat	419
ATGACGTTAACGCTCTTCCT	NM_001170696	SPATA22	aggaagagcgttaacgtcat	419
CACAACAAACCCTCCGTGCC	NM_002405	MFNG	ggcacggagggtttgttgtg	419
CAGACGTCTCTCTCCTCGGT	NM_001256277	RAB34	accgaggagagagacgtctg	419
CGCTTGGATGGGTGTGTAGG	NM_001204066	ANKS1B	cctacacacccatccaagcg	419
GAAGAGCAGTTGACTCCCCT	NM_001143676	SGK1	aggggagtcaactgctcttc	419
GGCAGAGACCCAGGCGTCCC	NM_001243731	RARG	gggacgcctgggtctctgcc	419
TCCCCACAGGCATAACTTCC	NM_175069	APTX	ggaagttatgcctgtgggga	419
AAGGTATGGGGTGGCTGTTT	NM_001271865	KLHDC8A	aaacagccaccccatacctt	418
AAGGTGGGGAGGCAGTGGTG	NM_001136485	C11orf86	caccactgcctccccacctt	418
ACAAACTCGCTACTGTGTAG	NM_001800	CDKN2D	ctacacagtagcgagtttgt	418
ACAGCGGCCGAAGTCGAGCG	NM_170696	ALDH1A2	cgctcgacttcggccgctgt	418
ACGTTTCCTTGGAGCCGCCC	NM_001284266	EFCAB11	gggcggctccaaggaaacgt	418
CAGAGAGGAGGCGGTTGTCA	NM_001122961	C1orf194	tgacaaccgcctcctctctg	418
CCCCGTTCACCCCACCTACC	NM_000062	SERPING1	ggtaggtggggtgaacgggg	418
CCCGCTCTCATAAGCACCCC	NM_001166113	PNPLA6	ggggtgcttatgagagcggg	418
CGGGGTGCCAATTCCCTGCC	NM_001013646	FAM209B	ggcagggaattggcaccccg	418
CTCCCCCTCGAATCCAGTCC	NM_001163079	CECR6	ggactggattcgagggggag	418
GATAGACCCCAGCGAGAGGT	NM_001204142	MBD1	acctctcgctggggtctatc	418
GGACCTGTCTGATCTGCGAG	NM_152892	LRWD1	ctcgcagatcagacaggtcc	418
GGGAATCCAGGTCACTGTGG	NM_001145168	GPR113	ccacagtgacctggattccc	418
GTCACAGGGAGGCCCAATCA	NM_001042412	CYLD	tgattgggcctccctgtgac	418
GTTGGGATGCTGTCTAAGCT	NM_016301	GPN3	agcttagacagcatcccaac	418
TCTGGCGAGAGCTGCGGGGC	NM_001006628	CHRM2	gccccgcagctctcgccaga	418
TTTGAGTGACTGAGCCCTCC	NM_012256	ZNF212	ggagggctcagtcactcaaa	418
AATAAAAACTGAGCTTCCCG	NM_001214907	ZNF48	cgggaagctcagtttttatt	417
ACAACTGCTGTCAAGGGCTA	NM_004077	CS	tagcccttgacagcagttgt	417
ACAGTCCGTGCAGCCCCTCC	NM_000394	CRYAA	ggaggggctgcacggactgt	417
ACCACGTTTCTTCGCTGCCC	NM_001156474	CCDC81	gggcagcgaagaaacgtggt	417
AGGCCAAGCTGACGCACCCG	NM_001256534	SLC25A1	cgggtgcgtcagcttggcct	417
ATAACAAGCATGTTGTACTT	NM_018232	FAM21B	aagtacaacatgcttgttat	417
ATAGCCCTGGCTGGGCCTCT	NM_000425	L1CAM	agaggcccagccagggctat	417
CAATGAGCCGAGCCGAGATC	NM_133335	WHSC1	gatctcggctcggctcattg	417
CAGAAAGAGCTCGGGCGGTA	NM_013239	PPP2R3B	taccgcccgagctctttctg	417
CCTCCTCCCTCTGGCTGCAG	NM_033211	C5orf30	ctgcagccagagggaggagg	417
CTGAGACCTAGATGCCCTAC	NM_199183	PRSS45	gtagggcatctaggtctcag	417
CTTTTTAAGGACTCAGAGGG	NM_001278374	MPP2	ccctctgagtccttaaaaag	417
GACTCCGCTTCTTGCCTGAG	NM_001201528	PCSK2	ctcaggcaagaagcggagtc	417
GCCCCCCAACTGCCTGCTTC	NM_001143980	CCDC154	gaagcaggcagttggggggc	417
GGAAGCAGCACGAACAGCCG	NM_001199757	ST20	cggctgttcgtgctgcttcc	417
GGCCAGGCACACCCGATTCC	NM_001168243	C4orf48	ggaatcgggtgtgcctggcc	417
GGGGGGCCTGGCGTGAGGGT	NM_182533	C1orf86	accctcacgccaggcccccc	417
TCACAGGCTTTGTAGACCAG	NM_145016	GLYATL2	ctggtctacaaagcctgtga	417
TGCACTCTCGCTGGTGTCGG	NM_001256441	C19orf47	ccgacaccagcgagagtgca	417
TGGTGCCACTCCACCCGCCC	NM_003782	B3GALT4	gggcgggtggagtggcacca	417
AAATTCCATGAGTGCTGTTG	NM_024420	PLA2G4A	caacagcactcatggaattt	416
AATCAGTCCGTACAGTGGCG	NM_033547	INTS4	cgccactgtacggactgatt	416
ACAACGCGGCGTGTGAAGAG	NM_003085	SNCB	ctcttcacacgccgcgttgt	416
ACTCTGACATTTTGCCCCTT	NM_206862	TACC2	aaggggcaaaatgtcagagt	416
AGCAGGTGCTAACTCTCTTC	NM_183058	LYZL2	gaagagagttagcacctgct	416
AGCCACACGCCCAGCCGCTC	NM_001289950	EEF1D	gagcggctgggcgtgtggct	416
AGCGACTTGCTGAAAGTCAC	NM_130434	DPP8	gtgactttcagcaagtcgct	416
AGCTCTGTGTTCTCCCTATC	NM_001004731	OR5AU1	gatagggagaacacagagct	416
AGCTTGCCCCGCCGCCCCAC	NM_001286106	ATG5	gtggggcggcggggcaagct	416
ATCTCAGGAGGAGGCTTCTT	NM_015652	C10orf12	aagaagcctcctcctgagat	416
ATCTCTTCGCCTCTTCCCGT	NM_001145541	TCP11L1	acgggaagaggcgaagagat	416
CGGTCAGCAGTGACAGTTCC	NM_001144883	PRICKLE1	ggaactgtcactgctgaccg	416
CTCGGTTACTTTCGCGTCAT	NM_018392	ZGRF1	atgacgcgaaagtaaccgag	416
GACGTCAGGGAGTGGCCGTG	NM_001146185	PEG3	cacggccactccctgacgtc	416
GAGTGGGTGTTTGAGGTAAC	NM_001076680	LYRM9	gttacctcaaacacccactc	416
GTCCTCCTGGCACCCCGTGT	NM_001178085	ZFX	acacggggtgccaggaggac	416
TCAGTGTCTACACCTCCCCC	NM_033090	GREB1	gggggaggtgtagacactga	416
TGGATGGATGGATGGATGGA	NM_174932	BPIFC	tccatccatccatccatcca	416
TGTAAAACGTTACCTGACAG	NM_016185	HN1	ctgtcaggtaacgttttaca	416
ACATTTTCAGGATCCTGTCA	NM_001199232	LOC100288255	tgacaggatcctgaaaatgt	415
ACCCGGAGGCACCAGGAAAG	NM_001199461	PDCD2	ctttcctggtgcctccgggt	415
AGCCGGTTTTCGCGAGTTTG	NM_145813	AIFM1	caaactcgcgaaaaccggct	415
AGGCACTTTATGGCAAACTC	NM_007299	BRCA1	gagtttgccataaagtgcct	415
CAGTGACGTGGGTGGGTCAT	NM_001873	CPE	atgacccacccacgtcactg	415
CCAAAAGGGCAGCAGCACTG	NM_015099	CAMTA2	cagtgctgctgcccttttgg	415
CCAGATGCAGGCCCGCCCCC	NM_033420	TMEM259	gggggcgggcctgcatctgg	415
CCCCTCTTGTCTAGCCCCCC	NM_001134408	GRIN2A	ggggggctagacaagagggg	415
GAAGACCCACCTCCGCTGCA	NM_177543	PPAP2C	tgcagcggaggtgggtcttc	415
GACAGTGAGCTGAGCCAATC	NM_001042625	CAPSL	gattggctcagctcactgtc	415
GAGCACTTGGCCTGAAGACC	NM_006083	IK	ggtcttcaggccaagtgctc	415
GAGGATCCTTACGCAGCATG	NM_001199770	OTX1	catgctgcgtaaggatcctc	415
GCAGGTGCTCCTGCTCCCTT	NM_003451	ZNF177	aagggagcaggagcacctgc	415
GCGAGGGCGACCGAGACTTA	NM_001278280	GLT8D1	taagtctcggtcgccctcgc	415
GCGTGGGAGGGGGAGTAGGA	NM_001099685	RHOXF2B	tcctactccccctcccacgc	415
GGTTTGGGATGCATCTTCAG	NM_139019	SPANXF1	ctgaagatgcatcccaaacc	415
TGCAGCGAGCCCCGATTCCT	NM_001184975	PACSIN3	aggaatcggggctcgctgca	415
AACAAAGTCCGGCGCTCTCT	NM_016360	TACO1	agagagcgccggactttgtt	414
AATCAGGAGGCGGTCAGCTG	NM_001530	HIF1A	cagctgaccgcctcctgatt	414
ACGCAGTGCAGGGACGCGCA	NM_016513	ICK	tgcgcgtccctgcactgcgt	414
AGAGTCGATAACAGCGCGTG	NM_001195790	SLFN12L	cacgcgctgttatcgactct	414
ATGGCCCCTTACCGTGAATA	NM_001010938	TNK2	tattcacggtaaggggccat	414
ATGGGCGTCCAGGCTGTCCA	NM_001285900	GCOM1	tggacagcctggacgcccat	414
CAACTGCCTCCACCCACTTT	NM_001252	CD70	aaagtgggtggaggcagttg	414
CAAGATAGGGTCGCCCGCAG	NM_003980	MAP7	ctgcgggcgaccctatcttg	414
CAGACCCCTCGCTGGGGACT	NM_006574	CSPG5	agtccccagcgaggggtctg	414
CAGGACAGCCCTCCACTGCC	NM_080705	TRPV1	ggcagtggagggctgtcctg	414
CAGGTGCAACAGGTGGGTAT	NM_001077196	PDE11A	atacccacctgttgcacctg	414
CCAGCGAGCGGCTCCTCCTG	NM_014697	NOS1AP	caggaggagccgctcgctgg	414
CCTTCTTCTTCACCCTGGTT	NM_181553	CMTM3	aaccagggtgaagaagaagg	414
CTCAGTGTTTTCACAGTTAT	NM_003006	SELPLG	ataactgtgaaaacactgag	414
GCAGCCTCTAGCCGGCCGCA	NM_002005	FES	tgcggccggctagaggctgc	414
GCCATTCACATATTTATTTG	NM_001042389	PTPN20A	caaataaatatgtgaatggc	414
GCCGCGCCAGCTGTGGCTCG	NM_001278263	CARHSP1	cgagccacagctggcgcggc	414
GTCTGCACTTCGGCTGCTCT	NM_001135598	CLHC1	agagcagccgaagtgcagac	414
TCACGTGCATGTTCAACATT	NM_032136	TKTL2	aatgttgaacatgcacgtga	414
TCAGGCTTTGAGTGAGGCTT	NM_001143767	ZNF438	aagcctcactcaaagcctga	414
TGATAAAACCACTCCCATGC	NM_001282478	PRR23D2	gcatgggagtggttttatca	414
AAGCTGCCGGGTCGCAACTG	NM_003144	SSR1	cagttgcgacccggcagctt	413
ACTAATACCCCACCCTGTTG	NM_002574	PRDX1	caacagggtggggtattagt	413
ACTGGCCTCCTTTGCTTCCG	NM_002720	PPP4C	cggaagcaaaggaggccagt	413
AGTGGCATGAAGATGGGAGT	NM_018969	GPR173	actcccatcttcatgccact	413
ATCCCGAGAGAGAGCTGTTA	NM_001270709	NRM	taacagctctctctcgggat	413
CCCACTTTGGCCACCGCCTC	NM_031217	KIF18A	gaggcggtggccaaagtggg	413
CGACCAGGCGCGACCCCCAG	NM_022762	RMND5B	ctgggggtcgcgcctggtcg	413
CGGGAGTCCACGCAGGACCA	NM_004699	FAM50A	tggtcctgcgtggactcccg	413
GCGAAGAAGTGTCCGGCGCC	NM_024991	SORBS1	ggcgccggacacttcttcgc	413
GTGAGCTGCACTTCCGACTT	NM_033529	CDK11A	aagtcggaagtgcagctcac	413
TCATTCCCAGGCAGCAAATG	NM_014383	ZBTB32	catttgctgcctgggaatga	413
TGGGGTGACGTAATGGCACA	NM_001031717	CRELD1	tgtgccattacgtcacccca	413
TTCTAGCGTAGCCGTCTGTG	NM_001282403	MDH2	cacagacggctacgctagaa	413
AACATATTTTACTTGGTCCC	NM_001206945	CSPG5	gggaccaagtaaaatatgtt	412
AAGCAGGATGCTGCCACAAG	NM_001289133	BTBD7	cttgtggcagcatcctgctt	412
AAGGAAGGAGAAGGCTCGCG	NM_001214907	ZNF48	cgcgagccttctccttcctt	412
ACCCACCGAACATGGGCTTG	NM_173082	SHPRH	caagcccatgttcggtgggt	412
ACGCCGGCGCCTGCACGTTT	NM_001444	FABP5	aaacgtgcaggcgccggcgt	412
AGCCACGGCGGACTCTCCCG	NM_001174066	FGFR1	cgggagagtccgccgtggct	412
AGGGAGAGGACAGGAGGTAA	NM_198485	TPRG1	ttacctcctgtcctctccct	412
CACCCCTGCCGCCCTGTCCT	NM_001194992	MEPCE	aggacagggcggcaggggtg	412
CCCAGCTCATTCTGCGCCTC	NM_005120	MED12	gaggcgcagaatgagctggg	412
CCTGCCTTCTGACACCCACA	NM_001276331	LCE1C	tgtgggtgtcagaaggcagg	412
CGTAGGCCACTGAGAGCACC	NM_012421	RLF	ggtgctctcagtggcctacg	412
CTCCCCTCCGCCCCTCTCCG	NM_001207055	DNMT3B	cggagaggggcggaggggag	412
CTGACAGCTGTGCTAGTGAG	NM_207398	GBP7	ctcactagcacagctgtcag	412
GAGACCACCCCCCTAGTCCC	NM_005563	STMN1	gggactaggggggtggtctc	412
GCATGCGTTGTCCTGTAGAC	NM_001099685	RHOXF2B	gtctacaggacaacgcatgc	412
GGACGCAACTCCCCGTCTCC	NM_001010911	CASC10	ggagacggggagttgcgtcc	412
GGTGTCGCACTTCTCCCGAG	NM_001144955	DTWD1	ctcgggagaagtgcgacacc	412
GTGTCCTTCCCTCTGGACTT	NM_000154	GALK1	aagtccagagggaaggacac	412
TCACAAACTCCAGGTCGCCT	NM_001278929	PPWD1	aggcgacctggagtttgtga	412
TCATTAGGGCTTTCGATTGG	NM_001252100	KIF21B	ccaatcgaaagccctaatga	412
TGCCTCCTGCCTGCCTCCTT	NM_198098	AQP1	aaggaggcaggcaggaggca	412
TGCCTGCCTTTCTCCACCGC	NM_018273	TMEM143	gcggtggagaaaggcaggca	412
TGGAGAAACGAGTTCGTGTC	NM_005496	SMC4	gacacgaactcgtttctcca	412
TGGAGGATAGGTCGTGAAGT	NM_001143885	PPP1R12A	acttcacgacctatcctcca	412
TGTGGACTGGCTGCAACGTG	NM_001146685	TMEM88B	cacgttgcagccagtccaca	412
AAAGGGAGGTGCTAGGCTCC	NM_002714	PPP1R10	ggagcctagcacctcccttt	411
AAATCCAGGACATGGCCGCA	NM_173474	NTAN1	tgcggccatgtcctggattt	411
AACTGTCTAAGACGAGGTCT	NM_001287237	COMMD5	agacctcgtcttagacagtt	411
AAGAGCCGCAAAGCCTTCTG	NM_134424	RAD52	cagaaggctttgcggctctt	411
AGCAGCACTCTGCGGGTCCC	NM_001218	CA12	gggacccgcagagtgctgct	411
AGGTGGTGCCCAAGCTCCCC	NM_001278268	TNFRSF11A	ggggagcttgggcaccacct	411
AGTTGTAGTCCAGGTCCGCG	NM_015045	WAPAL	cgcggacctggactacaact	411
ATCTGTCCGCTTTTCACTTA	NM_013330	NME7	taagtgaaaagcggacagat	411
ATCTTCCGCACCTGCGCCCT	NM_175911	OR2L13	agggcgcaggtgcggaagat	411
ATGAGACAGCTCTAGTGTTC	NM_001204314	PRLR	gaacactagagctgtctcat	411
CACGACACGGACCCCTGGCG	NM_006216	SERPINE2	cgccaggggtccgtgtcgtg	411
CCTGCCTCCTCCGCTGCAGG	NM_001130848	PITPNM1	cctgcagcggaggaggcagg	411
CGTGTCGGCGGCGAGGGGCG	NM_013432	TONSL	cgcccctcgccgccgacacg	411
GAGGCACCAGGAAAGCGGCT	NM_001199464	PDCD2	agccgctttcctggtgcctc	411
GCAGGGGCTTGAGCTGAGTG	NM_001290149	C19orf48	cactcagctcaagcccctgc	411
GGCCAACGCAAGCAGCAACT	NM_000617	SLC11A2	agttgctgcttgcgttggcc	411
GGGACGTCTCCCGGGCTGCT	NM_001207034	RNF40	agcagcccgggagacgtccc	411
GGGAGGCTTGCGCTTGTCTT	NM_001257173	DDX19B	aagacaagcgcaagcctccc	411
TATCTGTTCTCCCTAGTGAG	NM_032153	ZIC4	ctcactagggagaacagata	411
TATGGACATTGTTCTGTGTC	NM_001195573	DICER1	gacacagaacaatgtccata	411
TCAGGTAGGGGGCGGGAAGG	NM_198187	ASTN2	ccttcccgccccctacctga	411
TCGACTCGAGTTCGCAGCCC	NM_145901	HMGA1	gggctgcgaactcgagtcga	411
AAAGAAGCCTGACGCGACCC	NM_001184	ATR	gggtcgcgtcaggcttcttt	410
AAGCTCTGGGAGCGAGGGCC	NM_001142352	ST6GAL2	ggccctcgctcccagagctt	410
AAGGCTGTGATGCAAATCTT	NM_001243466	STARD13	aagatttgcatcacagcctt	410
AATATGGGTGGAGCTGTTCT	NM_001204398	PITX2	agaacagctccacccatatt	410
ACACTTGATGGCCACCTTGC	NM_001005482	OR5H2	gcaaggtggccatcaagtgt	410
ACCCACCACCACCAACCCAG	NM_001142854	SPATC1L	ctgggttggtggtggtgggt	410
AGACACGCACTTGCACGACG	NM_001113546	LIMA1	cgtcgtgcaagtgcgtgtct	410
AGGCTTGGGTGTCTCGGCTG	NM_175085	GART	cagccgagacacccaagcct	410
ATGTGACGGCAAAAGCCGCC	NM_000399	EGR2	ggcggcttttgccgtcacat	410
CGAGCCAGCCTCCAAGTCCA	NM_003302	TRIP6	tggacttggaggctggctcg	410
CTGGAGTGGCAGCTGTGCCA	NM_001166289	RGMA	tggcacagctgccactccag	410
CTGTGTACAGCAGAAGTGAG	NM_138806	CD200R1	ctcacttctgctgtacacag	410
GACTCGCGACTCCATCTCAC	NM_001171603	PREPL	gtgagatggagtcgcgagtc	410
GCATTCGCTGTCTTCTTCAG	NM_153461	IL17RC	ctgaagaagacagcgaatgc	410
GGACCAGCTCATTCCCTGCC	NM_133456	SHROOM1	ggcagggaatgagctggtcc	410
GGTAACTGGTGTGAATGGAT	NM_001206843	GSG1	atccattcacaccagttacc	410
GGTGGGCTTACTAGGGAAAG	NM_001159861	ZNF583	ctttccctagtaagcccacc	410
TCTCCACCCCACACTGGCCC	NM_002133	HMOX1	gggccagtgtggggtggaga	410
TGCGGGATCCCAGAGGGCCC	NM_001171136	ZBED1	gggccctctgggatcccgca	410
TTCCCTACACCCTGAGATCG	NM_001111298	PPIL6	cgatctcagggtgtagggaa	410
TTGGTACCGGTTCCCAGACT	NM_001272065	SHISA5	agtctgggaaccggtaccaa	410
AGAAATAATGAGGGTCCTCC	NM_181688	KRTAP10-10	ggaggaccctcattatttct	409
AGGGTGGGAGGTGGATGGTT	NM_017523	XAF1	aaccatccacctcccaccct	409
ATTCAGGGGCGTTGCTTTCC	NM_181888	UBE2D3	ggaaagcaacgcccctgaat	409
CACGCGCCCTGCTCCCAGCT	NM_004286	GTPBP1	agctgggagcagggcgcgtg	409
CACGTCCTGGCTCGAGAACC	NM_002154	HSPA4	ggttctcgagccaggacgtg	409
CACTCTGCTCTACAGGGCCA	NM_175630	DNMT3A	tggccctgtagagcagagtg	409
CCCCGCCCTAGGTCTTGCTG	NM_018248	NEIL3	cagcaagacctagggcgggg	409
CCGCAGCTCGGGACCGCCCA	NM_001286638	ZDHHC20	tgggcggtcccgagctgcgg	409
CCTCCCGTCCCTTGCCGCCC	NM_015193	ARC	gggcggcaagggacgggagg	409
CGGCGACCCCCGATTCCCCC	NM_001287237	COMMD5	gggggaatcgggggtcgccg	409
CTCAGGTGATCCGCCCACCT	NM_144627	TSACC	aggtgggcggatcacctgag	409
GATCTGGATCCTGGTCCACC	NM_001077624	ZNF846	ggtggaccaggatccagatc	409
GGGCTTTGGCTCCTGGCCCA	NM_014056	HIGD1A	tgggccaggagccaaagccc	409
GTCGGGGATTGAACTGACTT	NM_014402	UQCRQ	aagtcagttcaatccccgac	409
GTTTCGCTGAGTTTGACACA	NM_001040059	CD68	tgtgtcaaactcagcgaaac	409
GTTTTCCGTCGACGTGATTG	NM_002263	KIFC1	caatcacgtcgacggaaaac	409
ACGTCGTGACGCTTGCTTCC	NM_174916	UBR1	ggaagcaagcgtcacgacgt	408
AGTAAACTGCAGTTGGCTAG	NM_006853	KLK11	ctagccaactgcagtttact	408
ATCTGCAGTCTGTGATCTCT	NM_022071	SH2D4A	agagatcacagactgcagat	408
ATTTGGAGGCTCCCGCGCTT	NM_014426	SNX5	aagcgcgggagcctccaaat	408
CACAAGGCCTTGTCCGCGGC	NM_001135865	NPIPB5	gccgcggacaaggccttgtg	408
CACTGCACCCTTGACCTCCC	NM_021232	PRODH2	gggaggtcaagggtgcagtg	408
CAGTTGCGACAGTCAGGCAG	NM_006522	WNT6	ctgcctgactgtcgcaactg	408
CCCACCCTCCAACTTTGCGA	NM_003187	TAF9	tcgcaaagttggagggtggg	408
CCTAGATCTGGAAACGCCTG	NM_001267037	SLC7A8	caggcgtttccagatctagg	408
CCTTGGCTGTGGACTGTTCC	NM_182936	SLC8A3	ggaacagtccacagccaagg	408
CTTCCACTCGCGGCGTCCAG	NM_001202483	CRHR2	ctggacgccgcgagtggaag	408
GCGTCTTGGTCCCGCCTCCC	NM_001272050	TK2	gggaggcgggaccaagacgc	408
GGCCACCGCGCCTCCCCCGT	NM_001025089	CELF4	acgggggaggcgcggtggcc	408
GGCCCCTCGTGCAGTGCCAT	NM_001077665	AGAP6	atggcactgcacgaggggcc	408
GGTCTCAGGGGAGATCAATG	NM_001173474	ASMTL	cattgatctcccctgagacc	408
GGTTGCAAGGCAGCGCCCTC	NM_001079533	CPEB1	gagggcgctgccttgcaacc	408
TCACCCAGGCTGGAGTGCAG	NM_030956	TLR10	ctgcactccagcctgggtga	408
TCCTCCACGCAGTACCCTCC	NM_182496	CCDC38	ggagggtactgcgtggagga	408
TCGGTCACGTGAGCAACTCT	NM_000169	GLA	agagttgctcacgtgaccga	408
TGCCATGCCAAGAACACGTG	NM_001143678	SGK1	cacgtgttcttggcatggca	408
TGCTTTGCTCACTGCAGGTC	NM_006248	PRB2	gacctgcagtgagcaaagca	408
TTTCTGGAGTTTAGTGAACT	NM_001267609	GPR161	agttcactaaactccagaaa	408
TTTGGCTTTCTTTTGGGTGA	NM_025159	CXorf21	tcacccaaaagaaagccaaa	408
ACAGGGCCACCACCCCTCTG	NM_181864	ACOT7	cagaggggtggtggccctgt	407
AGCTACGCCCTGGGCATAAA	NM_182810	ATF4	tttatgcccagggcgtagct	407
AGGGGCTGACTTTACCCTTT	NM_207373	C10orf99	aaagggtaaagtcagcccct	407
AGGTTGGGACACACTCTTCT	NM_001099851	PRAMEF17	agaagagtgtgtcccaacct	407
AGTTCCCATGATGCCTGGAG	NM_001172562	INTS9	ctccaggcatcatgggaact	407
AGTTGGTCTCCTGCCCCCTA	NM_033016	PDGFB	tagggggcaggagaccaact	407
CACGTGTCAGCACGTTCCCG	NM_017851	PARP16	cgggaacgtgctgacacgtg	407
CCCAGAACCCTCCCCAGGTT	NM_001204503	FLT3LG	aacctggggagggttctggg	407
CCCCGCACTGACCGCGGTGT	NM_001009185	ACSL6	acaccgcggtcagtgcgggg	407
CCCCTTCTCCTCAAAGCCCT	NM_025245	PBX4	agggctttgaggagaagggg	407
CCGGCCCCAAGCGCGAGGAG	NM_001193425	SUV39H2	ctcctcgcgcttggggccgg	407
CGTGGCCCTCTTCCCGACCT	NM_017870	TMEM132A	aggtcgggaagagggccacg	407
CTCGCCGTCGGGTCGCCGAT	NM_001048174	MUTYH	atcggcgacccgacggcgag	407
CTCTGCCGCTGGTGCGACTC	NM_019042	PUS7	gagtcgcaccagcggcagag	407
CTGCAACAACCTCCACCTCC	NM_031886	KCNA7	ggaggtggaggttgttgcag	407
GACTCGAGACCGCGGCTGTC	NM_001012644	DUSP15	gacagccgcggtctcgagtc	407
GAGGCCAGCTCCCCCGCAAG	NM_001927	DES	cttgcgggggagctggcctc	407
GCAGTGTTGGTCTTTCCTCT	NM_033495	KLHL13	agaggaaagaccaacactgc	407
GGACAGTTGAGAAATTTGGT	NM_001042500	DEFA1B	accaaatttctcaactgtcc	407
GGCCAGCCCAAGTGTCATCG	NM_207446	FAM174B	cgatgacacttgggctggcc	407
GTGGAGCACCGACAAGCCTG	NM_003058	SLC22A2	caggcttgtcggtgctccac	407
AAAGGACACAGACTGCTGTC	NM_203402	FITM1	gacagcagtctgtgtccttt	406
ACTTGAGGAGCTGTCAATTG	NM_001242796	NUP93	caattgacagctcctcaagt	406
AGCTTTATGTAGGTCAGGCT	NM_001256141	FSBP	agcctgacctacataaagct	406
AGTTTAGGGTGGGCTGTGAG	NM_000560	CD53	ctcacagcccaccctaaact	406
CCCGGCAACGTGATCGCCCC	NM_005398	PPP1R3C	ggggcgatcacgttgccggg	406
CCCGTGGGCTGTCGTGCACT	NM_019896	POLE4	agtgcacgacagcccacggg	406
CCTCCCGCCGACTCTGACCC	NM_170696	ALDH1A2	gggtcagagtcggcgggagg	406
CGTCTTGGTAGCTGGCCCTG	NM_144602	C16orf78	cagggccagctaccaagacg	406
CTCACTTTCTACTTACCAGT	NM_021059	HIST2H3C	actggtaagtagaaagtgag	406
GAACGCAGAGCGCGGGACGT	NM_001278260	CARHSP1	acgtcccgcgctctgcgttc	406
GACGCAGAGGCACGCGTCTA	NM_018252	TMEM206	tagacgcgtgcctctgcgtc	406
GCGCGGTCGAGTTGCCCCGA	NM_001099755	SYBU	tcggggcaactcgaccgcgc	406
GCGGAAAGGCGCTGAATCAC	NM_001168375	KIAA0319	gtgattcagcgcctttccgc	406
GGGATGTTAAAAGGGACTCC	NM_001168400	BEX2	ggagtcccttttaacatccc	406
TCCTCTGCCTGATCTCCTTC	NM_001010919	FAM26F	gaaggagatcaggcagagga	406
TGAATTCGGAATTGCCCCAG	NM_053053	TADA1	ctggggcaattccgaattca	406
TGGGACGGGCGGCTGGGAAG	NM_003821	RIPK2	cttcccagccgcccgtccca	406
TTCTCCTCAACCCCCAATTC	NM_001099780	PSMB11	gaattgggggttgaggagaa	406
AAATGTCCGGTCAGCAGGTC	NM_001261439	ETV4	gacctgctgaccggacattt	405
AAGCACGGCCTTTGTGTCGG	NM_005324	H3F3B	ccgacacaaaggccgtgctt	405
ACCCGGTAGGGCAGCTGAGC	NM_001279350	REXO4	gctcagctgccctaccgggt	405
ACTGAGGTGTGTAGGGACTT	NM_014238	KSR1	aagtccctacacacctcagt	405
AGCTGAGCCCTGTGCGTGAG	NM_001288828	GDF9	ctcacgcacagggctcagct	405
ATCCGTCCGCGCCGCGCGAT	NM_014918	CHSY1	atcgcgcggcgcggacggat	405
ATGGAAGTGTGAAGAGGCGG	NM_004272	HOMER1	ccgcctcttcacacttccat	405
ATTTGATGTGGCACAGTTCA	NM_001004753	OR51F2	tgaactgtgccacatcaaat	405
CCCTCGCCTGCCTCCGCCTG	NM_002518	NPAS2	caggcggaggcaggcgaggg	405
CCTCCCTCCTCCAGCAAGGA	NM_001130861	CLDN5	tccttgctggaggagggagg	405
CCTGGTGACCACAGGGGCTC	NM_001001437	CCL3L3	gagcccctgtggtcaccagg	405
CGGCGAAGGATGCACCCGGC	NM_001039671	YIF1B	gccgggtgcatccttcgccg	405
CTACGAGGAGGGACGAAGGC	NM_194358	RNF41	gccttcgtccctcctcgtag	405
GGCAGTGTGAGGTTGTCTCC	NM_032575	GLIS2	ggagacaacctcacactgcc	405
GGGTCGCGGTTACCTGTCCT	NM_001205251	ACSL6	aggacaggtaaccgcgaccc	405
TAGTACGCTTTATTGGTTGG	NM_001103151	PNMA5	ccaaccaataaagcgtacta	405
TCAGCCACCCTGCGAGTACG	NM_001089	ABCA3	cgtactcgcagggtggctga	405
TCATTGGCTGAGGTGGCAGA	NM_001278594	ALDH6A1	tctgccacctcagccaatga	405
TCCCGCCCCGTGCCTGACGT	NM_001243745	CROT	acgtcaggcacggggcggga	405
TGAATAGAGGCTCGTCCCTT	NM_031444	GUCD1	aagggacgagcctctattca	405
AAGGAGTCAGAGTGGACCTG	NM_005268	GJB5	caggtccactctgactcctt	404
ACCAGGTTAGGACAAGTTTC	NM_013314	BLNK	gaaacttgtcctaacctggt	404
ACTGCAGCCAACCCATCTCC	NM_001286562	C6orf211	ggagatgggttggctgcagt	404
AGAATGCGGACACCTAGATG	NM_001038707	CDC42SE1	catctaggtgtccgcattct	404
ATCCAGTGTTACCCAGTGTG	NM_001040033	CD53	cacactgggtaacactggat	404
ATGACAGGGCGCTGGAGAAA	NM_052817	MID2	tttctccagcgccctgtcat	404
[truncated: 68,298 more rows]

## Sheet: s1
Target sequence	Refseq ID	Gene Name	Reverse Complement	count
GGTGGCCGAACGTCGCTTTC	NM_002997	SDC1	gaaagcgacgttcggccacc	611088
AAGCTGCGGAGCCGCGTGTG	NM_152999	STEAP2	cacacgcggctccgcagctt	597101
GGTCCTGGACCCTCCATCTG	NM_020406	CD177	cagatggagggtccaggacc	544083
AAGAATGTTATTGGACATTC	NM_176889	TAS2R20	gaatgtccaataacattctt	487931
AGACACAGGTAACCCTCAGG	NM_001163380	RAB2B	cctgagggttacctgtgtct	480071
TGCGAGCCCGGGCCACGATT	NM_178865	SERINC2	aatcgtggcccgggctcgca	468390
CCCTAGGAAGGGGACTGACC	NM_001287589	SLC50A1	ggtcagtccccttcctaggg	466046
ATGGAAAATGTGGGAGGGAG	NM_000961	PTGIS	ctccctcccacattttccat	424801
GCTCTCGTTTCAGGCCTCCA	NM_031965	GSG2	tggaggcctgaaacgagagc	423423
TGATGAGTGCTAAAGAGGAA	NM_001242815	C2orf91	ttcctctttagcactcatca	269458
CCGGGCGCTCTGGTGCCTGG	NM_005458	GABBR2	ccaggcaccagagcgcccgg	265967
AGTAGAAATGTATTCCCGCC	NM_001085480	FAM162B	ggcgggaatacatttctact	228465
AGTCACTTCTCAATGAAGAT	NM_001170570	CXorf56	atcttcattgagaagtgact	228331
CAAAATCCAGAGACTAAATG	NM_199181	SOGA1	catttagtctctggattttg	216029
TTTCAAGGGGCAAGATGTGC	NM_001198899	YY1AP1	gcacatcttgccccttgaaa	204105
GAACAAAGACGACCAGCTTC	NM_001286104	CLN3	gaagctggtcgtctttgttc	198697
CAATCCCAGGTGGCAGGGGA	NM_001033582	PRKCZ	tcccctgccacctgggattg	165181
TGGGAAGTGGCAACGAAGCG	NM_138443	HAUS1	cgcttcgttgccacttccca	160084
CCATGGTGAGTGCGGCCTTC	NM_001190233	DNAJC19	gaaggccgcactcaccatgg	159697
GCTAGCTCCCCCCGCCTCTG	NM_001878	CRABP2	cagaggcggggggagctagc	129159
AGGCTGCGGAGCGCGGTCAC	NM_178454	DRAM2	gtgaccgcgctccgcagcct	106033
GGAGCGCGCTGAGCGTGTGC	NM_001136218	TMEM51	gcacacgctcagcgcgctcc	103675
AGTCTTTCTTGCCCGACGCA	NM_198533	HSD11B1L	tgcgtcgggcaagaaagact	89516
CCACAGGCCCGGATTGAGGC	NM_005211	CSF1R	gcctcaatccgggcctgtgg	86661
GGCAAGGTTTAACAGTGAGT	NM_001195581	ARL14EPL	actcactgttaaaccttgcc	71910
ATAGTTCAGGCTGGCCCACG	NM_153215	LSMEM2	cgtgggccagcctgaactat	47966
CACTGCCGCCTACTCCCAGC	NM_001135998	NDUFB11	gctgggagtaggcggcagtg	23647
TTCGGAGTCGCGGCCACACT	NM_001017415	USP1	agtgtggccgcgactccgaa	23631
CAGAACAACACAGTTGTGTC	NM_001115131	C6	gacacaactgtgttgttctg	22887
GTGACAATTCAGCAGAGGTC	NM_145800	SEPT6	gacctctgctgaattgtcac	21613
ATGAAAAAGGAGGTGGGGAA	NM_000767	CYP2B6	ttccccacctcctttttcat	18666
CTCCGCCGCAGTGAGAGGGG	NM_021076	NEFH	cccctctcactgcggcggag	17797
CCTGCCCTAAGTGCACTTGG	NM_002481	PPP1R12B	ccaagtgcacttagggcagg	17706
TTGGGGCTGGATGCCTCCTT	NM_032447	FBN3	aaggaggcatccagccccaa	17591
CCGTGGCCTAATGGGAGTTG	NM_005858	AKAP8	caactcccattaggccacgg	15983
GCTCAGAGCTGCCGCAGCGC	NM_001099408	EIF4E1B	gcgctgcggcagctctgagc	14569
AAGGATGTAGAATAGGCACC	NM_004345	CAMP	ggtgcctattctacatcctt	13654
AGGTGGAGGTGGCGCTGAAG	NM_001281956	CSMD2	cttcagcgccacctccacct	12491
CATGGAGAAGGCGGGCTCAG	NM_001134655	ZNF213	ctgagcccgccttctccatg	11878
TCGCTCTCCGCCTGGGCACT	NM_175623	RAB3IP	agtgcccaggcggagagcga	11434
GGCTATGACAAGGGCTGCGT	NM_001146017	TJAP1	acgcagcccttgtcatagcc	10475
GGGTGGTTGCTAGGGACGAT	NM_002790	PSMA5	atcgtccctagcaaccaccc	10300
ACAGGTATCCCGCGAGCGTT	NM_003836	DLK1	aacgctcgcgggatacctgt	10139
GCTGGGTCACTTCATCCCGG	NM_005017	PCYT1A	ccgggatgaagtgacccagc	10095
TCGGCGAGACAGGTCGTCGG	NM_002157	HSPE1	ccgacgacctgtctcgccga	9884
CCTAGCGAGTGACGGGCCCA	NM_001243783	BBIP1	tgggcccgtcactcgctagg	9114
TTTCTGTTGCCATGAAGTGC	NM_024344	CAPN3	gcacttcatggcaacagaaa	8023
GAGCAGCTGGGACCCGGGCC	NM_001286649	STK24	ggcccgggtcccagctgctc	7700
AACGTGAAATGTCACACTAG	NM_001272066	SHISA5	ctagtgtgacatttcacgtt	7590
AGTGAGGACCTAGAATCACG	NM_001136575	LANCL1	cgtgattctaggtcctcact	7319
TGGTGAAGTACTTTTTCTGG	NM_006269	RP1	ccagaaaaagtacttcacca	6956
CAACAACACACTGGTCGCCC	NM_013240	N6AMT1	gggcgaccagtgtgttgttg	6875
GGACTGGCTCGGCAAAGCCA	NM_004354	CCNG2	tggctttgccgagccagtcc	6778
CTGATTTGCCGCAGGACGGG	NM_017872	THG1L	cccgtcctgcggcaaatcag	6382
GCCGGGCCCGCCGTTCCCGG	NM_022039	FBXW4	ccgggaacggcgggcccggc	6319
GCTTAGAGTTTGGAAAGTCA	NM_000429	MAT1A	tgactttccaaactctaagc	6209
CGGGGAAACTTTGGGTCTGT	NM_001130003	SYNPR	acagacccaaagtttccccg	5940
GGGCTTACCCATTAGTGTTC	NM_006672	SLC22A7	gaacactaatgggtaagccc	5130
GGGTGAGGACGTGCGTGGGG	NM_001680	FXYD2	ccccacgcacgtcctcaccc	4964
TTGAGAGAAACATGTCATTA	NM_015065	EXPH5	taatgacatgtttctctcaa	4335
GACGGCCGAGCAGGGGGACC	NM_183357	ADCY5	ggtccccctgctcggccgtc	4048
CAAATAGGTCCGAGAGGCCC	NM_014572	LATS2	gggcctctcggacctatttg	3934
GAAGCTTTTGACTAAGTCTC	NM_005445	SMC3	gagacttagtcaaaagcttc	3928
CAGGCATGAGCCACCGTGCC	NM_015364	LY96	ggcacggtggctcatgcctg	3918
ACAGCGGCGTCCGCGGCGAT	NM_001042395	PTPN20A	atcgccgcggacgccgctgt	3864
AGTGGCCTTCTTTGCCCCGC	NM_001242921	PLTP	gcggggcaaagaaggccact	3791
GCGGTCAAGGCAGGGTCCCA	NM_006092	NOD1	tgggaccctgccttgaccgc	3604
GGCGTGGGAGCAGACCGGAG	NM_148842	WBSCR16	ctccggtctgctcccacgcc	3434
TGGGGATGGAGGTCTCATTT	NM_002558	P2RX1	aaatgagacctccatcccca	3303
CGGGCAGGAAGTGACAGGCC	NM_004426	PHC1	ggcctgtcacttcctgcccg	3219
GAAAGAGCAATTCCTATGGT	NM_024947	PHC3	accataggaattgctctttc	3114
TCTCCTTTCCTTTGTTCATA	NM_001255984	COLEC11	tatgaacaaaggaaaggaga	3080
GTTTTAAGAACCCCCGCGCG	NM_018270	MRGBP	cgcgcgggggttcttaaaac	3077
GGAGGACTTCCAGACGGTAG	NM_001242672	TTC34	ctaccgtctggaagtcctcc	2873
CTTCTTGCCCATGGCGGCGC	NM_001009877	BRD9	gcgccgccatgggcaagaag	2478
TGCTCAGACGTGGGTCCTCA	NM_207414	MROH5	tgaggacccacgtctgagca	2294
TTGGGGCGTGGCGCTGGGAA	NM_001127212	GAGE2A	ttcccagcgccacgccccaa	2158
AGCAGGGCGCATGTCTCCGC	NM_207370	GPR153	gcggagacatgcgccctgct	2156
TGTAGTTCGTTGCCCTCTCC	NM_172341	PSENEN	ggagagggcaacgaactaca	2129
AATGGTACGGCCCACGGGGG	NM_003009	SEPW1	cccccgtgggccgtaccatt	1959
GTAGCAGTTGCAGCGCCCCC	NM_003025	SH3GL1	gggggcgctgcaactgctac	1656
AGCCGAGCCCGAGCGGGGGG	NM_001282981	TLE3	ccccccgctcgggctcggct	1511
TGGCCGACGGCGGCGCCCAG	NM_018927	PCDHGB7	ctgggcgccgccgtcggcca	1411
GTGGAAGGTTGGGGAGCTTG	NM_001145212	SLCO2B1	caagctccccaaccttccac	1078
AGAAGCCCATCGAGCTCTCC	NM_015004	EXOSC7	ggagagctcgatgggcttct	966
CACATCATGAGCCTAATGTA	NM_000305	PON2	tacattaggctcatgatgtg	954
AGTCTCTGAGGCTGAGCCAG	NM_001418	EIF4G2	ctggctcagcctcagagact	880
GTAAGGGTGATGTCGGCTCG	NM_001166012	ZSCAN30	cgagccgacatcacccttac	849
GGACTCGTCGGAGCCGCGGG	NM_198187	ASTN2	cccgcggctccgacgagtcc	702
GTGGGGCTAGCAGCTCCCCA	NM_002767	PRPSAP2	tggggagctgctagccccac	653
TGCGGACGCAGGAAGGGGCC	NM_032898	CEP19	ggccccttcctgcgtccgca	637
GCCGGCGCTCCGAGCGGGAG	NM_005745	BCAP31	ctcccgctcggagcgccggc	617
AAAGGAGGGAGGAACAAGGA	NM_001256601	TRIM46	tccttgttcctccctccttt	609
GCGCGCAGCTCCGATCCGCT	NM_006278	ST3GAL4	agcggatcggagctgcgcgc	518
CCCCGGTCTGGAGCAACCTT	NM_002502	NFKB2	aaggttgctccagaccgggg	513
ACTGGACGCACTGCGGGACA	NM_001033032	FAIM	tgtcccgcagtgcgtccagt	474
GGTAGCCTGGGCGTTCCCAG	NM_001142598	P4HA2	ctgggaacgcccaggctacc	442
CTTACGCGGAATGCTGTGAG	NM_001193283	LEKR1	ctcacagcattccgcgtaag	391
TTTTGGGCCTTGTGGGAGTG	NM_004118	FOXS1	cactcccacaaggcccaaaa	376
AATGAGGACACTCCCCCTCC	NM_014582	OBP2A	ggagggggagtgtcctcatt	313
CGCTTACGCACTTGCTGGTT	NM_001172746	SEC23B	aaccagcaagtgcgtaagcg	301
CTAGGTTTGTGGTGGCTGCC	NM_001177999	SLC34A2	ggcagccaccacaaacctag	286
CAAATAATTCCCGCGAGAGG	NM_017741	DCAF16	cctctcgcgggaattatttg	283
CTCCCCCTGGTGGCCTGAAG	NM_000437	PAFAH2	cttcaggccaccagggggag	267
TGAGGAACTTTGCTTTTGAT	NM_001199199	AK2	atcaaaagcaaagttcctca	266
GTGGAGCACCGACAAGCCTG	NM_003058	SLC22A2	caggcttgtcggtgctccac	234
CGCGGGTGGCCAAAGCGGAG	NM_001006109	HMCES	ctccgctttggccacccgcg	202
CCTCAGCCTGACGAGAGGCT	NM_175872	ZNF792	agcctctcgtcaggctgagg	197
GCGCGCCCCGCCTTCGTGCC	NM_001005746	CACNB4	ggcacgaaggcggggcgcgc	190
CAGGCGATGGAGCCGGTATG	NM_001144944	MYL12B	cataccggctccatcgcctg	179
GGAGGCGCGGACACCGCCAG	NM_054027	ANKH	ctggcggtgtccgcgcctcc	161
GGCTAGAGGTGCCGGGTCCC	NM_001282644	PRKCQ	gggacccggcacctctagcc	153
ACTACATGTCCCGGCCCCGC	NM_007371	BRD3	gcggggccgggacatgtagt	151
GGGGCCCACTTGTGCCTAGA	NM_198484	ZNF621	tctaggcacaagtgggcccc	150
ACTTGTGATTAGAGACTGCC	NM_000634	CXCR1	ggcagtctctaatcacaagt	124
TTTGGCTTTCCCCAGATTAA	NM_001009611	PRAMEF4	ttaatctggggaaagccaaa	115
GCCCTCCACAGTCACCGATC	NM_001288828	GDF9	gatcggtgactgtggagggc	112
ACTGGCCTCCTTTGCTTCCG	NM_002720	PPP4C	cggaagcaaaggaggccagt	90
AGGGGAGCGGAACGTGTAGG	NM_020319	ANKMY2	cctacacgttccgctcccct	82
CTAGGCTGGCATGAAGTGGG	NM_001290060	SEMA3B	cccacttcatgccagcctag	80
TGGGAAGCGCTCGGCAGCGG	NM_031946	AGAP3	ccgctgccgagcgcttccca	77
GGCGCGGGCCCGGGCAGCTT	NM_052857	ZNF830	aagctgcccgggcccgcgcc	77
GCTCGCCGGAGCCTGGAAGT	NM_021931	DHX35	acttccaggctccggcgagc	74
ACATGATGGAGATACGGATG	NM_001006640	TCEAL1	catccgtatctccatcatgt	73
CTGGGGCGCTCAGGGAAGTA	NM_198841	FAM120AOS	tacttccctgagcgccccag	60
AGCCAGCCGGAAACGGAACC	NM_005174	ATP5C1	ggttccgtttccggctggct	58
GGTGGAGGTGATGGTGCGGG	NM_001198978	SMAP2	cccgcaccatcacctccacc	54
GAACCGCTGACTGCGAAGTC	NM_001291410	LOC653602	gacttcgcagtcagcggttc	52
CCGCCAGCGGCCCTGGGCCC	NM_001287349	ZNF852	gggcccagggccgctggcgg	52
GGAAGTTGGAGGGTGGTTAG	NM_023944	CYP4F12	ctaaccaccctccaacttcc	51
CTCGGCGGCCCCTCGGAGTC	NM_174902	LDLRAD3	gactccgaggggccgccgag	50
GTCGTAGCTGGTTTTGTGAG	NM_012264	TMEM184B	ctcacaaaaccagctacgac	49
GCGGAGCGGAGGACCTGCCA	NM_001142533	SH2D3C	tggcaggtcctccgctccgc	43
TAAAACGGCTGAGGGGACTC	NM_033296	MRFAP1	gagtcccctcagccgtttta	36
GCGGGCGGCGCGAGGGGCGG	NM_015461	ZNF521	ccgcccctcgcgccgcccgc	34
CAGCGCCTCCGGGAGGGCCT	NM_006885	ZFHX3	aggccctcccggaggcgctg	34
GAACATTTCAGTTTCCCACT	NM_001282600	CTNNA2	agtgggaaactgaaatgttc	32
ACGGGCTTCCCAGGGCCCGC	NM_052863	SCGB3A1	gcgggccctgggaagcccgt	29
AAACGAAGGCTGCAAAAAGC	NM_002719	PPP2R5C	gctttttgcagccttcgttt	29
AAAAATCTCTTTAGAGTCAG	NM_000239	LYZ	ctgactctaaagagattttt	28
GGCGCAGCGAGGGGACCGGT	NM_004805	POLR2D	accggtcccctcgctgcgcc	27
GGCCGAACTGGGGAGCCCGC	NM_001037582	SCD5	gcgggctccccagttcggcc	26
GCAAAGCCTTGCCAAATTCC	NM_005047	PSMD5	ggaatttggcaaggctttgc	26
AGGGGTAGGAGGTTGAACCC	NM_007072	HHLA2	gggttcaacctcctacccct	22
ACTTTCCTGACAAGCCAATA	NM_001079874	VAV3	tattggcttgtcaggaaagt	22
AAGATTTTCTCCCACTCTGT	NM_004568	SERPINB6	acagagtgggagaaaatctt	22
TAAATAAAATTGGCTGGGCA	NM_001007089	RESP18	tgcccagccaattttattta	19
AGGCCGGCGTCTTCCTCCCT	NM_001253793	SMIM22	agggaggaagacgccggcct	19
GCCACTCGGCCCTACGGCCC	NM_004043	ASMT	gggccgtagggccgagtggc	18
CATTGTGCAATGATCAAATC	NM_001123396	CCR2	gatttgatcattgcacaatg	18
ACTGCCGGTTTGTGTGTTTG	NM_001426	EN1	caaacacacaaaccggcagt	17
GCTATGGCAACAAATTCCGT	NM_001163264	PCYT1B	acggaatttgttgccatagc	15
GAACCAATCAGAGCGTCCAC	NM_005035	POLRMT	gtggacgctctgattggttc	15
GTTTACGCGAAGTCCGTTCC	NM_016052	RRP15	ggaacggacttcgcgtaaac	14
CTCGATGCTGGACGGAGACC	NM_001619	ADRBK1	ggtctccgtccagcatcgag	14
GCGACATGTTACGAAGAATG	NM_000715	C4BPA	cattcttcgtaacatgtcgc	13
CTTTTAGCAGAGTCCCTGCT	NM_022093	TNN	agcagggactctgctaaaag	13
ATTTTGGTTGATCACGATTG	NM_199126	ZNF585A	caatcgtgatcaaccaaaat	13
ATCAGAGCGCCCCCTTACAA	NM_181357	DCAF11	ttgtaagggggcgctctgat	13
GGATCCGGGTGCGCCCCGCG	NM_005048	PTH2R	cgcggggcgcacccggatcc	12
GGAGGAAGCACAGATAACTG	NM_173662	RNF175	cagttatctgtgcttcctcc	12
GATTGGCTGGATCATCATAA	NM_017823	DUSP23	ttatgatgatccagccaatc	12
CTATTCTCCAGGCGCTGGTC	NM_001145845	ROBO1	gaccagcgcctggagaatag	12
GGGGAGCGTGCCTGACCTCT	NM_152384	BBS5	agaggtcaggcacgctcccc	11
GGGCAAGGCGGGATAAGGAG	NM_001097605	XAGE1E	ctccttatcccgccttgccc	11
GCCCGCCGCAGCTCCACCAG	NM_006594	AP4B1	ctggtggagctgcggcgggc	11
CAAATCGGGTGGTCATTGAT	NM_002440	MSH4	atcaatgaccacccgatttg	11
TATTTTCCAAGGAATCGGGA	NM_001128834	PLP1	tcccgattccttggaaaata	10
GGGGCACAGTGATCCAACCC	NM_001524	HCRT	gggttggatcactgtgcccc	10
CCCAGAAAAGCGACGCTGGG	NM_003504	CDC45	cccagcgtcgcttttctggg	10
CATGTCAGCTCCTTGCCAGT	NM_003909	CPNE3	actggcaaggagctgacatg	10
AAGTAGATCCCACCATTACC	NM_004507	HUS1	ggtaatggtgggatctactt	10
TGCTAGTACGAATATCCCCG	NM_012343	NNT	cggggatattcgtactagca	9
GCGGGCTGCAGATTAGCAAC	NM_004042	ARSF	gttgctaatctgcagcccgc	9
CTAGGGGGCTTGAGGACTTG	NM_173689	CRB2	caagtcctcaagccccctag	9
CACGCCCCAGATCGGAGTCG	NM_015457	ZDHHC5	cgactccgatctggggcgtg	9
AGCAACGTGACCTCGATCCC	NM_015089	CUL9	gggatcgaggtcacgttgct	9
TCTGGGGCATTGACAGTGCG	NM_002087	GRN	cgcactgtcaatgccccaga	8
GCGGCCTCCCGCTGGCTCCC	NM_015989	CSAD	gggagccagcgggaggccgc	8
TCACACCTGCAATGTCCACA	NM_002650	PI4KA	tgtggacattgcaggtgtga	7
TATACACACAGCCCCGCTAT	NM_001144876	DOK3	atagcggggctgtgtgtata	7
GGTCCCCGGAGTAGGGTTTG	NM_017894	ZSCAN2	caaaccctactccggggacc	7
CGTCTGTAATCGCAGCACTT	NM_001255975	PIWIL3	aagtgctgcgattacagacg	7
GGTCGGCACTGTGGGCTTCC	NM_001278302	DIABLO	ggaagcccacagtgccgacc	6
GGGGTTGCTGGGCGGTTCCG	NM_003435	ZNF134	cggaaccgcccagcaacccc	6
GAGGGCGGTGCCATCGTTCT	NM_014506	TOR1B	agaacgatggcaccgccctc	6
ATAGCCTGCGTCCTCTACTC	NM_177437	TAS2R60	gagtagaggacgcaggctat	6
ACATCTTTCTCTTGCTTACT	NM_001004474	OR10S1	agtaagcaagagaaagatgt	6
AAGAGAGTGCATGAGGTTTC	NM_017956	TRMT12	gaaacctcatgcactctctt	6
TTTTTTCACCTCGTCTGAAA	NM_138378	FDXACB1	tttcagacgaggtgaaaaaa	5
TTTCTTTTCCCTCCCGAGTG	NM_002427	MMP13	cactcgggagggaaaagaaa	5
GTGCATGTGTGTTTCTGACT	NM_001195576	TRPC5OS	agtcagaaacacacatgcac	5
GGCGATGCTTCTTTTTCGCC	NM_001164502	EIF4ENIF1	ggcgaaaaagaagcatcgcc	5
GGAAGCTGAACTGCATGGTG	NM_001270649	SLC5A10	caccatgcagttcagcttcc	5
GCACGCAGGCGCGGAAAGCT	NM_173084	TRIM59	agctttccgcgcctgcgtgc	5
CCCGCCCGGCCTGAGAAGAA	NM_018419	SOX18	ttcttctcaggccgggcggg	5
CAGCATGGAGCAGCTGAGGG	NM_001032392	PLGLB1	ccctcagctgctccatgctg	5
AGAGGAAATGTCTTCCTGAA	NM_001278374	MPP2	ttcaggaagacatttcctct	5
AATCAGCGGCTGCCACACAG	NM_054020	CATSPER2	ctgtgtggcagccgctgatt	5
TCCAGGCTCTGGGGTCTCCG	NM_002052	GATA4	cggagaccccagagcctgga	4
TCACTATCAGGTCTGGTAAG	NM_153840	GPR110	cttaccagacctgatagtga	4
GGTGGTGGCGACGAAGGCGG	NM_145185	MAP2K7	ccgccttcgtcgccaccacc	4
GGTCCCCGCTGCTAGGCCTT	NM_001080506	TMEM150C	aaggcctagcagcggggacc	4
GGGAGGTGAATGTAAAGCCG	NM_000348	SRD5A2	cggctttacattcacctccc	4
GGCGGCGGCGGTGGTCGTGA	NM_000553	WRN	tcacgaccaccgccgccgcc	4
GCGTTGTATGCGGGCCGGGG	NM_022157	RRAGC	ccccggcccgcatacaacgc	4
GCAGAGACAAGATATGACCC	NM_139171	STARD6	gggtcatatcttgtctctgc	4
CTGGGGCTTCCCAGCCGTCT	NM_173487	C4orf33	agacggctgggaagccccag	4
CTCTTCTCTTCCTGTCCCAA	NM_003682	MADD	ttgggacaggaagagaagag	4
CGAGGCGCGGGCTGCATCAG	NM_001511	CXCL1	ctgatgcagcccgcgcctcg	4
CCCGAAAGCAGAGGCCTTCT	NM_020190	OLFML3	agaaggcctctgctttcggg	4
CAGTGGAAGCTTTTTGCCTC	NM_002215	ITIH1	gaggcaaaaagcttccactg	4
AGCTTAGGTAGAACAGTTCT	NM_001159726	TSPO2	agaactgttctacctaagct	4
ACGTGGAGTTTCTCACTTTG	NM_001098615	PUS7L	caaagtgagaaactccacgt	4
TTCTTGGCCAGTCCATCCAC	NM_001252404	TMEM249	gtggatggactggccaagaa	3
TGTGTGACTCCCTAGGGGTC	NM_016258	YTHDF2	gacccctagggagtcacaca	3
TGGTCTCCTGTGGCCCCCCA	NM_001200003	GPSM1	tggggggccacaggagacca	3
TCGCGAAGCTTTGAAAAGCG	NM_016226	VPS29	cgcttttcaaagcttcgcga	3
TATTTCTGAGTCTCGGCGGA	NM_001199817	GGCT	tccgccgagactcagaaata	3
TACACAACCGTCTCCAGCCT	NM_001190241	IFT80	aggctggagacggttgtgta	3
GTGGGGAAAAGAGACGATTG	NM_001185100	CD22	caatcgtctcttttccccac	3
GTCCGCGGGGCGTCTACCAG	NM_003342	UBE2G1	ctggtagacgccccgcggac	3
GGTGAGACAGTTAAGCTATT	NM_130852	BPIFA1	aatagcttaactgtctcacc	3
GGGGAGTCTCCCTGAAGCTC	NM_001129778	GRAPL	gagcttcagggagactcccc	3
GGCTTGCCCTCCCGGCACCC	NM_015594	TBC1D29	gggtgccgggagggcaagcc	3
GGCGGCCACCGGCAGGTTCT	NM_001042403	USP44	agaacctgccggtggccgcc	3
GGATTTCTCCAGCACCATTA	NM_001177314	RRAS2	taatggtgctggagaaatcc	3
GCTCTTCCTCTTTCCTCTCA	NM_003893	LDB1	tgagaggaaagaggaagagc	3
GCGGGACAGAGCTGTTGCCG	NM_005035	POLRMT	cggcaacagctctgtcccgc	3
GCCAGACTGATCTCTTTTCT	NM_001128076	SPDYE4	agaaaagagatcagtctggc	3
CTCTCCCGAGCAACTCTGCG	NM_001278238	PTPN5	cgcagagttgctcgggagag	3
CTCATTGTGCCCCGCAGCTG	NM_033389	SSH2	cagctgcggggcacaatgag	3
CGCCGGGCGCGGACGCAGAG	NM_032643	IRF5	ctctgcgtccgcgcccggcg	3
CGAAGGGGAGGGTCGGGACG	NM_004656	BAP1	cgtcccgaccctccccttcg	3
CCTGGGATTTTGTGTGGGTG	NM_138410	CMTM7	cacccacacaaaatcccagg	3
CCTGGAGGCAGCCCACACCC	NM_005980	S100P	gggtgtgggctgcctccagg	3
CCCACCTGCCACGTGCCCTC	NM_001199089	TDRD5	gagggcacgtggcaggtggg	3
CCACACGCCTGCCTGCGTCC	NM_001142598	P4HA2	ggacgcaggcaggcgtgtgg	3
CCAAGAGGATGTCCTGGGGG	NM_001256023	CLIC5	cccccaggacatcctcttgg	3
CATTTCTCAGGTAAGAGAAT	NM_001220500	FCER2	attctcttacctgagaaatg	3
CAGTGGGAGTTAGGTGGAAT	NM_001198779	CUL2	attccacctaactcccactg	3
ATGGTGAGATAATAGTCCCA	NM_000645	AGL	tgggactattatctcaccat	3
ATGAACAGTTTCTTTCCTGT	NM_198928	PYHIN1	acaggaaagaaactgttcat	3
AGGCCCGTCACCTGTGATTC	NM_000422	KRT17	gaatcacaggtgacgggcct	3
AGAGGAGGACGAAGAGGTAG	NM_001170756	FAM122B	ctacctcttcgtcctcctct	3
ACAACTTCCTCGAGTTCTCT	NM_001284362	BOLL	agagaactcgaggaagttgt	3
AAACTGAAGCCCAGAGGCCC	NM_007255	B4GALT7	gggcctctgggcttcagttt	3
AAAAAATTAGCCGGGTGTCG	NM_001248008	SKIL	cgacacccggctaatttttt	3
TTGTCCGCGAAGATGCGCTT	NM_001130148	CCDC77	aagcgcatcttcgcggacaa	2
TTGGCTCGTCCTCAGGTCTA	NM_005851	CDK2AP2	tagacctgaggacgagccaa	2
TTCTTTTCGTGGTAAATTGT	NM_001178118	MINPP1	acaatttaccacgaaaagaa	2
TGTTCTCTCTGTGCCCTGCA	NM_014992	DAAM1	tgcagggcacagagagaaca	2
TGTGTCTCATCTCTAAAGGT	NM_153356	TBC1D21	acctttagagatgagacaca	2
TGGCTATGGGTGGCAGAGCC	NM_001280561	TMEM249	ggctctgccacccatagcca	2
TGAGGACTACGAAGAGAATT	NM_001252271	FAM69A	aattctcttcgtagtcctca	2
TCTTGGGGATCCAGAGGTCA	NM_001164762	PRKAR1B	tgacctctggatccccaaga	2
TCTGGTGGAAGGGCCCACCC	NM_004689	MTA1	gggtgggcccttccaccaga	2
TCCTTCTTCCCCAAGTAGAC	NM_001258210	TSKU	gtctacttggggaagaagga	2
TCCTTCAGCGACGGGAAAGG	NM_015503	SH2B1	cctttcccgtcgctgaagga	2
TCCCTGGGTCTCCGCCCTAC	NM_018439	IMPACT	gtagggcggagacccaggga	2
TCCCCTTTGGTCACGGTAAC	NM_032667	BSCL2	gttaccgtgaccaaagggga	2
TCACGCTCCTCCCCTGCGAC	NM_001031827	BOLA2	gtcgcaggggaggagcgtga	2
TAGTGACTTAAGGAAGTGGT	NM_017972	GPATCH2L	accacttccttaagtcacta	2
TAGTCCCAGAGCCAGGAATC	NM_001197140	DBNDD2	gattcctggctctgggacta	2
TAAGTACTGCTGTGACATCC	NM_031282	FCRL4	ggatgtcacagcagtactta	2
TAAGAAAGCTTGTTCTCATC	NM_001142393	NEDD9	gatgagaacaagctttctta	2
GTTGTGGGTTCCGCAGCCCT	NM_148959	HUS1B	agggctgcggaacccacaac	2
GTGGCGTATCGCGGCGCTGC	NM_018948	ERRFI1	gcagcgccgcgatacgccac	2
GTGCCGGGTGGAGCGAAGCA	NM_004712	HGS	tgcttcgctccacccggcac	2
GGTTTGGGATGCATCTTCAG	NM_139019	SPANXF1	ctgaagatgcatcccaaacc	2
GGGTGCCAGGAGGACCCACC	NM_003410	ZFX	ggtgggtcctcctggcaccc	2
GGCACCGGGACGTCGGCGGC	NM_001290212	TSPAN10	gccgccgacgtcccggtgcc	2
GGAGCTCGCAGGCTGCTTCC	NM_004566	PFKFB3	ggaagcagcctgcgagctcc	2
GCTGTCTCTCCTCACCTCCC	NM_002700	POU4F3	gggaggtgaggagagacagc	2
GCTCGGGGCCAGCGCAGCCC	NM_001271518	KCNMA1	gggctgcgctggccccgagc	2
GCTACGTGTTAGAGCTGCTG	NM_001110	ADAM10	cagcagctctaacacgtagc	2
GCCGCGTCTGCGTCACCCAG	NM_014685	HERPUD1	ctgggtgacgcagacgcggc	2
GCAGGTCTTGGGGCAAGAGC	NM_001159391	GUK1	gctcttgccccaagacctgc	2
GCAGAGTTCATGTTCAGCTT	NM_004717	DGKI	aagctgaacatgaactctgc	2
GCACCACCTGGTGGACATTG	NM_003334	UBA1	caatgtccaccaggtggtgc	2
GCACAGCGTGGGGCAGAGAG	NM_001018052	POLR3H	ctctctgccccacgctgtgc	2
GATGGGAACTACAGCTCTCC	NM_001127215	GFI1	ggagagctgtagttcccatc	2
GAGGGCTTCCGACCTGCGTT	NM_015702	MMADHC	aacgcaggtcggaagccctc	2
GACTAGATTAGCCCGGGCGC	NM_020762	SRGAP1	gcgcccgggctaatctagtc	2
GACCCAGGACAGGTGGGCAG	NM_006149	LGALS4	ctgcccacctgtcctgggtc	2
GAATCCACCTCGAGAGATAA	NM_001277378	C19orf67	ttatctctcgaggtggattc	2
GAAGTCCATCGCCATACCAC	NM_004685	MTMR6	gtggtatggcgatggacttc	2
GAACCCGAAGTCGTCTTCAT	NM_199285	PRR19	atgaagacgacttcgggttc	2
CTTAGTCATCCCTGTCCACA	NM_001164459	ACTR3C	tgtggacagggatgactaag	2
CTGTAGGGCCGCAGGTGCTC	NM_001167942	TNFAIP8L1	gagcacctgcggccctacag	2
CTAGGAAGTTCATGAAAAAT	NM_002260	KLRC2	atttttcatgaacttcctag	2
CTAGCTGCCATCGCGGAGGC	NM_021129	PPA1	gcctccgcgatggcagctag	2
CGTTAAGTGCAAGCATACAG	NM_016009	SH3GLB1	ctgtatgcttgcacttaacg	2
CGCCGATCACGGCGTAATTA	NM_022370	ROBO3	taattacgccgtgatcggcg	2
CGCAAGCGCGCGCTCACCCT	NM_001130997	FAM58A	agggtgagcgcgcgcttgcg	2
CGAGGAAACAAGGAGAAATC	NM_001029858	SLC35F1	gatttctccttgtttcctcg	2
CCGCTTGGAGCCGCCGCACC	NM_001846	COL4A2	ggtgcggcggctccaagcgg	2
CCCGCCGCGCTCCGACGCTG	NM_052885	SLC2A13	cagcgtcggagcgcggcggg	2
CCCGCACCAAGGAGACGTTG	NM_213620	ATP6V1H	caacgtctccttggtgcggg	2
CCCAGTTACCAGGCGCCCCG	NM_033312	CDC14A	cggggcgcctggtaactggg	2
CCAGACAGCAGCGTGTCCAG	NM_001282494	GOLGA8N	ctggacacgctgctgtctgg	2
CCACTCCAGCCTGCAGCGTC	NM_002816	PSMD12	gacgctgcaggctggagtgg	2
CATTTCTGGGGACCAACAGC	NM_144635	FAM131A	gctgttggtccccagaaatg	2
CAGGATCTTGGCCTCACTCC	NM_173489	MROH2B	ggagtgaggccaagatcctg	2
ATGTGTGTGTCAAAGGACTT	NM_001163436	TBCK	aagtcctttgacacacacat	2
ATGGTCAAACAGTCCCAGCC	NM_024869	FAM110D	ggctgggactgtttgaccat	2
ATGCCCGAGAGCGCGTCGCG	NM_016930	STX18	cgcgacgcgctctcgggcat	2
ATGCATGGGTCATCCTCACA	NM_181617	KRTAP21-2	tgtgaggatgacccatgcat	2
ATCGAAAGCCAGGTAACCAG	NM_133338	RAD17	ctggttacctggctttcgat	2
ATAGAACTGCTCCCCTCAAA	NM_001145862	MTMR11	tttgaggggagcagttctat	2
ATACATTGGGCTAGCCTTTA	NM_004944	DNASE1L3	taaaggctagcccaatgtat	2
AGCCTTCACGACCACCAGCA	NM_013430	GGT1	tgctggtggtcgtgaaggct	2
AGCCACTCTCAATCTCCTGG	NM_001004308	ZCCHC16	ccaggagattgagagtggct	2
AGAGGAATAGTTACTTGTGC	NM_022567	NYX	gcacaagtaactattcctct	2
ACTCGGCGAGAAAACCCCTC	NM_001145128	AK9	gaggggttttctcgccgagt	2
ACAAGCATATCAATGAAAAC	NM_001170755	NBPF15	gttttcattgatatgcttgt	2
AACGTTTTCCCGCGTGGCTA	NM_175075	TDRP	tagccacgcgggaaaacgtt	2
AACGCTGCTGAAAGTAGAAG	NM_080476	PIGU	cttctactttcagcagcgtt	2
AAAGCCATCACAACAGAGAG	NM_031485	GRWD1	ctctctgttgtgatggcttt	2
AAAGAAGGTGAAGAGGTACT	NM_001248	ENTPD3	agtacctcttcaccttcttt	2
TTTTTTCTTCCTGGGCTCCC	NM_001024212	S100A13	gggagcccaggaagaaaaaa	1
TTTGCTTCTAATCTGTCACT	NM_001135644	DCTN4	agtgacagattagaagcaaa	1
TTTAACTTTATGCATAGGGA	NM_020191	MRPS22	tccctatgcataaagttaaa	1
TTGCCCTATTCTTCCTTTGG	NM_001161834	C7orf72	ccaaaggaagaatagggcaa	1
TTCTCTCTCTCATCCAGGGA	NM_005368	MB	tccctggatgagagagagaa	1
TTCAGGGCAAATAGTTGCTA	NM_001252275	UGT2A1	tagcaactatttgccctgaa	1
TTAATTTTATCCCCGACATA	NM_015431	TRIM58	tatgtcggggataaaattaa	1
TTAAAGAGACCTGCTGCCCC	NM_017688	BSPRY	ggggcagcaggtctctttaa	1
TGTTTGAACACCTAAGTCCC	NM_001243517	C18orf64	gggacttaggtgttcaaaca	1
TGTGTCAGCGACGTGCAACC	NM_025147	COQ10B	ggttgcacgtcgctgacaca	1
TGTACAGATGCTATTGACTG	NM_001113523	PARP15	cagtcaatagcatctgtaca	1
TGGTTCCTGGGTCATGCAAA	NM_016589	TIMMDC1	tttgcatgacccaggaacca	1
TGGTCCTGGGGGGGGTGTCC	NM_145177	DHRSX	ggacaccccccccaggacca	1
TGGGTAATAAGCCGACCTTT	NM_001272046	VWA2	aaaggtcggcttattaccca	1
TGGGAGTAGCTGAATCTCCC	NM_001206880	MRVI1	gggagattcagctactccca	1
TGGCTGCAGCAGTGGGTTTC	NM_152495	CNIH3	gaaacccactgctgcagcca	1
TGGCAATCCCCTTCATCTCC	NM_139027	ADAMTS13	ggagatgaaggggattgcca	1
TGGAGTTTATCAGAGAGCAG	NM_198123	CSMD3	ctgctctctgataaactcca	1
TGGAGAAGTTCTATTTGTGA	NM_182562	FAM169B	tcacaaatagaacttctcca	1
TGCGGACGGCGGATGATGCT	NM_001144	AMFR	agcatcatccgccgtccgca	1
TGCCCCAGGCACCGTCCCTC	NM_005293	GPR20	gagggacggtgcctggggca	1
TGATGAGGCGAAAGGGATCC	NM_023008	KRI1	ggatccctttcgcctcatca	1
TGAGGCTGAGCGCGGCCATG	NM_020178	CA10	catggccgcgctcagcctca	1
TGAGCGCCGTGCGGAGCCCG	NM_152441	FBXL14	cgggctccgcacggcgctca	1
TGAGCAACTGGCTGTCCTCC	NM_199242	UNC13D	ggaggacagccagttgctca	1
TGAGACTAGGATTATATCAG	NM_152677	ZSCAN4	ctgatataatcctagtctca	1
TCTGTCTGGCAGAATGAACA	NM_001199088	NT5C1B	tgttcattctgccagacaga	1
TCTGGAGTGACAAGGGGCTC	NM_001003693	LY6G6F	gagccccttgtcactccaga	1
TCTCAGTGCAGACAGAGTTC	NM_014911	AAK1	gaactctgtctgcactgaga	1
TCTAGCACAACCCTGGGCAG	NM_001285401	AIPL1	ctgcccagggttgtgctaga	1
TCCCTCACAGCCGAAGCGTC	NM_022776	OSBPL11	gacgcttcggctgtgaggga	1
TCCCGACGCCTCCGAGCAGC	NM_022970	FGFR2	gctgctcggaggcgtcggga	1
TCATTGGACGCCCTCTTTGT	NM_182751	MCM10	acaaagagggcgtccaatga	1
TCATCATTATCATCACAAAC	NM_032718	MFSD9	gtttgtgatgataatgatga	1
TCAGGAATTTACAATCTAAG	NM_145207	SPATA5	cttagattgtaaattcctga	1
TCAGCATCACATTGTGTCCC	NM_197965	SLC10A6	gggacacaatgtgatgctga	1
TCACACTCTTCACGCCGCCT	NM_015439	CCDC28A	aggcggcgtgaagagtgtga	1
TCAAGGGATGAGGTGAAGGG	NM_001177591	PPP2R2A	cccttcacctcatcccttga	1
TAGTGGCCTCCCAGCCCGAA	NM_031263	HNRNPK	ttcgggctgggaggccacta	1
TAGTAATGAGTAGTGCTTAT	NM_001162951	SYTL2	ataagcactactcattacta	1
TAGGGGCCCTCCCTCCCCTG	NM_032294	CAMKK1	caggggagggagggccccta	1
TACGCTTTTTGGACCAATTG	NM_005994	TBX2	caattggtccaaaaagcgta	1
TACCCTTAAAGTCAAGGGAA	NM_016523	KLRF1	ttcccttgactttaagggta	1
TAATGGTTTGCTTGCTTGCC	NM_138453	RAB3C	ggcaagcaagcaaaccatta	1
TAAGTACAATTTTCACTGCA	NM_002100	GYPB	tgcagtgaaaattgtactta	1
GTTTTGTCTTTAACGGTTCT	NM_001145946	SLCO1C1	agaaccgttaaagacaaaac	1
GTTGAGCCCGCCCACACTTC	NM_032747	USMG5	gaagtgtgggcgggctcaac	1
GTTAAGCAGCAAGTTCCCAC	NM_001220500	FCER2	gtgggaacttgctgcttaac	1
GTGTGCCCGCTGACTGCAGA	NM_001278615	PCDH1	tctgcagtcagcgggcacac	1
GTGGGGGCTGGGCTCTCTGC	NM_001198965	NFATC4	gcagagagcccagcccccac	1
GTGGGAATGAGGCATCTGAC	NM_001286342	SPERT	gtcagatgcctcattcccac	1
GTGGCGAGCGCATAGCCAAT	NM_017854	TMEM160	attggctatgcgctcgccac	1
GTGGAACTCCAGGTCTCCCA	NM_005747	CELA3A	tgggagacctggagttccac	1
GTGAGAACCAACTTGTGACT	NM_001105581	LRRC30	agtcacaagttggttctcac	1
GTGACGTCGCCTGGCGGGGC	NM_001012413	SGOL1	gccccgccaggcgacgtcac	1
GTGAAGGGCCAATCCGGAGT	NM_014984	CEP131	actccggattggcccttcac	1
GTCGGGTGGGTGGGGCCAGG	NM_001142683	CCDC121	cctggccccacccacccgac	1
GTCGGGCGGCGGCCGCGCTG	NM_153355	NKAIN2	cagcgcggccgccgcccgac	1
GTCAGATCCGCCAGTTCTTC	NM_001203245	RPS10	gaagaactggcggatctgac	1
GTAAAGTATGGGAGGCTGTC	NM_001278740	TSPAN6	gacagcctcccatactttac	1
GGTTACATGGATGAGTTCTC	NM_001282536	PPFIA2	gagaactcatccatgtaacc	1
GGTTAACTTTGGAATGCCCT	NM_001549	IFIT3	agggcattccaaagttaacc	1
GGTGATCCTGATCCTCATTG	NM_001025068	ARPP21	caatgaggatcaggatcacc	1
GGTGAGGTGAAGTGTTTCTC	NM_001267039	LARP7	gagaaacacttcacctcacc	1
GGGTCTCACTGTCCCATTCT	NM_001127592	FCGR3A	agaatgggacagtgagaccc	1
GGGGGTGTGGCCAGACGCAT	NM_006845	KIF2C	atgcgtctggccacaccccc	1
GGGGGCCAAGGGCGAGCCCG	NM_001143942	RBM24	cgggctcgcccttggccccc	1
GGGCTGGGGGTCTGAATGGC	NM_153360	APCDD1L	gccattcagacccccagccc	1
GGGCGCTCCGGCCGGGTGAA	NM_004252	SLC9A3R1	ttcacccggccggagcgccc	1
GGGCCCTGTGGGACGTTGAT	NM_001130851	CDKN3	atcaacgtcccacagggccc	1
GGGCAGGGGGAACTTAGGCA	NM_001898	CST1	tgcctaagttccccctgccc	1
GGGAGGGGCGGGGTTTGTTG	NM_021928	SPCS3	caacaaaccccgcccctccc	1
GGGAGAGTGTCCCTGTCTAT	NM_173561	UNC5CL	atagacagggacactctccc	1
GGGACTCCGTTGAGTCTTGT	NM_006841	SLC38A3	acaagactcaacggagtccc	1
GGCGGCGCAGGCGGCCGACC	NM_014824	FCHSD2	ggtcggccgcctgcgccgcc	1
GGCGGAAGCGCCGGGCTCCG	NM_006195	PBX3	cggagcccggcgcttccgcc	1
GGCCTCGGAGCCCAGCCCAG	NM_012156	EPB41L1	ctgggctgggctccgaggcc	1
GGCCGTGGCTAGAGAGGGGT	NM_022156	DUS1L	acccctctctagccacggcc	1
GGCAGCGCGCTTCGGCGGTT	NM_001198557	LMNB1	aaccgccgaagcgcgctgcc	1
GGCACGGCCCCTTATAGGGC	NM_152622	MIER3	gccctataaggggccgtgcc	1
GGCAATAGAAAATTTTTCTG	NM_001190796	NCK1	cagaaaaattttctattgcc	1
GGAGTGTAGTGGCGCGATCT	NM_001040443	PHF11	agatcgcgccactacactcc	1
GGAGCCCCCTTGTGTCTAGA	NM_000599	IGFBP5	tctagacacaagggggctcc	1
GGAGACTGCCATCAGAACCC	NM_001244014	PIANP	gggttctgatggcagtctcc	1
GGACTGGGCTTTTCAATGAC	NM_080820	DTD1	gtcattgaaaagcccagtcc	1
GGACCAACGAGGAGGGCGTT	NM_001984	ESD	aacgccctcctcgttggtcc	1
GGACAGAGCAGGCACAGACT	NM_080865	GPR62	agtctgtgcctgctctgtcc	1
GGAAGCCTAGCAAATGGGAA	NM_001243731	RARG	ttcccatttgctaggcttcc	1
GGAAGCCAGGACTGACCCTA	NM_001164475	SLC41A3	tagggtcagtcctggcttcc	1
GGAAACCTGGGCGCTTCGCG	NM_001047	SRD5A1	cgcgaagcgcccaggtttcc	1
GGAAAACTGATGGGGTACTT	NM_001281533	EPB41L3	aagtaccccatcagttttcc	1
GCTTGGGCAGGTGCGGGCAC	NM_001844	COL2A1	gtgcccgcacctgcccaagc	1
GCTTCCGCCGCGGAAGCCCC	NM_016334	GPR89B	ggggcttccgcggcggaagc	1
GCTTAAAATGTCTGTGAGTT	NM_203315	BDH1	aactcacagacattttaagc	1
GCTGGTAGGAACTCAGGATT	NM_003598	TEAD2	aatcctgagttcctaccagc	1
GCTGGACAGGTGAGTCAGCG	NM_001146157	FAM25A	cgctgactcacctgtccagc	1
GCTAGCCCCTCCCGCGCGCC	NM_006387	CHERP	ggcgcgcgggaggggctagc	1
GCGGGTTCTTCAGGGTTTCG	NM_001008223	C1QL4	cgaaaccctgaagaacccgc	1
GCGGGGCCGGGCTTAGGGAG	NM_153339	PUSL1	ctccctaagcccggccccgc	1
GCGCGGCTAGAGCTGCGCCT	NM_001105568	KIF13A	aggcgcagctctagccgcgc	1
GCGCAGTGACGCGCACGGGC	NM_130853	PTPRS	gcccgtgcgcgtcactgcgc	1
GCCTCCTCGGCTATTTATTG	NM_152283	ZFP62	caataaatagccgaggaggc	1
GCCGGCCACTCCTCCTCGCC	NM_002399	MEIS2	ggcgaggaggagtggccggc	1
GCCGCTGCTCCGCTCGCTCT	NM_001290079	NKX1-1	agagcgagcggagcagcggc	1
GCCGCGGTGCGAAGTCCGGG	NM_015982	YBX2	cccggacttcgcaccgcggc	1
GCCGCCTACCGGCCAGGCAG	NM_003901	SGPL1	ctgcctggccggtaggcggc	1
GCCCAGCATTGTGTCCATCC	NM_005199	CHRNG	ggatggacacaatgctgggc	1
GCCAGTTCATAAACAGTTTT	NM_024016	HOXB8	aaaactgtttatgaactggc	1
GCCAGGCGCGGCGTGACCCC	NM_000163	GHR	ggggtcacgccgcgcctggc	1
GCATGTCTAAATATGAGATT	NM_022136	SAMSN1	aatctcatatttagacatgc	1
GCAGAGCGGCCGGCGTCAAC	NM_138609	H2AFY	gttgacgccggccgctctgc	1
GCACCGTAGCAAGCAGCTGG	NM_001163524	ITPRIPL1	ccagctgcttgctacggtgc	1
GATGCTGCGTGGGTGTTCCC	NM_003278	CLEC3B	gggaacacccacgcagcatc	1
GAGTTCCCCCGCCCGGTCGC	NM_001286236	SLC2A14	gcgaccgggcgggggaactc	1
GAGTCCAAGCCTCTGTCATG	NM_032332	WDR83	catgacagaggcttggactc	1
GAGGTGGCTCACGTGGGGGG	NM_032348	MXRA8	ccccccacgtgagccacctc	1
GAGGTGGAGGAAGGTGAGAA	NM_001286754	SYNPO2	ttctcaccttcctccacctc	1
GAGGGTCAGGCTCGAAGTCC	NM_004371	COPA	ggacttcgagcctgaccctc	1
GAGGGGCAGAGAGAACCCAG	NM_206963	RARRES1	ctgggttctctctgcccctc	1
GAGGCGCTGCGTTTCCCTTC	NM_001159601	RAB28	gaagggaaacgcagcgcctc	1
GAGGCAGCCAGGGGCCGCTC	NM_144704	AIFM3	gagcggcccctggctgcctc	1
GAGCGGCCTGCCGGGTGAGT	NM_138287	DTX3L	actcacccggcaggccgctc	1
GAGCCTCAGTCCAGGGTTCC	NM_001015878	AURKC	ggaaccctggactgaggctc	1
GAGATGGGTGTCCCTGGTAG	NM_001290031	ERICH2	ctaccagggacacccatctc	1
GAGACCTTGCCCTTTAGAAC	NM_001039886	ZNF808	gttctaaagggcaaggtctc	1
GAGACCACGCTTGTGCCACG	NM_001006121	RBMY1B	cgtggcacaagcgtggtctc	1
GACTGTTGTGCCAGGTGGTG	NM_033229	TRIM15	caccacctggcacaacagtc	1
GACTCGGAGGAAGAGTGTTT	NM_018385	LSG1	aaacactcttcctccgagtc	1
GACGTCGCGGCCCGAACTCG	NM_181645	CCDC67	cgagttcgggccgcgacgtc	1
GACCTGGCCTTGGCTCCCAC	NM_001207037	ETV7	gtgggagccaaggccaggtc	1
GACCTGATAGGGCAGTTTCT	NM_153271	SNX33	agaaactgccctatcaggtc	1
GACCCACGTGGAGGGCTTGC	NM_032409	PINK1	gcaagccctccacgtgggtc	1
GACCAGAGCACGTGATGCCC	NM_001136214	CLEC18A	gggcatcacgtgctctggtc	1
GAAGGAGGGGTGGGCGGGGC	NM_001270402	KCNE1	gccccgcccacccctccttc	1
GAAAGGGGGGTCGGGAAGGG	NM_181842	ZBTB12	cccttcccgacccccctttc	1
CTTTGCCCCCACCGGTGACC	NM_001080956	PLAGL1	ggtcaccggtgggggcaaag	1
CTTTCTCCCGCGAGCTGTCA	NM_014400	LYPD3	tgacagctcgcgggagaaag	1
CTGTTTGGAGCTGTGAACCC	NM_207511	C9orf139	gggttcacagctccaaacag	1
CTGCTCGCTCAGAGACGCTG	NM_152357	ZNF440	cagcgtctctgagcgagcag	1
CTGCGGCAGTCTCGGTCTCC	NM_198988	LENG9	ggagaccgagactgccgcag	1
CTGCGCGGCTGCGCGGGGGA	NM_004839	HOMER2	tcccccgcgcagccgcgcag	1
CTGCGCCTCGGGAGCACAGA	NM_001277990	CXCL12	tctgtgctcccgaggcgcag	1
CTGAGGCCCCTCCGCCCCTG	NM_152585	RBMY1F	caggggcggaggggcctcag	1
CTCTTACCAGGAATAGCCCC	NM_152932	GLT8D1	ggggctattcctggtaagag	1
CTCTGACTCGCGCCTACCCG	NM_001663	ARF6	cgggtaggcgcgagtcagag	1
CTCCCGCTACAATGTCTTCC	NM_018328	MBD5	ggaagacattgtagcgggag	1
CTCCCGAGAGCGCGTCCAGG	NM_173570	ZDHHC23	cctggacgcgctctcgggag	1
CTCCCCCGAACGCCGTCTCC	NM_001204065	ANKS1B	ggagacggcgttcgggggag	1
CTCAGCCTTCCCCTGATAAG	NM_152448	C15orf43	cttatcaggggaaggctgag	1
CTAACCCCACGGAGTCACTG	NM_001145023	SCRN2	cagtgactccgtggggttag	1
CGTTCACGCCCGCACCTTTC	NM_203475	PORCN	gaaaggtgcgggcgtgaacg	1
CGTGGCCGCCGGAACGACCC	NM_001080436	WTIP	gggtcgttccggcggccacg	1
CGTCACAGGCTCCGGTGCCC	NM_001080975	REPS2	gggcaccggagcctgtgacg	1
CGGGGCAGCTCACCGGTAAA	NM_022760	PCED1A	tttaccggtgagctgccccg	1
CGGCGTGTCCCTCCCACCCC	NM_001167	XIAP	ggggtgggagggacacgccg	1
CGGCGGCGCCGCGTCTGCCT	NM_007332	TRPA1	aggcagacgcggcgccgccg	1
CGGCATCCCCTTTAGGATGT	NM_001199860	KCNAB2	acatcctaaaggggatgccg	1
CGGAGCTCTACGTAGGGGCG	NM_024735	FBXO31	cgcccctacgtagagctccg	1
CGGAGACGGTCGTTTGGGGA	NM_018243	SEPT11	tccccaaacgaccgtctccg	1
CGCCCCATTAGGGCAGCCCC	NM_014012	REM1	ggggctgccctaatggggcg	1
CGAGACCATCCTGGCTAACA	NM_001164281	TRAF3IP2	tgttagccaggatggtctcg	1
CGACTCGGTACTGCTGTCCC	NM_019086	VSIG10	gggacagcagtaccgagtcg	1
CGAATTCTCAGGGCCCCCGC	NM_207330	NIPAL1	gcgggggccctgagaattcg	1
CCTTGCAATCCAAGCCTCTG	NM_001242334	LHX6	cagaggcttggattgcaagg	1
CCTCTCGCCCGGCCAGACCC	NM_024312	GNPTAB	gggtctggccgggcgagagg	1
CCTAACCCAAGGAATATTAG	NM_178003	PPP2R4	ctaatattccttgggttagg	1
CCGTCTCTGGAAGTCTCCAG	NM_002713	PPP1R8	ctggagacttccagagacgg	1
CCGGGCTGGCGCCCGAGGGC	NM_206866	BACH1	gccctcgggcgccagcccgg	1
CCGCCGCGGCACGATCCGTT	NM_012168	FBXO2	aacggatcgtgccgcggcgg	1
CCGAGGGTGAGGGTCGGAGG	NM_006734	HIVEP2	cctccgaccctcaccctcgg	1
CCCTAACGCCCTCCAGCTCC	NM_023928	AACS	ggagctggagggcgttaggg	1
CCCGGTTAGCTCACTCCCTC	NM_153023	SPATA13	gagggagtgagctaaccggg	1
CCATGATTTGGAAAAATTAC	NM_001005284	OR9G4	gtaatttttccaaatcatgg	1
CATTGTGCAGGGGGATTGAT	NM_005247	FGF3	atcaatccccctgcacaatg	1
CATTAAACTGCAGATAATTG	NM_001261453	GPR1	caattatctgcagtttaatg	1
CATGTACGCTGCGGTGTTTT	NM_001163989	RAB37	aaaacaccgcagcgtacatg	1
CATGCCACTACACTCCATCC	NM_001174045	SPAM1	ggatggagtgtagtggcatg	1
CAGGCTTGCGGCGTGGGAGG	NM_001207066	CXADR	cctcccacgccgcaagcctg	1
CAGGCGCCTGCCACTACGCC	NM_001004471	OR10Q1	ggcgtagtggcaggcgcctg	1
CAGGCATGAGCCACCATGCC	NM_000640	IL13RA2	ggcatggtggctcatgcctg	1
CAGCTCATCCACTATTGCTC	NM_022171	TCTA	gagcaatagtggatgagctg	1
CAGACGTCTCTCTCCTCGGT	NM_001256277	RAB34	accgaggagagagacgtctg	1
CACGACGCTGCGGGGTCAGA	NM_032145	FBXO30	tctgaccccgcagcgtcgtg	1
CACCGGGGACGCCAGACGCC	NM_001128305	PLSCR4	ggcgtctggcgtccccggtg	1
CACCCCGACGTCTACCCTGG	NM_001013838	RLTPR	ccagggtagacgtcggggtg	1
CACAAAGGTCACACCCATGC	NM_003500	ACOX2	gcatgggtgtgacctttgtg	1
CAATGCGAGTGAGCAACTTC	NM_001220771	IKZF1	gaagttgctcactcgcattg	1
ATTTCGAGACTAAAGAACCC	NM_001171613	PREPL	gggttctttagtctcgaaat	1
ATTGTGGGGGAGGTCTCCAC	NM_144508	CASC5	gtggagacctcccccacaat	1
ATTCAACAAGCTCGGAGCCC	NM_022978	SERF1B	gggctccgagcttgttgaat	1
ATTAAAACACTGACGCTGGG	NM_018281	ECHDC2	cccagcgtcagtgttttaat	1
ATGGAAGGAGGCCAGCCGCT	NM_152375	KLHDC7A	agcggctggcctccttccat	1
ATGACTGCAAGCCTGTGTCC	NM_001270364	ALDH1L1	ggacacaggcttgcagtcat	1
ATGAAAAGGATAATTGTGGG	NM_001005275	OR4A15	cccacaattatccttttcat	1
ATCTGTAATCTTTAAAGAGG	NM_014753	BMS1	cctctttaaagattacagat	1
AGTTCTGTTGCTAGGGAGTC	NM_139172	TMEM190	gactccctagcaacagaact	1
AGTGTTTATTGATGTACCAA	NM_032503	MCHR2	ttggtacatcaataaacact	1
AGTGTATCCCTCATTTCTTC	NM_001110213	PRH2	gaagaaatgagggatacact	1
AGTCAGTCAGCAAGCATGTT	NM_001018116	MURC	aacatgcttgctgactgact	1
AGGGCGTGGCCTGTAGGCAG	NM_016167	NOL7	ctgcctacaggccacgccct	1
AGGGCAGGCACCCCAAAGCG	NM_001282652	STIP1	cgctttggggtgcctgccct	1
AGGGAAAAAACGGTTGCGCT	NM_001005752	GJB3	agcgcaaccgttttttccct	1
AGGCCCGCGGAGGGTGGAGG	NM_030962	SBF2	cctccaccctccgcgggcct	1
AGGCCCCTTGACCAGGTGAG	NM_001287421	ZSCAN26	ctcacctggtcaaggggcct	1
AGGAGAGAGCAGCGAGGGCA	NM_018558	GABRQ	tgccctcgctgctctctcct	1
AGGACACCTGCAGGCTTCCC	NM_004978	KCNC4	gggaagcctgcaggtgtcct	1
AGCTTCCTTTGGCTCGAGGC	NM_031299	CDCA3	gcctcgagccaaaggaagct	1
AGCGGAGAGACCACATGCCC	NM_006150	PRICKLE3	gggcatgtggtctctccgct	1
AGCGCAGGAGAAGGCTATCT	NM_001878	CRABP2	agatagccttctcctgcgct	1
AGCCTATAGGCGCTGTCTGC	NM_016095	GINS2	gcagacagcgcctataggct	1
AGCCACCGCGCCTGGCGAGA	NM_177405	CECR1	tctcgccaggcgcggtggct	1
AGCAGGGTCTCGGGGGTCCC	NM_006174	NPY5R	gggacccccgagaccctgct	1
AGCACGTGCCCTGCCCTTCC	NM_001163438	SMIM10	ggaagggcagggcacgtgct	1
AGCAACACTCAGCTCAACGC	NM_001258416	ARHGAP20	gcgttgagctgagtgttgct	1
AGAGTGTACTCACACCTATA	NM_014432	IL20RA	tataggtgtgagtacactct	1
AGAGGCCGGCGCCGAGGACC	NM_015646	RAP1B	ggtcctcggcgccggcctct	1
AGAGCGAGACGTCCCCTCCC	NM_004781	VAMP3	gggaggggacgtctcgctct	1
AGACCTTTGTGCACCTGGTT	NM_213593	DIO1	aaccaggtgcacaaaggtct	1
AGACCAACTCTGGGGTCTGT	NM_015962	FCF1	acagaccccagagttggtct	1
AGAAGGAACGGAGCACCCGG	NM_021020	LZTS1	ccgggtgctccgttccttct	1
ACTTGTTGCTGATTTTGGCC	NM_001008218	AMY1B	ggccaaaatcagcaacaagt	1
ACTGGGGCCCATTTGCTCCC	NM_153676	USH1C	gggagcaaatgggccccagt	1
ACTGGGAGGCAGGTTTTTCC	NM_080652	TMEM41A	ggaaaaacctgcctcccagt	1
ACTGATGTTACTGCTGCTGT	NM_173205	IL37	acagcagcagtaacatcagt	1
ACTCAAAGGCAAGTAGGTCC	NM_000861	HRH1	ggacctacttgcctttgagt	1
ACGGGCGCTGAAACCAGGCA	NM_174976	ZDHHC22	tgcctggtttcagcgcccgt	1
ACGGCATGGCCGCACCCATA	NM_007147	ZNF175	tatgggtgcggccatgccgt	1
ACCTGATCCACCGCCTTTCC	NM_004541	NDUFA1	ggaaaggcggtggatcaggt	1
ACCGATATACTGCATGATTC	NM_015915	ATL1	gaatcatgcagtatatcggt	1
ACCCGCACTCGCTGCTGGCG	NM_173492	PIP5KL1	cgccagcagcgagtgcgggt	1
ACCCCTGGAGGAAATTCTCG	NM_000521	HEXB	cgagaatttcctccaggggt	1
ACATCCCTGTTCTCTCCCCC	NM_001198868	CAPN1	gggggagagaacagggatgt	1
ACAGGACCACCCGTAGTCAG	NM_001001683	MED11	ctgactacgggtggtcctgt	1
ACAAGGGCTCTGTACTCCAC	NM_020877	DNAH2	gtggagtacagagcccttgt	1
AATAGATCATGGGTGGAGTT	NM_002825	PTN	aactccacccatgatctatt	1
AAGGCAATGAGGCTCAAGCC	NM_016729	FOLR1	ggcttgagcctcattgcctt	1
AAGCTGACTCCGCAGGAGCG	NM_001171182	CENPL	cgctcctgcggagtcagctt	1
AAGCGCTGGGGACGTGGAGT	NM_182947	ARHGEF25	actccacgtccccagcgctt	1
AACTCACTGCGTGGCATAGG	NM_005139	ANXA3	cctatgccacgcagtgagtt	1
AACGGTCCTGAGGGCCTGCC	NM_001080473	MFSD2B	ggcaggccctcaggaccgtt	1
AACCTGCACTTCAGGGGTCC	NM_016818	ABCG1	ggacccctgaagtgcaggtt	1
AACCCCGCCCCTGGCTTTTC	NM_023008	KRI1	gaaaagccaggggcggggtt	1
AACATCTGCTTCTTGTTTTC	NM_006637	OR5I1	gaaaacaagaagcagatgtt	1
AACACAGAAATCATTTCCTG	NM_002425	MMP10	caggaaatgatttctgtgtt	1
AAAGGAGCCTCGATCAGATT	NM_057174	PEX16	aatctgatcgaggctccttt	1
AAAGCTGCTGGGACACCTGC	NM_139209	GRK7	gcaggtgtcccagcagcttt	1
AAAATGAGGGAAAGGCCTCA	NM_001171795	TRIQK	tgaggcctttccctcatttt	1

## Sheet: s2
Target sequence	Refseq ID	Gene Name	Reverse Complement	count
CAATCCCAGGTGGCAGGGGA	NM_001033582	PRKCZ	tcccctgccacctgggattg	2532921
CCATGGTGAGTGCGGCCTTC	NM_001190233	DNAJC19	gaaggccgcactcaccatgg	2338674
TGGGAAGTGGCAACGAAGCG	NM_138443	HAUS1	cgcttcgttgccacttccca	2138482
GCTAGCTCCCCCCGCCTCTG	NM_001878	CRABP2	cagaggcggggggagctagc	2066658
GAACAAAGACGACCAGCTTC	NM_001286104	CLN3	gaagctggtcgtctttgttc	1973106
GGAGCGCGCTGAGCGTGTGC	NM_001136218	TMEM51	gcacacgctcagcgcgctcc	1896648
TGATGAGTGCTAAAGAGGAA	NM_001242815	C2orf91	ttcctctttagcactcatca	1778279
AGTAGAAATGTATTCCCGCC	NM_001085480	FAM162B	ggcgggaatacatttctact	1619897
TTTCAAGGGGCAAGATGTGC	NM_001198899	YY1AP1	gcacatcttgccccttgaaa	1517300
CAAAATCCAGAGACTAAATG	NM_199181	SOGA1	catttagtctctggattttg	1475830
CCACAGGCCCGGATTGAGGC	NM_005211	CSF1R	gcctcaatccgggcctgtgg	1375406
CCCTAGGAAGGGGACTGACC	NM_001287589	SLC50A1	ggtcagtccccttcctaggg	714351
ATGGAAAATGTGGGAGGGAG	NM_000961	PTGIS	ctccctcccacattttccat	660939
CCGGGCGCTCTGGTGCCTGG	NM_005458	GABBR2	ccaggcaccagagcgcccgg	511337
AAGAATGTTATTGGACATTC	NM_176889	TAS2R20	gaatgtccaataacattctt	161118
AGACACAGGTAACCCTCAGG	NM_001163380	RAB2B	cctgagggttacctgtgtct	103812
GCTCTCGTTTCAGGCCTCCA	NM_031965	GSG2	tggaggcctgaaacgagagc	98194
GGTCCTGGACCCTCCATCTG	NM_020406	CD177	cagatggagggtccaggacc	94310
AGTCACTTCTCAATGAAGAT	NM_001170570	CXorf56	atcttcattgagaagtgact	72980
AAGCTGCGGAGCCGCGTGTG	NM_152999	STEAP2	cacacgcggctccgcagctt	64646
GGTGGCCGAACGTCGCTTTC	NM_002997	SDC1	gaaagcgacgttcggccacc	61000
TGCGAGCCCGGGCCACGATT	NM_178865	SERINC2	aatcgtggcccgggctcgca	41754
CAGAACAACACAGTTGTGTC	NM_001115131	C6	gacacaactgtgttgttctg	38263
CACTGCCGCCTACTCCCAGC	NM_001135998	NDUFB11	gctgggagtaggcggcagtg	37627
GTGACAATTCAGCAGAGGTC	NM_145800	SEPT6	gacctctgctgaattgtcac	34883
CTCCGCCGCAGTGAGAGGGG	NM_021076	NEFH	cccctctcactgcggcggag	29849
ATGAAAAAGGAGGTGGGGAA	NM_000767	CYP2B6	ttccccacctcctttttcat	27421
TTGGGGCTGGATGCCTCCTT	NM_032447	FBN3	aaggaggcatccagccccaa	26883
CCGTGGCCTAATGGGAGTTG	NM_005858	AKAP8	caactcccattaggccacgg	26411
AGTCTTTCTTGCCCGACGCA	NM_198533	HSD11B1L	tgcgtcgggcaagaaagact	23049
GCTCAGAGCTGCCGCAGCGC	NM_001099408	EIF4E1B	gcgctgcggcagctctgagc	21799
AAGGATGTAGAATAGGCACC	NM_004345	CAMP	ggtgcctattctacatcctt	21774
GGCAAGGTTTAACAGTGAGT	NM_001195581	ARL14EPL	actcactgttaaaccttgcc	20554
AGGTGGAGGTGGCGCTGAAG	NM_001281956	CSMD2	cttcagcgccacctccacct	20379
CATGGAGAAGGCGGGCTCAG	NM_001134655	ZNF213	ctgagcccgccttctccatg	18846
TCGCTCTCCGCCTGGGCACT	NM_175623	RAB3IP	agtgcccaggcggagagcga	17723
GGCTATGACAAGGGCTGCGT	NM_001146017	TJAP1	acgcagcccttgtcatagcc	17180
CCTAGCGAGTGACGGGCCCA	NM_001243783	BBIP1	tgggcccgtcactcgctagg	15294
TCGGCGAGACAGGTCGTCGG	NM_002157	HSPE1	ccgacgacctgtctcgccga	15192
AGGCTGCGGAGCGCGGTCAC	NM_178454	DRAM2	gtgaccgcgctccgcagcct	13246
ATAGTTCAGGCTGGCCCACG	NM_153215	LSMEM2	cgtgggccagcctgaactat	12869
GAGCAGCTGGGACCCGGGCC	NM_001286649	STK24	ggcccgggtcccagctgctc	12547
TTTCTGTTGCCATGAAGTGC	NM_024344	CAPN3	gcacttcatggcaacagaaa	12395
AACGTGAAATGTCACACTAG	NM_001272066	SHISA5	ctagtgtgacatttcacgtt	12262
CAACAACACACTGGTCGCCC	NM_013240	N6AMT1	gggcgaccagtgtgttgttg	12220
AGTGAGGACCTAGAATCACG	NM_001136575	LANCL1	cgtgattctaggtcctcact	11320
GGACTGGCTCGGCAAAGCCA	NM_004354	CCNG2	tggctttgccgagccagtcc	10467
GCTTAGAGTTTGGAAAGTCA	NM_000429	MAT1A	tgactttccaaactctaagc	9955
CTGATTTGCCGCAGGACGGG	NM_017872	THG1L	cccgtcctgcggcaaatcag	9918
GCCGGGCCCGCCGTTCCCGG	NM_022039	FBXW4	ccgggaacggcgggcccggc	9601
CGGGGAAACTTTGGGTCTGT	NM_001130003	SYNPR	acagacccaaagtttccccg	9282
GGGTGAGGACGTGCGTGGGG	NM_001680	FXYD2	ccccacgcacgtcctcaccc	8023
GGGCTTACCCATTAGTGTTC	NM_006672	SLC22A7	gaacactaatgggtaagccc	7630
CAAATAGGTCCGAGAGGCCC	NM_014572	LATS2	gggcctctcggacctatttg	6857
GACGGCCGAGCAGGGGGACC	NM_183357	ADCY5	ggtccccctgctcggccgtc	6624
CAGGCATGAGCCACCGTGCC	NM_015364	LY96	ggcacggtggctcatgcctg	6403
ACAGCGGCGTCCGCGGCGAT	NM_001042395	PTPN20A	atcgccgcggacgccgctgt	6112
CCTGCCCTAAGTGCACTTGG	NM_002481	PPP1R12B	ccaagtgcacttagggcagg	5352
CGGGCAGGAAGTGACAGGCC	NM_004426	PHC1	ggcctgtcacttcctgcccg	5196
GTTTTAAGAACCCCCGCGCG	NM_018270	MRGBP	cgcgcgggggttcttaaaac	5069
TTCGGAGTCGCGGCCACACT	NM_001017415	USP1	agtgtggccgcgactccgaa	4623
CTTCTTGCCCATGGCGGCGC	NM_001009877	BRD9	gcgccgccatgggcaagaag	4032
TTGGGGCGTGGCGCTGGGAA	NM_001127212	GAGE2A	ttcccagcgccacgccccaa	3413
TGGTGAAGTACTTTTTCTGG	NM_006269	RP1	ccagaaaaagtacttcacca	2493
ACAGGTATCCCGCGAGCGTT	NM_003836	DLK1	aacgctcgcgggatacctgt	2427
GGGTGGTTGCTAGGGACGAT	NM_002790	PSMA5	atcgtccctagcaaccaccc	2418
AGCCGAGCCCGAGCGGGGGG	NM_001282981	TLE3	ccccccgctcgggctcggct	2359
TGGCCGACGGCGGCGCCCAG	NM_018927	PCDHGB7	ctgggcgccgccgtcggcca	2297
GCTGGGTCACTTCATCCCGG	NM_005017	PCYT1A	ccgggatgaagtgacccagc	1762
TTGAGAGAAACATGTCATTA	NM_015065	EXPH5	taatgacatgtttctctcaa	1653
GTGGAAGGTTGGGGAGCTTG	NM_001145212	SLCO2B1	caagctccccaaccttccac	1588
TCTCCTTTCCTTTGTTCATA	NM_001255984	COLEC11	tatgaacaaaggaaaggaga	1580
AGAAGCCCATCGAGCTCTCC	NM_015004	EXOSC7	ggagagctcgatgggcttct	1544
CACATCATGAGCCTAATGTA	NM_000305	PON2	tacattaggctcatgatgtg	1517
GTAAGGGTGATGTCGGCTCG	NM_001166012	ZSCAN30	cgagccgacatcacccttac	1388
GAAGCTTTTGACTAAGTCTC	NM_005445	SMC3	gagacttagtcaaaagcttc	1309
AGTCTCTGAGGCTGAGCCAG	NM_001418	EIF4G2	ctggctcagcctcagagact	1268
GGACTCGTCGGAGCCGCGGG	NM_198187	ASTN2	cccgcggctccgacgagtcc	1146
GCCGGCGCTCCGAGCGGGAG	NM_005745	BCAP31	ctcccgctcggagcgccggc	1052
GTGGGGCTAGCAGCTCCCCA	NM_002767	PRPSAP2	tggggagctgctagccccac	1006
AGTGGCCTTCTTTGCCCCGC	NM_001242921	PLTP	gcggggcaaagaaggccact	989
TGTAGTTCGTTGCCCTCTCC	NM_172341	PSENEN	ggagagggcaacgaactaca	975
GAAAGAGCAATTCCTATGGT	NM_024947	PHC3	accataggaattgctctttc	963
TGCGGACGCAGGAAGGGGCC	NM_032898	CEP19	ggccccttcctgcgtccgca	934
GCGCGCAGCTCCGATCCGCT	NM_006278	ST3GAL4	agcggatcggagctgcgcgc	912
CCCCGGTCTGGAGCAACCTT	NM_002502	NFKB2	aaggttgctccagaccgggg	824
TGGGGATGGAGGTCTCATTT	NM_002558	P2RX1	aaatgagacctccatcccca	757
GGTAGCCTGGGCGTTCCCAG	NM_001142598	P4HA2	ctgggaacgcccaggctacc	733
ACTGGACGCACTGCGGGACA	NM_001033032	FAIM	tgtcccgcagtgcgtccagt	721
CTTACGCGGAATGCTGTGAG	NM_001193283	LEKR1	ctcacagcattccgcgtaag	676
GGAGGACTTCCAGACGGTAG	NM_001242672	TTC34	ctaccgtctggaagtcctcc	658
GCGGTCAAGGCAGGGTCCCA	NM_006092	NOD1	tgggaccctgccttgaccgc	650
TGCTCAGACGTGGGTCCTCA	NM_207414	MROH5	tgaggacccacgtctgagca	534
CAAATAATTCCCGCGAGAGG	NM_017741	DCAF16	cctctcgcgggaattatttg	533
CTCCCCCTGGTGGCCTGAAG	NM_000437	PAFAH2	cttcaggccaccagggggag	477
TGAGGAACTTTGCTTTTGAT	NM_001199199	AK2	atcaaaagcaaagttcctca	450
AATGGTACGGCCCACGGGGG	NM_003009	SEPW1	cccccgtgggccgtaccatt	422
GTAGCAGTTGCAGCGCCCCC	NM_003025	SH3GL1	gggggcgctgcaactgctac	389
GGCGTGGGAGCAGACCGGAG	NM_148842	WBSCR16	ctccggtctgctcccacgcc	381
GTGGAGCACCGACAAGCCTG	NM_003058	SLC22A2	caggcttgtcggtgctccac	355
AGCAGGGCGCATGTCTCCGC	NM_207370	GPR153	gcggagacatgcgccctgct	334
CCTCAGCCTGACGAGAGGCT	NM_175872	ZNF792	agcctctcgtcaggctgagg	331
CGCGGGTGGCCAAAGCGGAG	NM_001006109	HMCES	ctccgctttggccacccgcg	312
CAGGCGATGGAGCCGGTATG	NM_001144944	MYL12B	cataccggctccatcgcctg	308
GCGCGCCCCGCCTTCGTGCC	NM_001005746	CACNB4	ggcacgaaggcggggcgcgc	307
GGCTAGAGGTGCCGGGTCCC	NM_001282644	PRKCQ	gggacccggcacctctagcc	248
ACTACATGTCCCGGCCCCGC	NM_007371	BRD3	gcggggccgggacatgtagt	227
GGAGGCGCGGACACCGCCAG	NM_054027	ANKH	ctggcggtgtccgcgcctcc	222
ACTTGTGATTAGAGACTGCC	NM_000634	CXCR1	ggcagtctctaatcacaagt	222
TTTGGCTTTCCCCAGATTAA	NM_001009611	PRAMEF4	ttaatctggggaaagccaaa	172
AAAGGAGGGAGGAACAAGGA	NM_001256601	TRIM46	tccttgttcctccctccttt	172
ACTGGCCTCCTTTGCTTCCG	NM_002720	PPP4C	cggaagcaaaggaggccagt	155
GCCCTCCACAGTCACCGATC	NM_001288828	GDF9	gatcggtgactgtggagggc	148
GCTCGCCGGAGCCTGGAAGT	NM_021931	DHX35	acttccaggctccggcgagc	133
TGGGAAGCGCTCGGCAGCGG	NM_031946	AGAP3	ccgctgccgagcgcttccca	124
AGCCAGCCGGAAACGGAACC	NM_005174	ATP5C1	ggttccgtttccggctggct	121
TTTTGGGCCTTGTGGGAGTG	NM_004118	FOXS1	cactcccacaaggcccaaaa	114
GGCGCGGGCCCGGGCAGCTT	NM_052857	ZNF830	aagctgcccgggcccgcgcc	113
AGGGGAGCGGAACGTGTAGG	NM_020319	ANKMY2	cctacacgttccgctcccct	107
GGTGGAGGTGATGGTGCGGG	NM_001198978	SMAP2	cccgcaccatcacctccacc	94
CGCTTACGCACTTGCTGGTT	NM_001172746	SEC23B	aaccagcaagtgcgtaagcg	94
CCGCCAGCGGCCCTGGGCCC	NM_001287349	ZNF852	gggcccagggccgctggcgg	93
ATTTTGGTTGATCACGATTG	NM_199126	ZNF585A	caatcgtgatcaaccaaaat	93
AATGAGGACACTCCCCCTCC	NM_014582	OBP2A	ggagggggagtgtcctcatt	88
GTCGTAGCTGGTTTTGTGAG	NM_012264	TMEM184B	ctcacaaaaccagctacgac	87
GAACCGCTGACTGCGAAGTC	NM_001291410	LOC653602	gacttcgcagtcagcggttc	87
CTCGGCGGCCCCTCGGAGTC	NM_174902	LDLRAD3	gactccgaggggccgccgag	84
GTTTACGCGAAGTCCGTTCC	NM_016052	RRP15	ggaacggacttcgcgtaaac	80
GCGGGCGGCGCGAGGGGCGG	NM_015461	ZNF521	ccgcccctcgcgccgcccgc	76
CTGGGGCGCTCAGGGAAGTA	NM_198841	FAM120AOS	tacttccctgagcgccccag	71
CTAGGTTTGTGGTGGCTGCC	NM_001177999	SLC34A2	ggcagccaccacaaacctag	58
GCAAAGCCTTGCCAAATTCC	NM_005047	PSMD5	ggaatttggcaaggctttgc	56
GAACATTTCAGTTTCCCACT	NM_001282600	CTNNA2	agtgggaaactgaaatgttc	54
CGAGGCGCGGGCTGCATCAG	NM_001511	CXCL1	ctgatgcagcccgcgcctcg	52
GCGGAGCGGAGGACCTGCCA	NM_001142533	SH2D3C	tggcaggtcctccgctccgc	51
CATGTCAGCTCCTTGCCAGT	NM_003909	CPNE3	actggcaaggagctgacatg	51
GGCCGAACTGGGGAGCCCGC	NM_001037582	SCD5	gcgggctccccagttcggcc	50
GGCGCAGCGAGGGGACCGGT	NM_004805	POLR2D	accggtcccctcgctgcgcc	49
AAACGAAGGCTGCAAAAAGC	NM_002719	PPP2R5C	gctttttgcagccttcgttt	47
AGGCCGGCGTCTTCCTCCCT	NM_001253793	SMIM22	agggaggaagacgccggcct	43
TATTTTCCAAGGAATCGGGA	NM_001128834	PLP1	tcccgattccttggaaaata	39
TAAATAAAATTGGCTGGGCA	NM_001007089	RESP18	tgcccagccaattttattta	39
GGGGCCCACTTGTGCCTAGA	NM_198484	ZNF621	tctaggcacaagtgggcccc	39
GGAAGTTGGAGGGTGGTTAG	NM_023944	CYP4F12	ctaaccaccctccaacttcc	38
GCCCGCCGCAGCTCCACCAG	NM_006594	AP4B1	ctggtggagctgcggcgggc	38
GGAGGAAGCACAGATAACTG	NM_173662	RNF175	cagttatctgtgcttcctcc	33
AAGATTTTCTCCCACTCTGT	NM_004568	SERPINB6	acagagtgggagaaaatctt	33
CCCAGAAAAGCGACGCTGGG	NM_003504	CDC45	cccagcgtcgcttttctggg	27
GCGACATGTTACGAAGAATG	NM_000715	C4BPA	cattcttcgtaacatgtcgc	25
GCCACTCGGCCCTACGGCCC	NM_004043	ASMT	gggccgtagggccgagtggc	25
TCACACCTGCAATGTCCACA	NM_002650	PI4KA	tgtggacattgcaggtgtga	24
GAACCAATCAGAGCGTCCAC	NM_005035	POLRMT	gtggacgctctgattggttc	24
GCGGCCTCCCGCTGGCTCCC	NM_015989	CSAD	gggagccagcgggaggccgc	21
GGGGCACAGTGATCCAACCC	NM_001524	HCRT	gggttggatcactgtgcccc	20
CAGCGCCTCCGGGAGGGCCT	NM_006885	ZFHX3	aggccctcccggaggcgctg	20
AGGGGTAGGAGGTTGAACCC	NM_007072	HHLA2	gggttcaacctcctacccct	20
ACATGATGGAGATACGGATG	NM_001006640	TCEAL1	catccgtatctccatcatgt	20
GCTATGGCAACAAATTCCGT	NM_001163264	PCYT1B	acggaatttgttgccatagc	19
CAAATCGGGTGGTCATTGAT	NM_002440	MSH4	atcaatgaccacccgatttg	19
AAGTAGATCCCACCATTACC	NM_004507	HUS1	ggtaatggtgggatctactt	19
ACGTGGAGTTTCTCACTTTG	NM_001098615	PUS7L	caaagtgagaaactccacgt	18
AAAAATCTCTTTAGAGTCAG	NM_000239	LYZ	ctgactctaaagagattttt	18
TGCTAGTACGAATATCCCCG	NM_012343	NNT	cggggatattcgtactagca	17
TCTGGGGCATTGACAGTGCG	NM_002087	GRN	cgcactgtcaatgccccaga	17
GCACGCAGGCGCGGAAAGCT	NM_173084	TRIM59	agctttccgcgcctgcgtgc	17
GGGGAGCGTGCCTGACCTCT	NM_152384	BBS5	agaggtcaggcacgctcccc	16
GATTGGCTGGATCATCATAA	NM_017823	DUSP23	ttatgatgatccagccaatc	16
ATCAGAGCGCCCCCTTACAA	NM_181357	DCAF11	ttgtaagggggcgctctgat	15
GTGCATGTGTGTTTCTGACT	NM_001195576	TRPC5OS	agtcagaaacacacatgcac	14
CTATTCTCCAGGCGCTGGTC	NM_001145845	ROBO1	gaccagcgcctggagaatag	14
CTAGGCTGGCATGAAGTGGG	NM_001290060	SEMA3B	cccacttcatgccagcctag	14
AGAAGGAACGGAGCACCCGG	NM_021020	LZTS1	ccgggtgctccgttccttct	14
GGGGTTGCTGGGCGGTTCCG	NM_003435	ZNF134	cggaaccgcccagcaacccc	13
GGATCCGGGTGCGCCCCGCG	NM_005048	PTH2R	cgcggggcgcacccggatcc	13
GGAAGCTGAACTGCATGGTG	NM_001270649	SLC5A10	caccatgcagttcagcttcc	13
CTTTTAGCAGAGTCCCTGCT	NM_022093	TNN	agcagggactctgctaaaag	13
ACTGCCGGTTTGTGTGTTTG	NM_001426	EN1	caaacacacaaaccggcagt	13
GGTCGGCACTGTGGGCTTCC	NM_001278302	DIABLO	ggaagcccacagtgccgacc	12
GGTCCCCGGAGTAGGGTTTG	NM_017894	ZSCAN2	caaaccctactccggggacc	12
CTCGATGCTGGACGGAGACC	NM_001619	ADRBK1	ggtctccgtccagcatcgag	12
CATTTCTGGGGACCAACAGC	NM_144635	FAM131A	gctgttggtccccagaaatg	12
CACGCCCCAGATCGGAGTCG	NM_015457	ZDHHC5	cgactccgatctggggcgtg	12
TTTCTTTTCCCTCCCGAGTG	NM_002427	MMP13	cactcgggagggaaaagaaa	10
GTGGGAATGAGGCATCTGAC	NM_001286342	SPERT	gtcagatgcctcattcccac	10
GCGGGCTGCAGATTAGCAAC	NM_004042	ARSF	gttgctaatctgcagcccgc	10
GCACCGTAGCAAGCAGCTGG	NM_001163524	ITPRIPL1	ccagctgcttgctacggtgc	10
CCCGCCCGGCCTGAGAAGAA	NM_018419	SOX18	ttcttctcaggccgggcggg	10
TATACACACAGCCCCGCTAT	NM_001144876	DOK3	atagcggggctgtgtgtata	9
TCTTTGGTGTACTCTTGAGC	NM_023923	PHACTR4	gctcaagagtacaccaaaga	8
TCTCTGTGCTCACTGTATTG	NM_133505	DCN	caatacagtgagcacagaga	8
TCCCCTCCCACCGGCTCACC	NM_130784	SYCE1	ggtgagccggtgggagggga	8
GTGCCGGGTGGAGCGAAGCA	NM_004712	HGS	tgcttcgctccacccggcac	8
GGACTGGGCTTTTCAATGAC	NM_080820	DTD1	gtcattgaaaagcccagtcc	8
CGTGCCGGCGTGCTGACGCG	NM_001002245	ANAPC11	cgcgtcagcacgccggcacg	8
CAATGCGAGTGAGCAACTTC	NM_001220771	IKZF1	gaagttgctcactcgcattg	8
CAAAGAACGGCCCGCCTCCC	NM_015097	CLASP2	gggaggcgggccgttctttg	8
TAAAACGGCTGAGGGGACTC	NM_033296	MRFAP1	gagtcccctcagccgtttta	7
GGCGATGCTTCTTTTTCGCC	NM_001164502	EIF4ENIF1	ggcgaaaaagaagcatcgcc	7
GAGCCCGCGGCCTCCACTTC	NM_057161	KLHDC3	gaagtggaggccgcgggctc	7
GAACGAGCACGCCGGAGCAA	NM_145866	FZD3	ttgctccggcgtgctcgttc	7
CGAGCGCGGCGATCAACAGG	NM_001143917	LYSMD2	cctgttgatcgccgcgctcg	7
CCCGGTTAGCTCACTCCCTC	NM_153023	SPATA13	gagggagtgagctaaccggg	7
CCCACCTGCCACGTGCCCTC	NM_001199089	TDRD5	gagggcacgtggcaggtggg	7
CAGTGGGAGTTAGGTGGAAT	NM_001198779	CUL2	attccacctaactcccactg	7
ATGCCCGAGAGCGCGTCGCG	NM_016930	STX18	cgcgacgcgctctcgggcat	7
AGCCTTCACGACCACCAGCA	NM_013430	GGT1	tgctggtggtcgtgaaggct	7
AGAGGAAATGTCTTCCTGAA	NM_001278374	MPP2	ttcaggaagacatttcctct	7
ACTTTCCTGACAAGCCAATA	NM_001079874	VAV3	tattggcttgtcaggaaagt	7
TCACTTAGCTATCTCCTGTC	NM_006028	HTR3B	gacaggagatagctaagtga	6
TAACAACCGGCCTCTCGGCC	NM_138477	CDAN1	ggccgagaggccggttgtta	6
GGGCCAGGTCCCTAATCAAC	NM_147196	TMIE	gttgattagggacctggccc	6
GGGACTCCGTTGAGTCTTGT	NM_006841	SLC38A3	acaagactcaacggagtccc	6
GGCCAAGATGTCTGACATGG	NM_001001556	GALK2	ccatgtcagacatcttggcc	6
GCTGGTAGGAACTCAGGATT	NM_003598	TEAD2	aatcctgagttcctaccagc	6
GCCGGGTGCGCGTCACGCAG	NM_002523	NPTX2	ctgcgtgacgcgcacccggc	6
GACTCGGAGGAAGAGTGTTT	NM_018385	LSG1	aaacactcttcctccgagtc	6
GAAACACACGCACTCGGCGC	NM_005986	SOX1	gcgccgagtgcgtgtgtttc	6
CTCTCCCGAGCAACTCTGCG	NM_001278238	PTPN5	cgcagagttgctcgggagag	6
CTAGGGGGCTTGAGGACTTG	NM_173689	CRB2	caagtcctcaagccccctag	6
CCGAGAACTGCCAAAGAAGC	NM_024896	ERMP1	gcttctttggcagttctcgg	6
CCCAGACTCCTATCTAGTCC	NM_001287001	ST6GALNAC6	ggactagataggagtctggg	6
CATTGTGCAATGATCAAATC	NM_001123396	CCR2	gatttgatcattgcacaatg	6
TTGAGGGTCGTTGCCGTGTG	NM_001024	RPS21	cacacggcaacgaccctcaa	5
TTCGCCCCCGGGCCTTTCAG	NM_139070	MAPK9	ctgaaaggcccgggggcgaa	5
TTCAGGGCAAATAGTTGCTA	NM_001252275	UGT2A1	tagcaactatttgccctgaa	5
TGTGTCTCATCTCTAAAGGT	NM_153356	TBC1D21	acctttagagatgagacaca	5
TGCTGTTCAACATCTGTTTT	NM_004101	F2RL2	aaaacagatgttgaacagca	5
TCCTTCTTCCCCAAGTAGAC	NM_001258210	TSKU	gtctacttggggaagaagga	5
TCCTGCTCCAGTGTCTAGGC	NM_001254759	ST3GAL4	gcctagacactggagcagga	5
TCCAGGCTCTGGGGTCTCCG	NM_002052	GATA4	cggagaccccagagcctgga	5
TATTCAGAGGCCTTGGGGTG	NM_002864	PZP	caccccaaggcctctgaata	5
GGGTTGTGACTCGAGCCAAG	NM_017919	STX17	cttggctcgagtcacaaccc	5
GGAGCTCGCAGGCTGCTTCC	NM_004566	PFKFB3	ggaagcagcctgcgagctcc	5
GAGGGCGGTGCCATCGTTCT	NM_014506	TOR1B	agaacgatggcaccgccctc	5
GACCAGAGCACGTGATGCCC	NM_001136214	CLEC18A	gggcatcacgtgctctggtc	5
CCCGAAAGCAGAGGCCTTCT	NM_020190	OLFML3	agaaggcctctgctttcggg	5
CAGGCGCCTGCCACTACGCC	NM_001004471	OR10Q1	ggcgtagtggcaggcgcctg	5
CAGCATGGAGCAGCTGAGGG	NM_001032392	PLGLB1	ccctcagctgctccatgctg	5
CACCGTTGTTTCCCCCTGAA	NM_014470	RND1	ttcagggggaaacaacggtg	5
ATGGTCAAACAGTCCCAGCC	NM_024869	FAM110D	ggctgggactgtttgaccat	5
AGTTCTGTTGCTAGGGAGTC	NM_139172	TMEM190	gactccctagcaacagaact	5
ACGGGCTTCCCAGGGCCCGC	NM_052863	SCGB3A1	gcgggccctgggaagcccgt	5
AAGGCAATGAGGCTCAAGCC	NM_016729	FOLR1	ggcttgagcctcattgcctt	5
AACTCACTGCGTGGCATAGG	NM_005139	ANXA3	cctatgccacgcagtgagtt	5
AAAACTTGGGAATAGAGAGA	NM_001005278	OR6N2	tctctctattcccaagtttt	5
TTTGGGGCCGTTGTGTGCCG	NM_005760	CEBPZ	cggcacacaacggccccaaa	4
TTTGCTTCTAATCTGTCACT	NM_001135644	DCTN4	agtgacagattagaagcaaa	4
TGGAGTTTATCAGAGAGCAG	NM_198123	CSMD3	ctgctctctgataaactcca	4
TGCCGGGCTTGCCCAACGAG	NM_002862	PYGB	ctcgttgggcaagcccggca	4
TCCGATTGCGGAAGTCGCCC	NM_006990	WASF2	gggcgacttccgcaatcgga	4
TCATCATTATCATCACAAAC	NM_032718	MFSD9	gtttgtgatgataatgatga	4
TCAAGGGATGAGGTGAAGGG	NM_001177591	PPP2R2A	cccttcacctcatcccttga	4
TAATGGTTTGCTTGCTTGCC	NM_138453	RAB3C	ggcaagcaagcaaaccatta	4
GTTTTGTCTTTAACGGTTCT	NM_001145946	SLCO1C1	agaaccgttaaagacaaaac	4
GTTGCTTTGTTTGTGCTGTG	NM_004676	PRY	cacagcacaaacaaagcaac	4
GTGGGGAAAAGAGACGATTG	NM_001185100	CD22	caatcgtctcttttccccac	4
GTCGGGCGGCGGCCGCGCTG	NM_153355	NKAIN2	cagcgcggccgccgcccgac	4
GGGGTGTGGGTGCCCCTGCG	NM_001143759	LRRC27	cgcaggggcacccacacccc	4
GGGAGGTGAATGTAAAGCCG	NM_000348	SRD5A2	cggctttacattcacctccc	4
GGCTTAAAAAGGCGGACCTT	NM_006088	TUBB4B	aaggtccgcctttttaagcc	4
GCTGAGAAAGCCACAGTCCG	NM_001101387	PIRT	cggactgtggctttctcagc	4
GCGGGTTCTTCAGGGTTTCG	NM_001008223	C1QL4	cgaaaccctgaagaacccgc	4
GCCTCCTCGGCTATTTATTG	NM_152283	ZFP62	caataaatagccgaggaggc	4
GCCAGGGTCCCCGCCACTCC	NM_001282406	KCTD14	ggagtggcggggaccctggc	4
GCACGCGCTGCCAGGGCCTG	NM_004789	LHX2	caggccctggcagcgcgtgc	4
GAGATGGGTGTCCCTGGTAG	NM_001290031	ERICH2	ctaccagggacacccatctc	4
GAGACCACGCTTGTGCCACG	NM_001006121	RBMY1B	cgtggcacaagcgtggtctc	4
GACCCAGGACAGGTGGGCAG	NM_006149	LGALS4	ctgcccacctgtcctgggtc	4
GAATGTGCGACATATGGCTT	NM_201999	ELF2	aagccatatgtcgcacattc	4
GAAGGGTTAACTCAAAGCAG	NM_017957	EPN3	ctgctttgagttaacccttc	4
CTTCCCCGCCCCTTGCAGCA	NM_002535	OAS2	tgctgcaaggggcggggaag	4
CTTCCAGCTTCTTTGTGGTC	NM_001195520	LRCOL1	gaccacaaagaagctggaag	4
CTCTCCTGGCCCGCCTACCC	NM_002419	MAP3K11	gggtaggcgggccaggagag	4
CTCCGTGTCACGCTCCCTCC	NM_001099733	ADCYAP1	ggagggagcgtgacacggag	4
CGTCTGTAATCGCAGCACTT	NM_001255975	PIWIL3	aagtgctgcgattacagacg	4
CGGCGGGGCGGGGGAGACTA	NM_020851	ISLR2	tagtctcccccgccccgccg	4
CGGCGCCCATGTAGACACTC	NM_001007101	ZNF484	gagtgtctacatgggcgccg	4
CGCAGTATTGCGAACGCGGG	NM_004615	TSPAN7	cccgcgttcgcaatactgcg	4
CATTTCTCAGGTAAGAGAAT	NM_001220500	FCER2	attctcttacctgagaaatg	4
CAGTGCCGAACGGTGGCCCC	NM_198935	SS18L1	ggggccaccgttcggcactg	4
CAGACTAGCCAAACCGGTTC	NM_153213	ARHGEF19	gaaccggtttggctagtctg	4
AGGGCAGTTAGCGCCTCTGC	NM_181646	ZNF804B	gcagaggcgctaactgccct	4
AGCAACGTGACCTCGATCCC	NM_015089	CUL9	gggatcgaggtcacgttgct	4
AGAGACAGGCGAGGGCGGAG	NM_018982	YIPF1	ctccgccctcgcctgtctct	4
ACTGCAGTGCGCAGGACCTG	NM_001204505	DGKH	caggtcctgcgcactgcagt	4
ACAGGACCCACCAGGGAACT	NM_001024216	FBLIM1	agttccctggtgggtcctgt	4
ACACTGGGGAGGAAGGGCGG	NM_002199	IRF2	ccgcccttcctccccagtgt	4
AAAGCTGCTGGGACACCTGC	NM_139209	GRK7	gcaggtgtcccagcagcttt	4
TTCCGACTCGTGCGCGTGCC	NM_004281	BAG3	ggcacgcgcacgagtcggaa	3
TGTTTGAACACCTAAGTCCC	NM_001243517	C18orf64	gggacttaggtgttcaaaca	3
TGTGCGCTACTAAGCCCACG	NM_021958	HLX	cgtgggcttagtagcgcaca	3
TGGGATGTACTATCATCTGT	NM_001170803	LARP4	acagatgatagtacatccca	3
TGGAGAAGTTCTATTTGTGA	NM_182562	FAM169B	tcacaaatagaacttctcca	3
TGCGGACGGCGGATGATGCT	NM_001144	AMFR	agcatcatccgccgtccgca	3
TCTGTCTGGCAGAATGAACA	NM_001199088	NT5C1B	tgttcattctgccagacaga	3
TCTCCCGACCATATAAGGAG	NM_025267	PTGES3L-AARSD1	ctccttatatggtcgggaga	3
TCGTTTCCCTAGTAACAGAT	NM_198395	G3BP1	atctgttactagggaaacga	3
TCGCCCTAAGTCGCAGGAGC	NM_058169	LOH12CR1	gctcctgcgacttagggcga	3
TCCTGCAGATCTCCAAACCG	NM_001099439	EPHA10	cggtttggagatctgcagga	3
TCCCCGCCCCTTTGATTTGA	NM_016014	ABHD17B	tcaaatcaaaggggcgggga	3
TCCAGGCCGGCTCCACTTCC	NM_001145137	CPT1B	ggaagtggagccggcctgga	3
TATAATGCCTGCCACATACT	NM_005615	RNASE6	agtatgtggcaggcattata	3
TAGTTCCTTTGCCACTTTCT	NM_182562	FAM169B	agaaagtggcaaaggaacta	3
TAAGAAAGCTTGTTCTCATC	NM_001142393	NEDD9	gatgagaacaagctttctta	3
GTTGTGTGAGTGTTGCAACC	NM_001282699	FAM107B	ggttgcaacactcacacaac	3
GTGGGTTGTGGCCCTGGCCC	NM_001042391	PTPN20A	gggccagggccacaacccac	3
GTCCGCGGGGCGTCTACCAG	NM_003342	UBE2G1	ctggtagacgccccgcggac	3
GTAAGGTAATGTGGTGTCCG	NM_014704	CEP104	cggacaccacattaccttac	3
GTAAGAAGACGCCGGCGGAG	NM_032905	RBM17	ctccgccggcgtcttcttac	3
GGTGATCCTGATCCTCATTG	NM_001025068	ARPP21	caatgaggatcaggatcacc	3
GGGTTTACCGGGTAAGTAGG	NM_182922	HEATR3	cctacttacccggtaaaccc	3
GGGCTGAAGCAGGGGCCGCC	NM_033288	ZNF160	ggcggcccctgcttcagccc	3
GGGAGCTACAAGATGAGATT	NM_001014444	CRYM	aatctcatcttgtagctccc	3
GGCGGGGCCGTCGGGGGGGG	NM_014952	BAHD1	ccccccccgacggccccgcc	3
GGCCGTGGCTAGAGAGGGGT	NM_022156	DUS1L	acccctctctagccacggcc	3
GGAGGTCAAGCCCTTTAAGG	NM_058169	LOH12CR1	ccttaaagggcttgacctcc	3
GCTTAAAATGTCTGTGAGTT	NM_203315	BDH1	aactcacagacattttaagc	3
GCTACCGCGCTGTTGGGCGC	NM_005614	RHEB	gcgcccaacagcgcggtagc	3
GCGGGCAGCTCCGCAGCAGG	NM_001178005	BHMT2	cctgctgcggagctgcccgc	3
GCCCGGCCCACCCCCATGCA	NM_173803	MPV17L	tgcatgggggtgggccgggc	3
GCACGGCTGGGATTCCAACA	NM_022097	CHP2	tgttggaatcccagccgtgc	3
GAGTACACACATTACACCCT	NM_001244949	GPAM	agggtgtaatgtgtgtactc	3
GAGGAAGCCGCCCGCCCCGT	NM_001145373	OTUD1	acggggcgggcggcttcctc	3
GAGCAATGGCTTAGCATACC	NM_001127226	CD59	ggtatgctaagccattgctc	3
GAGACCGGCTGAAACGCCTG	NM_001050	SSTR2	caggcgtttcagccggtctc	3
GACTGGCCTGCACCCGGCTC	NM_183241	C9orf142	gagccgggtgcaggccagtc	3
GACAGGAAGTGTCAGCGCCC	NM_001564	ING2	gggcgctgacacttcctgtc	3
GAAGGTACCAGACTGTGGAT	NM_001190441	LGALS16	atccacagtctggtaccttc	3
CTTGTGCTCTTGGCATCACT	NM_178135	HSD17B13	agtgatgccaagagcacaag	3
CTTGCTGGTCCTGAAGGCCG	NM_173565	RSPH10B	cggccttcaggaccagcaag	3
CTGTGGCCTGAGGTTTAGGG	NM_001504	CXCR3	ccctaaacctcaggccacag	3
CTGTGACCGGATCGCTTCCC	NM_177991	DUSP15	gggaagcgatccggtcacag	3
CTGGGGCTTCCCAGCCGTCT	NM_173487	C4orf33	agacggctgggaagccccag	3
CTGGACACTCTCTTAGGCCC	NM_001002877	THOC5	gggcctaagagagtgtccag	3
CTCTGACTCGCGCCTACCCG	NM_001663	ARF6	cgggtaggcgcgagtcagag	3
CGTTAAGTGCAAGCATACAG	NM_016009	SH3GLB1	ctgtatgcttgcacttaacg	3
CGAGGACCGTGGAACCAGCC	NM_133458	ZFP90	ggctggttccacggtcctcg	3
CCTGGGATTTTGTGTGGGTG	NM_138410	CMTM7	cacccacacaaaatcccagg	3
CCCTGCCCCCGACCCGGCGG	NM_130853	PTPRS	ccgccgggtcgggggcaggg	3
CCAAGAGGATGTCCTGGGGG	NM_001256023	CLIC5	cccccaggacatcctcttgg	3
CACTCGGTCTGAGAGGTCGG	NM_001098805	ANKRD20A4	ccgacctctcagaccgagtg	3
CACGTGGGAGCCAGGGGCAC	NM_022167	XYLT2	gtgcccctggctcccacgtg	3
ATTTTTTTTTTCTGGGAGCC	NM_001012505	FOXP1	ggctcccagaaaaaaaaaat	3
ATGGGCGGCGTGGTGCGGCC	NM_002181	IHH	ggccgcaccacgccgcccat	3
ATGGAAGGAGGCCAGCCGCT	NM_152375	KLHDC7A	agcggctggcctccttccat	3
ATGCATGGTCTAACATTGAT	NM_031303	KATNAL2	atcaatgttagaccatgcat	3
ATAGCCTGCGTCCTCTACTC	NM_177437	TAS2R60	gagtagaggacgcaggctat	3
AGTGTATCCCTCATTTCTTC	NM_001110213	PRH2	gaagaaatgagggatacact	3
AGTGACACGCAAAGCGTGCT	NM_032786	ZC3H10	agcacgctttgcgtgtcact	3
AGTCACGTTTCTTCGCTGCA	NM_003094	SNRPE	tgcagcgaagaaacgtgact	3
AGGAGAGAGCAGCGAGGGCA	NM_018558	GABRQ	tgccctcgctgctctctcct	3
ACTTGTTGCTGATTTTGGCC	NM_001008218	AMY1B	ggccaaaatcagcaacaagt	3
ACTTACCCTGCCAGGGGCTC	NM_001080509	TSPAN11	gagcccctggcagggtaagt	3
ACATCTTTCTCTTGCTTACT	NM_001004474	OR10S1	agtaagcaagagaaagatgt	3
ACAGGACGCAGCCGGTAGTA	NM_024864	MRM1	tactaccggctgcgtcctgt	3
ACAAGCATATCAATGAAAAC	NM_001170755	NBPF15	gttttcattgatatgcttgt	3
AATCGGTGCCGAGCGGAGTC	NM_001288629	EPHA7	gactccgctcggcaccgatt	3
AACACAGAAATCATTTCCTG	NM_002425	MMP10	caggaaatgatttctgtgtt	3
AAATGCTAACACGGGTCCTC	NM_018224	COA1	gaggacccgtgttagcattt	3
AAAAAATTAGCCGGGTGTCG	NM_001248008	SKIL	cgacacccggctaatttttt	3
TTTTTTGGGATGACAACTCC	NM_017666	ZNF280C	ggagttgtcatcccaaaaaa	2
TTTCTAATATTCAGGGCTTT	NM_000219	KCNE1	aaagccctgaatattagaaa	2
TTGCTCTTGATAAGCCTCAG	NM_001037728	DEFB110	ctgaggcttatcaagagcaa	2
TTGCCCTATTCTTCCTTTGG	NM_001161834	C7orf72	ccaaaggaagaatagggcaa	2
TTGAGCCCCTACCATGTGCC	NM_001290629	ADIPOR1	ggcacatggtaggggctcaa	2
TTCGGTCCCCTTCTGCCTCC	NM_182580	CYB561D1	ggaggcagaaggggaccgaa	2
TTCAGAAAGGGCGGGGCGAC	NM_017622	C17orf59	gtcgccccgccctttctgaa	2
TGGAGGCGGGAGTCCGGTGG	NM_024112	C9orf16	ccaccggactcccgcctcca	2
TGCGTTTGCTTTTGTCGCTG	NM_020917	ZFP14	cagcgacaaaagcaaacgca	2
TGATGAGGCGAAAGGGATCC	NM_023008	KRI1	ggatccctttcgcctcatca	2
TGAGGCTGAGCGCGGCCATG	NM_020178	CA10	catggccgcgctcagcctca	2
TCGGGGAGGAGCTGAGAGCC	NM_001277269	OTOG	ggctctcagctcctccccga	2
TCGCCCCGAGGCCGTGGTCT	NM_002688	SEPT5	agaccacggcctcggggcga	2
TCGATTTTTGTGAGGGCTTC	NM_001139456	SVOPL	gaagccctcacaaaaatcga	2
TCCTTCAGCGACGGGAAAGG	NM_015503	SH2B1	cctttcccgtcgctgaagga	2
TCCTCCATCGTTGCAGCTTC	NM_002644	PIGR	gaagctgcaacgatggagga	2
TCAGGAGTTCAAGATCAGCC	NM_001289087	CD300LF	ggctgatcttgaactcctga	2
TAGTGACTTAAGGAAGTGGT	NM_017972	GPATCH2L	accacttccttaagtcacta	2
TAGTCCCAGAGCCAGGAATC	NM_001197140	DBNDD2	gattcctggctctgggacta	2
TAGTAATGAGTAGTGCTTAT	NM_001162951	SYTL2	ataagcactactcattacta	2
TACTCGCCCCGCCCAACTCT	NM_005828	DCAF7	agagttgggcggggcgagta	2
TACGCTTTTTGGACCAATTG	NM_005994	TBX2	caattggtccaaaaagcgta	2
TAATGCAGCAGAAGTGACAG	NM_013268	LGALS13	ctgtcacttctgctgcatta	2
GTGGGGCCGCGTTTTGGCGA	NM_001010847	LRRC38	tcgccaaaacgcggccccac	2
GTGGAACTCCAGGTCTCCCA	NM_005747	CELA3A	tgggagacctggagttccac	2
GTGACTGGGTGAAACCTCTC	NM_001504	CXCR3	gagaggtttcacccagtcac	2
GTAGAGGTGGACATGGCGTG	NM_181837	ORC3	cacgccatgtccacctctac	2
GGTCCCTCCTGGGTGCTGGC	NM_005020	PDE1C	gccagcacccaggagggacc	2
GGGTAGTTTTTCCAGTGGAA	NM_170706	NMNAT2	ttccactggaaaaactaccc	2
GGGCTTTGCTCTCGGGAGAG	NM_004546	NDUFB2	ctctcccgagagcaaagccc	2
GGGATAGTCTGCAGTGTGGG	NM_013323	SNX11	cccacactgcagactatccc	2
GGGAGAGTGTCCCTGTCTAT	NM_173561	UNC5CL	atagacagggacactctccc	2
GGCGGCGGCGGTGGTCGTGA	NM_000553	WRN	tcacgaccaccgccgccgcc	2
GGCCTCGGAGCCCAGCCCAG	NM_012156	EPB41L1	ctgggctgggctccgaggcc	2
GGCCCTGCGCTTCCAGACAA	NM_000651	CR1	ttgtctggaagcgcagggcc	2
GGCCAGCCCAAGTGTCATCG	NM_207446	FAM174B	cgatgacacttgggctggcc	2
GGCAGAGCAGGAGGAACATG	NM_001129998	CLEC12B	catgttcctcctgctctgcc	2
GGAGGAGGCGTGGGTAGAGG	NM_022766	CERK	cctctacccacgcctcctcc	2
GGAAGCCAGGAGAGGATAGG	NM_032341	DDI2	cctatcctctcctggcttcc	2
GCGTCGCCCCGTTGTGCGCC	NM_001018000	KAZN	ggcgcacaacggggcgacgc	2
GCCAGTTCATAAACAGTTTT	NM_024016	HOXB8	aaaactgtttatgaactggc	2
GCATGTCTAAATATGAGATT	NM_022136	SAMSN1	aatctcatatttagacatgc	2
GCAGCGGATCTCTCTATTCC	NM_018208	ETNK2	ggaatagagagatccgctgc	2
GCAGAGCGGCCGGCGTCAAC	NM_138609	H2AFY	gttgacgccggccgctctgc	2
GCAAACCCGAGCCAAAGGGG	NM_176870	MT1M	cccctttggctcgggtttgc	2
GATCCCCACTGCTCCGGTCC	NM_001564	ING2	ggaccggagcagtggggatc	2
GAGGGGCAGAGAGAACCCAG	NM_206963	RARRES1	ctgggttctctctgcccctc	2
GAGCGGGCGCTGGGCTCGCG	NM_004434	EML1	cgcgagcccagcgcccgctc	2
GACTAGATTAGCCCGGGCGC	NM_020762	SRGAP1	gcgcccgggctaatctagtc	2
GACGTCGCGGCCCGAACTCG	NM_181645	CCDC67	cgagttcgggccgcgacgtc	2
GACGGGGATATAAAATGCAT	NM_015511	AAR2	atgcattttatatccccgtc	2
GACCACGTCCACGGGGTCGG	NM_001278159	AKT1S1	ccgaccccgtggacgtggtc	2
GACACCGCGGGAAACAGAAA	NM_022168	IFIH1	tttctgtttcccgcggtgtc	2
GAAAGGGGTGGGTTCACTGC	NM_007021	C10orf10	gcagtgaacccacccctttc	2
CTGCGGCAGTCTCGGTCTCC	NM_198988	LENG9	ggagaccgagactgccgcag	2
CTGCATGGATGCAAGAGACA	NM_014576	A1CF	tgtctcttgcatccatgcag	2
CTCTTGACCTCACCTTCTTC	NM_004396	DDX5	gaagaaggtgaggtcaagag	2
CTCTGGCCTCTGCCCCCTGG	NM_001083614	EARS2	ccagggggcagaggccagag	2
CTCGCGCCGCCCGAGGCCCC	NM_144669	GLT1D1	ggggcctcgggcggcgcgag	2
CTCGAGCTTCGGGCATTCAG	NM_024658	IPO4	ctgaatgcccgaagctcgag	2
CTCAGCCTTCCCCTGATAAG	NM_152448	C15orf43	cttatcaggggaaggctgag	2
CTAACCCCACGGAGTCACTG	NM_001145023	SCRN2	cagtgactccgtggggttag	2
CGGCTGCGCGGGAGATTCGC	NM_014665	LRRC14	gcgaatctcccgcgcagccg	2
CGGAGACGGTCGTTTGGGGA	NM_018243	SEPT11	tccccaaacgaccgtctccg	2
CGACCCGTTTTTTGTGTGCC	NM_000786	CYP51A1	ggcacacaaaaaacgggtcg	2
CCGAAACTGCCAGGGCGACC	NM_025059	CCDC170	ggtcgccctggcagtttcgg	2
CCCTAACGCCCTCCAGCTCC	NM_023928	AACS	ggagctggagggcgttaggg	2
CCCGGAGCGGGGTCTGTGTG	NM_032151	PCBD2	cacacagaccccgctccggg	2
CCACACGCCTGCCTGCGTCC	NM_001142598	P4HA2	ggacgcaggcaggcgtgtgg	2
CATTAAACTGCAGATAATTG	NM_001261453	GPR1	caattatctgcagtttaatg	2
CAGGCATGAGCCACCATGCC	NM_000640	IL13RA2	ggcatggtggctcatgcctg	2
CAGACGTCTCTCTCCTCGGT	NM_001256277	RAB34	accgaggagagagacgtctg	2
CACGACGCTGCGGGGTCAGA	NM_032145	FBXO30	tctgaccccgcagcgtcgtg	2
CACAAAGGTCACACCCATGC	NM_003500	ACOX2	gcatgggtgtgacctttgtg	2
ATTTCGAGACTAAAGAACCC	NM_001171613	PREPL	gggttctttagtctcgaaat	2
ATTCCTGCTGCTGCGGGCGT	NM_012133	COPG2	acgcccgcagcagcaggaat	2
ATGTAGTTCCCCAGGTTCCA	NM_133460	ZNF418	tggaacctggggaactacat	2
ATGAATGAACTAAAGAATCG	NM_001291157	EIF4G1	cgattctttagttcattcat	2
ATGAACAGTTTCTTTCCTGT	NM_198928	PYHIN1	acaggaaagaaactgttcat	2
ATCCATACAATCTGTATTCC	NM_001256185	SNX12	ggaatacagattgtatggat	2
ATAGCAAAGTGAAAGGAGCA	NM_207359	GADL1	tgctcctttcactttgctat	2
AGTCAGTCAGCAAGCATGTT	NM_001018116	MURC	aacatgcttgctgactgact	2
AGGGCGTGGCCTGTAGGCAG	NM_016167	NOL7	ctgcctacaggccacgccct	2
AGCTTTGGGGAATGACAACC	NM_006765	TUSC3	ggttgtcattccccaaagct	2
AGCTTCCTTTGGCTCGAGGC	NM_031299	CDCA3	gcctcgagccaaaggaagct	2
AGCATTGTGTCAAGTTTGCA	NM_031885	BBS2	tgcaaacttgacacaatgct	2
AGAGGAGGACGAAGAGGTAG	NM_001170756	FAM122B	ctacctcttcgtcctcctct	2
AGAGGAATAGTTACTTGTGC	NM_022567	NYX	gcacaagtaactattcctct	2
ACTTATTTGACCTGCTCCCT	NM_015367	BCL2L13	agggagcaggtcaaataagt	2
ACTGGGGCCCATTTGCTCCC	NM_153676	USH1C	gggagcaaatgggccccagt	2
ACTGATGTTACTGCTGCTGT	NM_173205	IL37	acagcagcagtaacatcagt	2
ACTCTTCGGGCCGGGCAATG	NM_032683	MPV17L2	cattgcccggcccgaagagt	2
ACGGGCGCTGAAACCAGGCA	NM_174976	ZDHHC22	tgcctggtttcagcgcccgt	2
ACGCGGCTCCTGTGGGGGAG	NM_001271959	SLC39A1	ctcccccacaggagccgcgt	2
ACGAGCCTCCGGACCGCCCC	NM_001145128	AK9	ggggcggtccggaggctcgt	2
ACCTTGGCCTACCAAAGTGC	NM_001271703	ANXA8	gcactttggtaggccaaggt	2
ACATCCCTGTTCTCTCCCCC	NM_001198868	CAPN1	gggggagagaacagggatgt	2
ACAGTGTGCTAGAGAGCTAA	NM_001004124	OR4P4	ttagctctctagcacactgt	2
ACACTCTGCCATGTAAACAG	NM_002421	MMP1	ctgtttacatggcagagtgt	2
ACAAGGGCTCTGTACTCCAC	NM_020877	DNAH2	gtggagtacagagcccttgt	2
ACAAGCAGGAAGTGGTGAGG	NM_145867	LTC4S	cctcaccacttcctgcttgt	2
ACAACTTCCTCGAGTTCTCT	NM_001284362	BOLL	agagaactcgaggaagttgt	2
AATAGATCATGGGTGGAGTT	NM_002825	PTN	aactccacccatgatctatt	2
AAGTATTTCTGACGTCTTCC	NM_001288967	CEP70	ggaagacgtcagaaatactt	2
TTTTTTCACCTCGTCTGAAA	NM_138378	FDXACB1	tttcagacgaggtgaaaaaa	1
TTTTTCTAAGCTAATGCTCC	NM_000767	CYP2B6	ggagcattagcttagaaaaa	1
TTTGTCGCTGCTGGGCGGCC	NM_032758	PHF5A	ggccgcccagcagcgacaaa	1
TTTATTCAGAAAGGACTGGC	NM_001159704	FHL1	gccagtcctttctgaataaa	1
TTGTATCAGGTTTGTCGTCT	NM_139157	ST5	agacgacaaacctgatacaa	1
TTGGGTGTGGGAAGCCGTTT	NM_000459	TEK	aaacggcttcccacacccaa	1
TTGGCTCGTCCTCAGGTCTA	NM_005851	CDK2AP2	tagacctgaggacgagccaa	1
TTGACGGGAGCCCTGTGAGG	NM_003195	TCEA2	cctcacagggctcccgtcaa	1
TTCTTTTCGTGGTAAATTGT	NM_001178118	MINPP1	acaatttaccacgaaaagaa	1
TTCTTGGCCAGTCCATCCAC	NM_001252404	TMEM249	gtggatggactggccaagaa	1
TTCGCTGCGCAAGTAGATCC	NM_001527	HDAC2	ggatctacttgcgcagcgaa	1
TTCCTGCACAAGTGTACTCT	NM_020311	ACKR3	agagtacacttgtgcaggaa	1
TTACATCAGAAAGCGGGTGC	NM_006705	GADD45G	gcacccgctttctgatgtaa	1
TTAAAAGGGTTGGGACAGCA	NM_001017928	CCDC58	tgctgtcccaacccttttaa	1
TGTTTCTCAATGACCTCTGA	NM_001130961	PLCH1	tcagaggtcattgagaaaca	1
TGTGCATCAGCAGACAGATG	NM_198235	RNASE1	catctgtctgctgatgcaca	1
TGTACAGATGCTATTGACTG	NM_001113523	PARP15	cagtcaatagcatctgtaca	1
TGTACAAATTTCCCTTCAAT	NM_001282163	CLCN5	attgaagggaaatttgtaca	1
TGGTGGCACATCCGTCCCTC	NM_001185127	VAMP4	gagggacggatgtgccacca	1
TGGTCTCCTGTGGCCCCCCA	NM_001200003	GPSM1	tggggggccacaggagacca	1
TGGGTAATAAGCCGACCTTT	NM_001272046	VWA2	aaaggtcggcttattaccca	1
TGGGCGCCTAGGACTCCCTA	NM_007345	ZNF236	tagggagtcctaggcgccca	1
TGGCTGCAGCAGTGGGTTTC	NM_152495	CNIH3	gaaacccactgctgcagcca	1
TGGCTATGGGTGGCAGAGCC	NM_001280561	TMEM249	ggctctgccacccatagcca	1
TGCCCCAGGCACCGTCCCTC	NM_005293	GPR20	gagggacggtgcctggggca	1
TGCAGCCCAGCCCGGGGCCG	NM_024671	ZNF768	cggccccgggctgggctgca	1
TGAGGCAGGTGCATCACCTG	NM_002615	SERPINF1	caggtgatgcacctgcctca	1
TGAGGACTACGAAGAGAATT	NM_001252271	FAM69A	aattctcttcgtagtcctca	1
TGAGACTAGGATTATATCAG	NM_152677	ZSCAN4	ctgatataatcctagtctca	1
TGACGCCTTTATCCCCAGAG	NM_019855	CABP5	ctctggggataaaggcgtca	1
TCTTGAAACAACAGCCTTGC	NM_002567	PEBP1	gcaaggctgttgtttcaaga	1
TCTGCCTGCAGCATGGACCT	NM_001278403	LILRB2	aggtccatgctgcaggcaga	1
TCGGTCCCCAACTTGAGCAC	NM_001040458	ERAP1	gtgctcaagttggggaccga	1
TCGGCGCTGTTCGGCGGCGG	NM_004200	SYT7	ccgccgccgaacagcgccga	1
TCGAGGCGAACAGGCGTGAT	NM_001281294	ZNF281	atcacgcctgttcgcctcga	1
TCCTTGGCGTTCTCACACTG	NM_001170698	SPATA22	cagtgtgagaacgccaagga	1
TCCTTCGTCCTGCACCGCAC	NM_182533	C1orf86	gtgcggtgcaggacgaagga	1
TCCCTGGGTCTCCGCCCTAC	NM_018439	IMPACT	gtagggcggagacccaggga	1
TCCCCTTTGGTCACGGTAAC	NM_032667	BSCL2	gttaccgtgaccaaagggga	1
TCCAAACTGCTTCTGCCTGT	NM_032359	CMSS1	acaggcagaagcagtttgga	1
TCATTTAATCCAGCTGGGCC	NM_002080	GOT2	ggcccagctggattaaatga	1
TCATCCCCGGCGCTGTCGAT	NM_002296	LBR	atcgacagcgccggggatga	1
TCAGGAATTTACAATCTAAG	NM_145207	SPATA5	cttagattgtaaattcctga	1
TCACTATCAGGTCTGGTAAG	NM_153840	GPR110	cttaccagacctgatagtga	1
TCACGCTCCTCCCCTGCGAC	NM_001031827	BOLA2	gtcgcaggggaggagcgtga	1
TCACCTATTGAAGGACATCT	NM_001164261	PPIAL4D	agatgtccttcaataggtga	1
TAGGGGCCCTCCCTCCCCTG	NM_032294	CAMKK1	caggggagggagggccccta	1
TAGAGCAGAGTACGAGTCTG	NM_199440	HSPD1	cagactcgtactctgctcta	1
TAAGTACAATTTTCACTGCA	NM_002100	GYPB	tgcagtgaaaattgtactta	1
TAAAAGAAAAAAAGGGGGCA	NM_032385	FAXDC2	tgccccctttttttctttta	1
GTTGAGCCCGCCCACACTTC	NM_032747	USMG5	gaagtgtgggcgggctcaac	1
GTTAAGCAGCAAGTTCCCAC	NM_001220500	FCER2	gtgggaacttgctgcttaac	1
GTGGTTTCTGGGGATGTGTC	NM_015722	CALY	gacacatccccagaaaccac	1
GTGGGCGGAGCCTAGGTCCC	NM_000617	SLC11A2	gggacctaggctccgcccac	1
GTGCTGGTTTAATTACAGTC	NM_001142685	ARHGAP32	gactgtaattaaaccagcac	1
GTGCTGATTGGCCGGCCTGG	NM_015720	PODXL2	ccaggccggccaatcagcac	1
GTGCCGGCGCCCCCAGCAGA	NM_001163735	MYO19	tctgctgggggcgccggcac	1
GTGAGAACCAACTTGTGACT	NM_001105581	LRRC30	agtcacaagttggttctcac	1
GTCGGGCCTTCGCGCCTACC	NM_024628	SLC12A8	ggtaggcgcgaaggcccgac	1
GTCAGACCCCGCCAGGAGTT	NM_003269	NR2E1	aactcctggcggggtctgac	1
GGTTTGGGATGCATCTTCAG	NM_139019	SPANXF1	ctgaagatgcatcccaaacc	1
GGTTAACTTTGGAATGCCCT	NM_001549	IFIT3	agggcattccaaagttaacc	1
GGTGTGTGTCTCAGTGAGCG	NM_001206484	ATF3	cgctcactgagacacacacc	1
GGTGAGGTGAAGTGTTTCTC	NM_001267039	LARP7	gagaaacacttcacctcacc	1
GGTGAGACAGTTAAGCTATT	NM_130852	BPIFA1	aatagcttaactgtctcacc	1
GGTGACCAATGGGAAGGCCC	NM_001135101	CRELD2	gggccttcccattggtcacc	1
GGGTGAGGCGGGACGGAGTT	NM_207037	TCF12	aactccgtcccgcctcaccc	1
GGGGGCAGGTGTGGGGGCTG	NM_001659	ARF3	cagcccccacacctgccccc	1
GGGGCGGTGGGCTCACCCAT	NM_001271909	SPATA33	atgggtgagcccaccgcccc	1
GGGGCGCCAAATTGTTGAGG	NM_152901	PYDC1	cctcaacaatttggcgcccc	1
GGGCTGCCCCTCTTTTGAAG	NM_001286276	KIAA1586	cttcaaaagaggggcagccc	1
GGGCTCAGCGTGCCCGGGTT	NM_001195683	TGFBR3	aacccgggcacgctgagccc	1
GGGCGTCGCGGGCAGCGAGC	NM_001161527	TNIP2	gctcgctgcccgcgacgccc	1
GGGCCTGGGAATAGCCCGCC	NM_003486	SLC7A5	ggcgggctattcccaggccc	1
GGGCCGGGGCCCTAGACGCC	NM_001040444	PHF11	ggcgtctagggccccggccc	1
GGGCCGGGCCCGTGGTCACC	NM_004045	ATOX1	ggtgaccacgggcccggccc	1
GGGCAGGGGGAACTTAGGCA	NM_001898	CST1	tgcctaagttccccctgccc	1
GGGCAAGGCGGGATAAGGAG	NM_001097605	XAGE1E	ctccttatcccgccttgccc	1
GGGAGGGGCGGGGTTTGTTG	NM_021928	SPCS3	caacaaaccccgcccctccc	1
GGGAGGCTTGCGCTTGTCTT	NM_001257173	DDX19B	aagacaagcgcaagcctccc	1
GGCTTGCCCTCCCGGCACCC	NM_015594	TBC1D29	gggtgccgggagggcaagcc	1
GGCTGCTCTAGGGTGCGGGC	NM_005288	GPR12	gcccgcaccctagagcagcc	1
GGCGGAAGCGCCGGGCTCCG	NM_006195	PBX3	cggagcccggcgcttccgcc	1
GGCACGGGCCAGCCGCAGGT	NM_020768	KCTD16	acctgcggctggcccgtgcc	1
GGATTTCTCCAGCACCATTA	NM_001177314	RRAS2	taatggtgctggagaaatcc	1
GGATTAAATGTTTCTGTGCC	NM_005335	HCLS1	ggcacagaaacatttaatcc	1
GGAGTGTAGTGGCGCGATCT	NM_001040443	PHF11	agatcgcgccactacactcc	1
GGAGGCAGGCGCGTAACCAT	NM_001083909	GPR123	atggttacgcgcctgcctcc	1
GGAGATACCCGTGTTTCTGG	NM_001206957	RASSF1	ccagaaacacgggtatctcc	1
GGACCTTCAGCGGTGGGTCC	NM_001256820	RIT1	ggacccaccgctgaaggtcc	1
GGACCCTGGGACCCAGAGAG	NM_182519	BPIFB4	ctctctgggtcccagggtcc	1
GGAAGCCTAGCAAATGGGAA	NM_001243731	RARG	ttcccatttgctaggcttcc	1
GGAACCAGCTCGAGCTCTCG	NM_005334	HCFC1	cgagagctcgagctggttcc	1
GCTTTCAATCTCTCCGCTTC	NM_007195	POLI	gaagcggagagattgaaagc	1
GCTGTTGTGCTGTCTTTCCC	NM_001079533	CPEB1	gggaaagacagcacaacagc	1
GCTGCGGCGTCTCTGTGCCC	NM_016395	PTPLAD1	gggcacagagacgccgcagc	1
GCTCATCTGGCCCTGCTGAT	NM_021071	ART4	atcagcagggccagatgagc	1
GCGGGGCCGGGCTTAGGGAG	NM_153339	PUSL1	ctccctaagcccggccccgc	1
GCGGGACGGGGCAGAGGCGG	NM_001835	CLTCL1	ccgcctctgccccgtcccgc	1
GCGCGGCTCCTGTTGCTCCT	NM_001001410	TSR3	aggagcaacaggagccgcgc	1
GCCTACTGTTGATCTCCCAC	NM_001291368	ZNF534	gtgggagatcaacagtaggc	1
GCCGGCCACTCCTCCTCGCC	NM_002399	MEIS2	ggcgaggaggagtggccggc	1
GCCGGACGCCGACCCTGGGC	NM_001039690	CHTF8	gcccagggtcggcgtccggc	1
GCCGCGGTGCGAAGTCCGGG	NM_015982	YBX2	cccggacttcgcaccgcggc	1
GCCCAGCATTGTGTCCATCC	NM_005199	CHRNG	ggatggacacaatgctgggc	1
GCCAGACTGATCTCTTTTCT	NM_001128076	SPDYE4	agaaaagagatcagtctggc	1
GCAGATCTTATCTATGACCT	NM_001004752	OR51F1	aggtcatagataagatctgc	1
GCAGAGCACGGGGGGAGGGA	NM_030928	CDT1	tccctccccccgtgctctgc	1
GCACAGCGTGGGGCAGAGAG	NM_001018052	POLR3H	ctctctgccccacgctgtgc	1
GATTTGCATGTGGCTTGTCT	NM_001161683	OTOA	agacaagccacatgcaaatc	1
GATGGGAACTACAGCTCTCC	NM_001127215	GFI1	ggagagctgtagttcccatc	1
GATCCACACCCGAGCCCGGC	NM_021189	CADM3	gccgggctcgggtgtggatc	1
GAGTTCCCCCGCCCGGTCGC	NM_001286236	SLC2A14	gcgaccgggcgggggaactc	1
GAGGTGGCTCACGTGGGGGG	NM_032348	MXRA8	ccccccacgtgagccacctc	1
GAGGTGGAGGAAGGTGAGAA	NM_001286754	SYNPO2	ttctcaccttcctccacctc	1
GAGGGCTTCCGACCTGCGTT	NM_015702	MMADHC	aacgcaggtcggaagccctc	1
GAGGCGCTGCGTTTCCCTTC	NM_001159601	RAB28	gaagggaaacgcagcgcctc	1
GAGGCGCACTTTGACCTTCT	NM_016089	ZNF589	agaaggtcaaagtgcgcctc	1
GAGGCAGCCAGGGGCCGCTC	NM_144704	AIFM3	gagcggcccctggctgcctc	1
GAGATTTTGAACTTCAGCAG	NM_012378	OR8B8	ctgctgaagttcaaaatctc	1
GACTGATCCAATGAGGACCC	NM_001286702	ARMC1	gggtcctcattggatcagtc	1
GACCTGATAGGGCAGTTTCT	NM_153271	SNX33	agaaactgccctatcaggtc	1
GAATCTGGAGCCGGGGGGCG	NM_001077238	SPPL2B	cgccccccggctccagattc	1
GAATCCACCTCGAGAGATAA	NM_001277378	C19orf67	ttatctctcgaggtggattc	1
GAAGTCCATCGCCATACCAC	NM_004685	MTMR6	gtggtatggcgatggacttc	1
GAACTGGGAAGGCCGGGCTG	NM_000110	DPYD	cagcccggccttcccagttc	1
CTTTGCCCCCACCGGTGACC	NM_001080956	PLAGL1	ggtcaccggtgggggcaaag	1
CTTTCTCCCGCGAGCTGTCA	NM_014400	LYPD3	tgacagctcgcgggagaaag	1
CTTGCTACTGCTAGCTCTTT	NM_001142287	SEMA4D	aaagagctagcagtagcaag	1
CTTAGTCATCCCTGTCCACA	NM_001164459	ACTR3C	tgtggacagggatgactaag	1
CTGTTTGGAGCTGTGAACCC	NM_207511	C9orf139	gggttcacagctccaaacag	1
CTGTGCCGAGACACGCCTCT	NM_015245	ANKS1A	agaggcgtgtctcggcacag	1
CTGGCATCTGTCGTCATCCA	NM_003509	HIST1H2AI	tggatgacgacagatgccag	1
CTCTTCTCTTCCTGTCCCAA	NM_003682	MADD	ttgggacaggaagagaagag	1
CTCTTAGATAAACATTTTGG	NM_001206993	NR1H4	ccaaaatgtttatctaagag	1
CTCTAGGGAATCCTGAGTCC	NM_001383	DPH1	ggactcaggattccctagag	1
CTCCCGAGAGCGCGTCCAGG	NM_173570	ZDHHC23	cctggacgcgctctcgggag	1
CTCCCCCGAACGCCGTCTCC	NM_001204065	ANKS1B	ggagacggcgttcgggggag	1
CTCATTGTGCCCCGCAGCTG	NM_033389	SSH2	cagctgcggggcacaatgag	1
CTCAACTGGTCACGTGTTTC	NM_144568	TMEM55B	gaaacacgtgaccagttgag	1
CGTGGCCGCCGGAACGACCC	NM_001080436	WTIP	gggtcgttccggcggccacg	1
CGGGTTCCAGGTGGTGGAAA	NM_180990	ZACN	tttccaccacctggaacccg	1
CGGCGTGTTAGTTGCTTTTC	NM_007213	PRAF2	gaaaagcaactaacacgccg	1
CGGCATCCCCTTTAGGATGT	NM_001199860	KCNAB2	acatcctaaaggggatgccg	1
CGGAGGCTAATGAGGACGCC	NM_003753	EIF3D	ggcgtcctcattagcctccg	1
CGCTGCGTTAGGGCTTCGCA	NM_024640	YRDC	tgcgaagccctaacgcagcg	1
CGCTCAAGGGACCTTGCACT	NM_005950	MT1G	agtgcaaggtcccttgagcg	1
CGCGCTCCCCTAAGGGGGTC	NM_024104	SMIM7	gacccccttaggggagcgcg	1
CGCCCTGTAGGGGTCGACGA	NM_153705	KDELC2	tcgtcgacccctacagggcg	1
CGCCCCATTAGGGCAGCCCC	NM_014012	REM1	ggggctgccctaatggggcg	1
CGCATGCTCAGAGCGCCGGC	NM_001097615	POLR2J3	gccggcgctctgagcatgcg	1
CGAGGGAAATCTGGAAAACG	NM_018683	RNF114	cgttttccagatttccctcg	1
CGAGGAAACAAGGAGAAATC	NM_001029858	SLC35F1	gatttctccttgtttcctcg	1
CGACTCGGTACTGCTGTCCC	NM_019086	VSIG10	gggacagcagtaccgagtcg	1
CGAATTCTCAGGGCCCCCGC	NM_207330	NIPAL1	gcgggggccctgagaattcg	1
CCTTTTTGTAGTTGAAACTG	NM_001270733	BCL2L13	cagtttcaactacaaaaagg	1
CCTCTCGCCCGGCCAGACCC	NM_024312	GNPTAB	gggtctggccgggcgagagg	1
CCTCAAAGGGGAGGACCCTG	NM_001845	COL4A1	cagggtcctcccctttgagg	1
CCTAACCCAAGGAATATTAG	NM_178003	PPP2R4	ctaatattccttgggttagg	1
CCGCCGCGGCACGATCCGTT	NM_012168	FBXO2	aacggatcgtgccgcggcgg	1
CCGAGGGTGAGGGTCGGAGG	NM_006734	HIVEP2	cctccgaccctcaccctcgg	1
CCCGCCGCGCTCCGACGCTG	NM_052885	SLC2A13	cagcgtcggagcgcggcggg	1
CCCGAATGTTAACTAGATTC	NM_015464	SOSTDC1	gaatctagttaacattcggg	1
CCCCACCACCACCCCCTTTC	NM_001144915	FGFR2	gaaagggggtggtggtgggg	1
CCCAGTTACCAGGCGCCCCG	NM_033312	CDC14A	cggggcgcctggtaactggg	1
CCATGATTTGGAAAAATTAC	NM_001005284	OR9G4	gtaatttttccaaatcatgg	1
CCACTGGGATTGTATCCGAT	NM_001278232	ZNF189	atcggatacaatcccagtgg	1
CCACTCCAGCCTGCAGCGTC	NM_002816	PSMD12	gacgctgcaggctggagtgg	1
CATTGTGCAGGGGGATTGAT	NM_005247	FGF3	atcaatccccctgcacaatg	1
CATGTAGAAACTTGTTATCC	NM_020844	KIAA1456	ggataacaagtttctacatg	1
CATGTACGCTGCGGTGTTTT	NM_001163989	RAB37	aaaacaccgcagcgtacatg	1
CATCAGTTGAAAAAAATGAC	NM_138428	SMIM12	gtcatttttttcaactgatg	1
CAGTGGAAGCTTTTTGCCTC	NM_002215	ITIH1	gaggcaaaaagcttccactg	1
CAGTGCCCAAGGATGTGACC	NM_032756	HPDL	ggtcacatccttgggcactg	1
CAGGATCTTGGCCTCACTCC	NM_173489	MROH2B	ggagtgaggccaagatcctg	1
CACCGGGGACGCCAGACGCC	NM_001128305	PLSCR4	ggcgtctggcgtccccggtg	1
CAACTGCCTCCACCCACTTT	NM_001252	CD70	aaagtgggtggaggcagttg	1
ATTGTGGGGGAGGTCTCCAC	NM_144508	CASC5	gtggagacctcccccacaat	1
ATTAGGGCAGTGTCACAGCC	NM_152512	ENTHD1	ggctgtgacactgccctaat	1
ATGGTGAGATAATAGTCCCA	NM_000645	AGL	tgggactattatctcaccat	1
ATGGGGAGCGTCTCTAGCGC	NM_007218	RNF139	gcgctagagacgctccccat	1
ATGGAGGCGTGGTCTGGGCG	NM_001173474	ASMTL	cgcccagaccacgcctccat	1
ATCTGTAATCTTTAAAGAGG	NM_014753	BMS1	cctctttaaagattacagat	1
ATCACTTTCTGATTGGAAGC	NM_001012276	PRAMEF8	gcttccaatcagaaagtgat	1
AGTCAACCTTTCCCACCGCG	NM_018076	ARMC4	cgcggtgggaaaggttgact	1
AGGGAAAAAACGGTTGCGCT	NM_001005752	GJB3	agcgcaaccgttttttccct	1
AGGCTTGGGTGTCTCGGCTG	NM_175085	GART	cagccgagacacccaagcct	1
AGGCCCGTCACCTGTGATTC	NM_000422	KRT17	gaatcacaggtgacgggcct	1
AGGCCCCTTGACCAGGTGAG	NM_001287421	ZSCAN26	ctcacctggtcaaggggcct	1
AGGCCAGCCGCCCGAGCCGC	NM_001257191	DDX6	gcggctcgggcggctggcct	1
AGGCAATGAAGTAATTCTCT	NM_001185156	IL24	agagaattacttcattgcct	1
AGCTTAGGTAGAACAGTTCT	NM_001159726	TSPO2	agaactgttctacctaagct	1
AGCTTACAGAAGGGCAACCA	NM_032494	ZC3H8	tggttgcccttctgtaagct	1
AGCGCGAAGGGGTGAGTGAT	NM_152613	WBP2NL	atcactcaccccttcgcgct	1
AGCAGCGCTTTCGGAGACCC	NM_020232	PSMG2	gggtctccgaaagcgctgct	1
AGAAGTGTGGCAGAGAGCAA	NM_001270391	RASSF6	ttgctctctgccacacttct	1
ACTGGGAGGCAGGTTTTTCC	NM_080652	TMEM41A	ggaaaaacctgcctcccagt	1
ACTGCCACAATTTTCTAAAG	NM_001135771	RPN2	ctttagaaaattgtggcagt	1
ACTCTCTCCAGTGTCCTTTG	NM_004610	TCP10	caaaggacactggagagagt	1
ACTCGGCGAGAAAACCCCTC	NM_001145128	AK9	gaggggttttctcgccgagt	1
ACTCAAAGGCAAGTAGGTCC	NM_000861	HRH1	ggacctacttgcctttgagt	1
ACGGGGCGTGCGTGCGGGAG	NM_004852	ONECUT2	ctcccgcacgcacgccccgt	1
ACGGCATGGCCGCACCCATA	NM_007147	ZNF175	tatgggtgcggccatgccgt	1
ACCTGATCCACCGCCTTTCC	NM_004541	NDUFA1	ggaaaggcggtggatcaggt	1
ACCTCCTCTCCGCGCGTTCT	NM_003902	FUBP1	agaacgcgcggagaggaggt	1
ACCGATATACTGCATGATTC	NM_015915	ATL1	gaatcatgcagtatatcggt	1
ACCCCTGGAGGAAATTCTCG	NM_000521	HEXB	cgagaatttcctccaggggt	1
ACAGTCTTAACAGACGGGGT	NM_022046	KLK14	accccgtctgttaagactgt	1
ACAGGACCACCCGTAGTCAG	NM_001001683	MED11	ctgactacgggtggtcctgt	1
ACAGCCTCTGCCTGTCCTAT	NM_001286760	CERCAM	ataggacaggcagaggctgt	1
ACACACACGCACACCCGTCC	NM_052817	MID2	ggacgggtgtgcgtgtgtgt	1
AATGTAATAGACAGACGAAC	NM_213622	STAMBP	gttcgtctgtctattacatt	1
AATCGACGTTCATGTCTCTG	NM_022752	ZNF574	cagagacatgaacgtcgatt	1
AATCATTGACTGTTTACTCT	NM_001097616	GPR89C	agagtaaacagtcaatgatt	1
AAGCTGACTCCGCAGGAGCG	NM_001171182	CENPL	cgctcctgcggagtcagctt	1
AAGCTGAAACCTCAGCTTCT	NM_001113380	RGS4	agaagctgaggtttcagctt	1
AAGAGAGTGCATGAGGTTTC	NM_017956	TRMT12	gaaacctcatgcactctctt	1
AAGAAACAGGGAAAAGGTTT	NM_001193534	FBXL5	aaaccttttccctgtttctt	1
AACGTTTTCCCGCGTGGCTA	NM_175075	TDRP	tagccacgcgggaaaacgtt	1
AACGCAGCAGCCTTCTGCCG	NM_002097	GTF3A	cggcagaaggctgctgcgtt	1
AACATCTGCTTCTTGTTTTC	NM_006637	OR5I1	gaaaacaagaagcagatgtt	1
AACATATTTTACTTGGTCCC	NM_001206945	CSPG5	gggaccaagtaaaatatgtt	1
AAATGATGAGAAGCCGCACC	NM_080626	BRI3BP	ggtgcggcttctcatcattt	1
AAAGCCATCACAACAGAGAG	NM_031485	GRWD1	ctctctgttgtgatggcttt	1
AAAATAGGTTACAGGTAAGG	NM_173596	SLC39A5	ccttacctgtaacctatttt	1
AAAAGTAAACGCAGCCTTTC	NM_031263	HNRNPK	gaaaggctgcgtttactttt	1
AAAAACCGCCGCCACCGTTT	NM_001277173	RBM46	aaacggtggcggcggttttt	1

## Sheet: s3
Target sequence	Refseq ID	Gene Name	Reverse Complement	count
CCTCAGCCTGACGAGAGGCT	NM_175872	ZNF792	agcctctcgtcaggctgagg	5134786
CTAGGGGGCTTGAGGACTTG	NM_173689	CRB2	caagtcctcaagccccctag	4646695
TGCTAGTACGAATATCCCCG	NM_012343	NNT	cggggatattcgtactagca	718395
CCCACCTGCCACGTGCCCTC	NM_001199089	TDRD5	gagggcacgtggcaggtggg	438641
GCGGGACAGAGCTGTTGCCG	NM_005035	POLRMT	cggcaacagctctgtcccgc	399957
CCCGGTTAGCTCACTCCCTC	NM_153023	SPATA13	gagggagtgagctaaccggg	386093
CCCGAAAGCAGAGGCCTTCT	NM_020190	OLFML3	agaaggcctctgctttcggg	359744
TTTCTTTTCCCTCCCGAGTG	NM_002427	MMP13	cactcgggagggaaaagaaa	336981
CTTCCAGCTTCTTTGTGGTC	NM_001195520	LRCOL1	gaccacaaagaagctggaag	299722
GAGGGGCGGGAATCCCGCCG	NM_203400	RPRML	cggcgggattcccgcccctc	212776
GTCCGCGGGGCGTCTACCAG	NM_003342	UBE2G1	ctggtagacgccccgcggac	195552
AGCAACGTGACCTCGATCCC	NM_015089	CUL9	gggatcgaggtcacgttgct	165809
CAGCATGGAGCAGCTGAGGG	NM_001032392	PLGLB1	ccctcagctgctccatgctg	162522
CAGGTTGTCTTATAGGAGCT	NM_002952	RPS2	agctcctataagacaacctg	130037
GTCGTAGCTGGTTTTGTGAG	NM_012264	TMEM184B	ctcacaaaaccagctacgac	118945
CTGGACACTCTCTTAGGCCC	NM_001002877	THOC5	gggcctaagagagtgtccag	116507
GCAAAGCCTTGCCAAATTCC	NM_005047	PSMD5	ggaatttggcaaggctttgc	106138
CATGCCACTACACTCCATCC	NM_001174045	SPAM1	ggatggagtgtagtggcatg	92067
CCCGAATGTTAACTAGATTC	NM_015464	SOSTDC1	gaatctagttaacattcggg	92009
GAATCCACCTCGAGAGATAA	NM_001277378	C19orf67	ttatctctcgaggtggattc	87983
ACGTGGAGTTTCTCACTTTG	NM_001098615	PUS7L	caaagtgagaaactccacgt	67583
GCACACGTGTGCAGCAGCCT	NM_001611	ACP5	aggctgctgcacacgtgtgc	54673
GACCTGATAGGGCAGTTTCT	NM_153271	SNX33	agaaactgccctatcaggtc	49669
ACGGGGCGTGCGTGCGGGAG	NM_004852	ONECUT2	ctcccgcacgcacgccccgt	46480
CACTCGGTCTGAGAGGTCGG	NM_001098805	ANKRD20A4	ccgacctctcagaccgagtg	45290
GGCCGAACTGGGGAGCCCGC	NM_001037582	SCD5	gcgggctccccagttcggcc	43705
GCAAAGAGGTGGGGACACGG	NM_001278585	CORIN	ccgtgtccccacctctttgc	39538
AACTTTCTTTCTCTGTGGGG	NM_001031700	FAM198B	ccccacagagaaagaaagtt	33011
GCGAGGATACACCGAGCCGA	NM_004761	RGL2	tcggctcggtgtatcctcgc	30475
CCCAGAAAAGCGACGCTGGG	NM_003504	CDC45	cccagcgtcgcttttctggg	27568
GACAGCCATCCACCGGGGTG	NM_182492	LRP5L	caccccggtggatggctgtc	25221
TCACCTATTGAAGGACATCT	NM_001164261	PPIAL4D	agatgtccttcaataggtga	23575
AGGCAATGAAGTAATTCTCT	NM_001185156	IL24	agagaattacttcattgcct	21670
CCTCGCGGGCGCCGTCTCCA	NM_033481	FBXO9	tggagacggcgcccgcgagg	20747
CGGGATGATCCCTTGATCCC	NM_001099751	SYBU	gggatcaagggatcatcccg	18219
GGCTCGCGGGGCGGGGCTCG	NM_032477	MRPL41	cgagccccgccccgcgagcc	17555
GTTTACGCGAAGTCCGTTCC	NM_016052	RRP15	ggaacggacttcgcgtaaac	13962
GCCCGCCGCAGCTCCACCAG	NM_006594	AP4B1	ctggtggagctgcggcgggc	12911
GCCCCTCGGGCACTTCCGGG	NM_031434	TMUB1	cccggaagtgcccgaggggc	12782
ACCGCTACCACGCTGACTGG	NM_001256678	KIAA0391	ccagtcagcgtggtagcggt	11394
TGCTGCCATTCGCCCGGGTC	NM_006092	NOD1	gacccgggcgaatggcagca	10497
CATGTCAGCTCCTTGCCAGT	NM_003909	CPNE3	actggcaaggagctgacatg	10412
AGCTTCTTCAAGACCATGTG	NM_199135	FOXD4L3	cacatggtcttgaagaagct	10083
ATTTTGGTTGATCACGATTG	NM_199126	ZNF585A	caatcgtgatcaaccaaaat	10081
CCACAGGCCCGGATTGAGGC	NM_005211	CSF1R	gcctcaatccgggcctgtgg	9440
TATTACTGGATGCAAGTTCT	NM_152543	C4orf45	agaacttgcatccagtaata	9224
TTTCAAGGGGCAAGATGTGC	NM_001198899	YY1AP1	gcacatcttgccccttgaaa	7892
CAAAATCCAGAGACTAAATG	NM_199181	SOGA1	catttagtctctggattttg	6693
CCGGGCGCTCTGGTGCCTGG	NM_005458	GABBR2	ccaggcaccagagcgcccgg	6473
GCCTTGTAGCTGGTCATAGC	NM_001135773	SPATA2	gctatgaccagctacaaggc	5192
ATGGAAAATGTGGGAGGGAG	NM_000961	PTGIS	ctccctcccacattttccat	4402
GACGAGTTGAGTCTGTTCCT	NM_022743	SMYD3	aggaacagactcaactcgtc	4364
CTGGGGACAGGAGGGATCAA	NM_024686	TTLL7	ttgatccctcctgtccccag	3360
CGAGGCGCGGGCTGCATCAG	NM_001511	CXCL1	ctgatgcagcccgcgcctcg	3049
GATCGGGCTGTAGAGGAGGA	NM_004211	SLC6A5	tcctcctctacagcccgatc	2782
CTGGATCCAAATCAGGAGCA	NM_020661	AICDA	tgctcctgatttggatccag	2482
CCCTAGGAAGGGGACTGACC	NM_001287589	SLC50A1	ggtcagtccccttcctaggg	2311
TCTTTCCTTTTACGTCATCC	NM_007299	BRCA1	ggatgacgtaaaaggaaaga	1953
GCACCGTAGCAAGCAGCTGG	NM_001163524	ITPRIPL1	ccagctgcttgctacggtgc	1086
ATTTGTAAGGTCAACAGATG	NM_001286104	CLN3	catctgttgaccttacaaat	1021
GGATAGAGAGTTGACTGTTC	NM_001248000	SET	gaacagtcaactctctatcc	992
GCCAGGAAGCTCAAACTGGG	NM_001282483	PRKG2	cccagtttgagcttcctggc	990
AAGCCTGGCTTAACACTTCC	NM_203297	TRIM7	ggaagtgttaagccaggctt	983
GGAGTCTCACTTTGTCTCCC	NM_005841	SPRY1	gggagacaaagtgagactcc	964
TGCTAGACTTGGCCTCAACC	NM_178516	EXOC3L1	ggttgaggccaagtctagca	883
TCCGCTTTGTGCACTGGGTG	NM_001190463	CTH	cacccagtgcacaaagcgga	873
AATTGCCGCTGCTTTTTATC	NM_001149	ANK3	gataaaaagcagcggcaatt	862
ATAGCCCTGGCTGGGCCTCT	NM_000425	L1CAM	agaggcccagccagggctat	806
CTCCATGCCCATCCTCATTG	NM_001040663	GAGE1	caatgaggatgggcatggag	804
GGGAGGTGAATGTAAAGCCG	NM_000348	SRD5A2	cggctttacattcacctccc	796
TAAGCCCTGGGGGCTTCCCC	NM_000595	LTA	ggggaagcccccagggctta	770
CCCTCGCTAGGGTGCTGTAC	NM_025214	CCDC68	gtacagcaccctagcgaggg	766
TCCCGACGCCTCCGAGCAGC	NM_022970	FGFR2	gctgctcggaggcgtcggga	730
ATGATTATCCGCCCCCGCGT	NM_001080955	PLAGL1	acgcgggggcggataatcat	706
GGTTGGAGCACAGCAGTTAA	NM_032631	HDGFRP2	ttaactgctgtgctccaacc	635
TTCACCCCTAGACACTGCCG	NM_198954	NUDT1	cggcagtgtctaggggtgaa	626
CGGCGGGCGGGATCAGCGCA	NM_005148	UNC119	tgcgctgatcccgcccgccg	576
CCTACACTATTGCCTTGGGA	NM_003540	HIST1H4F	tcccaaggcaatagtgtagg	569
GGGCGGAACGGAGGCAGGAT	NM_013313	YPEL1	atcctgcctccgttccgccc	553
TTTGAGAGCCAGAGAACGCG	NM_001288778	E4F1	cgcgttctctggctctcaaa	539
CAGTGGGAGTTAGGTGGAAT	NM_001198779	CUL2	attccacctaactcccactg	520
GGAGAGGGTGGGAGGGTTTC	NM_004564	PET112	gaaaccctcccaccctctcc	517
AGCACACGCTTACAAGTTTA	NM_001242811	ANKRD6	taaacttgtaagcgtgtgct	512
GTGTCAGCGCACCTCCCACG	NM_145720	TIGD4	cgtgggaggtgcgctgacac	505
TGGCAGCAAGGAGCCCGCAG	NM_001165920	SERPINF2	ctgcgggctccttgctgcca	498
TCTGAGAGACCCGGCGGCGA	NM_014496	RPS6KA6	tcgccgccgggtctctcaga	490
AGGGCGATCCGCTCCCGCCG	NM_020822	KCNT1	cggcgggagcggatcgccct	483
AGCCAAGCGCTGCCCCTCCC	NM_001144952	SDK2	gggaggggcagcgcttggct	466
ACCGGACCCGCGCTCACGGC	NM_001277817	YTHDF3	gccgtgagcgcgggtccggt	457
GGGTGAGGCGGGACGGAGTT	NM_207037	TCF12	aactccgtcccgcctcaccc	445
GGGGCGCTCCTAGTAAAGCT	NM_004864	GDF15	agctttactaggagcgcccc	439
TATTTTCCAAGGAATCGGGA	NM_001128834	PLP1	tcccgattccttggaaaata	384
GGCTGCTCGGGAGCCGGAGC	NM_033164	FGF8	gctccggctcccgagcagcc	374
CGCCGGCATGACGGCATTCC	NM_194449	PHLPP1	ggaatgccgtcatgccggcg	374
GCTGGTAGGAACTCAGGATT	NM_003598	TEAD2	aatcctgagttcctaccagc	371
GCGTCTTTCAAAGGTCTTCT	NM_001130851	CDKN3	agaagacctttgaaagacgc	367
ACTGGGGCCCATTTGCTCCC	NM_153676	USH1C	gggagcaaatgggccccagt	326
CGCGGGCGGGCTGCCACATG	NM_006103	WFDC2	catgtggcagcccgcccgcg	316
GGGGGCGGAGCTGTGCACTA	NM_014371	AKAP8L	tagtgcacagctccgccccc	307
GGGAGCACTGAGCTCTGCTT	NM_022048	CSNK1G1	aagcagagctcagtgctccc	297
TTTGTTTCCTGAGCCCTTAC	NM_033135	PDGFD	gtaagggctcaggaaacaaa	292
ATGCCCGAGAGCGCGTCGCG	NM_016930	STX18	cgcgacgcgctctcgggcat	284
AAGAATGTTATTGGACATTC	NM_176889	TAS2R20	gaatgtccaataacattctt	284
CACTGCCGCCTACTCCCAGC	NM_001135998	NDUFB11	gctgggagtaggcggcagtg	274
TCGAGGCCTGGCAGCCATCT	NM_001416	EIF4A1	agatggctgccaggcctcga	273
AGCCTTCACGACCACCAGCA	NM_013430	GGT1	tgctggtggtcgtgaaggct	272
GGCGGCGGAGACCACGCTTC	NM_017994	TMEM248	gaagcgtggtctccgccgcc	266
AGAGGAAATGTCTTCCTGAA	NM_001278374	MPP2	ttcaggaagacatttcctct	260
CCGTGGCCTAATGGGAGTTG	NM_005858	AKAP8	caactcccattaggccacgg	258
GTGACAATTCAGCAGAGGTC	NM_145800	SEPT6	gacctctgctgaattgtcac	253
AAACGAAGGCTGCAAAAAGC	NM_002719	PPP2R5C	gctttttgcagccttcgttt	243
GAACAAAGACGACCAGCTTC	NM_001286104	CLN3	gaagctggtcgtctttgttc	228
GAGTGGAGAGAAGTGAAAGC	NM_033364	MAATS1	gctttcacttctctccactc	225
GGAGCGCGCTGAGCGTGTGC	NM_001136218	TMEM51	gcacacgctcagcgcgctcc	224
CAGAACAACACAGTTGTGTC	NM_001115131	C6	gacacaactgtgttgttctg	223
AAGGATGTAGAATAGGCACC	NM_004345	CAMP	ggtgcctattctacatcctt	217
ATTGCAAAGACTTCAGTTAG	NM_003221	TFAP2B	ctaactgaagtctttgcaat	212
GTGAAGGCGGCGACCGAAAG	NM_001407	CELSR3	ctttcggtcgccgccttcac	211
TGGGAAGTGGCAACGAAGCG	NM_138443	HAUS1	cgcttcgttgccacttccca	203
TCCTGCAGATCTCCAAACCG	NM_001099439	EPHA10	cggtttggagatctgcagga	203
GGTGGCCGAACGTCGCTTTC	NM_002997	SDC1	gaaagcgacgttcggccacc	197
CAATGGTCGGTGGCCCGGGA	NM_001128228	TPRN	tcccgggccaccgaccattg	190
CGAGTGTCTACTCCAAGACC	NM_176822	NLRP14	ggtcttggagtagacactcg	188
GTGTAGTCCTTTAGAGCCTC	NM_021616	TRIM34	gaggctctaaaggactacac	184
AGTAGAAATGTATTCCCGCC	NM_001085480	FAM162B	ggcgggaatacatttctact	181
CTCAGTTTGGGAGATTTGGA	NM_001256312	STK3	tccaaatctcccaaactgag	180
TGGTAAGGCTATGAAGTGGG	NM_005337	NCKAP1L	cccacttcatagccttacca	171
CAGCGCCTCCGGGAGGGCCT	NM_006885	ZFHX3	aggccctcccggaggcgctg	170
CCATGGTGAGTGCGGCCTTC	NM_001190233	DNAJC19	gaaggccgcactcaccatgg	169
GAACCAATCAGAGCGTCCAC	NM_005035	POLRMT	gtggacgctctgattggttc	168
GAACATTTCAGTTTCCCACT	NM_001282600	CTNNA2	agtgggaaactgaaatgttc	167
CTCCGCCGCAGTGAGAGGGG	NM_021076	NEFH	cccctctcactgcggcggag	163
CTGGACCCCAAATGACCTCT	NM_001278498	ADORA2A	agaggtcatttggggtccag	162
TCTCTGACAGGGTGAGCAGC	NM_178828	SPATA31E1	gctgctcaccctgtcagaga	155
TAGGAGCCGAGGGGGCGGAG	NM_014326	DAPK2	ctccgccccctcggctccta	153
CTCTCCCGAGCAACTCTGCG	NM_001278238	PTPN5	cgcagagttgctcgggagag	152
AGGTGGAGGTGGCGCTGAAG	NM_001281956	CSMD2	cttcagcgccacctccacct	152
TGCTGTTATCTTAAATGTGG	NM_173648	CCDC141	ccacatttaagataacagca	143
TTAATCTGCACAAAAGAGTT	NM_022150	NPVF	aactcttttgtgcagattaa	142
AGTCACTTCTCAATGAAGAT	NM_001170570	CXorf56	atcttcattgagaagtgact	142
AACCCAGCCCTCGGTCCTGG	NM_001166108	PALLD	ccaggaccgagggctgggtt	141
GAAGCGGGCAGGGCGGGACG	NM_001161330	SSH1	cgtcccgccctgcccgcttc	140
GCGCAGCCGAGGCGGGACCC	NM_001243342	CCDC40	gggtcccgcctcggctgcgc	139
TACCACCTGCAGTTATCCAG	NM_173856	VN1R2	ctggataactgcaggtggta	138
CTCCCACCCCGGGGCTGGGC	NM_001243812	CACNA1B	gcccagccccggggtgggag	138
AAGCTGCGGAGCCGCGTGTG	NM_152999	STEAP2	cacacgcggctccgcagctt	138
GGTCCTGGACCCTCCATCTG	NM_020406	CD177	cagatggagggtccaggacc	137
GCGGGCAGCTCCGCAGCAGG	NM_001178005	BHMT2	cctgctgcggagctgcccgc	135
GTCGGGCGGCGGCCGCGCTG	NM_153355	NKAIN2	cagcgcggccgccgcccgac	132
CTAGCGGCCCTTGGCCGGCC	NM_032638	GATA2	ggccggccaagggccgctag	130
AGACACAGGTAACCCTCAGG	NM_001163380	RAB2B	cctgagggttacctgtgtct	130
GGCTATGACAAGGGCTGCGT	NM_001146017	TJAP1	acgcagcccttgtcatagcc	129
ACCAGGCGCCGGGGCTGAAG	NM_001289145	FAM110A	cttcagccccggcgcctggt	129
TGATGAGTGCTAAAGAGGAA	NM_001242815	C2orf91	ttcctctttagcactcatca	128
CTGCTTCCCTGCAAGGGCCC	NM_001159391	GUK1	gggcccttgcagggaagcag	128
AGACATCGGGCGCATGTTAG	NM_207404	ZNF662	ctaacatgcgcccgatgtct	128
GAGAAGGCGCGTGACCCCGG	NM_198920	UBE3D	ccggggtcacgcgccttctc	127
AGGCCGGCGTCTTCCTCCCT	NM_001253793	SMIM22	agggaggaagacgccggcct	126
GCATCCAAGCCGCCGTCGTT	NM_139174	ADAD2	aacgacggcggcttggatgc	125
ACAGCAACTATTCAGCTGCG	NM_001165418	SLC25A11	cgcagctgaatagttgctgt	124
GCGCCATCACCGGCAAGCAG	NM_133635	POFUT2	ctgcttgccggtgatggcgc	123
TTTGCAGAAACCGTTCCTAG	NM_001278320	MS4A13	ctaggaacggtttctgcaaa	121
CGTTGGCCTCCATCGACTGT	NM_004045	ATOX1	acagtcgatggaggccaacg	119
GCCCTGCCCCCCGCCCTTAG	NM_138454	NXNL1	ctaagggcggggggcagggc	118
CGAGAAGAATAATGAGAACT	NM_005038	PPID	agttctcattattcttctcg	117
CCTGCTGCAGGGTGGGGCGC	NM_006681	NMU	gcgccccaccctgcagcagg	117
CCCACCCGCGGAGCAGAGCG	NM_001015887	IGSF11	cgctctgctccgcgggtggg	116
TGCACTGCGTGGAAAAACCC	NM_001204387	DLG1	gggtttttccacgcagtgca	115
GTTCTGCTTTCTCCTGCTCC	NM_006125	ARHGAP6	ggagcaggagaaagcagaac	115
GTGGGGCGCCGGTTCCCAGC	NM_001136050	DHRS1	gctgggaaccggcgccccac	115
CGGCCCTCAGGTCGCTGCTG	NM_001244572	BID	cagcagcgacctgagggccg	115
AACCTGCGCCCTCCGGATCT	NM_001143782	FKBP11	agatccggagggcgcaggtt	115
GGGGCAGATGTAGTTCCTAA	NM_001204160	SPHK2	ttaggaactacatctgcccc	114
GGGCGCAGGTGCGGGGACAC	NM_001101391	LINGO3	gtgtccccgcacctgcgccc	114
GCTCTCGTTTCAGGCCTCCA	NM_031965	GSG2	tggaggcctgaaacgagagc	114
CCCTTGGCACACGGAGCGAC	NM_031924	RSPH3	gtcgctccgtgtgccaaggg	114
AAACTTTATTGTCAGCTTCC	NM_016039	C14orf166	ggaagctgacaataaagttt	114
TGTTTTGGTCCCGGGGGGCG	NM_199344	SFT2D2	cgccccccgggaccaaaaca	113
TCCGCCTTTGGATCCGCCAA	NM_013334	GMPPB	ttggcggatccaaaggcgga	113
ACATGTCAACTTATTAGGAT	NM_024539	RNF128	atcctaataagttgacatgt	113
TCCTCTCCGGCGCCCGCGCG	NM_006242	PPP1R3D	cgcgcgggcgccggagagga	112
GACACTGATCAAAATCAACT	NM_001167959	TMEM178A	agttgattttgatcagtgtc	112
AAACTGGGGGCTTGAATGCC	NM_030651	PRRT1	ggcattcaagcccccagttt	112
GTGAACGTGACCGCCACCGA	NM_001098540	HPSE	tcggtggcggtcacgttcac	111
GCTAGCTCCCCCCGCCTCTG	NM_001878	CRABP2	cagaggcggggggagctagc	111
AGTGGGGCTCCACTCACCCC	NM_001113382	FER1L5	ggggtgagtggagccccact	111
GACATTAATTCTGATTGTAG	NM_145304	C7orf33	ctacaatcagaattaatgtc	110
CCGGGGCAGCGCTTTCCTGA	NM_145059	FUK	tcaggaaagcgctgccccgg	110
GTAAGGGTGATGTCGGCTCG	NM_001166012	ZSCAN30	cgagccgacatcacccttac	109
GGTCTCACGCAGCAACCCTG	NM_001242698	LOC100130357	cagggttgctgcgtgagacc	109
TGGGACGCAGAAGGCGTGTT	NM_020642	AKIP1	aacacgccttctgcgtccca	108
GGGAGCGGCCGCGCGGACCT	NM_030786	SYNC	aggtccgcgcggccgctccc	108
GGAAGGAGGGCGCAGGGGCG	NM_003467	CXCR4	cgcccctgcgccctccttcc	108
TCTACCCGGGCATCGTGCCC	NM_000091	COL4A3	gggcacgatgcccgggtaga	107
GGCCCCGGGCTTGGTGCCCC	NM_006836	GCN1L1	ggggcaccaagcccggggcc	107
AAAGCCATCACAACAGAGAG	NM_031485	GRWD1	ctctctgttgtgatggcttt	107
TCGTTCGCGGAGCGGGGCCA	NM_001242875	ELP2	tggccccgctccgcgaacga	105
TCCCTTTCTCAAGGCCTGCG	NM_001079536	ART5	cgcaggccttgagaaaggga	105
GTACAGGTGCAGGTACAGGT	NM_001286266	MRS2	acctgtacctgcacctgtac	105
GGTCCACCTTTCCCGGTCCC	NM_001291447	SALL2	gggaccgggaaaggtggacc	105
CTTGGCGGCGTAGAGCGCCA	NM_145037	NXPE3	tggcgctctacgccgccaag	105
CCAGGACCGGGCTGATGCCG	NM_001287013	GLIPR2	cggcatcagcccggtcctgg	105
GGCGGAGGGGCTGCGAGCCC	NM_030968	C1QTNF1	gggctcgcagcccctccgcc	104
TCCAGGCCGGCTCCACTTCC	NM_001145137	CPT1B	ggaagtggagccggcctgga	103
GGACAGCCCTGACCTCCGAG	NM_001267612	GPR161	ctcggaggtcagggctgtcc	103
CGGAGATGCGTCCCCCTCCC	NM_032582	USP32	gggagggggacgcatctccg	103
AGGCCGCTCGCGTTGCATGC	NM_017814	TMEM161A	gcatgcaacgcgagcggcct	103
TGGTACTAAAGTAGCCTGGG	NM_006652	SPINT3	cccaggctactttagtacca	102
GGGGTGTTCGCGGTTGGTGG	NM_201402	USP17L2	ccaccaaccgcgaacacccc	102
GCACTGGGTCTTTGCTTGGT	NM_178130	NME9	accaagcaaagacccagtgc	102
CGGTACGAGACGGCTCACCT	NM_134324	TARBP2	aggtgagccgtctcgtaccg	102
ATCCGCCACGCACGTGCACG	NM_014673	EMC2	cgtgcacgtgcgtggcggat	102
ACAGCTCCTGCAACCTTGCC	NM_001142459	ASB10	ggcaaggttgcaggagctgt	102
AAACGGTGGGCTGGGCGAAG	NM_024943	TMEM156	cttcgcccagcccaccgttt	102
GGGATCTTTGGTGGCCTCCG	NM_002354	EPCAM	cggaggccaccaaagatccc	101
GCCTGCGTGGGTCGCGCAGA	NM_020848	KIAA1462	tctgcgcgacccacgcaggc	101
CCCTGCGCGCGGCAACATGG	NM_001031672	CYB5RL	ccatgttgccgcgcgcaggg	101
GCGAATGCTCAGACCGTGCT	NM_017739	POMGNT1	agcacggtctgagcattcgc	100
ATGCGAATACCACTTGGCCC	NM_001165032	RNF182	gggccaagtggtattcgcat	100
ACGGCAGCACCTGCAAGGGT	NM_018477	ACTR10	acccttgcaggtgctgccgt	100
GCAGACAGCTCCTCGCGCTC	NM_004571	PKNOX1	gagcgcgaggagctgtctgc	99
TGCAGATGGAGCCAGCACCC	NM_003104	SORD	gggtgctggctccatctgca	98
TGATCTGGGGTGCGGGGCGG	NM_001007533	PPP1R27	ccgccccgcaccccagatca	98
CTCGCGCCGCCCGAGGCCCC	NM_144669	GLT1D1	ggggcctcgggcggcgcgag	98
CGTGCACCTCAACGCGTCGC	NM_024613	PLEKHF2	gcgacgcgttgaggtgcacg	98
TCGCTCTCCGCCTGGGCACT	NM_175623	RAB3IP	agtgcccaggcggagagcga	97
CCCAGGCGCTCGCCGGCTCC	NM_181708	BCDIN3D	ggagccggcgagcgcctggg	97
CCAGGGTCAAGTGGCTTCCC	NM_033183	CGB8	gggaagccacttgaccctgg	97
GGCTGGCTGGGAGGACGCCA	NM_001113361	TBC1D14	tggcgtcctcccagccagcc	96
GGCTCGAAGCGGACCTGCCC	NM_001278310	DNAJB14	gggcaggtccgcttcgagcc	96
GAGGTCAACTGACGTGGGCG	NM_014419	DKKL1	cgcccacgtcagttgacctc	96
GTGAGAGTCGAGATGTCCCC	NM_080610	CST9L	ggggacatctcgactctcac	95
GGTCGAGAGGGAGTCGAGGA	NM_030625	TET1	tcctcgactccctctcgacc	95
GGGTCACGTGAGGCGGGCCC	NM_018444	PDP1	gggcccgcctcacgtgaccc	95
GGCTCAGGGTCCCAGAGCTG	NM_001256795	LOC100129083	cagctctgggaccctgagcc	95
GAAATAGATCAATGGGGAAA	NM_004690	LATS1	tttccccattgatctatttc	95
CTTGTTTGGAGCATGTTGTC	NM_178434	LCE3C	gacaacatgctccaaacaag	95
CTGCTTGCTTCTTCCAGCAT	NM_019029	CPVL	atgctggaagaagcaagcag	95
CCGGCTGGAGAGGCGCCTCG	NM_015567	SLITRK5	cgaggcgcctctccagccgg	95
CTGCAGAGAGAGAGAAGCCC	NM_001001412	CALHM1	gggcttctctctctctgcag	94
CGCCGCTGTTCTCGCGAGCG	NM_004136	IREB2	cgctcgcgagaacagcggcg	94
CCCCTCCCGGCGCGGATGCC	NM_001282697	FAM107B	ggcatccgcgccgggagggg	94
AGGGACCACTCAGGCACCCC	NM_178526	SLC25A42	ggggtgcctgagtggtccct	94
TGCGAGCCCGGGCCACGATT	NM_178865	SERINC2	aatcgtggcccgggctcgca	93
GCCGGCGTCACCGCTACGTG	NM_006574	CSPG5	cacgtagcggtgacgccggc	93
CACGCCCGGCACGCAGGCGC	NM_198273	LYSMD3	gcgcctgcgtgccgggcgtg	93
AAGGGGAGAGGAAGCGAGCG	NM_001032280	TFAP2A	cgctcgcttcctctcccctt	93
GGGTTCCCAGGCCCTGCCTA	NM_032849	MEDAG	taggcagggcctgggaaccc	92
GCGGCCGCCGTCGTTGGGGG	NM_001284230	MAP3K9	cccccaacgacggcggccgc	92
CGGCGTGAGCGTAAGTTCGG	NM_001270945	LOC643355	ccgaacttacgctcacgccg	92
CCCTGACACACACACCACCA	NM_001242704	ZNF385C	tggtggtgtgtgtgtcaggg	92
CAGGTTGAGTCGGGTAAACC	NM_001243895	TPD52L2	ggtttacccgactcaacctg	92
ACTCTGGGCGCTGCTGACCC	NM_001291459	LOC101060376	gggtcagcagcgcccagagt	92
GTCAGACAGGTTCGACAGGT	NM_020387	RAB25	acctgtcgaacctgtctgac	91
GCTCAATGAGGGTGGTGGGT	NM_005491	MAMLD1	acccaccaccctcattgagc	91
GCGCTCTCGCTGCGTTCCAG	NM_004075	CRY1	ctggaacgcagcgagagcgc	91
CCAGCTGCTAAGTGGAATCT	NM_001289610	SYTL2	agattccacttagcagctgg	90
CCAGACATCCCCGTTTAAAG	NM_001289005	LSP1	ctttaaacggggatgtctgg	90
CACTAGGCCGCCGCCAGCCC	NM_001806	CEBPG	gggctggcggcggcctagtg	90
CACAGGCACCCCTCCCGCCC	NM_052858	MARVELD3	gggcgggaggggtgcctgtg	90
AGGAAACAGGGACTGGGGCG	NM_178564	NRBP2	cgccccagtccctgtttcct	90
TGCGGACGCAGGAAGGGGCC	NM_032898	CEP19	ggccccttcctgcgtccgca	89
TCAAACCATGCTTTACAGCC	NM_014489	PGAP2	ggctgtaaagcatggtttga	89
GGACGCTGCGGACGCGGAAC	NM_016252	BIRC6	gttccgcgtccgcagcgtcc	89
GCCTCGTCGGTGGGCGACAC	NM_001242790	BRF1	gtgtcgcccaccgacgaggc	89
GATTTTTGTGGGAGCAAACA	NM_001190919	THRA	tgtttgctcccacaaaaatc	89
TTCGGGGTCAGCGGCGCTTG	NM_005723	TSPAN5	caagcgccgctgaccccgaa	88
GGCGCAGCAGACTCGAAGCC	NM_016208	VPS28	ggcttcgagtctgctgcgcc	88
GCGTCTGAGGCCAGAGGACT	NM_144710	SEPT10	agtcctctggcctcagacgc	88
CCCGCACTCAAGGAGGTCTT	NM_001145413	NFE2L2	aagacctccttgagtgcggg	88
CACATGGCCAGAGGCGCCCT	NM_001161364	NPTN	agggcgcctctggccatgtg	88
CACAGATGGTGCCCAGCACG	NM_020873	LRRN1	cgtgctgggcaccatctgtg	88
GTATCTGTGGGAGGAGACCA	NM_001010906	NUGGC	tggtctcctcccacagatac	87
GGTTCGGCTCACTCCCTGTG	NM_020947	TLDC1	cacagggagtgagccgaacc	87
GGTTATGGCTAGGCGCGCAC	NM_032997	ZWINT	gtgcgcgcctagccataacc	87
CTACATGTCCCATGACGCTC	NM_001253382	RPL15	gagcgtcatgggacatgtag	87
CGGGCCGGCCAATCCGCGAC	NM_001277335	RASA4B	gtcgcggattggccggcccg	87
CCCCCTCCCGCGCACCGCGG	NM_002736	PRKAR2B	ccgcggtgcgcgggaggggg	87
ATCCTGGCTGAACAGAGTCC	NM_006228	PNOC	ggactctgttcagccaggat	87
ATCCCGAATGGGCACCCTAG	NM_001254738	RND3	ctagggtgcccattcgggat	87
AGAAAGGAAACAGCGGTCCG	NM_080732	EGLN2	cggaccgctgtttcctttct	87
ACATAAAAGGGGGCCGGGTG	NM_001161528	LRRD1	cacccggcccccttttatgt	87
TCCTTCCTGCAGTCGCGGTC	NM_024094	DSCC1	gaccgcgactgcaggaagga	86
GGAAGGGGCTGGGCTCTATT	NM_001282625	LMNA	aatagagcccagccccttcc	86
GCGCCCCATTGCCTGGCACG	NM_001277353	LOC152586	cgtgccaggcaatggggcgc	86
CTGGTGAGCGCGGTGCTGCG	NM_015540	RPAP1	cgcagcaccgcgctcaccag	86
AGGGTCTCACTCTGTCCACC	NM_001005193	OR7G2	ggtggacagagtgagaccct	86
ACGCCCAGTGCATGGTGAGC	NM_001278638	FLT3LG	gctcaccatgcactgggcgt	86
ACAGGCCTCCAGACCCGGGC	NM_001253389	ISYNA1	gcccgggtctggaggcctgt	86
TACTCCCACCCCTGGGCGCG	NM_012398	PIP5K1C	cgcgcccaggggtgggagta	85
CGTTTGGGAAGGCGCGGTCC	NM_052864	TIFA	ggaccgcgccttcccaaacg	85
AGTGAAGAGGGGTCAATGTG	NM_021078	KAT2A	cacattgacccctcttcact	85
ACAATGCTTTTTGTCCTCAC	NM_201648	GLYAT	gtgaggacaaaaagcattgt	85
GGCTTCTAACGCGTCCACCA	NM_001172131	HCK	tggtggacgcgttagaagcc	84
GGACCCAGGAGGGGTTCAAG	NM_001282305	STK25	cttgaacccctcctgggtcc	84
GGAAATGAGAATGGCGCCGC	NM_152544	TRMT44	gcggcgccattctcatttcc	84
GCCCTGAGAAGGGCTGACTT	NM_023930	KCTD14	aagtcagcccttctcagggc	84
GAGCCCGAACGCGACGGGGC	NM_012120	CD2AP	gccccgtcgcgttcgggctc	84
CCCCCAGGAGGAGGGATTTG	NM_033274	ADAM19	caaatccctcctcctggggg	84
ATCCGGGCGGCCTGTAGGCC	NM_014051	TMEM14A	ggcctacaggccgcccggat	84
TGCGGTGATTCCCAGCGGCG	NM_016228	AADAT	cgccgctgggaatcaccgca	83
GTGCGTGGGCGCCCCTGCTG	NM_198075	LRRC56	cagcaggggcgcccacgcac	83
GGGGCGGGGCTGAAAGCGCG	NM_003502	AXIN1	cgcgctttcagccccgcccc	83
GGAAGGTGCGGCAGGCTGTT	NM_020170	NCLN	aacagcctgccgcaccttcc	83
CTCTGCGATCCTCGTTGGAG	NM_001193552	ZNF850	ctccaacgaggatcgcagag	83
ATCACAATGCAAGGGCCCAG	NM_177525	MEST	ctgggcccttgcattgtgat	83
ACGCAGGCCCAAATTGGAAT	NM_001098798	TOX2	attccaatttgggcctgcgt	83
GGGGGTCCGGGCCAGGTCTC	NM_014972	TCF25	gagacctggcccggaccccc	82
GGGCGATGCGCGAGGCCTGC	NM_025112	ZXDC	gcaggcctcgcgcatcgccc	82
GGGAGAGACGAACCGAGTCT	NM_001102605	IMPDH1	agactcggttcgtctctccc	82
GCGGGCCATCGGGTTTTTTT	NM_022061	MRPL17	aaaaaaacccgatggcccgc	82
GCGGAAGTAGCTCGGAGAGA	NM_001286626	RNPS1	tctctccgagctacttccgc	82
GCCTCGGCCTTCTGAGTAGC	NM_173858	VN1R5	gctactcagaaggccgaggc	82
CCGGGCCACAGCGAGCTCGG	NM_144581	L3HYPDH	ccgagctcgctgtggcccgg	82
CCCCCTATAGACAGGTCATC	NM_002023	FMOD	gatgacctgtctataggggg	82
ATGGTCGCTGTCCCTCCCGC	NM_004975	KCNB1	gcgggagggacagcgaccat	82
GCTTTTCCTTTGCGACTGCG	NM_000451	SHOX	cgcagtcgcaaaggaaaagc	81
GCCTGAGCCACGGCCAGGCC	NM_002346	LY6E	ggcctggccgtggctcaggc	81
CAGCACGGCCTTGTTTCCCA	NM_203305	FAM102A	tgggaaacaaggccgtgctg	81
ACGAAGGTCGAGGACTTTCT	NM_024611	NARG2	agaaagtcctcgaccttcgt	81
TGGCAGCGGACACAGACCGT	NM_145032	FBXL13	acggtctgtgtccgctgcca	80
TGAAGACGCGGGGGAAGCTT	NM_000062	SERPING1	aagcttcccccgcgtcttca	80
TCTTTCCCCTGCCCGACCGA	NM_001291501	SMC1B	tcggtcgggcaggggaaaga	80
GTGCCGGCGGCTGCGGGTGG	NM_001173984	BRD7	ccacccgcagccgccggcac	80
GGAGGCCATCTCCCTGCTTC	NM_003656	CAMK1	gaagcagggagatggcctcc	80
CATTCGCTCAAGTCCACATC	NM_001012413	SGOL1	gatgtggacttgagcgaatg	80
ACTGGGGGACCCACCCTGCG	NM_001136001	ABL2	cgcagggtgggtcccccagt	80
TTCTGGGAAAAATGCTTCTT	NM_003482	KMT2D	aagaagcatttttcccagaa	79
GGCAACGCCTTTGGCAAATT	NM_198795	TDRD1	aatttgccaaaggcgttgcc	79
GACAAAAGGTTTGAAGTCCC	NM_015012	TMEM41B	gggacttcaaaccttttgtc	79
CTGCGAGCTGGGCCACTCAG	NM_001152	SLC25A5	ctgagtggcccagctcgcag	79
CGGGCAGTGGCGCACCCAGC	NM_001077445	JADE3	gctgggtgcgccactgcccg	79
CGGGAACGGAGAGGACCCCT	NM_014314	DDX58	aggggtcctctccgttcccg	79
CCCTGGGCACGGGGCAGAAT	NM_001543	NDST1	attctgccccgtgcccaggg	79
TTCATTCAGTCTCGGCCCCT	NM_006372	SYNCRIP	aggggccgagactgaatgaa	78
TTAGCTCCGTCCGCCTCCAT	NM_001382	DPAGT1	atggaggcggacggagctaa	78
TCTTCCACGCTCTGATGCCC	NM_001287349	ZNF852	gggcatcagagcgtggaaga	78
GCGGGCTCTGCTCTTCTTTA	NM_000441	SLC26A4	taaagaagagcagagcccgc	78
GCCGGGTCTGCAGCGGTCCC	NM_003953	MPZL1	gggaccgctgcagacccggc	78
CTCCAAGTCCCACAGTGCCA	NM_006289	TLN1	tggcactgtgggacttggag	78
CCCTAAGACCGCTGCGATCC	NM_000852	GSTP1	ggatcgcagcggtcttaggg	78
ACCGCGCGGGAAAGCTCTGG	NM_015965	NDUFA13	ccagagctttcccgcgcggt	78
TGTTGGCTTGAGGGTCCATT	NM_032799	ZDHHC12	aatggaccctcaagccaaca	77
GGGCACTTAGGGAGAGGCGA	NM_001272039	CDK5RAP2	tcgcctctccctaagtgccc	77
GATAGTGGGCAAAAGAAGGA	NM_003653	COPS3	tccttcttttgcccactatc	77
GACTGAAGAGCCTGCGAGAG	NM_001083	PDE5A	ctctcgcaggctcttcagtc	77
TGTTTCCTCCCACAATGCCT	NM_080677	DYNLL2	aggcattgtgggaggaaaca	76
TGCACGCACGGATACCGCGA	NM_018946	NANS	tcgcggtatccgtgcgtgca	76
GGAAGTTTCCAGTGTAGCTG	NM_000029	AGT	cagctacactggaaacttcc	76
GCCGCGGTGCGAAGTCCGGG	NM_015982	YBX2	cccggacttcgcaccgcggc	76
CTCGCGTCCTCGACCTCTGC	NM_001031847	CPT1A	gcagaggtcgaggacgcgag	76
CCTAACCCAAGGAATATTAG	NM_178003	PPP2R4	ctaatattccttgggttagg	76
ATCAGCCCCTCTTGGCGTTC	NM_020451	SEPN1	gaacgccaagaggggctgat	76
TGGGACCAGTCTTCACCCCC	NM_001109659	C16orf92	gggggtgaagactggtccca	75
TGCTGGCCGTCGTGTGAGCA	NM_001135821	FDPS	tgctcacacgacggccagca	75
TCGAAACGCAGTGGAGGCTG	NM_182521	ZSWIM2	cagcctccactgcgtttcga	75
TCCTAATGGGTAGCAATTTT	NM_005813	PRKD3	aaaattgctacccattagga	75
GGCCCGGACGTGTGCTGCGC	NM_001172895	CAV1	gcgcagcacacgtccgggcc	75
GGCCACCGCGCCTCCCCCGT	NM_001025089	CELF4	acgggggaggcgcggtggcc	75
GGAGAACTCTATGTTCTTCC	NM_194359	RNF41	ggaagaacatagagttctcc	75
GGAATCGCCTCCTGGCAGGC	NM_001288629	EPHA7	gcctgccaggaggcgattcc	75
CTGCTGTGTAGATTGTGAGG	NM_001256277	RAB34	cctcacaatctacacagcag	75
CCGAGAACTGCCAAAGAAGC	NM_024896	ERMP1	gcttctttggcagttctcgg	75
AGGAGTGGACCGGCTTCACG	NM_006711	RNPS1	cgtgaagccggtccactcct	75
ACAGCACCTTCCTGGGGCCC	NM_001270550	MDK	gggccccaggaaggtgctgt	75
GTGGGCTGGGGTTGATGAGA	NM_000417	IL2RA	tctcatcaaccccagcccac	74
GGGGACGTGAGGAAGGGGCT	NM_080552	SLC32A1	agccccttcctcacgtcccc	74
GCAGAGAATTTTGCAACACG	NM_020817	KIAA1407	cgtgttgcaaaattctctgc	74
CCGTGTGTTGTTCTACCCTT	NM_080659	C11orf52	aagggtagaacaacacacgg	74
AGAGCAGCAGGGCTGTCCTT	NM_002934	RNASE2	aaggacagccctgctgctct	74
ACAGACCCTCTTTGTCACTC	NM_001020820	MYADM	gagtgacaaagagggtctgt	74
AACGTGAAATGTCACACTAG	NM_001272066	SHISA5	ctagtgtgacatttcacgtt	74
TTGCTCAGCCATGCAGAAAC	NM_001197113	IQCJ-SCHIP1	gtttctgcatggctgagcaa	73
TTACCCACGGGTGCCCACCT	NM_019554	S100A4	aggtgggcacccgtgggtaa	73
TGGCAATCCCCTTCATCTCC	NM_139027	ADAMTS13	ggagatgaaggggattgcca	73
TCGCGCACCTGATGAGTGGG	NM_001242326	USP17L25	cccactcatcaggtgcgcga	73
GCTTGTTGGCGATTCTAACA	NM_004991	MECOM	tgttagaatcgccaacaagc	73
GATGCTCTCTGATTGGATGC	NM_207312	TUBA3E	gcatccaatcagagagcatc	73
GACCTGGCCTTGGCTCCCAC	NM_001207037	ETV7	gtgggagccaaggccaggtc	73
GACCTGCCACTGACATACTG	NM_145660	APOL4	cagtatgtcagtggcaggtc	73
CTGGGCAGAGCCGAACTTTC	NM_001283050	ICOSLG	gaaagttcggctctgcccag	73
CCGCGTCCACCCTCTCCTCT	NM_021992	TMSB15A	agaggagagggtggacgcgg	73
CCCCAGACCGACGGAGGCTT	NM_001166346	MDFIC	aagcctccgtcggtctgggg	73
TCTGAACTGGTACCAATCGC	NM_006545	NPRL2	gcgattggtaccagttcaga	72
TCTCTGTCTCTACTGCGAGT	NM_138796	SPATA17	actcgcagtagagacagaga	72
TATAGTGTGCTGTCAGCGGG	NM_016848	SHC3	cccgctgacagcacactata	72
GGTCCTGCTAACAAGTTTGC	NM_032012	TMEM245	gcaaacttgttagcaggacc	72
GCGGGCGCTGCGCCTCCTGC	NM_002579	PALM	gcaggaggcgcagcgcccgc	72
GCCCCTTCTTCACCTCAGCC	NM_138481	CHADL	ggctgaggtgaagaaggggc	72
AGGGCTGCTCCGGCTTGACT	NM_032892	FRMD5	agtcaagccggagcagccct	72
AGGGAGGCCACTCCCAGATG	NM_001177428	TRPV4	catctgggagtggcctccct	72
ACTTAAACTGCAAGCACCCC	NM_001167972	TRMT2B	ggggtgcttgcagtttaagt	72
AAAAGAGAGAGAGAAAAGGG	NM_020719	PRR12	cccttttctctctctctttt	72
TGAAAACGAATTGCCTACTT	NM_001199342	RPL17	aagtaggcaattcgttttca	71
TCTTGCCGCATCAGTCGGGC	NM_001260	CDK8	gcccgactgatgcggcaaga	71
TCAGCCAGTTCCTCCTTATT	NM_013353	TMOD4	aataaggaggaactggctga	71
TAATGGCTGGCCCCGCCCGG	NM_001024960	ARPC4	ccgggcggggccagccatta	71
TAAAGTGGGCGGATCACCTG	NM_018324	OLAH	caggtgatccgcccacttta	71
GCTTGCGGGACTCCGGGTTG	NM_005734	HIPK3	caacccggagtcccgcaagc	71
CAATAACCCAGGGGTCAGAC	NM_006402	LAMTOR5	gtctgacccctgggttattg	71
AAGGCGCCCCCAAGCCCTGC	NM_001134340	PSMG3	gcagggcttgggggcgcctt	71
TCTATTAGCGCATGGTGCAG	NM_002977	SCN9A	ctgcaccatgcgctaataga	70
GTGTGGGGAATGCGGCAGCC	NM_001127173	CADM3	ggctgccgcattccccacac	70
GGGTAAGTGCTGCCCGGCGT	NM_002663	PLD2	acgccgggcagcacttaccc	70
GGGAGGCCCCGCGAAGGAGT	NM_001130100	KIFC3	actccttcgcggggcctccc	70
GGCTTCAGCGGCTCCGTCCA	NM_012305	AP2A2	tggacggagccgctgaagcc	70
GAGTAAACATAAGCTGCTTT	NM_001005173	OR52L1	aaagcagcttatgtttactc	70
CCGAGGCTCTGAGAGGTTGA	NM_001159547	BEND4	tcaacctctcagagcctcgg	70
ATGGTTCTTCACTGCCACGT	NM_001757	CBR1	acgtggcagtgaagaaccat	70
TTTCTGTTGCCATGAAGTGC	NM_024344	CAPN3	gcacttcatggcaacagaaa	69
TCTTCCTGCGGGAAACCCCT	NM_203458	NOTCH2NL	aggggtttcccgcaggaaga	69
TCCAGCAGGCCAGCCGGTCC	NM_001220778	CDKN1A	ggaccggctggcctgctgga	69
GTAGCGGCTGCGGAGCCGGG	NM_001999	FBN2	cccggctccgcagccgctac	69
GGGAGTCAAGGTCTTCCTGG	NM_018087	NDC1	ccaggaagaccttgactccc	69
CTATTAATCTAAGCAAGGCA	NM_001143831	GRM5	tgccttgcttagattaatag	69
CGCCTGTTTGCGCCAAGCGC	NM_016170	TLX2	gcgcttggcgcaaacaggcg	69
ACTCGGATTGCTGGGTTCTC	NM_000361	THBD	gagaacccagcaatccgagt	69
ACCAGAGTATCGCGAGATCC	NM_001270643	LUC7L2	ggatctcgcgatactctggt	69
TTGGAGGACGTGGTAATAGT	NM_002119	HLA-DOA	actattaccacgtcctccaa	68
TCGGGACTCTTCCACCTCCT	NM_001010853	PM20D2	aggaggtggaagagtcccga	68
GTGTGGAACCTGTATGACTG	NM_001024666	SH3KBP1	cagtcatacaggttccacac	68
GGTATTTAATGTTCGCTGTA	NM_001278711	NRN1	tacagcgaacattaaatacc	68
GACCCTGGGCACCTGCTAAC	NM_001242750	LOC100129924	gttagcaggtgcccagggtc	68
GACACGGACACAAAGGCTCC	NM_001099223	IFT74	ggagcctttgtgtccgtgtc	68
CAACAGTCTCAACTTTTTCA	NM_001193557	ENY2	tgaaaaagttgagactgttg	68
AGCCGTTGCCCGAGTGCTGA	NM_014278	HSPA4L	tcagcactcgggcaacggct	68
AAGAACAACGTGTCACTTCC	NM_182917	EIF4G1	ggaagtgacacgttgttctt	68
TTTACTCATAGCTTTCATCT	NM_018905	PCDHA2	agatgaaagctatgagtaaa	67
TTCAGCGGTCTGTGTCCCCT	NM_000823	GHRHR	aggggacacagaccgctgaa	67
TCTGGGGCATTGACAGTGCG	NM_002087	GRN	cgcactgtcaatgccccaga	67
GGGGCACCCCTGTGGCAGTG	NM_001173539	BANP	cactgccacaggggtgcccc	67
GCGCGTTCTCCCAGCAGCCG	NM_139346	BIN1	cggctgctgggagaacgcgc	67
CTTTGTGTCTCCCTATGAAT	NM_000866	HTR1F	attcatagggagacacaaag	67
CCTGGGATTGGACCACGTCA	NM_001130991	HYOU1	tgacgtggtccaatcccagg	67
CAGCAAGAAACTTCTGATTG	NM_001124759	FRG2C	caatcagaagtttcttgctg	67
AGATCCGAGGATTCCCCTTC	NM_001287594	CLIC1	gaaggggaatcctcggatct	67
AGAAAGCTGCAGTTCAGCTC	NM_014308	PIK3R5	gagctgaactgcagctttct	67
TCTAGGTTCCGCCAATTTCC	NM_001170650	LAS1L	ggaaattggcggaacctaga	66
GTCGATGGGTTTGTGGGCGC	NM_020779	WDR35	gcgcccacaaacccatcgac	66
GCTCAGAGCTGCCGCAGCGC	NM_001099408	EIF4E1B	gcgctgcggcagctctgagc	66
GCGCTGTACCTGGGCGACCT	NM_001080956	PLAGL1	aggtcgcccaggtacagcgc	66
GCATGAAGAGTCTGAGCAGG	NM_138705	CALML6	cctgctcagactcttcatgc	66
GAAATGCACGAGCTTTGGGG	NM_031444	GUCD1	ccccaaagctcgtgcatttc	66
CCACCGCGGTCCCTTAGTCC	NM_032294	CAMKK1	ggactaagggaccgcggtgg	66
CACCACACTGCACTCCAGCC	NM_001099748	SYBU	ggctggagtgcagtgtggtg	66
AGACACTGAATCGAGTTGTC	NM_024886	C10orf95	gacaactcgattcagtgtct	66
AAACGAGGAAACTAGACTAT	NM_001142275	NIPA1	atagtctagtttcctcgttt	66
TTTCAGTGCAAGATTCTGAT	NM_003532	HIST1H3E	atcagaatcttgcactgaaa	65
GGAAAGAGTGAAAACAGGAA	NM_001278733	TAGAP	ttcctgttttcactctttcc	65
GATGTGGCGGGCAGGGGCTT	NM_022369	STRA6	aagcccctgcccgccacatc	65
GAGCCGAGCGAGGGCGAAGC	NM_017881	NMRK1	gcttcgccctcgctcggctc	65
GAACCCCAAATATCTGAGAG	NM_001258252	UTY	ctctcagatatttggggttc	65
CCGCAGTGTGTGGTATTTAG	NM_003031	SIAH1	ctaaataccacacactgcgg	65
CATCTTCTGCCAGAATTTCT	NM_001004461	OR10A6	agaaattctggcagaagatg	65
CAGCCCGCAGACCCCAAGGA	NM_020425	SMIM8	tccttggggtctgcgggctg	65
AGGCCAGGCAGGGAACTAGT	NM_022357	DPEP3	actagttccctgcctggcct	65
TGAGGAAGTCAGGTTGGCCT	NM_198591	BSG	aggccaacctgacttcctca	64
GTACGTCTCTAGCCACATAT	NM_001007026	ATN1	atatgtggctagagacgtac	64
GGGACCAGATCGTGAGAGGA	NM_003480	MFAP5	tcctctcacgatctggtccc	64
GGGAACCAGCACCATTGTTA	NM_001077196	PDE11A	taacaatggtgctggttccc	64
GCAGCTGCCATCCTGTAAGT	NM_004255	COX5A	acttacaggatggcagctgc	64
GATCACTGTAGAATGTTTTG	NM_080705	TRPV1	caaaacattctacagtgatc	64
GATATTTATGACGCCCCCGC	NM_001177880	SYT12	gcgggggcgtcataaatatc	64
CACCAACTAAAATACCAGTC	NM_144994	ANKRD23	gactggtattttagttggtg	64
AGTGTAGTTCTGACATGTTT	NM_001185181	PFDN6	aaacatgtcagaactacact	64
TCACTGCCGCTTTGACCTCC	NM_001145451	ARHGEF33	ggaggtcaaagcggcagtga	63
GGTGAAGGAAGGAGGGAAAG	NM_016954	TBX22	ctttccctccttccttcacc	63
CTGGTTTGGAAGGGGTTAAA	NM_004455	EXTL1	tttaaccccttccaaaccag	63
ATCTTACTGAGTGTTGTCAG	NM_181607	KRTAP19-1	ctgacaacactcagtaagat	63
AGGGCAGGGACAGTCTCTTC	NM_182759	FAM19A3	gaagagactgtccctgccct	63
TGGTGGTGGAAACAGCAGCC	NM_004521	KIF5B	ggctgctgtttccaccacca	62
TAAACGACAGCGAGGACGAG	NM_001278513	CUL4A	ctcgtcctcgctgtcgttta	62
GGCAGGGGCCTGGGCACTAC	NM_001042551	SMC2	gtagtgcccaggcccctgcc	62
GCTCATTAGACTTCAAAGGT	NM_001164181	ENTPD1	acctttgaagtctaatgagc	62
GCCTTAGGAGCGCTTCTCAT	NM_003481	USP5	atgagaagcgctcctaaggc	62
GCACTTGCGGAGCCAAAAGC	NM_001278301	EPHA6	gcttttggctccgcaagtgc	62
GAGATGATTGTTAAGAGCTC	NM_001089591	UQCRHL	gagctcttaacaatcatctc	62
GAGACTGGGAGGTGGATTTG	NM_001080454	ACSM4	caaatccacctcccagtctc	62
CGGACCAATCCCCACGTTCC	NM_005439	MLF2	ggaacgtggggattggtccg	62
CCTTGCTGTGTGCTGAGCAC	NM_207445	C15orf54	gtgctcagcacacagcaagg	62
ATGATTTTTACTCATGTGAC	NM_058248	DNASE2B	gtcacatgagtaaaaatcat	62
AGGTCTTTCGGGGTCTGTTG	NM_001080825	TMEM120B	caacagaccccgaaagacct	62
AACTGCGCCCTGAACAGGCC	NM_032592	ACCS	ggcctgttcagggcgcagtt	62
TTCCTGCGCCCCCTGACCCG	NM_022130	GOLPH3	cgggtcagggggcgcaggaa	61
TTACCTGCCATAAAATAACA	NM_001113547	LIMA1	tgttattttatggcaggtaa	61
CCAGCTCACAATGCCCCCTG	NM_001166212	CLCF1	cagggggcattgtgagctgg	61
CAACTCGAAGCGCTATTGGT	NM_001040283	DMRTC2	accaatagcgcttcgagttg	61
ATCCGCCCCGCAGCGGGGGG	NM_012342	BAMBI	ccccccgctgcggggcggat	61
ATCCACTCAAGAGGCCTGCT	NM_002791	PSMA6	agcaggcctcttgagtggat	61
AGGACAAGGGAGACCAGGGT	NM_016370	RAB9B	accctggtctcccttgtcct	61
AGACTGGGGACTGTAGGGTC	NM_001143783	FES	gaccctacagtccccagtct	61
TCGGCGAGACAGGTCGTCGG	NM_002157	HSPE1	ccgacgacctgtctcgccga	60
GTGTTTGGCCCACCAGCGTT	NM_001790	CDC25C	aacgctggtgggccaaacac	60
GGGTCTTCTCAGCACACAGT	NM_020893	CCDC180	actgtgtgctgagaagaccc	60
GGCTGGAGCGGGGAAGAGCA	NM_002458	MUC5B	tgctcttccccgctccagcc	60
GGAAAGAGCAGGTGAGGGTG	NM_182626	C2orf48	caccctcacctgctctttcc	60
GACCCTCCGGGCGGCGGGGC	NM_001283041	USP25	gccccgccgcccggagggtc	60
CACCCACTGCTAAGTGTGAG	NM_032632	PAPOLA	ctcacacttagcagtgggtg	60
CAACCTTTCCAAAGGGCCCC	NM_058173	MUCL1	ggggccctttggaaaggttg	60
ATAACTACAGTTTGTGATCC	NM_001077639	NXPE4	ggatcacaaactgtagttat	60
AGGAAGTGCTGCAGTGCCTG	NM_152792	ASPRV1	caggcactgcagcacttcct	60
AGACTGACTGGGCCAGAACA	NM_001282876	TMEM139	tgttctggcccagtcagtct	60
AATTTCGGGACACGGCTGAA	NM_001128205	SULF1	ttcagccgtgtcccgaaatt	60
AAGGAGACTGAAGCTCAGAG	NM_053032	MYLK	ctctgagcttcagtctcctt	60
GTTGATAGGGGAATCGGTGC	NM_005938	FOXO4	gcaccgattcccctatcaac	59
GGGTTTTACATGCCAGATGT	NM_014268	MAPRE2	acatctggcatgtaaaaccc	59
GGCCTTAAAGCTTCTTTTTT	NM_014460	CSDC2	aaaaaagaagctttaaggcc	59
GCCCAGCGAACGGCGAGTTT	NM_001113482	MANEAL	aaactcgccgttcgctgggc	59
GAGTACTGCAGGGCCCCCCA	NM_013351	TBX21	tggggggccctgcagtactc	59
CAGATTTCTTTATTTCGTCT	NM_153835	GPR113	agacgaaataaagaaatctg	59
CAACAACACACTGGTCGCCC	NM_013240	N6AMT1	gggcgaccagtgtgttgttg	59
ATTCGGAACTCTTCGGTTAG	NM_000991	RPL28	ctaaccgaagagttccgaat	59
AGGAGGGGTGCCGCGGTCCG	NM_004705	PRKRIR	cggaccgcggcacccctcct	59
AGCCACTGCCGGCCGGTTGG	NM_013357	PURG	ccaaccggccggcagtggct	59
AGCCACCGCGCCTGGCGAGA	NM_177405	CECR1	tctcgccaggcgcggtggct	59
TTTGCTTCTAATCTGTCACT	NM_001135644	DCTN4	agtgacagattagaagcaaa	58
TCCACACGTGCCTGCTCCCC	NM_001153	ANXA4	ggggagcaggcacgtgtgga	58
TATGAAGACAGCCAGTTGAT	NM_006706	TCERG1	atcaactggctgtcttcata	58
GGACGCGAGCTCAGTGTTTT	NM_003601	SMARCA5	aaaacactgagctcgcgtcc	58
GCAGAAACTATAGGGGGAAG	NM_006992	LRRC23	cttccccctatagtttctgc	58
GAGCAGAAATGTAGAATGTC	NM_024921	POF1B	gacattctacatttctgctc	58
GAAGCGCCGCGCTGTGTCCC	NM_007226	NXPH2	gggacacagcgcggcgcttc	58
AGTTGTGAGCCCCTTATTGG	NM_001716	CXCR5	ccaataaggggctcacaact	58
AAAGTCGTGGGCATCCCCCT	NM_014800	ELMO1	agggggatgcccacgacttt	58
TGTTTTACGGATCCCGTGAT	NM_003591	CUL2	atcacgggatccgtaaaaca	57
GGGGCGGGGACGACGGTGGT	NM_022006	FXYD7	accaccgtcgtccccgcccc	57
GGCGCCCTGACTGCGGGGTG	NM_001048212	CEMP1	caccccgcagtcagggcgcc	57
CTCGCAACACTTTGTTACTT	NM_001264573	KIF18B	aagtaacaaagtgttgcgag	57
CGAGCGCGGGCCCGGGACGT	NM_001142864	PIEZO1	acgtcccgggcccgcgctcg	57
AGGGCCTGTTTCTCTGGCCT	NM_000292	PHKA2	aggccagagaaacaggccct	57
ACCGACCGCGGTCCTCCACT	NM_033124	CCDC65	agtggaggaccgcggtcggt	57
AATCTCTCCCTGCTACCTCC	NM_198491	FAM92B	ggaggtagcagggagagatt	57
AAGGAGCTAGGCCTGAAATA	NM_147190	CERS5	tatttcaggcctagctcctt	57
TTCTCCCAAACACAGCCACT	NM_016161	A4GNT	agtggctgtgtttgggagaa	56
GCTTCAGGAGCCCAGACCTT	NM_006844	ILVBL	aaggtctgggctcctgaagc	56
TGACAGGGCCTGGTGTGGTG	NM_152278	TCEAL7	caccacaccaggccctgtca	55
GGCGTGCGGTGGTTGGCTGA	NM_001242501	MIF4GD	tcagccaaccaccgcacgcc	55
GGAGAGCAGTGACCAGGGAG	NM_023018	NADK	ctccctggtcactgctctcc	55
GCCACTCGGCCCTACGGCCC	NM_004043	ASMT	gggccgtagggccgagtggc	55
CAGGAGCCAGTGGGGGAACC	NM_174895	PCP2	ggttcccccactggctcctg	55
CAGAACAGTTCTTTAGCTGT	NM_001270410	LIN9	acagctaaagaactgttctg	55
AAGCATGGCTTGCTTCTCCC	NM_153211	TTC39C	gggagaagcaagccatgctt	55
TACGGAGCCCGCTCTGGCGG	NM_018296	LRRC36	ccgccagagcgggctccgta	54
GTTGAGCGTTACTGTGGCAG	NM_002037	FYN	ctgccacagtaacgctcaac	54
CTAGCTGCAAGCCGTTTTTG	NM_001657	AREG	caaaaacggcttgcagctag	54
CGCGAATCAACGGTGCCCAG	NM_001992	F2R	ctgggcaccgttgattcgcg	54
CGCCTTTCCATGCGCGCTCC	NM_004625	WNT7A	ggagcgcgcatggaaaggcg	54
CACTCCTGGGCGCGTCCCGG	NM_004090	DUSP3	ccgggacgcgcccaggagtg	54
AGACTTTGAAACTGGAAAAT	NM_001111061	NHLH2	attttccagtttcaaagtct	54
TTAAAGGAACAGGACCATTG	NM_001098844	TMEM236	caatggtcctgttcctttaa	53
GTAGTTGCCTGGGGCCGGGA	NM_033025	SYDE1	tcccggccccaggcaactac	53
GGGTTTTCTGGAGCCGAGGT	NM_001168280	WWTR1	acctcggctccagaaaaccc	53
GCTTTTGGCTGTTTACAAGA	NM_206901	RTN2	tcttgtaaacagccaaaagc	53
GCTTAGAGTTTGGAAAGTCA	NM_000429	MAT1A	tgactttccaaactctaagc	53
GATATAGTGTAGGTTGGCCA	NM_174912	FAAH2	tggccaacctacactatatc	53
CCTCTGACTAACCCGAACTT	NM_178439	GMCL1	aagttcgggttagtcagagg	53
CACTGCCCTTGAGAACTCCC	NM_001286471	C14orf159	gggagttctcaagggcagtg	53
AGCCGAGCCCGAGCGGGGGG	NM_001282981	TLE3	ccccccgctcgggctcggct	53
TCGCGGTGGCCCTAAATCTG	NM_001267594	SENP1	cagatttagggccaccgcga	52
TCCAGGGTTCCGGGCAGTAA	NM_001190482	PCSK5	ttactgcccggaaccctgga	52
GGACTGAAAAGCTTAGGAAA	NM_000064	C3	tttcctaagcttttcagtcc	52
GACGGAGGATCCCAACCTTA	NM_032873	UBASH3B	taaggttgggatcctccgtc	52
CTTGGTTGGGAACAATGAAA	NM_001286993	FGD3	tttcattgttcccaaccaag	52
CTCAAATATGTTCTCTGCCC	NM_152625	ZNF366	gggcagagaacatatttgag	52
CCCTCCCTGCCTCGCCCTCG	NM_001282306	STK25	cgagggcgaggcagggaggg	52
AGGGAGATTTGCCCAGACAC	NM_054113	CIB3	gtgtctgggcaaatctccct	52
ACCGGGAAGTGATTGTGACG	NM_144631	ZNF513	cgtcacaatcacttcccggt	52
AAAGGTTCTAAGGTGTGTAG	NM_133457	COL26A1	ctacacaccttagaaccttt	52
TTTTCTTATTGCTTGACGCT	NM_005388	PDCL	agcgtcaagcaataagaaaa	51
TCGACTGCCCGTAGTAGGCA	NM_001033082	MYCL	tgcctactacgggcagtcga	51
GTCACGATCTGTGAAATATG	NM_080615	GCNT7	catatttcacagatcgtgac	51
GGTTACAGAAACAAGAGAAG	NM_001014763	ETFB	cttctcttgtttctgtaacc	51
GCTAAGTCTGTCAGAGGAAT	NM_003536	HIST1H3H	attcctctgacagacttagc	51
ACGTGCTCGTCTGTGTTTAG	NM_001530	HIF1A	ctaaacacagacgagcacgt	51
TTTTGCAGCATGCATGATGG	NM_012395	CDK14	ccatcatgcatgctgcaaaa	50
TTGGGTGAGAACAGGGCCTC	NM_014298	QPRT	gaggccctgttctcacccaa	50
TCTGCATCATTTTTCAGAGC	NM_001265609	TRAK1	gctctgaaaaatgatgcaga	50
TACTGCTGGTTTGTAGTTGG	NM_001290254	FAM71F2	ccaactacaaaccagcagta	50
GAAGTTTTCAGGCTCCTGCT	NM_001164595	PDZRN4	agcaggagcctgaaaacttc	50
CGCCGCCCTCCCCCGAACTG	NM_052850	GADD45GIP1	cagttcgggggagggcggcg	50
CATGGAGAAGGCGGGCTCAG	NM_001134655	ZNF213	ctgagcccgccttctccatg	50
ATAATGAAACAGCAAAACCT	NM_001011709	PNLIPRP3	aggttttgctgtttcattat	50
TTTTGGTCCGAGAGGGTGCG	NM_001286838	GRID2	cgcaccctctcggaccaaaa	49
TTGATGTGTAAGATGAGCAA	NM_001080378	PACRG	ttgctcatcttacacatcaa	49
TGAGGGCTGCGCATGCTCCG	NM_016287	HP1BP3	cggagcatgcgcagccctca	49
TGACTGGCTTGTTTGCTAAG	NM_001168378	ZIC4	cttagcaaacaagccagtca	49
TCTGGAGTAAGGCCCCTCCG	NM_182498	ZNF428	cggaggggccttactccaga	49
GAGCAGCTGGGACCCGGGCC	NM_001286649	STK24	ggcccgggtcccagctgctc	49
CTTACTACTCAAGTGTCACC	NM_001281805	FSD2	ggtgacacttgagtagtaag	49
CCTGCACGGCAGTTGCTGCC	NM_001098805	ANKRD20A4	ggcagcaactgccgtgcagg	49
ATAGAACATGTTAGAATACC	NM_004065	CDR1	ggtattctaacatgttctat	49
ACGGCTGACTCCGCCCACGT	NM_014699	ZNF646	acgtgggcggagtcagccgt	49
TCAAGAATCTTCACCCTGTG	NM_017863	CT55	cacagggtgaagattcttga	48
GGCAGGAGCTGCAAATCTCC	NM_001199687	EDA2R	ggagatttgcagctcctgcc	48
GGAAGGATTGTGGGACAGGC	NM_022053	NXF2	gcctgtcccacaatccttcc	48
GCTGAGTTTAAGAAGGCTAG	NM_194277	FRMD7	ctagccttcttaaactcagc	48
CTGTTCAATGATTATCTCCC	NM_002591	PCK1	gggagataatcattgaacag	48
CATAGCAGTTGTTGGTGGCT	NM_001206704	SP100	agccaccaacaactgctatg	48
CAGAAAAGGCTTTCCAAAGG	NM_001005170	OR52I2	cctttggaaagccttttctg	48
AGGCCCGCGGAGGGTGGAGG	NM_030962	SBF2	cctccaccctccgcgggcct	48
TTTTCAGAACAAACCACTTT	NM_001166116	TMOD1	aaagtggtttgttctgaaaa	47
GCGGAAGACCGGAACGCAGA	NM_021833	UCP1	tctgcgttccggtcttccgc	47
AGGCAGTTAAGGGATAGAGA	NM_019110	ZKSCAN4	tctctatcccttaactgcct	47
ACCACCGAGTTCCCATTGAT	NM_001077351	RBM23	atcaatgggaactcggtggt	47
AACGAAGTCTCGCTGAAGAG	NM_000980	RPL18A	ctcttcagcgagacttcgtt	47
TCTTTGTCACCAAGCCTGTG	NM_153228	ANKFN1	cacaggcttggtgacaaaga	46
TCTACCTGCCAAGGTTACCC	NM_000433	NCF2	gggtaaccttggcaggtaga	46
GTTTAGATAATGCCTCCTAC	NM_153711	FAM26E	gtaggaggcattatctaaac	46
GTGGAGCCGACGCCTCTTAA	NM_003131	SRF	ttaagaggcgtcggctccac	46
CTATGTCCAATGAATGATCA	NM_001080146	CT47A1	tgatcattcattggacatag	46
CCAGTGCCCAGCACAGGGTT	NM_005474	HDAC5	aaccctgtgctgggcactgg	46
CACGACACGGACCCCTGGCG	NM_006216	SERPINE2	cgccaggggtccgtgtcgtg	46
CACCACAGACCAGTCTGTCC	NM_014789	ZNF623	ggacagactggtctgtggtg	46
CACAGCCATCATCTCACTCC	NM_001193431	PTPN22	ggagtgagatgatggctgtg	46
ATGGTGAGGGGTGAGTAGAA	NM_001278300	EPHA6	ttctactcacccctcaccat	46
ACACACTCCGCTACATAGTC	NM_001079827	CLRN2	gactatgtagcggagtgtgt	46
TTGTTCTTGTGTCATTAAAC	NM_023074	ZNF649	gtttaatgacacaagaacaa	45
TTGTAGGAGTTAGAGCTGTG	NM_022042	SLC26A1	cacagctctaactcctacaa	45
TGTTGCTCCTGCGAGTCTCC	NM_001003699	RREB1	ggagactcgcaggagcaaca	45
TGGTCTCTTGCTTAGACTTG	NM_024528	NKAP	caagtctaagcaagagacca	45
GGACCGCGGTCCCTCGCGCG	NM_020465	NDRG4	cgcgcgagggaccgcggtcc	45
GACCCCTCCAGGTGGGTCCC	NM_001170719	BCAR1	gggacccacctggaggggtc	45
GAAGAGCGCCGTGCCGTCAA	NM_014671	UBE3C	ttgacggcacggcgctcttc	45
GAAAAAAAGTATCACTCAGA	NM_001025252	TPD52	tctgagtgatactttttttc	45
CTGACCCGGTGCCGCCCAGC	NM_018478	DBNDD2	gctgggcggcaccgggtcag	45
CAAGAGGGGGGCTGGAACAA	NM_153213	ARHGEF19	ttgttccagcccccctcttg	45
ATCCAGCTGGGCGCTGGGGC	NM_003156	STIM1	gccccagcgcccagctggat	45
TTTCGCGCCCCGCCCTATTC	NM_001101376	FAM183A	gaatagggcggggcgcgaaa	44
TGGGAATGGTAGTCCCAGCT	NM_022786	ARV1	agctgggactaccattccca	44
GGGCCCTGAAGTCGCCTGCG	NM_012433	SF3B1	cgcaggcgacttcagggccc	44
GAGAAACCAAGCAGCATTTC	NM_006748	SLA	gaaatgctgcttggtttctc	44
GACAGCTCCCGAGCGCCACC	NM_181725	METTL2A	ggtggcgctcgggagctgtc	44
CCTAGGCTTCCGGGTATCAG	NM_021079	NMT1	ctgatacccggaagcctagg	44
ATTATGTTTTCTGCCTTAGT	NM_002669	PLRG1	actaaggcagaaaacataat	44
AGTGAGGACCTAGAATCACG	NM_001136575	LANCL1	cgtgattctaggtcctcact	44
AGGAATGCGAGCTGAACGTC	NM_012402	ARFIP2	gacgttcagctcgcattcct	44
TTTGTTGGCAAAACCCTTTT	NM_001168278	WWTR1	aaaagggttttgccaacaaa	43
TTCAGTGAGGGACGCCACTG	NM_006807	CBX1	cagtggcgtccctcactgaa	43
TCGGCCACTTTTTCCTCCGA	NM_213674	TPM2	tcggaggaaaaagtggccga	43
GGTGCTGCCAACCCGCTGCC	NM_003152	STAT5A	ggcagcgggttggcagcacc	43
GCCGCCTTTAGCCGGCACCG	NM_001199172	MGAT5B	cggtgccggctaaaggcggc	43
GACAGGCAGCGAGGTTGCCG	NM_001024466	SOD2	cggcaacctcgctgcctgtc	43
CTAGGTGTATGTAGGGCGCC	NM_002044	GALK2	ggcgccctacatacacctag	43
CTAAAATGAGAGGCTTTCTT	NM_001164435	KRTAP21-3	aagaaagcctctcattttag	43
CGGCCGCTACTTCGGAGTTG	NM_001278610	MYBL2	caactccgaagtagcggccg	43
CCTTAGTCAGAGCAGGCCCC	NM_020166	MCCC1	ggggcctgctctgactaagg	43
CACACCACTGCACTCCAGCC	NM_030956	TLR10	ggctggagtgcagtggtgtg	43
ATCTGCAGTCTGTGATCTCT	NM_022071	SH2D4A	agagatcacagactgcagat	43
CTTTAAGAAGGTGTGGAGCG	NM_005045	RELN	cgctccacaccttcttaaag	42
CTGCGCGGCTGCGCGGGGGA	NM_004839	HOMER2	tcccccgcgcagccgcgcag	42
CATTTTCCTCCTACCATTTC	NM_001243226	TCF4	gaaatggtaggaggaaaatg	42
AGAAGGGCGACGCGGTGCGC	NM_012406	PRDM4	gcgcaccgcgtcgcccttct	42
TTTAATATTCCTGAGATCCA	NM_181674	PPP2R2B	tggatctcaggaatattaaa	41
TCCAACAGTCAGGATCAAGC	NM_001136003	C2CD4D	gcttgatcctgactgttgga	41
GTGAGACTCTAGACAGCCTC	NM_000804	FOLR3	gaggctgtctagagtctcac	41
GCGTGTAAATTGCCGAGAAG	NM_000633	BCL2	cttctcggcaatttacacgc	41
GCCGGGCCCGCCGTTCCCGG	NM_022039	FBXW4	ccgggaacggcgggcccggc	41
CGAGGGCGAGCCGCGGAACG	NM_001127325	MAD2L2	cgttccgcggctcgccctcg	41
CGAACCATTACTGATAGTTT	NM_005869	CWC27	aaactatcagtaatggttcg	41
ATTAGATAGTTGTCCTTATC	NM_031854	KRTAP4-12	gataaggacaactatctaat	41
AGTCTTTCTTGCCCGACGCA	NM_198533	HSD11B1L	tgcgtcgggcaagaaagact	41
AAGCTGACTCCGCAGGAGCG	NM_001171182	CENPL	cgctcctgcggagtcagctt	41
TAATGTCACAAATGGCAGTG	NM_001005497	OR6C75	cactgccatttgtgacatta	40
GGTGGGAGGCTGCCCTGGGC	NM_031297	RNF208	gcccagggcagcctcccacc	40
GGGTAGTGCACTTCCAGCAG	NM_006940	SOX5	ctgctggaagtgcactaccc	40
CTCTGAAAGAAGAGGCTGTG	NM_020424	LYRM1	cacagcctcttctttcagag	40
CGGTCGGCACCAGGCTAAGC	NM_004973	JARID2	gcttagcctggtgccgaccg	40
CCGCACACAGCCACCGAAAT	NM_001204410	SEC14L1	atttcggtggctgtgtgcgg	40
CAGGGGCGGAGTTAACCCTG	NM_201535	NDRG2	cagggttaactccgcccctg	40
TTAATTGAGTCCCGGGGCGC	NM_032548	ABTB1	gcgccccgggactcaattaa	39
TGTTGATAACCACTTCTCCC	NM_173615	VWA3A	gggagaagtggttatcaaca	39
TGGGGTGGTCATTAGAGTCG	NM_016586	MBIP	cgactctaatgaccacccca	39
GTTCAGAATCGGAAAGCCTG	NM_001136200	C10orf32	caggctttccgattctgaac	39
GGGCTGACTGGGTGACCCGT	NM_014402	UQCRQ	acgggtcacccagtcagccc	39
GCGCGGTGGAGAGGAGCCCC	NM_012294	RAPGEF5	ggggctcctctccaccgcgc	39
AGGTGGCTGCTCACATCCCC	NM_001001290	SLC2A9	ggggatgtgagcagccacct	39
AGGAAGCTGTGATTTTTCTC	NM_001165899	PDE4D	gagaaaaatcacagcttcct	39
ACCCGCTTTGGCTGCAGGGC	NM_148918	SHMT1	gccctgcagccaaagcgggt	39
AAGTGAGAGGCACAAAGATC	NM_052901	SLC25A25	gatctttgtgcctctcactt	39
TTACGTTCTATTTTTAGGTG	NM_006751	SSFA2	cacctaaaaatagaacgtaa	38
TGAATAGTCAGTGTCGGCCC	NM_001162900	TMEM217	gggccgacactgactattca	38
GTGGGAGGGGGTTCTGGAAG	NM_130446	KLHL6	cttccagaaccccctcccac	38
GGGTACAGTTAACATTTTTC	NM_005531	IFI16	gaaaaatgttaactgtaccc	38
GGGCCGGGCTTCTTAGGCTG	NM_001167947	TIMM17B	cagcctaagaagcccggccc	38
GCCGGCGGCGCGGTTCCCGC	NM_015691	WWC3	gcgggaaccgcgccgccggc	38
CCCAGCAATTTGACTACAGC	NM_001261448	GPM6A	gctgtagtcaaattgctggg	38
AGCCAACATTTACCACTTAT	NM_016322	RAB14	ataagtggtaaatgttggct	38
TGGCAAACAAGCTAGGAACG	NM_004563	PCK2	cgttcctagcttgtttgcca	37
GGGGCCCTTCCCGAGCCCAG	NM_000121	EPOR	ctgggctcgggaagggcccc	37
GAATGGATTTATCGCTGTTA	NM_004528	MGST3	taacagcgataaatccattc	37
CCCGCCCACCAACCCCTCCG	NM_203401	STMN1	cggaggggttggtgggcggg	37
AGGGGCCTTGTGTCCTACCA	NM_015453	THUMPD3	tggtaggacacaaggcccct	37
AATATGCATCTGTGTTTACA	NM_001145145	SLC1A5	tgtaaacacagatgcatatt	37
AAATGGAGGTGATATTAACT	NM_001195260	PDE4DIP	agttaatatcacctccattt	37
TGGGAAAGCGTCACATCCCA	NM_207102	FBXW12	tgggatgtgacgctttccca	36
GGTGAGTGGTATGAAGTCAG	NM_001145641	SRRM5	ctgacttcataccactcacc	36
GGGGTCTGGAGTTAGTGTTT	NM_001134665	TRMT10A	aaacactaactccagacccc	36
GGCACTGGAAGCGAGGCGGA	NM_144684	ZNF480	tccgcctcgcttccagtgcc	36
GCGTCAGGATCCCTGGCCCC	NM_001134456	NXPE3	ggggccagggatcctgacgc	36
GCCCCTTTCCTAGGACCCGG	NM_020441	CORO1B	ccgggtcctaggaaaggggc	36
GCCACCAGGTCGCTCCAGTT	NM_080819	GPR78	aactggagcgacctggtggc	36
GAACATTAAGAGGTAAGAAA	NM_213609	FAM19A1	tttcttacctcttaatgttc	36
AGCAGTGAGCCGTGGACGCC	NM_006998	SCGN	ggcgtccacggctcactgct	36
AGAAGGAACGGAGCACCCGG	NM_021020	LZTS1	ccgggtgctccgttccttct	36
AAAGGTGGCTCTGACTGGGA	NM_024649	BBS1	tcccagtcagagccaccttt	36
TTTCCTTTTGTCTGTGTTTC	NM_002784	PSG9	gaaacacagacaaaaggaaa	35
TCTTTCTCTGCCGGATTTCC	NM_003825	SNAP23	ggaaatccggcagagaaaga	35
TCCCTTTGGGCTGACGGGGG	NM_001136508	C1orf185	cccccgtcagcccaaaggga	35
TAGCTCTAAGGTAGACTTAG	NM_152733	BTBD9	ctaagtctaccttagagcta	35
GTGTATCTTGCTCAGTGAAT	NM_001252624	SLC8A1	attcactgagcaagatacac	35
GTGGCACCTCCGGGTGTGGA	NM_001171603	PREPL	tccacacccggaggtgccac	35
GGTCTAAGCGGTAGTCGCCA	NM_032786	ZC3H10	tggcgactaccgcttagacc	35
GGCGACATTGGGCCGTGGGG	NM_005285	NPBWR1	ccccacggcccaatgtcgcc	35
GCCTGACTCCACCTAATTTC	NM_152723	CCDC89	gaaattaggtggagtcaggc	35
CGTGGGCAGGAGGAACCTCT	NM_001166290	KCNJ11	agaggttcctcctgcccacg	35
ACTGCGGAGTGGCGGCATTC	NM_152517	TTC30B	gaatgccgccactccgcagt	35
GGGGCTTGAGTTGCCCCGAC	NM_213651	SLC25A24	gtcggggcaactcaagcccc	34
GGGCGAGCCGGTCTGCCTGT	NM_032016	STARD3NL	acaggcagaccggctcgccc	34
GGACTGGCTCGGCAAAGCCA	NM_004354	CCNG2	tggctttgccgagccagtcc	34
CTTGACTTTGAACTCACTCA	NM_033403	DCLK3	tgagtgagttcaaagtcaag	34
CAGGCATGAGCCACCGTGCC	NM_015364	LY96	ggcacggtggctcatgcctg	34
AAGTTGAGGGCAGGGGTCTG	NM_001199770	OTX1	cagacccctgccctcaactt	34
AACTTAATTATGGATGGCGT	NM_001035256	POMC	acgccatccataattaagtt	34
AAAGGGATGGAGTTGGGAAA	NM_001001670	SPATA31D1	tttcccaactccatcccttt	34
TTTCTGGACCCCGTCACTTC	NM_001289102	PRKCSH	gaagtgacggggtccagaaa	33
GTTTTAAGAACCCCCGCGCG	NM_018270	MRGBP	cgcgcgggggttcttaaaac	33
GTGAGTCTTTGAGGGTATCC	NM_201523	KLC4	ggataccctcaaagactcac	33
GGTTTCGTCACACGATCTGG	NM_001130415	APOLD1	ccagatcgtgtgacgaaacc	33
GGACAAAACGATTAAAGTTT	NM_001093756	TRAPPC13	aaactttaatcgttttgtcc	33
CTGCGGATAATTTCTAAATG	NM_138283	CSTL1	catttagaaattatccgcag	33
CCGCTAGGTCCAGGGCGCTG	NM_014500	HTATSF1	cagcgccctggacctagcgg	33
ATCATGGTGAGCTCGCTTTG	NM_020126	SPHK2	caaagcgagctcaccatgat	33
AGCAGATCAAAGTTGTTTTG	NM_007237	SP140	caaaacaactttgatctgct	33
TGACTCCTATCTTCTCCGCG	NM_173633	TMEM145	cgcggagaagataggagtca	32
GTTGGACCTGAAAGAGCACT	NM_001013615	LURAP1	agtgctctttcaggtccaac	32
GAGGATAGTCCAGCCGGGTG	NM_148962	OXER1	cacccggctggactatcctc	32
CTGACGAGAAACGTGGTCTT	NM_001160266	RPAIN	aagaccacgtttctcgtcag	32
CTATTAACCTTGACACAGTT	NM_001013848	EXOC6	aactgtgtcaaggttaatag	32
ATTAGAAGAGGGAAGGAGTA	NM_006931	SLC2A3	tactccttccctcttctaat	32
AGGACAGGCCGCCCTGACTT	NM_005383	NEU2	aagtcagggcggcctgtcct	32
ACCGAGAGGTTAACGCAGTC	NM_005100	AKAP12	gactgcgttaacctctcggt	32
TTGGGGCGTGGCGCTGGGAA	NM_001127212	GAGE2A	ttcccagcgccacgccccaa	31
TGACAGGGAAGAAGCAGACC	NM_001282669	DFFB	ggtctgcttcttccctgtca	31
TCCTGAATGGCGGTTCTCCC	NM_018140	CEP72	gggagaaccgccattcagga	31
GTTGAGCCCGCCCACACTTC	NM_032747	USMG5	gaagtgtgggcgggctcaac	31
GTTAGAGGTACACTCGTCTT	NM_173799	TIGIT	aagacgagtgtacctctaac	31
GGTTGACCGCAGTACTGAAG	NM_002766	PRPSAP1	cttcagtactgcggtcaacc	31
GGCTACGGTGGTGGCAGTTC	NM_145274	TMEM99	gaactgccaccaccgtagcc	31
GGAAAGCCTGTAGAGCAGCG	NM_020682	AS3MT	cgctgctctacaggctttcc	31
CTGTGAACAGGCCATACAGG	NM_001252404	TMEM249	cctgtatggcctgttcacag	31
CTCTTTACGGCCTTGGAACC	NM_024762	ZNF552	ggttccaaggccgtaaagag	31
CCGGGCGCACTCCCCCGCGC	NM_018212	ENAH	gcgcgggggagtgcgcccgg	31
CCCCCTGCGTTCCCCCGCCC	NM_199461	NANOS1	gggcgggggaacgcaggggg	31
ACAAGTCCCGAAAGGCATGG	NM_001172658	ZFYVE28	ccatgcctttcgggacttgt	31
TAAGAAGAGGCCCCCTCTCA	NM_130470	MADD	tgagagggggcctcttctta	30
GTTCCCTACCCGCAGGGGCC	NM_203506	GRB2	ggcccctgcgggtagggaac	30
GTGAGAGCCATGTCTCCACT	NM_022650	RASA1	agtggagacatggctctcac	30
GCCCCTCCTTTCCCTTGCTA	NM_002234	KCNA5	tagcaagggaaaggaggggc	30
AGGGGAACGATGCGCACTGC	NM_173529	C18orf54	gcagtgcgcatcgttcccct	30
ACGTTTCCTTGGAGCCGCCC	NM_001284266	EFCAB11	gggcggctccaaggaaacgt	30
AAGGAAGGTTGTGATTGGTC	NM_004178	TARBP2	gaccaatcacaaccttcctt	30
TTCGGAGTCGTTTTGCCACT	NM_003844	TNFRSF10A	agtggcaaaacgactccgaa	29
TCCGGAGTGTAGCTGGGGGT	NM_006108	SPON1	acccccagctacactccgga	29
TATTGGGAGACAGAAAGTGG	NM_053013	ENO3	ccactttctgtctcccaata	29
TACTACTAGAGATCCCGAGG	NM_001286462	C21orf58	cctcgggatctctagtagta	29
GGCGGGGGAGACCGGATCCC	NM_130766	INPP5K	gggatccggtctcccccgcc	29
GGCCCGGCATGGGTGGGTTA	NM_032856	WDR73	taacccacccatgccgggcc	29
GGCAGAGGGACCGGGAGACT	NM_006254	PRKCD	agtctcccggtccctctgcc	29
GAATTCCAGGGAGTTGGGGT	NM_001252391	TNIP1	accccaactccctggaattc	29
CGCGAGCTGCTAGAAACCCG	NM_197939	RNF135	cgggtttctagcagctcgcg	29
AATGTTAATCTTGGAGAAAG	NM_033157	CALD1	ctttctccaagattaacatt	29
AAGGAACAGGCCGGGTGCAG	NM_001243077	CD28	ctgcacccggcctgttcctt	29
TTGCAGGGATATTAAATGTC	NM_022144	TNMD	gacatttaatatccctgcaa	28
TGCGTTTGCTTTTGTCGCTG	NM_020917	ZFP14	cagcgacaaaagcaaacgca	28
CCGTGGGGACAGTGGTTGTT	NM_001136159	OTUD5	aacaaccactgtccccacgg	28
CAGGCGTGAACCACCGCGCC	NM_180699	SNRNP35	ggcgcggtggttcacgcctg	28
CAGCTACCATGTTCCCTGTT	NM_181774	SLC36A3	aacagggaacatggtagctg	28
CAATCCCAGGTGGCAGGGGA	NM_001033582	PRKCZ	tcccctgccacctgggattg	28
AATGGCTTTGGAACTGTTAG	NM_001004330	PLEKHG7	ctaacagttccaaagccatt	28
AAATTTCAGAACAGCAGCTG	NM_153648	SLC24A4	cagctgctgttctgaaattt	28
TTGGGGCTGGATGCCTCCTT	NM_032447	FBN3	aaggaggcatccagccccaa	27
TGTTCAGCGGCCCCCCTCCA	NM_000784	CYP27A1	tggaggggggccgctgaaca	27
TAGGGTTACAGTCCATTTAT	NM_001080116	LDB3	ataaatggactgtaacccta	27
GGGGCTGAAACGGGAAGCTT	NM_001281501	FADS2	aagcttcccgtttcagcccc	27
GGGACCTGGGGGTGGTGCGT	NM_014617	CRYGA	acgcaccacccccaggtccc	27
GGCGGGCGGGGCAACGACGG	NM_024805	RBFA	ccgtcgttgccccgcccgcc	27
GCCTGGGGCTGCCCGGGTCG	NM_001207009	ZNF497	cgacccgggcagccccaggc	27
GCACTGACTACAAAGGGTAG	NM_153246	C6orf223	ctaccctttgtagtcagtgc	27
AATCCCTGAGCTAGACACAA	NM_170775	KCNN2	ttgtgtctagctcagggatt	27
GTCTCTGCAGAGCCGAGATT	NM_005098	MSC	aatctcggctctgcagagac	26
GGGAGAGGGAAGAGGGGATG	NM_002586	PBX2	catcccctcttccctctccc	26
GCTATGGCAACAAATTCCGT	NM_001163264	PCYT1B	acggaatttgttgccatagc	26
GCGGTGCCTACTGCCTCGCT	NM_201595	GTF2A1	agcgaggcagtaggcaccgc	26
GCCACACTGTAGATTATTAG	NM_133334	WHSC1	ctaataatctacagtgtggc	26
GATTGGCTGGATCATCATAA	NM_017823	DUSP23	ttatgatgatccagccaatc	26
GACCGCGCCGTCGCGGTCGA	NM_006806	BTG3	tcgaccgcgacggcgcggtc	26
AGGTATGGGTCCATCCATTT	NM_006203	PDE4D	aaatggatggacccatacct	26
TCCTTGGCGTTCTCACACTG	NM_001170698	SPATA22	cagtgtgagaacgccaagga	25
GCGCGGACCCTAGAGCTGTG	NM_199296	ISM2	cacagctctagggtccgcgc	25
CTCCATCTAGCGCGCGGCCC	NM_001278525	ZNF518A	gggccgcgcgctagatggag	25
CTCAGTGTCCCCGCCGGACG	NM_004437	EPB41	cgtccggcggggacactgag	25
CAACAAACTTTCCCTCTGCC	NM_001145434	ZNF880	ggcagagggaaagtttgttg	25
ATTTCTTCATTGGCCTGTGG	NM_001145673	SORBS2	ccacaggccaatgaagaaat	25
TTGCGTCTCCACTTTCACCC	NM_001278785	ZNRD1	gggtgaaagtggagacgcaa	24
TGTGAAGGAGCCTGAAAGAA	NM_017418	43435	ttctttcaggctccttcaca	24
TACGCATGCGTCCGCTAGGC	NM_001130009	GEN1	gcctagcggacgcatgcgta	24
GTCTTTTTACCTGTGTTTTT	NM_001012755	SLC25A53	aaaaacacaggtaaaaagac	24
CTGTAGGGCCGCAGGTGCTC	NM_001167942	TNFAIP8L1	gagcacctgcggccctacag	24
CCTAGCGAGTGACGGGCCCA	NM_001243783	BBIP1	tgggcccgtcactcgctagg	24
CAGCATCATGAAACATTTTG	NM_001005205	OR8J1	caaaatgtttcatgatgctg	24
CACTGCAACCTCCACCTCCC	NM_001290193	MYADM	gggaggtggaggttgcagtg	24
AGGCTGCGGAGCGCGGTCAC	NM_178454	DRAM2	gtgaccgcgctccgcagcct	24
AGCGGAGGCGGCGGGGTCGC	NM_001100600	MMD2	gcgaccccgccgcctccgct	24
TGGGGGGTTGCCTCCAAGCC	NM_001126105	SLC7A7	ggcttggaggcaacccccca	23
GTGGCTAGTAGCAAAAAAAA	NM_005490	SH2D3A	ttttttttgctactagccac	23
GGCCACCCCCACACAGGACA	NM_014207	CD5	tgtcctgtgtgggggtggcc	23
GGACCCGGTTCTGCTGGGCC	NM_001144925	MX1	ggcccagcagaaccgggtcc	23
CTCTGGCCTCTGCCCCCTGG	NM_001083614	EARS2	ccagggggcagaggccagag	23
CTCATTTCACAGGCAGAGGG	NM_033643	RPL36	ccctctgcctgtgaaatgag	23
CACAAACTCTGGGGTTCTCT	NM_001166358	SHMT2	agagaaccccagagtttgtg	23
AGTTAAAAGCGCAAGCTGCA	NM_001135218	TAF12	tgcagcttgcgcttttaact	23
ACATCTGCCCACAGGTTCTG	NM_182496	CCDC38	cagaacctgtgggcagatgt	23
TCACCTACCTGCGGTGGCGC	NM_001278634	IRX4	gcgccaccgcaggtaggtga	22
GGGCCACGGACTCACCCACT	NM_000199	SGSH	agtgggtgagtccgtggccc	22
GCACAGCGTGGGGCAGAGAG	NM_001018052	POLR3H	ctctctgccccacgctgtgc	22
GAGGCAGGTTCTGTCTCTCC	NM_001042395	PTPN20A	ggagagacagaacctgcctc	22
GAGCAATGGTTTCTCATCCT	NM_001080551	C9orf84	aggatgagaaaccattgctc	22
TGGGGTCCCTGGGAGGAATG	NM_001012634	IL32	cattcctcccagggacccca	21
TCACTCTTGTCCTGGCTGCC	NM_144962	PEBP4	ggcagccaggacaagagtga	21
GTGTTCCGACCAATGGGCTC	NM_001048205	REC8	gagcccattggtcggaacac	21
GTCAGTTTCGCCCTGGGAGG	NM_001190709	COL11A1	cctcccagggcgaaactgac	21
GGTAAAGAAGGCCTTCTCAG	NM_173632	ZNF776	ctgagaaggccttctttacc	21
GCTGTAGACCGCGCCCCCTC	NM_003488	AKAP1	gagggggcgcggtctacagc	21
GATGTAATCATCACAAACTG	NM_001004488	OR2A25	cagtttgtgatgattacatc	21
CGGGGAAACTTTGGGTCTGT	NM_001130003	SYNPR	acagacccaaagtttccccg	21
CCCGCGGGAGCGGGACTGGT	NM_005983	SKP2	accagtcccgctcccgcggg	21
CAGTCCCGCGGGATTACGTT	NM_005027	PIK3R2	aacgtaatcccgcgggactg	21
TCCAGGCTCTGGGGTCTCCG	NM_002052	GATA4	cggagaccccagagcctgga	20
GATCCATCTTTTCCTGGACA	NM_000460	THPO	tgtccaggaaaagatggatc	20
CTTCTTGCCCATGGCGGCGC	NM_001009877	BRD9	gcgccgccatgggcaagaag	20
CCTCGCGCGCTATTTGCATA	NM_006953	UPK3A	tatgcaaatagcgcgcgagg	20
CAAGCATTATGATCCTCTTT	NM_001005283	OR9Q2	aaagaggatcataatgcttg	20
ACACAGAAGGAGGTGTGAGG	NM_152467	KLHL10	cctcacacctccttctgtgt	20
AAACATATGGCAGTGAGCGC	NM_001137554	MCTS1	gcgctcactgccatatgttt	20
CGGAGCATGCGGGGCTAGAC	NM_001195141	TCOF1	gtctagccccgcatgctccg	19
TGAACTCCCTGCTACCTTTG	NM_000463	UGT1A1	caaaggtagcagggagttca	18
TATCCTCTTACTTTTAGTCT	NM_018231	SLC38A7	agactaaaagtaagaggata	18
GGGTGGACAAAGCCCGCGGT	NM_207037	TCF12	accgcgggctttgtccaccc	18
GCTGATAGGCAAAGAAAACA	NM_001267037	SLC7A8	tgttttctttgcctatcagc	18
GAGGCGCGGCTCCGAGCAGG	NM_001272088	SLC1A6	cctgctcggagccgcgcctc	18
GACGTCCCTTGCCGCTTGGG	NM_001166693	AFF1	cccaagcggcaagggacgtc	18
CGCGGGTGGCCAAAGCGGAG	NM_001006109	HMCES	ctccgctttggccacccgcg	18
ATTGCTGGTGGAATAACACC	NM_001284231	MAP3K9	ggtgttattccaccagcaat	18
AGGCACTGTGCAGATTCAAG	NM_001415	EIF2S3	cttgaatctgcacagtgcct	18
TTTTAGTGACAAAAGTCTGT	NM_001276352	C1orf141	acagacttttgtcactaaaa	17
CCAGTCCCGCTGTCAGCATG	NM_013386	SLC25A24	catgctgacagcgggactgg	17
AGTGACTGCTAGTGATTATG	NM_030774	OR51E2	cataatcactagcagtcact	17
TGAAGTTCCAATGACATTCA	NM_001076778	FAM107A	tgaatgtcattggaacttca	16
TCAGGTCTGCTCTTTCTTTT	NM_005445	SMC3	aaaagaaagagcagacctga	16
GACGACGTGGACCGGACAGA	NM_183006	DLGAP4	tctgtccggtccacgtcgtc	16
CGGAGCGGGCTGGAGCGCGG	NM_001165966	PITPNM3	ccgcgctccagcccgctccg	16
CCCCACCCGCCAGTGGGGAG	NM_014387	LAT	ctccccactggcgggtgggg	16
CAGCGTGGAGCAGCTGAGGG	NM_001032392	PLGLB1	ccctcagctgctccacgctg	16
ACTCCAGCCTGGGCGACAGA	NM_022717	SNRNP35	tctgtcgcccaggctggagt	16
TCAAGTTTTCATTATCTTCC	NM_002004	FDPS	ggaagataatgaaaacttga	15
GGGTGAGGACGTGCGTGGGG	NM_001680	FXYD2	ccccacgcacgtcctcaccc	15
GGCAAGGTTTAACAGTGAGT	NM_001195581	ARL14EPL	actcactgttaaaccttgcc	15
GGAGCGTCTGCGCCCGACGT	NM_206907	PRKAA1	acgtcgggcgcagacgctcc	15
GCAAAGCCGGGGAACCTCCC	NM_002709	PPP1CB	gggaggttccccggctttgc	15
CAAATAGGTCCGAGAGGCCC	NM_014572	LATS2	gggcctctcggacctatttg	15
ATTCTTTGAAGTGGTTCAAA	NM_006393	NEBL	tttgaaccacttcaaagaat	15
GGTGGTGGTGGGAATGCTTT	NM_000108	DLD	aaagcattcccaccaccacc	14
GGCCACTTTATCCATCAAAG	NM_000769	CYP2C19	ctttgatggataaagtggcc	14
CTATTCTCCAGGCGCTGGTC	NM_001145845	ROBO1	gaccagcgcctggagaatag	14
CGTGAGGGAAATCAGATGAC	NM_001033910	TRAF5	gtcatctgatttccctcacg	14
CCGGAGCGCCCACACCCTCT	NM_001079673	FNDC3A	agagggtgtgggcgctccgg	14
CACACAGAAGCGCTCAGTAA	NM_001983	ERCC1	ttactgagcgcttctgtgtg	14
ATTCAGGGGCGTTGCTTTCC	NM_181888	UBE2D3	ggaaagcaacgcccctgaat	14
ACAGCGGCGTCCGCGGCGAT	NM_001042395	PTPN20A	atcgccgcggacgccgctgt	14
AAAGAGCCTCACGCAGGGTT	NM_182543	NSUN6	aaccctgcgtgaggctcttt	14
TCTCTAAGATCCCGGGGCTG	NM_033510	DISP2	cagccccgggatcttagaga	13
GTGTCACCTGCCCTTCGCAA	NM_001173513	TXNRD3	ttgcgaagggcaggtgacac	13
GGTGCGGCCCGGCCTGCCCG	NM_001206654	NCOR2	cgggcaggccgggccgcacc	13
GGGTCCCGCACGGTCGCCGT	NM_022460	HS1BP3	acggcgaccgtgcgggaccc	13
GCTGTCATTTACATTTTACT	NM_001005503	OR11G2	agtaaaatgtaaatgacagc	13
CGGCCACCGGGCAGCGCCCC	NM_001024808	BCL7A	ggggcgctgcccggtggccg	13
TGTTTTCTGTCCTTTGCTCC	NM_145261	DNAJC19	ggagcaaaggacagaaaaca	12
TGCAACAGTGTTGGGAGGTG	NM_001079900	SPACA5B	cacctcccaacactgttgca	12
GTACGTCTGAACCTAGTACT	NM_001098576	TMBIM6	agtactaggttcagacgtac	12
GGTTCAGGCATGCGTAGGTG	NM_001008661	CCBL2	cacctacgcatgcctgaacc	12
GGTTCAATATCTTATGATTC	NM_002410	MGAT5	gaatcataagatattgaacc	12
GGATTTCTCCAGCACCATTA	NM_001177314	RRAS2	taatggtgctggagaaatcc	12
GCGTCAGACATGAAGGGTAA	NM_144662	PSMA8	ttacccttcatgtctgacgc	12
CCAACAGCTGTCAGCGGCGG	NM_001287242	ARHGAP6	ccgccgctgacagctgttgg	12
ATGTGTGTGTCAAAGGACTT	NM_001163436	TBCK	aagtcctttgacacacacat	12
AAATTTTCACTGCAAGGAAC	NM_002099	GYPA	gttccttgcagtgaaaattt	12
TCGGTGGAAGCGCCCCCGCG	NM_199341	C19orf68	cgcgggggcgcttccaccga	11
GCCGCGGTAGTCCGCGGAGT	NM_001143841	TMEM106C	actccgcggactaccgcggc	11
GCACGCACTCGGCCAGCTTC	NM_001282130	SSH2	gaagctggccgagtgcgtgc	11
GAGCACATAAAAACTATCAC	NM_006820	IFI44L	gtgatagtttttatgtgctc	11
GAGATTTTGAACTTCAGCAG	NM_012378	OR8B8	ctgctgaagttcaaaatctc	11
GACGGCCGAGCAGGGGGACC	NM_183357	ADCY5	ggtccccctgctcggccgtc	11
CTCAAGCAGGAGGAGTTCCT	NM_194071	CREB3L2	aggaactcctcctgcttgag	11
CCAAGAGGATGTCCTGGGGG	NM_001256023	CLIC5	cccccaggacatcctcttgg	11
AAACGTGACTCCCTTCTCTC	NM_020665	TMEM27	gagagaagggagtcacgttt	11
GGTCCCCGCTGCTAGGCCTT	NM_001080506	TMEM150C	aaggcctagcagcggggacc	10
GGGTCGTCGCCCAAGAGCCG	NM_032172	USP42	cggctcttgggcgacgaccc	10
GCGCGGCCAGGCAGCGTCTG	NM_001130997	FAM58A	cagacgctgcctggccgcgc	10
GCCCCCTCCCACCGTTACCA	NM_020651	PELI1	tggtaacggtgggagggggc	10
GAGCAGACGCCAGAGTGTGA	NM_001242399	GHR	tcacactctggcgtctgctc	10
GAAAGGGGGCGGGCTACCAT	NM_001278542	DIXDC1	atggtagcccgccccctttc	10
TTTATTGCTTCTCGGCCTTT	NM_001178142	TFDP2	aaaggccgagaagcaataaa	9
TGTGCATCAGCAGACAGATG	NM_198235	RNASE1	catctgtctgctgatgcaca	9
TGGCCGACGGCGGCGCCCAG	NM_018927	PCDHGB7	ctgggcgccgccgtcggcca	9
TCTAGTTTAGCGGGGTTTCC	NM_030766	BCL2L14	ggaaaccccgctaaactaga	9
TCCCGGTCCGTTATTGGTCT	NM_003249	THOP1	agaccaataacggaccggga	9
GTTTATGAAATCCAGGATGA	NM_007036	ESM1	tcatcctggatttcataaac	9
GTCTTGGCCACTGCCCTTCG	NM_144976	ZNF564	cgaagggcagtggccaagac	9
GAGGATACTGCAGCAGTGAA	NM_172059	EYA1	ttcactgctgcagtatcctc	9
AGGGTTAAGAAGTTCCTTGG	NM_001278300	EPHA6	ccaaggaacttcttaaccct	9
AGGGAAGGAGAGGTCAGCTT	NM_006754	SYPL1	aagctgacctctccttccct	9
ACTGGACGCACTGCGGGACA	NM_001033032	FAIM	tgtcccgcagtgcgtccagt	9
AATCAGCCTAATTCCACCAG	NM_001278742	TSPAN6	ctggtggaattaggctgatt	9
AACCGTTGAAGAGCTGCCCC	NM_001282806	2024-03-07	ggggcagctcttcaacggtt	9
TTCCCATTGGTCGAGAGACC	NM_001283179	TANGO2	ggtctctcgaccaatgggaa	8
TGGGGAGCTGGAGGAGTGCC	NM_005226	S1PR3	ggcactcctccagctcccca	8
TGAGCTCCTCTCGTGCGGCC	NM_173194	KCNIP2	ggccgcacgagaggagctca	8
TCTGTTATCTGTCTGCCAGC	NM_001204459	TNFRSF19	gctggcagacagataacaga	8
TCTGTGGGCTCGCGGGAGGG	NM_001256119	NAA10	ccctcccgcgagcccacaga	8
TCTCCTTTCCTTTGTTCATA	NM_001255984	COLEC11	tatgaacaaaggaaaggaga	8
TCAGAGGGAGTGCAGGTGTC	NM_001243169	PTCRA	gacacctgcactccctctga	8
TCAATTAAAGTCATGATTGC	NM_194302	CCDC108	gcaatcatgactttaattga	8
GGGCTTACCCATTAGTGTTC	NM_006672	SLC22A7	gaacactaatgggtaagccc	8
GGCCAAGATGTCTGACATGG	NM_001001556	GALK2	ccatgtcagacatcttggcc	8
GATTGAGTGTGGTGGGGGGA	NM_001012761	RGMB	tccccccaccacactcaatc	8
GATGCTGAGGGTGGGCAGGT	NM_001145199	C12orf75	acctgcccaccctcagcatc	8
GAGCAATGGCTTAGCATACC	NM_001127226	CD59	ggtatgctaagccattgctc	8
CTTTGTTTCCTTGTTTGTTC	NM_177980	CDH26	gaacaaacaaggaaacaaag	8
CTGAGGCCCGCAAAGGCCTT	NM_021035	ZNFX1	aaggcctttgcgggcctcag	8
CTGAAGTACCCAAGTCCCCG	NM_173079	RUNDC1	cggggacttgggtacttcag	8
CGGGGCCAAGAATACACCCC	NM_014708	KNTC1	ggggtgtattcttggccccg	8
CGAGGCGGGCGGATCATCTG	NM_002873	RAD17	cagatgatccgcccgcctcg	8
ATTCTGTGGGCACAGGGAAG	NM_004828	NCR2	cttccctgtgcccacagaat	8
AGTCACGTTTCTTCGCTGCA	NM_003094	SNRPE	tgcagcgaagaaacgtgact	8
AGGTTGCGACTTGGACAAAT	NM_001284401	TAMM41	atttgtccaagtcgcaacct	8
ACCTTGGCCTACCAAAGTGC	NM_001271703	ANXA8	gcactttggtaggccaaggt	8
AATAAGTAAACTTGAGGTGG	NM_002667	PLN	ccacctcaagtttacttatt	8
AACAGGAAGTCCAGAGGCCC	NM_018420	SLC22A15	gggcctctggacttcctgtt	8
TTTCCCCAGATGACTATTTC	NM_138777	MRRF	gaaatagtcatctggggaaa	7
TTACAGTTTGTTAAAGACAC	NM_001136574	LANCL1	gtgtctttaacaaactgtaa	7
TGGCCACTAGGCCACTTTTC	NM_017907	LAMTOR1	gaaaagtggcctagtggcca	7
TGCACCATCTTCCCCAGCCT	NM_152577	ZNF645	aggctggggaagatggtgca	7
TGAGTTGATCCTAATGCCTT	NM_138815	DPPA2	aaggcattaggatcaactca	7
TGAATGAATGAATGTGGTAT	NM_033348	KCNK7	ataccacattcattcattca	7
TCTGGTGGAAGGGCCCACCC	NM_004689	MTA1	gggtgggcccttccaccaga	7
TCCGGCCCGACGGGCTGCTG	NM_194318	B3GALTL	cagcagcccgtcgggccgga	7
GTTGGGATGCTGTCTAAGCT	NM_016301	GPN3	agcttagacagcatcccaac	7
GGCGGAGGGGCGACGCGAGG	NM_002590	PCDH8	cctcgcgtcgcccctccgcc	7
GGAAGAGCGAACCGCGCTCC	NM_014317	PDSS1	ggagcgcggttcgctcttcc	7
GCCGGCGCTCCGAGCGGGAG	NM_005745	BCAP31	ctcccgctcggagcgccggc	7
GAAAGAGCAATTCCTATGGT	NM_024947	PHC3	accataggaattgctctttc	7
CTGGAAGCAGCGTGGGGTAG	NM_014254	TMEM5	ctaccccacgctgcttccag	7
CTGCTACAATAGGCATACAA	NM_001111284	IGF1	ttgtatgcctattgtagcag	7
CGTATGCAAATCGAGGGTCT	NM_012151	F8A1	agaccctcgatttgcatacg	7
CGGCATGCTCAGCGCCGCCC	NM_017905	TMCO3	gggcggcgctgagcatgccg	7
CCGAGGAGGCGGGGCCTTCC	NM_003953	MPZL1	ggaaggccccgcctcctcgg	7
CCAGTCCCCTGCCAGTCAAA	NM_001130406	PRR20D	tttgactggcaggggactgg	7
CAGCTGCACTACGCGGCCTC	NM_148918	SHMT1	gaggccgcgtagtgcagctg	7
CACCACTGCTGACCACTCCC	NM_001009609	SPANXN3	gggagtggtcagcagtggtg	7
ATAGTTCAGGCTGGCCCACG	NM_153215	LSMEM2	cgtgggccagcctgaactat	7
AGTCCCCCCACTCCCGCCCA	NM_001037160	CYS1	tgggcgggagtggggggact	7
AGAGGCCCGGGTCGCCTCTG	NM_006059	LAMC3	cagaggcgacccgggcctct	7
ACATTAAACTTGTGAGAACT	NM_002261	KLRC3	agttctcacaagtttaatgt	7
TTTTCCATTTTCCTGCTACC	NM_005944	CD200	ggtagcaggaaaatggaaaa	6
TTGTCCTCGGGCTCCGGTTA	NM_001284214	TRIP12	taaccggagcccgaggacaa	6
TTGCCATGGGCGTCTAACCG	NM_004913	VPS9D1	cggttagacgcccatggcaa	6
TTCCTGGAGGAGCTGAGAAG	NM_001184751	ZNF408	cttctcagctcctccaggaa	6
TGCGGCCCTAGGAAATGACT	NM_032331	ECE2	agtcatttcctagggccgca	6
TCTGCACTGAAACCTGCTTC	NM_001130685	GUCY1A3	gaagcaggtttcagtgcaga	6
TCGCTGGGTACTAGAGCAAG	NM_001271088	VPS72	cttgctctagtacccagcga	6
TACAAAAATAGCGTGTGTGT	NM_001040022	SIRPA	acacacacgctatttttgta	6
TAACGTCTTCCCTTGGAGAT	NM_001256095	MYH10	atctccaagggaagacgtta	6
GGGTTAACAGGGCCCCATTC	NM_001127448	ABAT	gaatggggccctgttaaccc	6
GGAGAGGACAGAGCCTGTAA	NM_015269	ZCCHC11	ttacaggctctgtcctctcc	6
GCGTCTCTGGCGCGGGCATA	NM_001290020	ARMC4	tatgcccgcgccagagacgc	6
GCAGACCTGGCTGGACTCCT	NM_001136023	NFE2	aggagtccagccaggtctgc	6
GATCTTGTGGCTGTGACTGG	NM_001034836	RDM1	ccagtcacagccacaagatc	6
GAGCGAGCGAGCGATGGGCG	NM_022374	ATL2	cgcccatcgctcgctcgctc	6
GACACTTTAGAGCAACATTA	NM_001170415	TJP2	taatgttgctctaaagtgtc	6
CTTTAGGAAAAAGGGCGCGG	NM_001193471	FOLH1	ccgcgccctttttcctaaag	6
CTGTATGAAACTAGATGTTG	NM_001142475	NREP	caacatctagtttcatacag	6
CGACGCCCGGCTACTGCGTG	NM_001184780	NOX5	cacgcagtagccgggcgtcg	6
CGACCCTCCTCCCAACAATC	NM_001042440	CAST	gattgttgggaggagggtcg	6
CCCCCTCCCCTAGCAAAAGC	NM_013348	KCNJ14	gcttttgctaggggaggggg	6
CATTCTGACCATAGCACCCT	NM_001286760	CERCAM	agggtgctatggtcagaatg	6
ATGAGGAGGGGTGCGCGAGT	NM_005517	HMGN2	actcgcgcacccctcctcat	6
ATGAGAAACACTGAAGAGTA	NM_015271	TRIM2	tactcttcagtgtttctcat	6
ATGAAAAAGGAGGTGGGGAA	NM_000767	CYP2B6	ttccccacctcctttttcat	6
AGTCTGGAATTGACAGTGGT	NM_001145971	RDH13	accactgtcaattccagact	6
AGGGGCTCACAGCATTTCAG	NM_006778	TRIM10	ctgaaatgctgtgagcccct	6
AGGGAGTCGGCGGTGAGAAA	NM_018273	TMEM143	tttctcaccgccgactccct	6
AGAGGGACCATGAGCCTCCA	NM_001008487	SLC41A3	tggaggctcatggtccctct	6
AGAGAGCGGACGACAGAAAA	NM_001085451	LNP1	ttttctgtcgtccgctctct	6
AGAATATACGTGTGTGCATG	NM_004664	LIN7A	catgcacacacgtatattct	6
ACTTTAAATGGCAGGGTTCA	NM_021804	ACE2	tgaaccctgccatttaaagt	6
ACCCTCCAGCTCGGAGACCC	NM_001007563	IGFBPL1	gggtctccgagctggagggt	6
ACAACCTGCTCCAGAGCCAC	NM_001145850	PROM1	gtggctctggagcaggttgt	6
AAGATGGGGTGAGTTTTGAG	NM_001040663	GAGE1	ctcaaaactcaccccatctt	6
AAGATGGCGGCGTCCAAGGG	NM_024052	GID4	cccttggacgccgccatctt	6
AAAGCAGCTAGGAGATTGGC	NM_001204307	GC	gccaatctcctagctgcttt	6
AAAATGGGTTGTTGATTCTT	NM_133343	RAD17	aagaatcaacaacccatttt	6
TTGGTCGTTCCCAGCCCTGG	NM_001204300	ARHGAP19	ccagggctgggaacgaccaa	5
TTCACTCTCCCTAGCCCTAG	NM_020393	PGLYRP4	ctagggctagggagagtgaa	5
TGTGTACGTCTACTGTGACA	NM_007243	NRM	tgtcacagtagacgtacaca	5
TGGTTCCTGGGTCATGCAAA	NM_016589	TIMMDC1	tttgcatgacccaggaacca	5
TCTGCTCAGGGCAGCCCGCG	NM_001142370	PTPN18	cgcgggctgccctgagcaga	5
TCTCACTGATGACATCACTA	NM_015543	RAB1A	tagtgatgtcatcagtgaga	5
TCGTGCTTCTTAGAGCACGG	NM_006429	CCT7	ccgtgctctaagaagcacga	5
TCCCCGCCCCTTTGATTTGA	NM_016014	ABHD17B	tcaaatcaaaggggcgggga	5
TCAAGTGGCCACCCTAGGGC	NM_001172557	GOLGA3	gccctagggtggccacttga	5
TCAACAATGAAAACATCCTC	NM_001077619	UBXN2B	gaggatgttttcattgttga	5
TAATGGCATCTGGCAGGTAG	NM_001447	FAT2	ctacctgccagatgccatta	5
GTGGAAGGTTGGGGAGCTTG	NM_001145212	SLCO2B1	caagctccccaaccttccac	5
GTGCACTCAGGTGGCAGATG	NM_003652	CPZ	catctgccacctgagtgcac	5
GTAACCACTGGAGGGTGGGA	NM_001257319	APBB1	tcccaccctccagtggttac	5
GGTTTTTCGCGTTGGACGAC	NM_005843	STAM2	gtcgtccaacgcgaaaaacc	5
GGGCCGTGGAGTGAGAAGTC	NM_004060	CCNG1	gacttctcactccacggccc	5
GGCTCCTTGGGGTGACCTCT	NM_000704	ATP4A	agaggtcaccccaaggagcc	5
GGAGTGAGGCTCCCTGGAGT	NM_000955	PTGER1	actccagggagcctcactcc	5
GCTGTCTCTCCTCACCTCCC	NM_002700	POU4F3	gggaggtgaggagagacagc	5
GCTGCTAGAGGGTTTCGGGT	NM_000305	PON2	acccgaaaccctctagcagc	5
GCTCTTCCTCTTTCCTCTCA	NM_003893	LDB1	tgagaggaaagaggaagagc	5
GCTCTGACTCCTGGGTAAAC	NM_201535	NDRG2	gtttacccaggagtcagagc	5
GCATAGGCGCTGCTGAACTG	NM_001035230	RABGAP1L	cagttcagcagcgcctatgc	5
GCACGTGGTGGTCCGGCTTG	NM_153348	FBXW8	caagccggaccaccacgtgc	5
GAGGGAAGCCCCGAGGGCGT	NM_022451	NOC3L	acgccctcggggcttccctc	5
GAAGGTACCAGACTGTGGAT	NM_001190441	LGALS16	atccacagtctggtaccttc	5
GAAGAAGGAACCTGGCCTCC	NM_004479	FUT7	ggaggccaggttccttcttc	5
GAAAGCTATCTGGGCAAGAG	NM_000240	MAOA	ctcttgcccagatagctttc	5
CTTATGAGATACATACAAGT	NM_019076	UGT1A8	acttgtatgtatctcataag	5
CTGCAGGAGGCATAGATTTG	NM_001276327	SLC22A12	caaatctatgcctcctgcag	5
CTGATTTGCCGCAGGACGGG	NM_017872	THG1L	cccgtcctgcggcaaatcag	5
CTCGATTCCATTTCCGCTTC	NM_006253	PRKAB1	gaagcggaaatggaatcgag	5
CTCAAGCATGCCTCCCACCT	NM_152492	CCDC27	aggtgggaggcatgcttgag	5
CTATCGGGAGAGGGTTCCTC	NM_001282736	PLXDC2	gaggaaccctctcccgatag	5
CGCTGCAGCTGCGGCTAGCC	NM_001289773	MED14OS	ggctagccgcagctgcagcg	5
CCGTCTCCTTTGCACTTTCC	NM_025135	FHOD3	ggaaagtgcaaaggagacgg	5
ATGGCCCTGGCCTTTACCTG	NM_016399	TRIAP1	caggtaaaggccagggccat	5
ATGAAAAGGCCAAAACTTAA	NM_052933	TSGA13	ttaagttttggccttttcat	5
ATCTTGGCTCCTGATTTCCT	NM_003241	TGM4	aggaaatcaggagccaagat	5
ATCTGTAATCTTTAAAGAGG	NM_014753	BMS1	cctctttaaagattacagat	5
AGTAGGGGTGGGAGCAGATG	NM_001271685	SLC35A3	catctgctcccacccctact	5
AGGAGAACCCGCGGGGATTT	NM_002887	RARS	aaatccccgcgggttctcct	5
AGAGGAATAGTTACTTGTGC	NM_022567	NYX	gcacaagtaactattcctct	5
AGAAATCACTTTCCCGCCCC	NM_002163	IRF8	ggggcgggaaagtgatttct	5
ACTTTGTAGAAACAGATCTC	NM_002009	FGF7	gagatctgtttctacaaagt	5
ACGGTAATGAGGGGGATGTC	NM_013254	TBK1	gacatccccctcattaccgt	5
ACGGGTCGGGGGCTTTGCTG	NM_000932	PLCB3	cagcaaagcccccgacccgt	5
ACGCCGAGCCCCGGGGCGCT	NM_016547	SDF4	agcgccccggggctcggcgt	5
ACGAACTCTTAGAAGCCTGT	NM_003099	SNX1	acaggcttctaagagttcgt	5
ACAGGTATCCCGCGAGCGTT	NM_003836	DLK1	aacgctcgcgggatacctgt	5
AAGAAAGTTACTGCTGCCCC	NM_001083536	FGD3	ggggcagcagtaactttctt	5
TTTAATCAGCTCCTTAGCCC	NM_001669	ARSD	gggctaaggagctgattaaa	4
TTGGGGCTGCTTTTTGCACA	NM_001248006	TRIM3	tgtgcaaaaagcagccccaa	4
TTGCTAAGCTGCCCTCTGAC	NM_004938	DAPK1	gtcagagggcagcttagcaa	4
TTCTAGCGTAGCCGTCTGTG	NM_001282403	MDH2	cacagacggctacgctagaa	4
TTCCCAAGAACTAGATCACT	NM_178527	SLC9C2	agtgatctagttcttgggaa	4
TTACATCAGAAAGCGGGTGC	NM_006705	GADD45G	gcacccgctttctgatgtaa	4
TGTCCTAAGAATTAGTCTAC	NM_000239	LYZ	gtagactaattcttaggaca	4
TGTATTGTCCTTAAAGTGAT	NM_001185156	IL24	atcactttaaggacaataca	4
TGTAAACCCAAAACCTATCA	NM_032027	TM2D1	tgataggttttgggtttaca	4
TGGGGCGGGCTGTCCCAGGG	NM_001127386	DUX4L2	ccctgggacagcccgcccca	4
TGGGCGTTTGGTATCCGGCA	NM_001099771	POTEF	tgccggataccaaacgccca	4
TGCTGGGAGAGGGAGGGCGG	NM_015905	TRIM24	ccgccctccctctcccagca	4
TGCTAAGCTGGGAGAGACTG	NM_001199934	SESN1	cagtctctcccagcttagca	4
TCTGGAGAGAGCTCCCACTG	NM_032145	FBXO30	cagtgggagctctctccaga	4
TCTGCTGCCTCATGACTGCA	NM_018602	DNAJA4	tgcagtcatgaggcagcaga	4
TCTAGTCCCTGGAGCTGCGT	NM_006329	FBLN5	acgcagctccagggactaga	4
TCGTAGTTCACTTTAGCTTG	NM_001001821	OR2T34	caagctaaagtgaactacga	4
TCGCTGTCCTCTCCCTCCCC	NM_001323	CST6	ggggagggagaggacagcga	4
TCGCCAGGAATGTGGCTCTG	NM_001288729	DAPK1	cagagccacattcctggcga	4
TCAGTTTAGGTATCTAGTGT	NM_014143	CD274	acactagatacctaaactga	4
TCAGAGCTCAAGCGGAAGGC	NM_032804	ADO	gccttccgcttgagctctga	4
TAGGAGGATAACAAACACAG	NM_001199619	NCOA7	ctgtgtttgttatcctccta	4
GTTAGGAATCCTCTGAGCTT	NM_001005742	GBA	aagctcagaggattcctaac	4
GTGGGACCTGAGAAGGCACC	NM_030630	HID1	ggtgccttctcaggtcccac	4
GTGCCCGGTGGAGCGCGGCC	NM_001145029	ANKRD30B	ggccgcgctccaccgggcac	4
GTCTTGTTAGGAGGTTCCAG	NM_001172430	AMPD3	ctggaacctcctaacaagac	4
GTCCTGGGAAGCTGATTCTG	NM_001282607	ARHGAP36	cagaatcagcttcccaggac	4
GGTTTGCCAGTACCACTCCC	NM_001253913	TBC1D1	gggagtggtactggcaaacc	4
GGTTGGTAGAATTCAGACTC	NM_001247999	MS4A6A	gagtctgaattctaccaacc	4
GGTCCCCGGAGTAGGGTTTG	NM_017894	ZSCAN2	caaaccctactccggggacc	4
GGTAGGACCTCCAATGCCCC	NM_001127183	CFLAR	ggggcattggaggtcctacc	4
GGGTGGACGGGGCGGTCTGC	NM_001291723	ESR2	gcagaccgccccgtccaccc	4
GGGGGGGGACTTCCCATGAA	NM_145007	NLRP11	ttcatgggaagtcccccccc	4
GGGGCGCACAGGCTCCTCCC	NM_024299	PPDPF	gggaggagcctgtgcgcccc	4
GGGACGCACGGATCTGGTGG	NM_001080843	GSTT2B	ccaccagatccgtgcgtccc	4
GGCCGCAGCGCTCTGGGTTG	NM_001277	CHKA	caacccagagcgctgcggcc	4
GGAGCCAAGGCCGCAGAGAA	NM_003766	BECN1	ttctctgcggccttggctcc	4
GCTCCCTTGAGTCCCAATAG	NM_001243160	TAF1C	ctattgggactcaagggagc	4
GCGCACCGCCGCTAGGATCC	NM_001010858	RNF187	ggatcctagcggcggtgcgc	4
GCCCGTGGCTTTTCAAGGCG	NM_021105	PLSCR1	cgccttgaaaagccacgggc	4
GCCCCAGGAGTCTCACTCAC	NM_000687	AHCY	gtgagtgagactcctggggc	4
GCAAGTGTGCCATTTAGACT	NM_001242957	MAK	agtctaaatggcacacttgc	4
GCAAGGTAGTTCGCGTGCTA	NM_001282497	ZNF343	tagcacgcgaactaccttgc	4
GAGGCGGGTGCACTTTCCTC	NM_014241	PTPLA	gaggaaagtgcacccgcctc	4
GAGGATCCTTACGCAGCATG	NM_001199770	OTX1	catgctgcgtaaggatcctc	4
GAGCCGTGCGTGAGGGAAAG	NM_001031812	CSNK1G3	ctttccctcacgcacggctc	4
GAAGACCTAGGACAGAGCCC	NM_173521	C9orf84	gggctctgtcctaggtcttc	4
CTTGGAATTTGTGGGCACCA	NM_001774	CD37	tggtgcccacaaattccaag	4
CTTCCCCGCCCCTTGCAGCA	NM_002535	OAS2	tgctgcaaggggcggggaag	4
CTGTGTCGTCTGCTTTATAT	NM_004010	DMD	atataaagcagacgacacag	4
CTGTGAGCGCGAGCCTCTTT	NM_001164756	ASPH	aaagaggctcgcgctcacag	4
CTGGCTCTGAACTCTAGAGG	NM_000078	CETP	cctctagagttcagagccag	4
CTCTGCAAATCCTCGAGAGA	NM_152835	PDIK1L	tctctcgaggatttgcagag	4
CTCGAGCTTCGGGCATTCAG	NM_024658	IPO4	ctgaatgcccgaagctcgag	4
CTCCCCGCATCTCCCACCCG	NM_198585	ENTPD8	cgggtgggagatgcggggag	4
CTCAAATGGAAAGAAGCCTT	NM_001113496	SEPT9	aaggcttctttccatttgag	4
CGGGGCACTCTGGCCCACCC	NM_144612	LOXHD1	gggtgggccagagtgccccg	4
CGGCCATATTTAAAGGACGG	NM_144703	LSM14B	ccgtcctttaaatatggccg	4
CGAGCCAAGGCCCTCGCAGA	NM_001014283	DCUN1D2	tctgcgagggccttggctcg	4
CCTTTATCACAGCGAATGCT	NM_024316	LENG1	agcattcgctgtgataaagg	4
CCTGCCCTAAGTGCACTTGG	NM_002481	PPP1R12B	ccaagtgcacttagggcagg	4
CCCGTCTACCAGTCTCACCA	NM_024865	NANOG	tggtgagactggtagacggg	4
CCAGGCAGCCCAGCCTGTGC	NM_025198	MTERFD3	gcacaggctgggctgcctgg	4
CAGTCCGTTGCCATAGCAAC	NM_001127322	CBX5	gttgctatggcaacggactg	4
ATTTTGTGAAGTACTAGAGA	NM_001039360	ZBTB7C	tctctagtacttcacaaaat	4
ATGCAAATGTTGGAAGGATT	NM_176881	TAS2R39	aatccttccaacatttgcat	4
ATATCTTGGGGCTATGAAAG	NM_198682	GYPE	ctttcatagccccaagatat	4
AGTGACACGCAAAGCGTGCT	NM_032786	ZC3H10	agcacgctttgcgtgtcact	4
AGGCTGCAGTGAGCTGTGAT	NM_001205255	OCLN	atcacagctcactgcagcct	4
ACTGGTAACTTCTAGATTGG	NM_002750	MAPK8	ccaatctagaagttaccagt	4
ACTCCCAGCAGGGTAGATCC	NM_170754	TENC1	ggatctaccctgctgggagt	4
ACGTGAGGTTACACGGCAAG	NM_001271466	ARMC9	cttgccgtgtaacctcacgt	4
AATGGGAAACGGCGTAGACC	NM_024881	SLC35E1	ggtctacgccgtttcccatt	4
AATCTGCACCTCCCAACAGC	NM_021019	MYL6	gctgttgggaggtgcagatt	4
AACCTGCAGTAGTGATTCTG	NM_022359	PDE4DIP	cagaatcactactgcaggtt	4
AAATGTAGTTTTCTTCTGCC	NM_001130146	CCDC77	ggcagaagaaaactacattt	4
AAAGACCCACTTACCTTACC	NM_001243328	RAET1E	ggtaaggtaagtgggtcttt	4
TTTCCTCTCTTGGTCTCAGC	NM_031424	FAM110A	gctgagaccaagagaggaaa	3
TTCCATTCTTTTCCTCAGCT	NM_000049	ASPA	agctgaggaaaagaatggaa	3
TGTAGTAGCCACGCAGGGCA	NM_001204218	NOS1	tgccctgcgtggctactaca	3
TGTACCTCCATTGCTGGACA	NM_014406	CCT8L2	tgtccagcaatggaggtaca	3
TGGCGCGCCGCGGAGAGGCC	NM_001105573	FBXO45	ggcctctccgcggcgcgcca	3
TGGCCAGCTCACCGTGCTCC	NM_001145160	TPM4	ggagcacggtgagctggcca	3
TGCTTTGAATTATGGGTGCT	NM_004282	BAG2	agcacccataattcaaagca	3
TGCGGGAGCCGGCCCGGCGC	NM_002517	NPAS1	gcgccgggccggctcccgca	3
TGCCCGCCTCCGGTGAGCGC	NM_033169	B3GALNT1	gcgctcaccggaggcgggca	3
TGCAGCCGGGCCCCGGCCCC	NM_130469	JDP2	ggggccggggcccggctgca	3
TGCAGCCGCGAATCGGCACC	NM_001271948	PPP2R2B	ggtgccgattcgcggctgca	3
TGAAGTTTGTTTTTAGAGAC	NM_182495	NXPE2	gtctctaaaaacaaacttca	3
TCTCTTGCACATGCGCTTCC	NM_014342	MTCH2	ggaagcgcatgtgcaagaga	3
TCTCAGTGCAGACAGAGTTC	NM_014911	AAK1	gaactctgtctgcactgaga	3
TCCTGAAGGAGGCGTGTTCC	NM_001162894	KIAA0040	ggaacacgcctccttcagga	3
TCCTCACTTGCCTTCCTCCA	NM_001276331	LCE1C	tggaggaaggcaagtgagga	3
TCCAGCAAATTTACCCTTGG	NM_139241	FGD4	ccaagggtaaatttgctgga	3
TCATAGCCCCGCGAGAGCGT	NM_173794	FUNDC1	acgctctcgcggggctatga	3
TCACGTGGAGCCCCGCCCTT	NM_020666	CLK4	aagggcggggctccacgtga	3
TCACAGATGATTCTGATGTG	NM_001276368	C9orf153	cacatcagaatcatctgtga	3
TATTGATGCGCATGCGCAAA	NM_014321	ORC6	tttgcgcatgcgcatcaata	3
TAGCACACCCTGCGCGGGTA	NM_002156	HSPD1	tacccgcgcagggtgtgcta	3
GTGAGGTTTCCAGAGGAGAC	NM_001252216	FAM19A1	gtctcctctggaaacctcac	3
GTGACTAGGGAGGGAATTGA	NM_017706	WDR55	tcaattccctccctagtcac	3
GTCTCGGGAGCGCGGTGATT	NM_001134876	C14orf80	aatcaccgcgctcccgagac	3
GTAGTGCCCTGAGACTCCCG	NM_014947	FOXJ3	cgggagtctcagggcactac	3
GGTTCAAGGGAAAGGGGAAC	NM_001100117	RIMS2	gttcccctttcccttgaacc	3
GGTGAGTCTGAACTCCCAGC	NM_152499	CCDC24	gctgggagttcagactcacc	3
GGTGACTATTTGCTCTTCCT	NM_001270471	SOCS2	aggaagagcaaatagtcacc	3
GGGTTTACCGGGTAAGTAGG	NM_182922	HEATR3	cctacttacccggtaaaccc	3
GGGTTCTAGGGGGTTCTAGA	NM_001278206	SLC43A3	tctagaaccccctagaaccc	3
GGGGGCAGGTGTGGGGGCTG	NM_001659	ARF3	cagcccccacacctgccccc	3
GGGGACGCCCGGGACACTCG	NM_080738	EDARADD	cgagtgtcccgggcgtcccc	3
GGGCAGGTTAAGAGAGCAGG	NM_182703	ANKDD1A	cctgctctcttaacctgccc	3
GGGAAGCGGCGCCCCTTCCT	NM_001128309	TSPAN14	aggaaggggcgccgcttccc	3
GGCGGCGGCGGTGGTCGTGA	NM_000553	WRN	tcacgaccaccgccgccgcc	3
GGCGCCCGAGCCGGCCCTGG	NM_018146	RNMTL1	ccagggccggctcgggcgcc	3
GGCGCCAAGCTTTCCCACCC	NM_024649	BBS1	gggtgggaaagcttggcgcc	3
GGCATAGGGCGGGGCCATGA	NM_006315	PCGF3	tcatggccccgccctatgcc	3
GGCAGAGTGACCAGCATGCA	NM_021801	MMP26	tgcatgctggtcactctgcc	3
GGAGGAGGCGAGCAGAGGCG	NM_006011	ST8SIA2	cgcctctgctcgcctcctcc	3
GGAGAATCGGCCTGCCTGCA	NM_002036	ACKR1	tgcaggcaggccgattctcc	3
GGACTCGTCGGAGCCGCGGG	NM_198187	ASTN2	cccgcggctccgacgagtcc	3
GGACCTTGTGTGACGGGGTG	NM_001278491	ANAPC15	caccccgtcacacaaggtcc	3
GCGCGCAAGGATCTGGCGCT	NM_148896	NPB	agcgccagatccttgcgcgc	3
GCGCAGGCGCACTGAGACTC	NM_004869	VPS4B	gagtctcagtgcgcctgcgc	3
GCGAGCGCCCTTCGCGCGCC	NM_020458	TTC7A	ggcgcgcgaagggcgctcgc	3
GCCATTTACAAACCACTTTC	NM_001199340	RPL17	gaaagtggtttgtaaatggc	3
GCAGACGATCAGGGTGCCGG	NM_001290256	KHNYN	ccggcaccctgatcgtctgc	3
GATAGAACTGGAACCAGAGC	NM_002023	FMOD	gctctggttccagttctatc	3
GAGTAAATTTAGCTGGAGAG	NM_002152	HRC	ctctccagctaaatttactc	3
GAGGGAGGCGGCTCCGCGCG	NM_003260	TLE2	cgcgcggagccgcctccctc	3
GAGGGAGCTTGAGGCGGGGC	NM_003409	ZBTB14	gccccgcctcaagctccctc	3
GACTGCGGTGCAGGGCGTCC	NM_001278628	CRNKL1	ggacgccctgcaccgcagtc	3
GAATCTGGGTGCAGGGCTTG	NM_001282113	TOP3B	caagccctgcacccagattc	3
GAAGTCTTGCTCTGTTGCCC	NM_004556	NFKBIE	gggcaacagagcaagacttc	3
GAAAGGTTGTTGCTGGGCTT	NM_138701	MPLKIP	aagcccagcaacaacctttc	3
CTGGCTGTGCCTGACTGGCT	NM_024997	ATF7IP2	agccagtcaggcacagccag	3
CTGCCGGACTGACCTGGCTC	NM_024506	GLB1L	gagccaggtcagtccggcag	3
CTCCACGGTCAGCCCCACCC	NM_004914	RAB36	gggtggggctgaccgtggag	3
CTACTTTGGAAAATGGGTGG	NM_147223	NCOA1	ccacccattttccaaagtag	3
CTAAGAGGCAGGAGAATGTC	NM_178429	LCE2C	gacattctcctgcctcttag	3
CGTCTCAGGCTCTGAGGCCC	NM_003565	ULK1	gggcctcagagcctgagacg	3
CGGCGCGCGGTCGGGTGTGC	NM_145175	FAM84A	gcacacccgaccgcgcgccg	3
CGCTTGACACCTCCCTTCCC	NM_015680	CNPPD1	gggaagggaggtgtcaagcg	3
CGCCGGCGCCTAGTGATTCT	NM_030816	ANKRD13C	agaatcactaggcgccggcg	3
CGCAGGGAGAGACGGGCACG	NM_000797	DRD4	cgtgcccgtctctccctgcg	3
CCTTATAAATCATGTGATTG	NM_001004689	OR2M3	caatcacatgatttataagg	3
CCTCCTCCCAGCCCGCCCCC	NM_020871	LRCH2	gggggcgggctgggaggagg	3
CCGTGCGTGATTCACAACTT	NM_018008	FEZF2	aagttgtgaatcacgcacgg	3
CCGCTGCAGGGATGGCCTCC	NM_138390	TMEM169	ggaggccatccctgcagcgg	3
CCGCGGTCGGGCGGGGCTTC	NM_005343	HRAS	gaagccccgcccgaccgcgg	3
CCCCGGGGCCGCCCTGCGAG	NM_033285	TP53INP1	ctcgcagggcggccccgggg	3
CCCATCTGGGGGGATTGCTG	NM_001142555	ADCK4	cagcaatccccccagatggg	3
CCCAGTGCAAAAAGCCGGCA	NM_004838	HOMER3	tgccggctttttgcactggg	3
CCCAGACTCCTATCTAGTCC	NM_001287001	ST6GALNAC6	ggactagataggagtctggg	3
CATTAAGGAGCATTTGTTGA	NM_173161	IL1F10	tcaacaaatgctccttaatg	3
CATGGCAACAGATGGAGATT	NM_001256630	BRSK2	aatctccatctgttgccatg	3
CAGGAGGATTGCTTGAGCTC	NM_001287584	NUP35	gagctcaagcaatcctcctg	3
CAGCGTTCCCTCGGCTTCCT	NM_033414	ZNF622	aggaagccgagggaacgctg	3
CAGCCCAGATACCGCAGCCC	NM_033127	SEC16B	gggctgcggtatctgggctg	3
CAGAATAGGGTGCCAGAGCT	NM_004953	EIF4G1	agctctggcaccctattctg	3
CACGTGGCCGCTCGCACAAC	NM_001195087	GGACT	gttgtgcgagcggccacgtg	3
CACCATCTGGCCATGGTGAC	NM_031479	INHBE	gtcaccatggccagatggtg	3
CAATTGTGGCTCCTGTTACA	NM_020711	ERMN	tgtaacaggagccacaattg	3
CAATGCGAGTGAGCAACTTC	NM_001220771	IKZF1	gaagttgctcactcgcattg	3
CAAGGCCCTCTGTGCAGCCC	NM_006097	MYL9	gggctgcacagagggccttg	3
CAAGGAACGCGGGCGATCAG	NM_002662	PLD1	ctgatcgcccgcgttccttg	3
CAAATAATTCCCGCGAGAGG	NM_017741	DCAF16	cctctcgcgggaattatttg	3
ATTGGCTAAATTACTATCTC	NM_001077427	LYPD1	gagatagtaatttagccaat	3
ATCAGCGTCTATCTGGGCGA	NM_001400	S1PR1	tcgcccagatagacgctgat	3
ATATGTATTGAGAAAGAGGT	NM_001143987	NBPF6	acctctttctcaatacatat	3
ATATATAGTTCCCAGTCCCC	NM_015086	DDN	ggggactgggaactatatat	3
AGTGGGGCTCATCACATAAC	NM_001145030	TOPAZ1	gttatgtgatgagccccact	3
AGTGACACCGTAAACCCAGG	NM_001130968	ZNF385A	cctgggtttacggtgtcact	3
AGTCTCTGAGGCTGAGCCAG	NM_001418	EIF4G2	ctggctcagcctcagagact	3
AGGGTAAGAGGTGCAGTTTA	NM_021912	GABRB3	taaactgcacctcttaccct	3
AGGGAAAGGTCACTGGGGCT	NM_009587	LGALS9	agccccagtgacctttccct	3
AGGAGTGTGTGCGGCGGGGC	NM_015545	PTCD1	gccccgccgcacacactcct	3
AGCCGCAGGGAGCACCCAAT	NM_001077401	ACVRL1	attgggtgctccctgcggct	3
AGCCAATTGGAAGTTTTGGA	NM_001267723	CCDC61	tccaaaacttccaattggct	3
AGCAAGCGCCGCGGACCGGT	NM_001082537	TCTN1	accggtccgcggcgcttgct	3
AGATCAGGTGTTTCCTGAGA	NM_152540	SCFD2	tctcaggaaacacctgatct	3
AGAGGTATCTGGGGAGGCTG	NM_002477	MYL5	cagcctccccagatacctct	3
AGAGGCAGGCTCTTTCCTAG	NM_173834	YIPF6	ctaggaaagagcctgcctct	3
AGAGCGAGACGTCCCCTCCC	NM_004781	VAMP3	gggaggggacgtctcgctct	3
ACTTGTCTGCAAGCTGGGTG	NM_003946	NOL3	cacccagcttgcagacaagt	3
ACTCCTCCCTCTACCTACAC	NM_015927	TGFB1I1	gtgtaggtagagggaggagt	3
ACGGCCTCCCAAAGCCGCAA	NM_005033	EXOSC9	ttgcggctttgggaggccgt	3
ACCTCCGGCTGCAGGTCCCC	NM_054020	CATSPER2	ggggacctgcagccggaggt	3
ACCCTCCTCCCAGCGTGTTC	NM_175617	MT1E	gaacacgctgggaggagggt	3
ACAGGACGCAGCCGGTAGTA	NM_024864	MRM1	tactaccggctgcgtcctgt	3
ACAGAGTCTCTCAGCGACCC	NM_014206	TMEM258	gggtcgctgagagactctgt	3
AATATGGATCTACTTCCGAG	NM_182506	MAGEB10	ctcggaagtagatccatatt	3
AAGGGCAGGGCTGGACTCTG	NM_020702	KIAA1161	cagagtccagccctgccctt	3
AAGAGGTAACCGCACACCAG	NM_182619	CLEC18A	ctggtgtgcggttacctctt	3
AACTGGAACTAAAGCCCGTT	NM_018925	PCDHGB5	aacgggctttagttccagtt	3
AAATTCTTCTTTTTCCGAGG	NM_003736	PCDHGB4	cctcggaaaaagaagaattt	3
AAATGAGCCATTCATGATCA	NM_016944	TAS2R4	tgatcatgaatggctcattt	3
AAATCATCTCGCCCGCGGCC	NM_005909	MAP1B	ggccgcgggcgagatgattt	3
TTTCTTCTCCATCGCGGGGG	NM_000594	TNF	cccccgcgatggagaagaaa	2
TTGACCTCGTAGGGCAGCTC	NM_032339	MIEN1	gagctgccctacgaggtcaa	2
TGGGCAACAGATTTCGCCCC	NM_001145208	DEPDC1B	ggggcgaaatctgttgccca	2
TGGGACCGTGGCATGCCGGG	NM_181552	CUX1	cccggcatgccacggtccca	2
TGGATAACTAAGTGGAGACT	NM_005214	CTLA4	agtctccacttagttatcca	2
TGCTGTTTCAGGGGTGGCAG	NM_001256596	C8orf22	ctgccacccctgaaacagca	2
TGCTACTCCACGGCCGGCCT	NM_000678	ADRA1D	aggccggccgtggagtagca	2
TGCGCTCCCGGCCCTGCTGC	NM_016310	POLR3K	gcagcagggccgggagcgca	2
TGCGCGCCGCCGGGAGGCTT	NM_015143	METAP1	aagcctcccggcggcgcgca	2
TGCGCCGCGGTTTACGTTCC	NM_032167	SNX29	ggaacgtaaaccgcggcgca	2
TGCGAAGCCGGCCTGATCGC	NM_001134376	CCNJ	gcgatcaggccggcttcgca	2
TGAGGAAGATAAAGCGTCCC	NM_152426	APOBEC3D	gggacgctttatcttcctca	2
TGAAGGAAATAAAATTGGCA	NM_144508	CASC5	tgccaattttatttccttca	2
TCTTTAGCGCCCCGAGAAGG	NM_001144915	FGFR2	ccttctcggggcgctaaaga	2
TCTGCGCCTCGCTCCGACTC	NM_003558	PIP5K1B	gagtcggagcgaggcgcaga	2
TCTGAGCGGCCGAGTGACTG	NM_017589	BTG4	cagtcactcggccgctcaga	2
TCTCGCTCTGTCGCCCAGGC	NM_001242507	GDA	gcctgggcgacagagcgaga	2
TCGGCGGCGCGTCACCGCGG	NM_014571	HEYL	ccgcggtgacgcgccgccga	2
TCGCAAGGGGTGTGGGGAGG	NM_001204466	RBM10	cctccccacaccccttgcga	2
TCGAGGCGAACAGGCGTGAT	NM_001281294	ZNF281	atcacgcctgttcgcctcga	2
TCGACTCGAGTTCGCAGCCC	NM_145901	HMGA1	gggctgcgaactcgagtcga	2
TCCCTGGGTCTCCGCCCTAC	NM_018439	IMPACT	gtagggcggagacccaggga	2
TCATGAGTTTATGTGATCTA	NM_018437	HEMGN	tagatcacataaactcatga	2
TCAGTGCCATGTACAGTGCC	NM_001178055	PARP8	ggcactgtacatggcactga	2
TCAAACTCCCCAAGAAGCCA	NM_001184720	GYG1	tggcttcttggggagtttga	2
TAGTCTAGACTACAATCGCC	NM_001101672	ZNF219	ggcgattgtagtctagacta	2
TAGCGCTGAAGTTAGGGTCG	NM_019055	ROBO4	cgaccctaacttcagcgcta	2
TACTGAGTGACGCTAATATG	NM_006194	PAX9	catattagcgtcactcagta	2
TACTAAGTCATGGTGAGGGC	NM_032417	SPANXD	gccctcaccatgacttagta	2
TACCTGGGAGCGTGTGTGTT	NM_000895	LTA4H	aacacacacgctcccaggta	2
TACACGCGTGTCAGTTAACT	NM_001190945	TRAF1	agttaactgacacgcgtgta	2
TAATTTGGGCCGCGGGGAGG	NM_016463	CXXC5	cctccccgcggcccaaatta	2
TAAACAGTGATGATCAAGTC	NM_015189	EXOC6B	gacttgatcatcactgttta	2
GTTTTATTGCCGAGAGCTCG	NM_021973	HAND2	cgagctctcggcaataaaac	2
GTTCTGGAGTATCTGAAATA	NM_001286059	RAB30	tatttcagatactccagaac	2
GTGGAACTCCAGGTCTCCCA	NM_005747	CELA3A	tgggagacctggagttccac	2
GTGACCCGAGTTTGGCCAAC	NM_005274	GNG5	gttggccaaactcgggtcac	2
GTCTGTAGGAACTGCTAAAG	NM_005865	PRSS16	ctttagcagttcctacagac	2
GGTTTGCTCCGGGGGCCGGC	NM_001940	ATN1	gccggcccccggagcaaacc	2
GGTTGCTGTAAGGATTTGGA	NM_005658	TRAF1	tccaaatccttacagcaacc	2
GGTGCACGTGGCGCTCACGC	NM_003726	SKAP1	gcgtgagcgccacgtgcacc	2
GGTCTCAGGGGAGATCAATG	NM_001173474	ASMTL	cattgatctcccctgagacc	2
GGTCCGCGCGCAGCCGGGTC	NM_001288819	CPEB1	gacccggctgcgcgcggacc	2
GGTCCCGTCCACTCTCGCTT	NM_001125	ADPRH	aagcgagagtggacgggacc	2
GGGTTGGGAGGGGGGCGGGT	NM_000598	IGFBP3	acccgcccccctcccaaccc	2
GGGTGGTTGCTAGGGACGAT	NM_002790	PSMA5	atcgtccctagcaaccaccc	2
GGGTGGTAATGCGAGCCATG	NM_001280788	SURF4	catggctcgcattaccaccc	2
GGGGTTGAGTAGGAGCCGGC	NM_002999	SDC4	gccggctcctactcaacccc	2
GGGGCCGGAGCCGCTTGAGC	NM_002409	MGAT3	gctcaagcggctccggcccc	2
GGGCCCTGGGGATTTTACCC	NM_003641	IFITM1	gggtaaaatccccagggccc	2
GGCTTGGGTTGCCAAGGGGA	NM_001115007	LIN54	tccccttggcaacccaagcc	2
GGCTCCAGTTCCGCTGTCTG	NM_018833	TAP2	cagacagcggaactggagcc	2
GGCTCATTCCGTGCAGTGTA	NM_145287	ZNF519	tacactgcacggaatgagcc	2
GGCCTCCAGCGCCCCAGTCA	NM_182499	TDRD10	tgactggggcgctggaggcc	2
GGCCGAGCTCCCGGGGGAGA	NM_001127173	CADM3	tctcccccgggagctcggcc	2
GGCCCCGCACGCGGAAGTGG	NM_001172660	ZFYVE28	ccacttccgcgtgcggggcc	2
GGCCCAGCTGAGATGGAAAC	NM_130441	CLEC4C	gtttccatctcagctgggcc	2
GGCACGTGCGGCGCGTGCGC	NM_004052	BNIP3	gcgcacgcgccgcacgtgcc	2
GGATGTGCGGAGCTCACCTC	NM_004163	RAB27B	gaggtgagctccgcacatcc	2
GGAGAAAGCAGGGCAAAGAG	NM_006183	NTS	ctctttgccctgctttctcc	2
GGAAGTCTTTAATCTTGGTA	NM_001024611	LRRC66	taccaagattaaagacttcc	2
GCTTCTTGTGGGAAGTAGGT	NM_001007531	NKAPL	acctacttcccacaagaagc	2
GCTTCTTGGAGCCCCTTCTC	NM_006026	H1FX	gagaaggggctccaagaagc	2
GCTGTAATAAGCTTGTTATC	NM_001128209	SGCD	gataacaagcttattacagc	2
GCGTTGAGAGGCTGCAGCAG	NM_001083592	ROR1	ctgctgcagcctctcaacgc	2
GCGGGATAGTTCCGCTCCCG	NM_002095	GTF2E2	cgggagcggaactatcccgc	2
GCGGCAGGCACACAGCACTG	NM_001097620	TMEM184A	cagtgctgtgtgcctgccgc	2
GCGACGGTCGGAATTTTGCT	NM_001003940	BMF	agcaaaattccgaccgtcgc	2
GCGACACGCGCGTCTCTGCG	NM_001176	ARHGDIG	cgcagagacgcgcgtgtcgc	2
GCCTTCCGAGCCTGCTTTTT	NM_016226	VPS29	aaaaagcaggctcggaaggc	2
GCCGGCAGAGCATTTTCCGT	NM_016167	NOL7	acggaaaatgctctgccggc	2
GCCCAGGGCTGAGAAGAGTC	NM_153186	KANK1	gactcttctcagccctgggc	2
GCATTGGCGGCTCCAGCAAC	NM_006076	AGFG2	gttgctggagccgccaatgc	2
GCACACGGAAAAACAGAACG	NM_001206916	CACNB3	cgttctgtttttccgtgtgc	2
GATAGCATCAGGCGGTTGGC	NM_001257400	CD63	gccaaccgcctgatgctatc	2
GAGGGTGAGAAACGTAGAGA	NM_001145176	SHISA7	tctctacgtttctcaccctc	2
GAGGGCATCTGCACACTGGC	NM_001005196	OR8B4	gccagtgtgcagatgccctc	2
GAGGCGCCCCTGGAGCTCCC	NM_001134659	PRR23A	gggagctccaggggcgcctc	2
GAGCAGTTCCGGTGAGTCCG	NM_053051	CNTROB	cggactcaccggaactgctc	2
GAGACTCGAGCCGGGTGTGG	NM_001195101	PTP4A2	ccacacccggctcgagtctc	2
GACTAGATTAGCCCGGGCGC	NM_020762	SRGAP1	gcgcccgggctaatctagtc	2
GACGCCCTTCCCCCCCTACG	NM_001190946	FAM193B	cgtagggggggaagggcgtc	2
GACCTTAGATGACCATAACC	NM_006778	TRIM10	ggttatggtcatctaaggtc	2
GACAGTCTCCACTGCTGTCA	NM_002209	ITGAL	tgacagcagtggagactgtc	2
GACAGCCTTGTTCAGTCTTC	NM_001243231	TCF4	gaagactgaacaaggctgtc	2
GAAGTGGTTGCTGGGTTCTG	NM_005827	SLC35B1	cagaacccagcaaccacttc	2
GAAGTCCATCGCCATACCAC	NM_004685	MTMR6	gtggtatggcgatggacttc	2
GAAGGCCGATCGCTCCTTAA	NM_001234	CAV3	ttaaggagcgatcggccttc	2
GAAGGATCAACTCTTGGCCT	NM_000761	CYP1A2	aggccaagagttgatccttc	2
GAAGCTCGATTTCCCTCCAG	NM_018365	MNS1	ctggagggaaatcgagcttc	2
GAAGAGCTGTGTCCTGGAAT	NM_000231	SGCG	attccaggacacagctcttc	2
GAACTTTCCGAACTGTGTCA	NM_001013848	EXOC6	tgacacagttcggaaagttc	2
CTTAGAACGCCACCGACTTG	NM_001039888	ANKRD34A	caagtcggtggcgttctaag	2
CTTAACAGCTGAACACGGAT	NM_000892	KLKB1	atccgtgttcagctgttaag	2
CTGTTTGGTTGCCGCCCTAA	NM_032993	GAR1	ttagggcggcaaccaaacag	2
CTGGCCGCGTTTGAAGTCTC	NM_001190977	YAF2	gagacttcaaacgcggccag	2
CTGGAACACTTCCGCCTGTC	NM_001199818	ARMCX5-GPRASP2	gacaggcggaagtgttccag	2
CTGCCAGCAATAATGCCCGC	NM_018509	LRRC59	gcgggcattattgctggcag	2
CTGACCGTAGTCAGTAGTCA	NM_006585	CCT8	tgactactgactacggtcag	2
CTCGCTGGAGGTTTTGCATT	NM_001018076	NR3C1	aatgcaaaacctccagcgag	2
CGTTTGTGGTGCGCTTGGAT	NM_144693	ZNF558	atccaagcgcaccacaaacg	2
CGGTCTCTTAAGTTTCATTC	NM_032324	NTPCR	gaatgaaacttaagagaccg	2
CGGGTGAAAAAGACTCCTCA	NM_001291642	GGA3	tgaggagtctttttcacccg	2
CGGGGCTCCCTGCTTCTCCC	NM_012101	TRIM29	gggagaagcagggagccccg	2
CGGGCAGGAAGTGACAGGCC	NM_004426	PHC1	ggcctgtcacttcctgcccg	2
CGGCCGCGGATCCCCTCCCG	NM_001098503	PTPRJ	cgggaggggatccgcggccg	2
CGGAGAGGAACCCCTCGTTT	NM_032892	FRMD5	aaacgaggggttcctctccg	2
CGCGAAACCTTGTCAGTGCT	NM_001169111	SCO2	agcactgacaaggtttcgcg	2
CGCCGGAGCCGGCCTGATGC	NM_001198633	RUNX1T1	gcatcaggccggctccggcg	2
CGCAGGCGCTGCGAGCCAAT	NM_001128916	TOMM40	attggctcgcagcgcctgcg	2
CGCAGCTCAGAGCTTCCGCC	NM_023931	ZNF747	ggcggaagctctgagctgcg	2
CGATCTTCCCTACGCCCCCC	NM_152745	NXPH1	ggggggcgtagggaagatcg	2
CGAAAAGAGGAGCGGGCTTG	NM_152889	CHST13	caagcccgctcctcttttcg	2
CCTTAGCGTTCCGCCGGTTT	NM_017891	C1orf159	aaaccggcggaacgctaagg	2
CCGCCGCGTCTGTGTGGACC	NM_001167676	FAM229A	ggtccacacagacgcggcgg	2
CCCGGCTCCATTACTTGTAA	NM_014780	CUL7	ttacaagtaatggagccggg	2
CATTTCTCAGGTAAGAGAAT	NM_001220500	FCER2	attctcttacctgagaaatg	2
CATCTCTCCATTGTAAATGA	NM_004103	PTK2B	tcatttacaatggagagatg	2
CATAGTGTGATTTGTTTCAT	NM_173353	TPH2	atgaaacaaatcacactatg	2
CAGTGGGGCTTTCTGTGTTC	NM_002367	MAGEB4	gaacacagaaagccccactg	2
CAGGTCACTGCTCATGGCCC	NM_005947	MT1B	gggccatgagcagtgacctg	2
CAGGAAGGGGGCGGGGTTTC	NM_004429	EFNB1	gaaaccccgcccccttcctg	2
CAGATCCATTTTTACCAAGC	NM_030812	ACTL8	gcttggtaaaaatggatctg	2
CACTCTCAGATCGCGTCCGC	NM_018426	TMEM63B	gcggacgcgatctgagagtg	2
CAAGGTGGCGCCACTCACCC	NM_001271620	ZNF423	gggtgagtggcgccaccttg	2
CAACTTCTCTGGGTGCTCCG	NM_152572	AK8	cggagcacccagagaagttg	2
CAACAAGCACTTCCTTTGCC	NM_001113228	NTNG1	ggcaaaggaagtgcttgttg	2
CAAAGACCATTTGCTCCTCT	NM_022444	SLC13A1	agaggagcaaatggtctttg	2
ATTCAGGCTTAACGTCAGCG	NM_001128427	FSTL5	cgctgacgttaagcctgaat	2
ATGAATGCCTAGTTTGTTAC	NM_005776	CNIH1	gtaacaaactaggcattcat	2
ATCCCGAGAGAGAGCTGTTA	NM_001270709	NRM	taacagctctctctcgggat	2
AGTGTGTCCAGAGGGACCTG	NM_001023567	GOLGA8B	caggtccctctggacacact	2
AGTGCTCAGGAACTGCCCTG	NM_001271808	TREML1	cagggcagttcctgagcact	2
AGTCTAGTCTAGAGTCTATA	NM_194358	RNF41	tatagactctagactagact	2
AGGTCCATGAAATTGGGTTA	NM_203354	CTAGE5	taacccaatttcatggacct	2
AGGAGGCGGGAGTTTGGCAC	NM_144981	IMMP1L	gtgccaaactcccgcctcct	2
AGGAGAGAGCAGCGAGGGCA	NM_018558	GABRQ	tgccctcgctgctctctcct	2
AGGAACGGTTCCGGCAGGGT	NM_144564	SLC39A3	accctgccggaaccgttcct	2
AGCTTCATGTACTCAGTCCT	NM_152694	ZCCHC5	aggactgagtacatgaagct	2
AGCGGTGCACTGGTATAGTG	NM_001289163	CCDC135	cactataccagtgcaccgct	2
AGCAGTCCGAGGACAGCCCC	NM_003252	TIAL1	ggggctgtcctcggactgct	2
AGCAGCGGGCAGAAAGGTGA	NM_001195302	USB1	tcacctttctgcccgctgct	2
AGAGCTGCCCGCGAGGGAGG	NM_000815	GABRD	cctccctcgcgggcagctct	2
AGACGCAGCCGAGTATCTTG	NM_014813	LRIG2	caagatactcggctgcgtct	2
AGAAGCCCATCGAGCTCTCC	NM_015004	EXOSC7	ggagagctcgatgggcttct	2
AGAAAGAGACTATTGTGGCA	NM_001004706	OR4D11	tgccacaatagtctctttct	2
ACTCAGCCCGCGCCCGGAAT	NM_004965	HMGN1	attccgggcgcgggctgagt	2
ACGTGGTGGTGTCTGGGGGA	NM_182947	ARHGEF25	tcccccagacaccaccacgt	2
ACCTTTCTCTGAATGAGCCA	NM_206899	OR10P1	tggctcattcagagaaaggt	2
ACAGTGTGCTAGAGAGCTAA	NM_001004124	OR4P4	ttagctctctagcacactgt	2
ACACATGCGTAGTGGTGTGC	NM_005998	CCT3	gcacaccactacgcatgtgt	2
ACAAGGCTGGAGTCAAACAA	NM_016010	ZC2HC1A	ttgtttgactccagccttgt	2
AATAAAAATACCATCGCTTC	NM_001122634	CPS1	gaagcgatggtatttttatt	2
AAGTAGTTATTTTTCAGTGG	NM_198584	CA13	ccactgaaaaataactactt	2
AACGCTTTCTACTGTCTCAA	NM_001979	EPHX2	ttgagacagtagaaagcgtt	2
AACCCGCGGAACCCCGGCCC	NM_139070	MAPK9	gggccggggttccgcgggtt	2
AAAGATTTTACGTGTTAGCT	NM_005926	MFAP1	agctaacacgtaaaatcttt	2
AAAACAAAAGCCCTCCGTCC	NM_001013649	C2orf68	ggacggagggcttttgtttt	2
AAAAAATTAATCAGGCGTTG	NM_001290193	MYADM	caacgcctgattaatttttt	2
TTTTCCCGTTGCACCAGCGT	NM_130386	COLEC12	acgctggtgcaacgggaaaa	1
TTTAGCAGGCATTTTAATGG	NM_001004473	OR10K1	ccattaaaatgcctgctaaa	1
TTTAGATTCTCTCACTTGTT	NM_153748	KCNC2	aacaagtgagagaatctaaa	1
TTTAATAAATCTACGATGGC	NM_207296	MBNL1	gccatcgtagatttattaaa	1
TTGTGATGTGCTTAGTGAGA	NM_001282578	UBE2V1	tctcactaagcacatcacaa	1
TTGGCTGCGGGCCGCGGGGC	NM_006035	CDC42BPB	gccccgcggcccgcagccaa	1
TTGGATCTGCCTTTTAGTGC	NM_024077	SECISBP2	gcactaaaaggcagatccaa	1
TTGAGAGAAACATGTCATTA	NM_015065	EXPH5	taatgacatgtttctctcaa	1
TTCGCCCCCGGGCCTTTCAG	NM_139070	MAPK9	ctgaaaggcccgggggcgaa	1
TTCACGCCCGCATTCCCGAG	NM_001161576	SAMD4A	ctcgggaatgcgggcgtgaa	1
TGTTGCTAGGGGTACGTGTG	NM_006570	RRAGA	cacacgtacccctagcaaca	1
TGTGTGTCCACAGACGACCT	NM_001142679	ANO6	aggtcgtctgtggacacaca	1
TGTGGGGAGGAGTCAAGGTT	NM_145642	APOL3	aaccttgactcctccccaca	1
TGTGGCCGCAGGGATTTGAC	NM_004691	ATP6V0D1	gtcaaatccctgcggccaca	1
TGTGGCAGTCCTCATTTCTG	NM_138467	TYW3	cagaaatgaggactgccaca	1
TGTCAAGAGTGAATGAGGCG	NM_015596	KLK13	cgcctcattcactcttgaca	1
TGGGAATGGAGAGAGCAGCT	NM_002054	GCG	agctgctctctccattccca	1
TGGCGAGCCGCCGGCTGGCT	NM_006037	HDAC4	agccagccggcggctcgcca	1
TGGAGGAATCTGGCTATTTC	NM_006225	PLCD1	gaaatagccagattcctcca	1
TGCTTCAATAGGTCTCGCCA	NM_001178146	IGSF10	tggcgagacctattgaagca	1
TGCGTGGCTGGGTCGGCGGG	NM_001003794	MGLL	cccgccgacccagccacgca	1
TGCGCTGGCGCGTCTGGCCC	NM_054020	CATSPER2	gggccagacgcgccagcgca	1
TGCAAGAATGTCATCCTCAA	NM_021209	NLRC4	ttgaggatgacattcttgca	1
TGATCCACCTAGGGCAACAG	NM_000778	CYP4A11	ctgttgccctaggtggatca	1
TGAGGAACTTTGCTTTTGAT	NM_001199199	AK2	atcaaaagcaaagttcctca	1
TGACAGCGTGTTCCAATCAG	NM_176824	BBS7	ctgattggaacacgctgtca	1
TGACAACATCAAGCCGCCAG	NM_152595	PGBD4	ctggcggcttgatgttgtca	1
TGAAGTCGCAGTACCTCTCC	NM_005498	AP1M2	ggagaggtactgcgacttca	1
TCTTGGGGATCCAGAGGTCA	NM_001164762	PRKAR1B	tgacctctggatccccaaga	1
TCTGGGTAATGTAGTTCCCT	NM_001204818	ZNF587B	agggaactacattacccaga	1
TCTGGGAAACTTTCTTCTCC	NM_000520	HEXA	ggagaagaaagtttcccaga	1
TCTAGCTCTTCGCCCGTGTC	NM_018054	ARHGAP17	gacacgggcgaagagctaga	1
TCGGGTTCCTCGCCGCCCCC	NM_001287174	ABCC8	gggggcggcgaggaacccga	1
TCGCTGGAAGATCGAAAGAC	NM_152307	TRMT61A	gtctttcgatcttccagcga	1
TCGACGGCTTCTAGCCCCTG	NM_213605	ZNF517	caggggctagaagccgtcga	1
TCCTCGCCCCATCCCGGTCC	NM_004090	DUSP3	ggaccgggatggggcgagga	1
TCCGGAGCTGCTCTGAGTCC	NM_024721	ZFHX4	ggactcagagcagctccgga	1
TCCGCGGCCGCGGGGGCAGC	NM_019065	NECAB2	gctgcccccgcggccgcgga	1
TCCAGCCAACAGGGAACGAA	NM_138774	R3HDM4	ttcgttccctgttggctgga	1
TCATCAACGCCCTGTGCCAG	NM_001972	ELANE	ctggcacagggcgttgatga	1
TCAGATAACCGGTTCCTTTG	NM_001286139	SLC36A4	caaaggaaccggttatctga	1
TATGACGTAGGACCTGGGGC	NM_015662	IFT172	gccccaggtcctacgtcata	1
TACGCTTTTTGGACCAATTG	NM_005994	TBX2	caattggtccaaaaagcgta	1
TAAAGTCCTCATTGACTTCC	NM_000313	PROS1	ggaagtcaatgaggacttta	1
TAAACTGGTATGTATGTCGC	NM_198692	KRTAP10-11	gcgacatacataccagttta	1
GTTATGTGGAGAACAAATTG	NM_004680	CDY1	caatttgttctccacataac	1
GTGTTTACAGCTTCCTCCAT	NM_001291454	ATP2C2	atggaggaagctgtaaacac	1
GTGGGGCTAGCAGCTCCCCA	NM_002767	PRPSAP2	tggggagctgctagccccac	1
GTGCTGGGGTTTCATGTTAC	NM_004469	FIGF	gtaacatgaaaccccagcac	1
GTGCCTTATCTATCCTGCCC	NM_005396	PNLIPRP2	gggcaggatagataaggcac	1
GTCTTGGCATCACAGGCTTC	NM_000304	PMP22	gaagcctgtgatgccaagac	1
GTCCGGGTTCCCAGGTCCCT	NM_004018	DMD	agggacctgggaacccggac	1
GTAGCAGTTGCAGCGCCCCC	NM_003025	SH3GL1	gggggcgctgcaactgctac	1
GTAACTGCGCAGAATGCGCG	NM_015299	KHNYN	cgcgcattctgcgcagttac	1
GGTTGCAAGTCCCAGTTGCA	NM_001277372	LOC100652824	tgcaactgggacttgcaacc	1
GGTGTGCGACTATTGGGTGA	NM_032349	NUDT16L1	tcacccaatagtcgcacacc	1
GGTGCGGCTGGCACCGCTTT	NM_138983	OLIG1	aaagcggtgccagccgcacc	1
GGGTAAGCCTTTATTTACTG	NM_001243399	GLRX2	cagtaaataaaggcttaccc	1
GGGGCGCGCCTGGCTCTGGG	NM_006937	SUMO2	cccagagccaggcgcgcccc	1
GGGGAGCCTTCCCATTTTTC	NM_020984	CHAT	gaaaaatgggaaggctcccc	1
GGGGAACAGTCATCCACTCC	NM_001145546	GALP	ggagtggatgactgttcccc	1
GGGCTGTAAGGAGCGAGTGC	NM_023033	METTL1	gcactcgctccttacagccc	1
GGGATTTGAGCTGTGCGCTC	NM_001282706	PDIA6	gagcgcacagctcaaatccc	1
GGGAGGCGGGACGGTGCCCA	NM_144582	TEX261	tgggcaccgtcccgcctccc	1
GGGAGCTTAGCACGAGGTTG	NM_000405	GM2A	caacctcgtgctaagctccc	1
GGCTGGCTCCTCTTTCCCGA	NM_001287819	KCNT2	tcgggaaagaggagccagcc	1
GGCTCTTTCCGGAGGGCTAA	NM_001184742	ZBTB33	ttagccctccggaaagagcc	1
GGCGTGGGAGCAGACCGGAG	NM_148842	WBSCR16	ctccggtctgctcccacgcc	1
GGCGACAGGATACGTGCAAA	NM_001243259	HINFP	tttgcacgtatcctgtcgcc	1
GGCCGGGCACAACAAAAGCG	NM_003255	TIMP2	cgcttttgttgtgcccggcc	1
GGCCGAGAAGAAAACCCGTG	NM_001003688	SMAD1	cacgggttttcttctcggcc	1
GGCAAGAAGCTGCCTGTGAC	NM_001134670	HOGA1	gtcacaggcagcttcttgcc	1
GGATCTCCAGAGCATCTCTG	NM_001113182	BRD2	cagagatgctctggagatcc	1
GGAGGCCGTCCGGAGGAAGC	NM_018298	MCOLN3	gcttcctccggacggcctcc	1
GGAGGCCACAGGGACGACTT	NM_016496	2024-03-02	aagtcgtccctgtggcctcc	1
GGAGGAAATTCGGGACAAAG	NM_001145797	SH2B1	ctttgtcccgaatttcctcc	1
GGACCTTTTTCCCGTGGCGG	NM_001110220	GJB6	ccgccacgggaaaaaggtcc	1
GGACCAGCTCATTCCCTGCC	NM_133456	SHROOM1	ggcagggaatgagctggtcc	1
GGAACAGTGAAATTTACCTC	NM_001278742	TSPAN6	gaggtaaatttcactgttcc	1
GGAAAGAATGCTACGTTTTA	NM_006853	KLK11	taaaacgtagcattctttcc	1
GCTGGGGGAGGGGAGCCTCG	NM_001271856	GRASP	cgaggctcccctcccccagc	1
GCTGGCCGGTCCCATTAGCA	NM_016034	MRPS2	tgctaatgggaccggccagc	1
GCTGGCCGGAAGAACGCGGG	NM_001284206	DCAF5	cccgcgttcttccggccagc	1
GCTAACAGTTTGGAGCCTCC	NM_017416	IL1RAPL2	ggaggctccaaactgttagc	1
GCGTGGGCGACGTGCCACAC	NM_014080	DUOX2	gtgtggcacgtcgcccacgc	1
GCGGTCAAGGCAGGGTCCCA	NM_006092	NOD1	tgggaccctgccttgaccgc	1
GCGGACCCCGGGTGCCAGGC	NM_001243506	ESRRG	gcctggcacccggggtccgc	1
GCGCGGCGGCCGCAGTCGCG	NM_001282854	CCNY	cgcgactgcggccgccgcgc	1
GCGCGCCCAACGGCTTTGCG	NM_001098805	ANKRD20A4	cgcaaagccgttgggcgcgc	1
GCCGCCGCGCGGGTCGCAAG	NM_003174	SVIL	cttgcgacccgcgcggcggc	1
GCCGACCCGGAGGCGGGCTT	NM_012141	INTS6	aagcccgcctccgggtcggc	1
GCCAGCTACAAAGGACCAGG	NM_001014809	CRMP1	cctggtcctttgtagctggc	1
GCATCTCATGTTTGGGAGGT	NM_001281971	KIR2DS4	acctcccaaacatgagatgc	1
GCAGTTACAGTCTGTACTCC	NM_001134673	NFIA	ggagtacagactgtaactgc	1
GCAGGGCTGCAGTTATCTCG	NM_001254733	SPECC1L	cgagataactgcagccctgc	1
GCAAACCAGCAGGTCCAACC	NM_006258	PRKG1	ggttggacctgctggtttgc	1
GATTTGGAGCCCTGCTAAAA	NM_001281294	ZNF281	ttttagcagggctccaaatc	1
GAGTCTTGTGACTGGGCCCC	NM_001146281	SHBG	ggggcccagtcacaagactc	1
GAGGCTTTTCTGAAACGGCG	NM_015014	RBM34	cgccgtttcagaaaagcctc	1
GAGGATTAAAGAGGGCCTCG	NM_000990	RPL27A	cgaggccctctttaatcctc	1
GAGCAGCGGCCCGCTTTGTG	NM_001195	BFSP1	cacaaagcgggccgctgctc	1
GAGAAGTGCTTCCCCAAAGC	NM_001105565	SMTNL1	gctttggggaagcacttctc	1
GACGACACTCTCCCGACTGG	NM_033379	CDK1	ccagtcgggagagtgtcgtc	1
GACCTGGTGTGTTAATGCCC	NM_194325	ZNF30	gggcattaacacaccaggtc	1
GACAGGTGTTCCAGGAGGGC	NM_001199012	STPG1	gccctcctggaacacctgtc	1
GAATTTGATTAAACTGTTGC	NM_002538	OCLN	gcaacagtttaatcaaattc	1
GAATCACCCTTCCTTCTTCT	NM_001099783	C4orf33	agaagaaggaagggtgattc	1
GAAGGAGGGAGGTGCTGCGG	NM_001288720	STAT5A	ccgcagcacctccctccttc	1
GAACGTGGACACGTGCGCTT	NM_001193414	TUBA8	aagcgcacgtgtccacgttc	1
GAAATGGCGGCATCTCAGAA	NM_001130406	PRR20D	ttctgagatgccgccatttc	1
GAAAGAGCCCTGCTTTTGAT	NM_006636	MTHFD2	atcaaaagcagggctctttc	1
CTTTTGGGTCTCAGGGACCT	NM_006770	MARCO	aggtccctgagacccaaaag	1
CTTCCGAGAGCCGCCTCTCC	NM_002378	MATK	ggagaggcggctctcggaag	1
CTTCATCTGGCCTGTTATCC	NM_000129	F13A1	ggataacaggccagatgaag	1
CTTCACATGCAAATAATGAG	NM_176882	TAS2R40	ctcattatttgcatgtgaag	1
CTTAGGACTGTAAGGGCTCC	NM_001195303	RGS5	ggagcccttacagtcctaag	1
CTGGGTGTTGGGTGGGGAAA	NM_001257391	CD63	tttccccacccaacacccag	1
CTGGATGACCGCGTCTTCTG	NM_001291656	ARMC9	cagaagacgcggtcatccag	1
CTGGATACATTTCTCAGATT	NM_033108	HSFY1	aatctgagaaatgtatccag	1
CTGGAGGGAACCAGTGGGCG	NM_001243926	MAPKAPK3	cgcccactggttccctccag	1
CTGCCTCAGGAGGACCCCCG	NM_001142529	BHLHB9	cgggggtcctcctgaggcag	1
CTCCCGCCAGGACTCCATGT	NM_001001665	CYP27C1	acatggagtcctggcgggag	1
CTCATTGTGCCCCGCAGCTG	NM_033389	SSH2	cagctgcggggcacaatgag	1
CTATAGACATCTCATTCCTC	NM_001145024	PLET1	gaggaatgagatgtctatag	1
CGGTGTGTGAATTGCTACCC	NM_001206838	PTPRZ1	gggtagcaattcacacaccg	1
CGGCGCGAGGTTGGCGGCAG	NM_001278536	RCHY1	ctgccgccaacctcgcgccg	1
CGGAGCACCTCTTCCAGACC	NM_178034	PLA2G4D	ggtctggaagaggtgctccg	1
CGGAAGACTGCGCGCTACTC	NM_020468	SNX14	gagtagcgcgcagtcttccg	1
CGCTGGGCAGTTTGCAATCC	NM_001040709	SYPL2	ggattgcaaactgcccagcg	1
CGCCGGCGGACGCGGGGCTC	NM_001206654	NCOR2	gagccccgcgtccgccggcg	1
CGCCCGGGTGGCAACGGTGG	NM_001012977	PABPC1L2A	ccaccgttgccacccgggcg	1
CGCCAAGAGGTGGGAGTGCC	NM_001126336	VCAN	ggcactcccacctcttggcg	1
CGCAGAGGCTGCGTGGAGAG	NM_001099409	EHBP1L1	ctctccacgcagcctctgcg	1
CGATGGCGCCGGCCGCGTCC	NM_006231	POLE	ggacgcggccggcgccatcg	1
CGAGCGGGGGGGGGAGCTGC	NM_080872	UNC5D	gcagctcccccccccgctcg	1
CCTTCCTTAACCCATCCTGC	NM_002087	GRN	gcaggatgggttaaggaagg	1
CCGGCTGCGGGGCTGGGTCT	NM_004962	GDF10	agacccagccccgcagccgg	1
CCGGAAGGAAGGGGTAGGGT	NM_001054	SULT1A2	accctaccccttccttccgg	1
CCGCCCCCCTCCGAGACAGT	NM_182533	C1orf86	actgtctcggaggggggcgg	1
CCGCCCAGTCCAAGAAGTCT	NM_003282	TNNI2	agacttcttggactgggcgg	1
CCCCGGTCTGGAGCAACCTT	NM_002502	NFKB2	aaggttgctccagaccgggg	1
CCCCATCCAAAGAGCACACC	NM_199039	KLHL5	ggtgtgctctttggatgggg	1
CCCAGTGGTCTGTTTTGACA	NM_001199679	TMEM56	tgtcaaaacagaccactggg	1
CCCAGGGAATTCAGGTGGTC	NM_001282497	ZNF343	gaccacctgaattccctggg	1
CCATTGGCCGCAGGGCCCGG	NM_002729	HHEX	ccgggccctgcggccaatgg	1
CCAGCACTGGGGAAAGAGAA	NM_000716	C4BPB	ttctctttccccagtgctgg	1
CCACTTCTCCAGCCTGAGAT	NM_002720	PPP4C	atctcaggctggagaagtgg	1
CCACAGCGCGTCAGTGGGCG	NM_152280	SYT11	cgcccactgacgcgctgtgg	1
CCAAGCGCGGCGGCAAATCC	NM_001001664	SPOPL	ggatttgccgccgcgcttgg	1
CCAAACTCCTGATGGCGAAG	NM_006821	ACOT2	cttcgccatcaggagtttgg	1
CATGTACGCTGCGGTGTTTT	NM_001163989	RAB37	aaaacaccgcagcgtacatg	1
CATGGCGCCATCGAGGACGT	NM_001134776	KLC2	acgtcctcgatggcgccatg	1
CATGATTTCATAATTTCCCC	NM_001282236	CDKL1	ggggaaattatgaaatcatg	1
CAGGGGGCGGTGTGCGCGCA	NM_001244705	CSAD	tgcgcgcacaccgccccctg	1
CAGGCTGGGTTCCTCAGAGA	NM_001001888	VCX3B	tctctgaggaacccagcctg	1
CAGCCCTGGATTCCAGCGGG	NM_001142333	RBFOX1	cccgctggaatccagggctg	1
CACCCACACAGAGATTCCCT	NM_001170716	BCAR1	agggaatctctgtgtgggtg	1
CACACACACACACACACACA	NM_003881	WISP2	tgtgtgtgtgtgtgtgtgtg	1
CAAGTGTCTGTAAATGCTGG	NM_001244583	TFEC	ccagcatttacagacacttg	1
CAAGAACAGGTCCAGCGCCC	NM_005847	SLC23A1	gggcgctggacctgttcttg	1
CAAAACATGCCAAAGTTTTC	NM_024629	CENPU	gaaaactttggcatgttttg	1
CAAAAAAATGGGACTTGCCC	NM_004550	NDUFS2	gggcaagtcccatttttttg	1
ATTGCCAGGGCCCCCAACAA	NM_001171660	CYB5R3	ttgttgggggccctggcaat	1
ATGGTCTGGAGGCAGGCGCA	NM_003005	SELP	tgcgcctgcctccagaccat	1
ATGCCACCCAATCCCTTCAC	NM_024070	PVRIG	gtgaagggattgggtggcat	1
ATGAGATAATCTGATTCTGA	NM_152381	XIRP2	tcagaatcagattatctcat	1
ATCTACAATATTCATGAGGG	NM_001008777	FBXO47	ccctcatgaatattgtagat	1
ATAAGGAGTACCTACCTGTT	NM_007064	KALRN	aacaggtaggtactccttat	1
AGTTACTTGAGGATTGTCAG	NM_004757	AIMP1	ctgacaatcctcaagtaact	1
AGTGCCGGCCGGGTCTTTGC	NM_198141	GANC	gcaaagacccggccggcact	1
AGTCAGAGACGCCCCGTTCC	NM_001024213	S100A13	ggaacggggcgtctctgact	1
AGTCAACCTTTCCCACCGCG	NM_018076	ARMC4	cgcggtgggaaaggttgact	1
AGTAGTTGACCTTTGGTAAG	NM_053013	ENO3	cttaccaaaggtcaactact	1
AGGTGTGACAGGCTGGCTGA	NM_198229	RGS12	tcagccagcctgtcacacct	1
AGGCAATGCGCCAGCAGTGA	NM_030981	RAB1B	tcactgctggcgcattgcct	1
AGGATAGTTGGGGGTGCTTG	NM_001282211	NDRG2	caagcacccccaactatcct	1
AGGAAGTGAAGAAAGCCACC	NM_173545	APLF	ggtggctttcttcacttcct	1
AGCAGGGCGCATGTCTCCGC	NM_207370	GPR153	gcggagacatgcgccctgct	1
AGCACGTGCCCTGCCCTTCC	NM_001163438	SMIM10	ggaagggcagggcacgtgct	1
AGAGTTAACGTCCTCCATCC	NM_001199757	ST20	ggatggaggacgttaactct	1
AGAGTGTACTCACACCTATA	NM_014432	IL20RA	tataggtgtgagtacactct	1
AGACCCACGCCGGGCGGGAC	NM_001953	TYMP	gtcccgcccggcgtgggtct	1
AGAACAGCCTTTACCCTCTT	NM_139312	YME1L1	aagagggtaaaggctgttct	1
ACTGCAGTGCGCAGGACCTG	NM_001204505	DGKH	caggtcctgcgcactgcagt	1
ACTGATGAGAGGGAAGGCAT	NM_004906	WTAP	atgccttccctctcatcagt	1
ACTCGGCGCGGCTGCCTCCT	NM_006548	IGF2BP2	aggaggcagccgcgccgagt	1
ACTCCAGAGAAGCCAGGAGA	NM_001277204	P2RY6	tctcctggcttctctggagt	1
ACTATTCTTGAGGTAACGGA	NM_001127458	CRLS1	tccgttacctcaagaatagt	1
ACGTTTGCGGCCTCTGCCCG	NM_001284280	SMEK1	cgggcagaggccgcaaacgt	1
ACGGCGCAGTGGGGAGGAGG	NM_015173	TBC1D1	cctcctccccactgcgccgt	1
ACGGATCCTAGGTCTGGTGT	NM_144618	GABPB2	acaccagacctaggatccgt	1
ACGGACCTAGCTCCGGCTCC	NM_133466	ZFP82	ggagccggagctaggtccgt	1
ACCTGGGAGCGCGGGGGTGC	NM_025268	TMEM121	gcacccccgcgctcccaggt	1
ACCCCCAAGACGGAAGAGGA	NM_024029	YIPF2	tcctcttccgtcttgggggt	1
ACATTTCCCAAAGGCCCTCG	NM_002804	PSMC3	cgagggcctttgggaaatgt	1
ACATTGGACCTGCAACCAAC	NM_001018071	FRMPD2	gttggttgcaggtccaatgt	1
ACACTTGAGCCTCGGCAAAC	NM_176863	PSME3	gtttgccgaggctcaagtgt	1
ACACTAAAAAATCGGGGCTG	NM_001282706	PDIA6	cagccccgattttttagtgt	1
AATGTGTAGCAGAAAGATCT	NM_001160104	ZC3H14	agatctttctgctacacatt	1
AATGTAAGGGAGGGATCAAA	NM_006151	LPO	tttgatccctcccttacatt	1
AAGTTGTAATTCTGAACCCT	NM_207171	POGZ	agggttcagaattacaactt	1
AAGGGGTGAAGCGCTAAGCA	NM_014043	CHMP2B	tgcttagcgcttcacccctt	1
AACTGCCGAGCCAATAGGGA	NM_000081	LYST	tccctattggctcggcagtt	1
AACTGCCCGAGCCACAGCAC	NM_001002034	FAM109B	gtgctgtggctcgggcagtt	1
AAATTGGGCCAAAAGCTGAG	NM_004956	ETV1	ctcagcttttggcccaattt	1
AAAGGGAGTTTAGGTGGTTC	NM_020799	STAMBPL1	gaaccacctaaactcccttt	1
AAAGATCCTTGATGCGCGGC	NM_000274	OAT	gccgcgcatcaaggatcttt	1
AAACTGAAGCCCAGAGGCCC	NM_007255	B4GALT7	gggcctctgggcttcagttt	1
AAAATGGTCTGTTGGTTTAA	NM_001278408	ANXA11	ttaaaccaacagaccatttt	1
AAAAGGGACAGGTTTCTCAG	NM_024107	TMUB2	ctgagaaacctgtccctttt	1
AAAACCCAAGGGATCCCAGT	NM_005329	HAS3	actgggatcccttgggtttt	1

## Sheet: s4
Target sequence	Refseq ID	Gene Name	Reverse Complement	count
TGCTAGTACGAATATCCCCG	NM_012343	NNT	cggggatattcgtactagca	9813941
CAGCATGGAGCAGCTGAGGG	NM_001032392	PLGLB1	ccctcagctgctccatgctg	4027713
TTTCTTTTCCCTCCCGAGTG	NM_002427	MMP13	cactcgggagggaaaagaaa	3348724
CACTCGGTCTGAGAGGTCGG	NM_001098805	ANKRD20A4	ccgacctctcagaccgagtg	1040163
GAATCCACCTCGAGAGATAA	NM_001277378	C19orf67	ttatctctcgaggtggattc	827807
ACGTGGAGTTTCTCACTTTG	NM_001098615	PUS7L	caaagtgagaaactccacgt	568463
CTAGGGGGCTTGAGGACTTG	NM_173689	CRB2	caagtcctcaagccccctag	450037
CTTCCAGCTTCTTTGTGGTC	NM_001195520	LRCOL1	gaccacaaagaagctggaag	407986
CCTCAGCCTGACGAGAGGCT	NM_175872	ZNF792	agcctctcgtcaggctgagg	342859
GAGGGGCGGGAATCCCGCCG	NM_203400	RPRML	cggcgggattcccgcccctc	300760
GTCCGCGGGGCGTCTACCAG	NM_003342	UBE2G1	ctggtagacgccccgcggac	263074
AGCAACGTGACCTCGATCCC	NM_015089	CUL9	gggatcgaggtcacgttgct	257463
CAGGTTGTCTTATAGGAGCT	NM_002952	RPS2	agctcctataagacaacctg	190623
CTGGACACTCTCTTAGGCCC	NM_001002877	THOC5	gggcctaagagagtgtccag	161990
GTCGTAGCTGGTTTTGTGAG	NM_012264	TMEM184B	ctcacaaaaccagctacgac	156566
GCAAAGCCTTGCCAAATTCC	NM_005047	PSMD5	ggaatttggcaaggctttgc	141257
CATGCCACTACACTCCATCC	NM_001174045	SPAM1	ggatggagtgtagtggcatg	130798
CCCGAATGTTAACTAGATTC	NM_015464	SOSTDC1	gaatctagttaacattcggg	117843
GCACACGTGTGCAGCAGCCT	NM_001611	ACP5	aggctgctgcacacgtgtgc	78747
GACCTGATAGGGCAGTTTCT	NM_153271	SNX33	agaaactgccctatcaggtc	68476
ACGGGGCGTGCGTGCGGGAG	NM_004852	ONECUT2	ctcccgcacgcacgccccgt	67681
GGCCGAACTGGGGAGCCCGC	NM_001037582	SCD5	gcgggctccccagttcggcc	60110
GCAAAGAGGTGGGGACACGG	NM_001278585	CORIN	ccgtgtccccacctctttgc	57738
CCGGGCGCTCTGGTGCCTGG	NM_005458	GABBR2	ccaggcaccagagcgcccgg	50920
AACTTTCTTTCTCTGTGGGG	NM_001031700	FAM198B	ccccacagagaaagaaagtt	47292
GCGAGGATACACCGAGCCGA	NM_004761	RGL2	tcggctcggtgtatcctcgc	43330
CCCGAAAGCAGAGGCCTTCT	NM_020190	OLFML3	agaaggcctctgctttcggg	42663
CCCAGAAAAGCGACGCTGGG	NM_003504	CDC45	cccagcgtcgcttttctggg	37358
GACAGCCATCCACCGGGGTG	NM_182492	LRP5L	caccccggtggatggctgtc	35655
CCCGGTTAGCTCACTCCCTC	NM_153023	SPATA13	gagggagtgagctaaccggg	34744
TCACCTATTGAAGGACATCT	NM_001164261	PPIAL4D	agatgtccttcaataggtga	31313
AGGCAATGAAGTAATTCTCT	NM_001185156	IL24	agagaattacttcattgcct	28739
CCTCGCGGGCGCCGTCTCCA	NM_033481	FBXO9	tggagacggcgcccgcgagg	27817
GGCTCGCGGGGCGGGGCTCG	NM_032477	MRPL41	cgagccccgccccgcgagcc	24816
CCCACCTGCCACGTGCCCTC	NM_001199089	TDRD5	gagggcacgtggcaggtggg	23582
CGGGATGATCCCTTGATCCC	NM_001099751	SYBU	gggatcaagggatcatcccg	22893
ATGGAAAATGTGGGAGGGAG	NM_000961	PTGIS	ctccctcccacattttccat	21931
GCGGGACAGAGCTGTTGCCG	NM_005035	POLRMT	cggcaacagctctgtcccgc	18599
GCCCCTCGGGCACTTCCGGG	NM_031434	TMUB1	cccggaagtgcccgaggggc	17242
TGCTGCCATTCGCCCGGGTC	NM_006092	NOD1	gacccgggcgaatggcagca	16042
ACCGCTACCACGCTGACTGG	NM_001256678	KIAA0391	ccagtcagcgtggtagcggt	15864
AGCTTCTTCAAGACCATGTG	NM_199135	FOXD4L3	cacatggtcttgaagaagct	15136
TATTACTGGATGCAAGTTCT	NM_152543	C4orf45	agaacttgcatccagtaata	13636
CCCTAGGAAGGGGACTGACC	NM_001287589	SLC50A1	ggtcagtccccttcctaggg	10521
GCCTTGTAGCTGGTCATAGC	NM_001135773	SPATA2	gctatgaccagctacaaggc	7430
CTGGGGACAGGAGGGATCAA	NM_024686	TTLL7	ttgatccctcctgtccccag	4273
CCTACACTATTGCCTTGGGA	NM_003540	HIST1H4F	tcccaaggcaatagtgtagg	3856
TAGGAGCCGAGGGGGCGGAG	NM_014326	DAPK2	ctccgccccctcggctccta	3695
GATCGGGCTGTAGAGGAGGA	NM_004211	SLC6A5	tcctcctctacagcccgatc	3687
CTGGATCCAAATCAGGAGCA	NM_020661	AICDA	tgctcctgatttggatccag	3376
TCTTTCCTTTTACGTCATCC	NM_007299	BRCA1	ggatgacgtaaaaggaaaga	2869
ATTTTGGTTGATCACGATTG	NM_199126	ZNF585A	caatcgtgatcaaccaaaat	2045
GTGTAGTCCTTTAGAGCCTC	NM_021616	TRIM34	gaggctctaaaggactacac	1813
ACTGGGGCCCATTTGCTCCC	NM_153676	USH1C	gggagcaaatgggccccagt	1643
TGCTAGACTTGGCCTCAACC	NM_178516	EXOC3L1	ggttgaggccaagtctagca	1459
GGATAGAGAGTTGACTGTTC	NM_001248000	SET	gaacagtcaactctctatcc	1450
ATTTGTAAGGTCAACAGATG	NM_001286104	CLN3	catctgttgaccttacaaat	1450
CACTGCCGCCTACTCCCAGC	NM_001135998	NDUFB11	gctgggagtaggcggcagtg	1424
CAAAATCCAGAGACTAAATG	NM_199181	SOGA1	catttagtctctggattttg	1401
CATGTCAGCTCCTTGCCAGT	NM_003909	CPNE3	actggcaaggagctgacatg	1396
GTTTACGCGAAGTCCGTTCC	NM_016052	RRP15	ggaacggacttcgcgtaaac	1386
AAGCCTGGCTTAACACTTCC	NM_203297	TRIM7	ggaagtgttaagccaggctt	1344
TTTCAAGGGGCAAGATGTGC	NM_001198899	YY1AP1	gcacatcttgccccttgaaa	1329
GCCAGGAAGCTCAAACTGGG	NM_001282483	PRKG2	cccagtttgagcttcctggc	1261
GGAGTCTCACTTTGTCTCCC	NM_005841	SPRY1	gggagacaaagtgagactcc	1256
AATTGCCGCTGCTTTTTATC	NM_001149	ANK3	gataaaaagcagcggcaatt	1219
AAACGAAGGCTGCAAAAAGC	NM_002719	PPP2R5C	gctttttgcagccttcgttt	1192
TAAGCCCTGGGGGCTTCCCC	NM_000595	LTA	ggggaagcccccagggctta	1137
CCCTCGCTAGGGTGCTGTAC	NM_025214	CCDC68	gtacagcaccctagcgaggg	1078
CCGTGGCCTAATGGGAGTTG	NM_005858	AKAP8	caactcccattaggccacgg	1045
CTCCATGCCCATCCTCATTG	NM_001040663	GAGE1	caatgaggatgggcatggag	1027
GAACATTTCAGTTTCCCACT	NM_001282600	CTNNA2	agtgggaaactgaaatgttc	1021
GGTGGCCGAACGTCGCTTTC	NM_002997	SDC1	gaaagcgacgttcggccacc	1011
CTCCGCCGCAGTGAGAGGGG	NM_021076	NEFH	cccctctcactgcggcggag	978
ATGATTATCCGCCCCCGCGT	NM_001080955	PLAGL1	acgcgggggcggataatcat	977
GTGACAATTCAGCAGAGGTC	NM_145800	SEPT6	gacctctgctgaattgtcac	955
GGCTATGACAAGGGCTGCGT	NM_001146017	TJAP1	acgcagcccttgtcatagcc	944
AAGGATGTAGAATAGGCACC	NM_004345	CAMP	ggtgcctattctacatcctt	905
GAACCAATCAGAGCGTCCAC	NM_005035	POLRMT	gtggacgctctgattggttc	904
AGCACACGCTTACAAGTTTA	NM_001242811	ANKRD6	taaacttgtaagcgtgtgct	885
TTCACCCCTAGACACTGCCG	NM_198954	NUDT1	cggcagtgtctaggggtgaa	880
AAGAATGTTATTGGACATTC	NM_176889	TAS2R20	gaatgtccaataacattctt	871
GGTTGGAGCACAGCAGTTAA	NM_032631	HDGFRP2	ttaactgctgtgctccaacc	847
CAGCGCCTCCGGGAGGGCCT	NM_006885	ZFHX3	aggccctcccggaggcgctg	845
AAGCTGCGGAGCCGCGTGTG	NM_152999	STEAP2	cacacgcggctccgcagctt	843
CAGAACAACACAGTTGTGTC	NM_001115131	C6	gacacaactgtgttgttctg	829
TTTGAGAGCCAGAGAACGCG	NM_001288778	E4F1	cgcgttctctggctctcaaa	813
GCTCTCGTTTCAGGCCTCCA	NM_031965	GSG2	tggaggcctgaaacgagagc	808
GTGTCAGCGCACCTCCCACG	NM_145720	TIGD4	cgtgggaggtgcgctgacac	769
AGACACAGGTAACCCTCAGG	NM_001163380	RAB2B	cctgagggttacctgtgtct	760
GGGCGGAACGGAGGCAGGAT	NM_013313	YPEL1	atcctgcctccgttccgccc	741
AGGGCGATCCGCTCCCGCCG	NM_020822	KCNT1	cggcgggagcggatcgccct	737
TGCGAGCCCGGGCCACGATT	NM_178865	SERINC2	aatcgtggcccgggctcgca	735
AGGCCGGCGTCTTCCTCCCT	NM_001253793	SMIM22	agggaggaagacgccggcct	730
CGGCGGGCGGGATCAGCGCA	NM_005148	UNC119	tgcgctgatcccgcccgccg	710
TGGCAGCAAGGAGCCCGCAG	NM_001165920	SERPINF2	ctgcgggctccttgctgcca	708
GAGCAGCTGGGACCCGGGCC	NM_001286649	STK24	ggcccgggtcccagctgctc	692
GGAGAGGGTGGGAGGGTTTC	NM_004564	PET112	gaaaccctcccaccctctcc	684
TCTGAGAGACCCGGCGGCGA	NM_014496	RPS6KA6	tcgccgccgggtctctcaga	682
AGCCAAGCGCTGCCCCTCCC	NM_001144952	SDK2	gggaggggcagcgcttggct	677
AGGTGGAGGTGGCGCTGAAG	NM_001281956	CSMD2	cttcagcgccacctccacct	614
ACCGGACCCGCGCTCACGGC	NM_001277817	YTHDF3	gccgtgagcgcgggtccggt	595
GGCTGCTCGGGAGCCGGAGC	NM_033164	FGF8	gctccggctcccgagcagcc	549
GCCCGCCGCAGCTCCACCAG	NM_006594	AP4B1	ctggtggagctgcggcgggc	541
GGTCCTGGACCCTCCATCTG	NM_020406	CD177	cagatggagggtccaggacc	509
GCGTCTTTCAAAGGTCTTCT	NM_001130851	CDKN3	agaagacctttgaaagacgc	505
CCACAGGCCCGGATTGAGGC	NM_005211	CSF1R	gcctcaatccgggcctgtgg	500
CGCGGGCGGGCTGCCACATG	NM_006103	WFDC2	catgtggcagcccgcccgcg	491
TTTCTGTTGCCATGAAGTGC	NM_024344	CAPN3	gcacttcatggcaacagaaa	433
CGCCGGCATGACGGCATTCC	NM_194449	PHLPP1	ggaatgccgtcatgccggcg	429
GCTCAGAGCTGCCGCAGCGC	NM_001099408	EIF4E1B	gcgctgcggcagctctgagc	421
TTTGTTTCCTGAGCCCTTAC	NM_033135	PDGFD	gtaagggctcaggaaacaaa	410
GGGAGCACTGAGCTCTGCTT	NM_022048	CSNK1G1	aagcagagctcagtgctccc	380
AGTCACTTCTCAATGAAGAT	NM_001170570	CXorf56	atcttcattgagaagtgact	375
TCTTTGTCACCAAGCCTGTG	NM_153228	ANKFN1	cacaggcttggtgacaaaga	352
GGGGGCGGAGCTGTGCACTA	NM_014371	AKAP8L	tagtgcacagctccgccccc	350
TCGCTCTCCGCCTGGGCACT	NM_175623	RAB3IP	agtgcccaggcggagagcga	348
ATTTCTTCATTGGCCTGTGG	NM_001145673	SORBS2	ccacaggccaatgaagaaat	343
GACGGCCGAGCAGGGGGACC	NM_183357	ADCY5	ggtccccctgctcggccgtc	340
GTGAAGGCGGCGACCGAAAG	NM_001407	CELSR3	ctttcggtcgccgccttcac	323
GCCACTCGGCCCTACGGCCC	NM_004043	ASMT	gggccgtagggccgagtggc	322
CAGCGTGGAGCAGCTGAGGG	NM_001032392	PLGLB1	ccctcagctgctccacgctg	317
CAACAACACACTGGTCGCCC	NM_013240	N6AMT1	gggcgaccagtgtgttgttg	313
GGACTGGCTCGGCAAAGCCA	NM_004354	CCNG2	tggctttgccgagccagtcc	304
CATGGAGAAGGCGGGCTCAG	NM_001134655	ZNF213	ctgagcccgccttctccatg	304
GGGTGAGGACGTGCGTGGGG	NM_001680	FXYD2	ccccacgcacgtcctcaccc	302
CGGGGAAACTTTGGGTCTGT	NM_001130003	SYNPR	acagacccaaagtttccccg	297
TCGGCGAGACAGGTCGTCGG	NM_002157	HSPE1	ccgacgacctgtctcgccga	293
TGGTAAGGCTATGAAGTGGG	NM_005337	NCKAP1L	cccacttcatagccttacca	284
GAACAAAGACGACCAGCTTC	NM_001286104	CLN3	gaagctggtcgtctttgttc	276
GCTTAGAGTTTGGAAAGTCA	NM_000429	MAT1A	tgactttccaaactctaagc	268
AGTGAGGACCTAGAATCACG	NM_001136575	LANCL1	cgtgattctaggtcctcact	257
TCTGGGGCATTGACAGTGCG	NM_002087	GRN	cgcactgtcaatgccccaga	249
ATTGCAAAGACTTCAGTTAG	NM_003221	TFAP2B	ctaactgaagtctttgcaat	249
TGATGAGTGCTAAAGAGGAA	NM_001242815	C2orf91	ttcctctttagcactcatca	248
AGCCTTCACGACCACCAGCA	NM_013430	GGT1	tgctggtggtcgtgaaggct	246
CGAGTGTCTACTCCAAGACC	NM_176822	NLRP14	ggtcttggagtagacactcg	241
GTTTTAAGAACCCCCGCGCG	NM_018270	MRGBP	cgcgcgggggttcttaaaac	238
AGGCTGCGGAGCGCGGTCAC	NM_178454	DRAM2	gtgaccgcgctccgcagcct	238
CTATTCTCCAGGCGCTGGTC	NM_001145845	ROBO1	gaccagcgcctggagaatag	235
GATTGGCTGGATCATCATAA	NM_017823	DUSP23	ttatgatgatccagccaatc	220
TTAATCTGCACAAAAGAGTT	NM_022150	NPVF	aactcttttgtgcagattaa	213
CTCAGTTTGGGAGATTTGGA	NM_001256312	STK3	tccaaatctcccaaactgag	212
GCCGGGCCCGCCGTTCCCGG	NM_022039	FBXW4	ccgggaacggcgggcccggc	209
GCTATGGCAACAAATTCCGT	NM_001163264	PCYT1B	acggaatttgttgccatagc	207
TATTTTCCAAGGAATCGGGA	NM_001128834	PLP1	tcccgattccttggaaaata	206
CAGGCATGAGCCACCGTGCC	NM_015364	LY96	ggcacggtggctcatgcctg	197
GCTAGCTCCCCCCGCCTCTG	NM_001878	CRABP2	cagaggcggggggagctagc	196
GAAGCGGGCAGGGCGGGACG	NM_001161330	SSH1	cgtcccgccctgcccgcttc	196
AGTAGAAATGTATTCCCGCC	NM_001085480	FAM162B	ggcgggaatacatttctact	192
TGGTACTAAAGTAGCCTGGG	NM_006652	SPINT3	cccaggctactttagtacca	183
GCCCTGCCCCCCGCCCTTAG	NM_138454	NXNL1	ctaagggcggggggcagggc	177
ACATGTCAACTTATTAGGAT	NM_024539	RNF128	atcctaataagttgacatgt	176
TCTACCCGGGCATCGTGCCC	NM_000091	COL4A3	gggcacgatgcccgggtaga	175
CCATGGTGAGTGCGGCCTTC	NM_001190233	DNAJC19	gaaggccgcactcaccatgg	175
GTTCTGCTTTCTCCTGCTCC	NM_006125	ARHGAP6	ggagcaggagaaagcagaac	174
AGAAAGGAAACAGCGGTCCG	NM_080732	EGLN2	cggaccgctgtttcctttct	171
AGTCTTTCTTGCCCGACGCA	NM_198533	HSD11B1L	tgcgtcgggcaagaaagact	166
CGAGAAGAATAATGAGAACT	NM_005038	PPID	agttctcattattcttctcg	162
ACAGCGGCGTCCGCGGCGAT	NM_001042395	PTPN20A	atcgccgcggacgccgctgt	161
GGCTGGCTGGGAGGACGCCA	NM_001113361	TBC1D14	tggcgtcctcccagccagcc	159
AGCCGAGCCCGAGCGGGGGG	NM_001282981	TLE3	ccccccgctcgggctcggct	158
GGAGCGCGCTGAGCGTGTGC	NM_001136218	TMEM51	gcacacgctcagcgcgctcc	157
GTGTTCCGACCAATGGGCTC	NM_001048205	REC8	gagcccattggtcggaacac	156
GACGAGTTGAGTCTGTTCCT	NM_022743	SMYD3	aggaacagactcaactcgtc	154
ATGCCCGAGAGCGCGTCGCG	NM_016930	STX18	cgcgacgcgctctcgggcat	148
TGGCCGACGGCGGCGCCCAG	NM_018927	PCDHGB7	ctgggcgccgccgtcggcca	136
GGGAGGTGAATGTAAAGCCG	NM_000348	SRD5A2	cggctttacattcacctccc	131
ATGCGAATACCACTTGGCCC	NM_001165032	RNF182	gggccaagtggtattcgcat	131
CGAGGCGCGGGCTGCATCAG	NM_001511	CXCL1	ctgatgcagcccgcgcctcg	130
CGCGAATCAACGGTGCCCAG	NM_001992	F2R	ctgggcaccgttgattcgcg	129
ACTGGACGCACTGCGGGACA	NM_001033032	FAIM	tgtcccgcagtgcgtccagt	128
TTGGGGCTGGATGCCTCCTT	NM_032447	FBN3	aaggaggcatccagccccaa	126
CTGATTTGCCGCAGGACGGG	NM_017872	THG1L	cccgtcctgcggcaaatcag	126
CCCTGACACACACACCACCA	NM_001242704	ZNF385C	tggtggtgtgtgtgtcaggg	126
GTAAGGGTGATGTCGGCTCG	NM_001166012	ZSCAN30	cgagccgacatcacccttac	121
AACGTGAAATGTCACACTAG	NM_001272066	SHISA5	ctagtgtgacatttcacgtt	120
TGGGGCGGGCTGTCCCAGGG	NM_001127386	DUX4L2	ccctgggacagcccgcccca	119
ATCCGCCACGCACGTGCACG	NM_014673	EMC2	cgtgcacgtgcgtggcggat	116
TTGGGGCGTGGCGCTGGGAA	NM_001127212	GAGE2A	ttcccagcgccacgccccaa	115
TCGCGCACCTGATGAGTGGG	NM_001242326	USP17L25	cccactcatcaggtgcgcga	115
CAAATAGGTCCGAGAGGCCC	NM_014572	LATS2	gggcctctcggacctatttg	111
GTATCTGTGGGAGGAGACCA	NM_001010906	NUGGC	tggtctcctcccacagatac	107
TTGGCTGCGGGCCGCGGGGC	NM_006035	CDC42BPB	gccccgcggcccgcagccaa	105
TAAACGACAGCGAGGACGAG	NM_001278513	CUL4A	ctcgtcctcgctgtcgttta	103
AGTAGGGGTGGGAGCAGATG	NM_001271685	SLC35A3	catctgctcccacccctact	102
CGGACCAATCCCCACGTTCC	NM_005439	MLF2	ggaacgtggggattggtccg	101
GATTTTTGTGGGAGCAAACA	NM_001190919	THRA	tgtttgctcccacaaaaatc	100
GCACTTGCGGAGCCAAAAGC	NM_001278301	EPHA6	gcttttggctccgcaagtgc	99
GAAGCGCCGCGCTGTGTCCC	NM_007226	NXPH2	gggacacagcgcggcgcttc	97
GGCAAGGTTTAACAGTGAGT	NM_001195581	ARL14EPL	actcactgttaaaccttgcc	95
AGGACAAGGGAGACCAGGGT	NM_016370	RAB9B	accctggtctcccttgtcct	95
GCATGAAGAGTCTGAGCAGG	NM_138705	CALML6	cctgctcagactcttcatgc	94
ATGAAAAAGGAGGTGGGGAA	NM_000767	CYP2B6	ttccccacctcctttttcat	92
CCGAGGAGGCGGGGCCTTCC	NM_003953	MPZL1	ggaaggccccgcctcctcgg	91
AAGCTGACTCCGCAGGAGCG	NM_001171182	CENPL	cgctcctgcggagtcagctt	90
TGTGCATCAGCAGACAGATG	NM_198235	RNASE1	catctgtctgctgatgcaca	89
ATAGCCCTGGCTGGGCCTCT	NM_000425	L1CAM	agaggcccagccagggctat	89
CTCCATCTAGCGCGCGGCCC	NM_001278525	ZNF518A	gggccgcgcgctagatggag	87
CAGTGGGAGTTAGGTGGAAT	NM_001198779	CUL2	attccacctaactcccactg	87
TGGGAAGTGGCAACGAAGCG	NM_138443	HAUS1	cgcttcgttgccacttccca	86
CTATTAATCTAAGCAAGGCA	NM_001143831	GRM5	tgccttgcttagattaatag	86
TGCGTTTGCTTTTGTCGCTG	NM_020917	ZFP14	cagcgacaaaagcaaacgca	82
GGGAGTCAAGGTCTTCCTGG	NM_018087	NDC1	ccaggaagaccttgactccc	81
TCAATTAAAGTCATGATTGC	NM_194302	CCDC108	gcaatcatgactttaattga	80
CGGCCGCTACTTCGGAGTTG	NM_001278610	MYBL2	caactccgaagtagcggccg	80
CTCCAAGTCCCACAGTGCCA	NM_006289	TLN1	tggcactgtgggacttggag	79
CGTCTCAGGCTCTGAGGCCC	NM_003565	ULK1	gggcctcagagcctgagacg	79
CAATGCGAGTGAGCAACTTC	NM_001220771	IKZF1	gaagttgctcactcgcattg	79
CGCCTGTTTGCGCCAAGCGC	NM_016170	TLX2	gcgcttggcgcaaacaggcg	78
CTCTTTACGGCCTTGGAACC	NM_024762	ZNF552	ggttccaaggccgtaaagag	77
ATTATGTTTTCTGCCTTAGT	NM_002669	PLRG1	actaaggcagaaaacataat	76
TGCACCATCTTCCCCAGCCT	NM_152577	ZNF645	aggctggggaagatggtgca	75
GCCGGCGCTCCGAGCGGGAG	NM_005745	BCAP31	ctcccgctcggagcgccggc	74
CCTAGCGAGTGACGGGCCCA	NM_001243783	BBIP1	tgggcccgtcactcgctagg	74
GCGCGCAGCTCCGATCCGCT	NM_006278	ST3GAL4	agcggatcggagctgcgcgc	71
CTGTAGGGCCGCAGGTGCTC	NM_001167942	TNFAIP8L1	gagcacctgcggccctacag	71
ACGGCGCAGTGGGGAGGAGG	NM_015173	TBC1D1	cctcctccccactgcgccgt	70
GCCGCCGCGCGGGTCGCAAG	NM_003174	SVIL	cttgcgacccgcgcggcggc	69
ACGGCCTCCCAAAGCCGCAA	NM_005033	EXOSC9	ttgcggctttgggaggccgt	69
CGGCCCTCAGGTCGCTGCTG	NM_001244572	BID	cagcagcgacctgagggccg	68
CCGGGCGCACTCCCCCGCGC	NM_018212	ENAH	gcgcgggggagtgcgcccgg	68
CAGCTGCACTACGCGGCCTC	NM_148918	SHMT1	gaggccgcgtagtgcagctg	67
CAAGGTGGCGCCACTCACCC	NM_001271620	ZNF423	gggtgagtggcgccaccttg	66
AAAGGGATGGAGTTGGGAAA	NM_001001670	SPATA31D1	tttcccaactccatcccttt	66
TGCGGGAGCCGGCCCGGCGC	NM_002517	NPAS1	gcgccgggccggctcccgca	65
TCGAGGCCTGGCAGCCATCT	NM_001416	EIF4A1	agatggctgccaggcctcga	65
GTGTATCTTGCTCAGTGAAT	NM_001252624	SLC8A1	attcactgagcaagatacac	65
GCACCGTAGCAAGCAGCTGG	NM_001163524	ITPRIPL1	ccagctgcttgctacggtgc	65
CACTGCAACCTCCACCTCCC	NM_001290193	MYADM	gggaggtggaggttgcagtg	65
AGGAGGCGGGAGTTTGGCAC	NM_144981	IMMP1L	gtgccaaactcccgcctcct	65
AGCCACTGCCGGCCGGTTGG	NM_013357	PURG	ccaaccggccggcagtggct	65
TTCCCATTGGTCGAGAGACC	NM_001283179	TANGO2	ggtctctcgaccaatgggaa	64
TTACCTGCCATAAAATAACA	NM_001113547	LIMA1	tgttattttatggcaggtaa	64
GGGTACAGTTAACATTTTTC	NM_005531	IFI16	gaaaaatgttaactgtaccc	64
CACCACACTGCACTCCAGCC	NM_001099748	SYBU	ggctggagtgcagtgtggtg	64
ATGAGGAGGGGTGCGCGAGT	NM_005517	HMGN2	actcgcgcacccctcctcat	64
GGTTTGCCAGTACCACTCCC	NM_001253913	TBC1D1	gggagtggtactggcaaacc	63
TTTCCTTTTGTCTGTGTTTC	NM_002784	PSG9	gaaacacagacaaaaggaaa	61
GCGGGAGGTACTCCCGGCGC	NM_001190455	CHRNA7	gcgccgggagtacctcccgc	61
CCTCTGACTAACCCGAACTT	NM_178439	GMCL1	aagttcgggttagtcagagg	61
AGGAAGCTGTGATTTTTCTC	NM_001165899	PDE4D	gagaaaaatcacagcttcct	61
ACAGGTATCCCGCGAGCGTT	NM_003836	DLK1	aacgctcgcgggatacctgt	61
ACAAGTCCCGAAAGGCATGG	NM_001172658	ZFYVE28	ccatgcctttcgggacttgt	61
TCCGGAGTGTAGCTGGGGGT	NM_006108	SPON1	acccccagctacactccgga	60
GTTAGAGGTACACTCGTCTT	NM_173799	TIGIT	aagacgagtgtacctctaac	60
GGGCTTACCCATTAGTGTTC	NM_006672	SLC22A7	gaacactaatgggtaagccc	60
TGTAGTAGCCACGCAGGGCA	NM_001204218	NOS1	tgccctgcgtggctactaca	59
TCCGCTTTGTGCACTGGGTG	NM_001190463	CTH	cacccagtgcacaaagcgga	59
GAATGGATTTATCGCTGTTA	NM_004528	MGST3	taacagcgataaatccattc	59
CCCAGCAATTTGACTACAGC	NM_001261448	GPM6A	gctgtagtcaaattgctggg	59
AAGGAACAGGCCGGGTGCAG	NM_001243077	CD28	ctgcacccggcctgttcctt	59
TGGGAAAGCGTCACATCCCA	NM_207102	FBXW12	tgggatgtgacgctttccca	57
GTGAGTCTTTGAGGGTATCC	NM_201523	KLC4	ggataccctcaaagactcac	57
GGTCCCCGCTGCTAGGCCTT	NM_001080506	TMEM150C	aaggcctagcagcggggacc	57
GGGCGAGGAGCGGGGGGAGC	NM_001039569	AP1S3	gctccccccgctcctcgccc	57
CTGACGAGAAACGTGGTCTT	NM_001160266	RPAIN	aagaccacgtttctcgtcag	57
AAAGATCCTTGATGCGCGGC	NM_000274	OAT	gccgcgcatcaaggatcttt	57
TTGTAGGAGTTAGAGCTGTG	NM_022042	SLC26A1	cacagctctaactcctacaa	56
TCCCTGGGTCTCCGCCCTAC	NM_018439	IMPACT	gtagggcggagacccaggga	56
TCATAGCCCCGCGAGAGCGT	NM_173794	FUNDC1	acgctctcgcggggctatga	56
GAAGTTTTCAGGCTCCTGCT	NM_001164595	PDZRN4	agcaggagcctgaaaacttc	56
AGGAACGGTTCCGGCAGGGT	NM_144564	SLC39A3	accctgccggaaccgttcct	56
TGCTGTTTCAGGGGTGGCAG	NM_001256596	C8orf22	ctgccacccctgaaacagca	55
TGCGGACGCAGGAAGGGGCC	NM_032898	CEP19	ggccccttcctgcgtccgca	55
TGCCCGCCTCCGGTGAGCGC	NM_033169	B3GALNT1	gcgctcaccggaggcgggca	55
TCCCCGCCCCTTTGATTTGA	NM_016014	ABHD17B	tcaaatcaaaggggcgggga	55
TCATCAACGCCCTGTGCCAG	NM_001972	ELANE	ctggcacagggcgttgatga	55
GGATGTGCGGAGCTCACCTC	NM_004163	RAB27B	gaggtgagctccgcacatcc	55
GCCTGGGGCTGCCCGGGTCG	NM_001207009	ZNF497	cgacccgggcagccccaggc	55
CTGGAGGGAACCAGTGGGCG	NM_001243926	MAPKAPK3	cgcccactggttccctccag	55
CCCGTCTACCAGTCTCACCA	NM_024865	NANOG	tggtgagactggtagacggg	55
CCAGCTGCTAAGTGGAATCT	NM_001289610	SYTL2	agattccacttagcagctgg	55
ATCTGCAGTCTGTGATCTCT	NM_022071	SH2D4A	agagatcacagactgcagat	55
AGGTATGGGTCCATCCATTT	NM_006203	PDE4D	aaatggatggacccatacct	55
AGAGGAAATGTCTTCCTGAA	NM_001278374	MPP2	ttcaggaagacatttcctct	55
ACCGAGAGGTTAACGCAGTC	NM_005100	AKAP12	gactgcgttaacctctcggt	55
TGGCCAGCTCACCGTGCTCC	NM_001145160	TPM4	ggagcacggtgagctggcca	54
TAAGAAGAGGCCCCCTCTCA	NM_130470	MADD	tgagagggggcctcttctta	54
GCGTCAGGATCCCTGGCCCC	NM_001134456	NXPE3	ggggccagggatcctgacgc	54
CCTGCACGGCAGTTGCTGCC	NM_001098805	ANKRD20A4	ggcagcaactgccgtgcagg	54
CCGCGGTCGGGCGGGGCTTC	NM_005343	HRAS	gaagccccgcccgaccgcgg	54
CAGGGGGCGGTGTGCGCGCA	NM_001244705	CSAD	tgcgcgcacaccgccccctg	54
TGCGGTGATTCCCAGCGGCG	NM_016228	AADAT	cgccgctgggaatcaccgca	53
AAGATGGGGTGAGTTTTGAG	NM_001040663	GAGE1	ctcaaaactcaccccatctt	53
TCTAGCTCTTCGCCCGTGTC	NM_018054	ARHGAP17	gacacgggcgaagagctaga	52
GTTCAGAATCGGAAAGCCTG	NM_001136200	C10orf32	caggctttccgattctgaac	52
GTGAGAGTCGAGATGTCCCC	NM_080610	CST9L	ggggacatctcgactctcac	52
GGCGACATTGGGCCGTGGGG	NM_005285	NPBWR1	ccccacggcccaatgtcgcc	52
GGCCGAGCTCCCGGGGGAGA	NM_001127173	CADM3	tctcccccgggagctcggcc	52
CTTGACTTTGAACTCACTCA	NM_033403	DCLK3	tgagtgagttcaaagtcaag	52
CGCTTGACACCTCCCTTCCC	NM_015680	CNPPD1	gggaagggaggtgtcaagcg	52
CCCATCTGGGGGGATTGCTG	NM_001142555	ADCK4	cagcaatccccccagatggg	52
TTCGCCCCCGGGCCTTTCAG	NM_139070	MAPK9	ctgaaaggcccgggggcgaa	51
GACCGCGCCGTCGCGGTCGA	NM_006806	BTG3	tcgaccgcgacggcgcggtc	51
CGCGCACGGGCGCGTCCCGC	NM_002958	RYK	gcgggacgcgcccgtgcgcg	51
CCACACGCCTGCCTGCGTCC	NM_001142598	P4HA2	ggacgcaggcaggcgtgtgg	51
TCCAGGCTCTGGGGTCTCCG	NM_002052	GATA4	cggagaccccagagcctgga	50
GGACCTTGTGTGACGGGGTG	NM_001278491	ANAPC15	caccccgtcacacaaggtcc	50
GGACCGAAGGGCCCAGGCTC	NM_001282706	PDIA6	gagcctgggcccttcggtcc	50
CCGCCGCGTCTGTGTGGACC	NM_001167676	FAM229A	ggtccacacagacgcggcgg	50
AGCAGATCAAAGTTGTTTTG	NM_007237	SP140	caaaacaactttgatctgct	50
TGGGGGGTTGCCTCCAAGCC	NM_001126105	SLC7A7	ggcttggaggcaacccccca	49
AGTCTGGAATTGACAGTGGT	NM_001145971	RDH13	accactgtcaattccagact	49
AGGGGAACGATGCGCACTGC	NM_173529	C18orf54	gcagtgcgcatcgttcccct	49
AGAAGCCCATCGAGCTCTCC	NM_015004	EXOSC7	ggagagctcgatgggcttct	49
AAAGCGCCCTGCGCCCGCCA	NM_001145277	NECAP2	tggcgggcgcagggcgcttt	49
TTTCTGGACCCCGTCACTTC	NM_001289102	PRKCSH	gaagtgacggggtccagaaa	48
TCGGCGGCGCGTCACCGCGG	NM_014571	HEYL	ccgcggtgacgcgccgccga	48
GTGGAGCCGACGCCTCTTAA	NM_003131	SRF	ttaagaggcgtcggctccac	48
GCTGGTAGGAACTCAGGATT	NM_003598	TEAD2	aatcctgagttcctaccagc	48
GAGGCAGGTTCTGTCTCTCC	NM_001042395	PTPN20A	ggagagacagaacctgcctc	48
ACCCCCAAGACGGAAGAGGA	NM_024029	YIPF2	tcctcttccgtcttgggggt	48
GGGCCACGGACTCACCCACT	NM_000199	SGSH	agtgggtgagtccgtggccc	47
GAGCAATGGTTTCTCATCCT	NM_001080551	C9orf84	aggatgagaaaccattgctc	47
CTCATTGTGCCCCGCAGCTG	NM_033389	SSH2	cagctgcggggcacaatgag	47
CACTCTCAGATCGCGTCCGC	NM_018426	TMEM63B	gcggacgcgatctgagagtg	47
AGCAGGGCGCATGTCTCCGC	NM_207370	GPR153	gcggagacatgcgccctgct	47
ACGTTTGCGGCCTCTGCCCG	NM_001284280	SMEK1	cgggcagaggccgcaaacgt	47
TACTACTAGAGATCCCGAGG	NM_001286462	C21orf58	cctcgggatctctagtagta	46
GGGCATCTGAATGTCCCAGC	NM_022034	CUZD1	gctgggacattcagatgccc	46
GGCGGGGCCGAGAAGGACCC	NM_006796	AFG3L2	gggtccttctcggccccgcc	46
GGCCCGGCATGGGTGGGTTA	NM_032856	WDR73	taacccacccatgccgggcc	46
GAGGCGCGGCTCCGAGCAGG	NM_001272088	SLC1A6	cctgctcggagccgcgcctc	46
GACGCCCTTCCCCCCCTACG	NM_001190946	FAM193B	cgtagggggggaagggcgtc	46
CCTGCCCTAAGTGCACTTGG	NM_002481	PPP1R12B	ccaagtgcacttagggcagg	46
AGAGCTGCCCGCGAGGGAGG	NM_000815	GABRD	cctccctcgcgggcagctct	46
TGCTAAGCTGGGAGAGACTG	NM_001199934	SESN1	cagtctctcccagcttagca	45
GTGGCTAGTAGCAAAAAAAA	NM_005490	SH2D3A	ttttttttgctactagccac	45
GAGGCGGGTGCACTTTCCTC	NM_014241	PTPLA	gaggaaagtgcacccgcctc	45
CCCCCTGCGTTCCCCCGCCC	NM_199461	NANOS1	gggcgggggaacgcaggggg	45
CAAGGCCCTCTGTGCAGCCC	NM_006097	MYL9	gggctgcacagagggccttg	45
ATGGCCCTGGCCTTTACCTG	NM_016399	TRIAP1	caggtaaaggccagggccat	45
AGTCACGTTTCTTCGCTGCA	NM_003094	SNRPE	tgcagcgaagaaacgtgact	45
AGCAGTGAGCCGTGGACGCC	NM_006998	SCGN	ggcgtccacggctcactgct	45
AGCAGCGGGCAGAAAGGTGA	NM_001195302	USB1	tcacctttctgcccgctgct	45
AACTTAATTATGGATGGCGT	NM_001035256	POMC	acgccatccataattaagtt	45
TGTTGATAACCACTTCTCCC	NM_173615	VWA3A	gggagaagtggttatcaaca	44
TCCTGAATGGCGGTTCTCCC	NM_018140	CEP72	gggagaaccgccattcagga	44
GGGGCGCTCCTAGTAAAGCT	NM_004864	GDF15	agctttactaggagcgcccc	44
GGCACTGGAAGCGAGGCGGA	NM_144684	ZNF480	tccgcctcgcttccagtgcc	44
GCGGGATCGGGCAAAACCTG	NM_003159	CDKL5	caggttttgcccgatcccgc	44
CTAAGAGGCAGGAGAATGTC	NM_178429	LCE2C	gacattctcctgcctcttag	44
CCCGCCCACCAACCCCTCCG	NM_203401	STMN1	cggaggggttggtgggcggg	44
CAAGGAACGCGGGCGATCAG	NM_002662	PLD1	ctgatcgcccgcgttccttg	44
AGACCCACGCCGGGCGGGAC	NM_001953	TYMP	gtcccgcccggcgtgggtct	44
ACCGGGAAGTGATTGTGACG	NM_144631	ZNF513	cgtcacaatcacttcccggt	44
AATGGGAAACGGCGTAGACC	NM_024881	SLC35E1	ggtctacgccgtttcccatt	44
AAAATGGTCTGTTGGTTTAA	NM_001278408	ANXA11	ttaaaccaacagaccatttt	44
GTTGGACCTGAAAGAGCACT	NM_001013615	LURAP1	agtgctctttcaggtccaac	43
CTTCTTGCCCATGGCGGCGC	NM_001009877	BRD9	gcgccgccatgggcaagaag	43
CGGGGCACTCTGGCCCACCC	NM_144612	LOXHD1	gggtgggccagagtgccccg	43
CCTCCTCCCAGCCCGCCCCC	NM_020871	LRCH2	gggggcgggctgggaggagg	43
AGGTCCATGAAATTGGGTTA	NM_203354	CTAGE5	taacccaatttcatggacct	43
AGCAGTCCGAGGACAGCCCC	NM_003252	TIAL1	ggggctgtcctcggactgct	43
AGAGGGACCATGAGCCTCCA	NM_001008487	SLC41A3	tggaggctcatggtccctct	43
AGAAGGAACGGAGCACCCGG	NM_021020	LZTS1	ccgggtgctccgttccttct	43
AAATTTCAGAACAGCAGCTG	NM_153648	SLC24A4	cagctgctgttctgaaattt	43
TGGGACCGTGGCATGCCGGG	NM_181552	CUX1	cccggcatgccacggtccca	42
TCACCTACCTGCGGTGGCGC	NM_001278634	IRX4	gcgccaccgcaggtaggtga	42
GTTCCCTACCCGCAGGGGCC	NM_203506	GRB2	ggcccctgcgggtagggaac	42
GGTGCACGTGGCGCTCACGC	NM_003726	SKAP1	gcgtgagcgccacgtgcacc	42
GGGTTTACCGGGTAAGTAGG	NM_182922	HEATR3	cctacttacccggtaaaccc	42
CGCGCGGCGAGAAGGCCGAG	NM_013993	DDR1	ctcggccttctcgccgcgcg	42
CCCCGGGGCCGCCCTGCGAG	NM_033285	TP53INP1	ctcgcagggcggccccgggg	42
CAGGAAGGGGGCGGGGTTTC	NM_004429	EFNB1	gaaaccccgcccccttcctg	42
AGTCCCCCCACTCCCGCCCA	NM_001037160	CYS1	tgggcgggagtggggggact	42
GGTCTTGAACTCCTGGGCTC	NM_001126117	TP53	gagcccaggagttcaagacc	41
AGGCACTGTGCAGATTCAAG	NM_001415	EIF2S3	cttgaatctgcacagtgcct	41
AGAGAGCGGACGACAGAAAA	NM_001085451	LNP1	ttttctgtcgtccgctctct	41
ACGTGAGGTTACACGGCAAG	NM_001271466	ARMC9	cttgccgtgtaacctcacgt	41
ACATCTGCCCACAGGTTCTG	NM_182496	CCDC38	cagaacctgtgggcagatgt	41
ACACAGAAGGAGGTGTGAGG	NM_152467	KLHL10	cctcacacctccttctgtgt	41
TTGTTCTTGTGTCATTAAAC	NM_023074	ZNF649	gtttaatgacacaagaacaa	40
TTCGGAGTCGTTTTGCCACT	NM_003844	TNFRSF10A	agtggcaaaacgactccgaa	40
TTACATCAGAAAGCGGGTGC	NM_006705	GADD45G	gcacccgctttctgatgtaa	40
GGCTACGGTGGTGGCAGTTC	NM_145274	TMEM99	gaactgccaccaccgtagcc	40
GGCATAGGGCGGGGCCATGA	NM_006315	PCGF3	tcatggccccgccctatgcc	40
GCCTGCCACGACCGGGACAC	NM_000428	LTBP2	gtgtcccggtcgtggcaggc	40
GAACTTTCCGAACTGTGTCA	NM_001013848	EXOC6	tgacacagttcggaaagttc	40
CTTCCCCGCCCCTTGCAGCA	NM_002535	OAS2	tgctgcaaggggcggggaag	40
CTGGCTGTGCCTGACTGGCT	NM_024997	ATF7IP2	agccagtcaggcacagccag	40
CTCAGTGTCCCCGCCGGACG	NM_004437	EPB41	cgtccggcggggacactgag	40
CAAGAACAGGTCCAGCGCCC	NM_005847	SLC23A1	gggcgctggacctgttcttg	40
TTTTGGTCCGAGAGGGTGCG	NM_001286838	GRID2	cgcaccctctcggaccaaaa	39
TGAGTTGATCCTAATGCCTT	NM_138815	DPPA2	aaggcattaggatcaactca	39
GGTCCCCGGAGTAGGGTTTG	NM_017894	ZSCAN2	caaaccctactccggggacc	39
GGAGAAAGCAGGGCAAAGAG	NM_006183	NTS	ctctttgccctgctttctcc	39
CTGTTTGGTTGCCGCCCTAA	NM_032993	GAR1	ttagggcggcaaccaaacag	39
CATGGCAACAGATGGAGATT	NM_001256630	BRSK2	aatctccatctgttgccatg	39
ATGCCACCCAATCCCTTCAC	NM_024070	PVRIG	gtgaagggattgggtggcat	39
ACGTTTCCTTGGAGCCGCCC	NM_001284266	EFCAB11	gggcggctccaaggaaacgt	39
TCCTCGCCCCATCCCGGTCC	NM_004090	DUSP3	ggaccgggatggggcgagga	38
TAATTTGGGCCGCGGGGAGG	NM_016463	CXXC5	cctccccgcggcccaaatta	38
GCGCGCAAGGATCTGGCGCT	NM_148896	NPB	agcgccagatccttgcgcgc	38
GCGAGCGCGCTGCTCCCACC	NM_001278633	IRX4	ggtgggagcagcgcgctcgc	38
CTGGCTCTGAACTCTAGAGG	NM_000078	CETP	cctctagagttcagagccag	38
CGGGGCTCCCTGCTTCTCCC	NM_012101	TRIM29	gggagaagcagggagccccg	38
ATTGCCAGGGCCCCCAACAA	NM_001171660	CYB5R3	ttgttgggggccctggcaat	38
AGAAATCACTTTCCCGCCCC	NM_002163	IRF8	ggggcgggaaagtgatttct	38
ACTGCGGAGTGGCGGCATTC	NM_152517	TTC30B	gaatgccgccactccgcagt	38
ACCTGATCCACCGCCTTTCC	NM_004541	NDUFA1	ggaaaggcggtggatcaggt	38
TATTGATGCGCATGCGCAAA	NM_014321	ORC6	tttgcgcatgcgcatcaata	37
GTGACAGCGGCCGCCGCGCT	NM_003244	TGIF1	agcgcggcggccgctgtcac	37
GGCTGGCTCCTCTTTCCCGA	NM_001287819	KCNT2	tcgggaaagaggagccagcc	37
CTGTATGAAACTAGATGTTG	NM_001142475	NREP	caacatctagtttcatacag	37
CCGGGACTCCCCTGCGGTCC	NM_000558	HBA1	ggaccgcaggggagtcccgg	37
CCCAGGGAATTCAGGTGGTC	NM_001282497	ZNF343	gaccacctgaattccctggg	37
CACCATCTGGCCATGGTGAC	NM_031479	INHBE	gtcaccatggccagatggtg	37
ACTGCAGTGCGCAGGACCTG	NM_001204505	DGKH	caggtcctgcgcactgcagt	37
TGAATGAATGAATGTGGTAT	NM_033348	KCNK7	ataccacattcattcattca	36
GGTTTTTCGCGTTGGACGAC	NM_005843	STAM2	gtcgtccaacgcgaaaaacc	36
GGCCTCCAGCGCCCCAGTCA	NM_182499	TDRD10	tgactggggcgctggaggcc	36
GCGGTGCCTACTGCCTCGCT	NM_201595	GTF2A1	agcgaggcagtaggcaccgc	36
GCAGGGCTGCAGTTATCTCG	NM_001254733	SPECC1L	cgagataactgcagccctgc	36
CAAGAGGCGGGTCTGGCCAC	NM_134261	RORA	gtggccagacccgcctcttg	36
TTTCTTCTCCATCGCGGGGG	NM_000594	TNF	cccccgcgatggagaagaaa	35
TGGTTCCTGGGTCATGCAAA	NM_016589	TIMMDC1	tttgcatgacccaggaacca	35
TGCGCTCCCGGCCCTGCTGC	NM_016310	POLR3K	gcagcagggccgggagcgca	35
TCGACGGCTTCTAGCCCCTG	NM_213605	ZNF517	caggggctagaagccgtcga	35
TCCAGCAAATTTACCCTTGG	NM_139241	FGD4	ccaagggtaaatttgctgga	35
GGTAGCCTGGGCGTTCCCAG	NM_001142598	P4HA2	ctgggaacgcccaggctacc	35
GGGGGCAGGTGTGGGGGCTG	NM_001659	ARF3	cagcccccacacctgccccc	35
GGCACGTGCGGCGCGTGCGC	NM_004052	BNIP3	gcgcacgcgccgcacgtgcc	35
GAGGATCCTTACGCAGCATG	NM_001199770	OTX1	catgctgcgtaaggatcctc	35
AGTTAAAAGCGCAAGCTGCA	NM_001135218	TAF12	tgcagcttgcgcttttaact	35
AGGCAATGCGCCAGCAGTGA	NM_030981	RAB1B	tcactgctggcgcattgcct	35
ACTGGTAACTTCTAGATTGG	NM_002750	MAPK8	ccaatctagaagttaccagt	35
TATGCCCCATCATTGATTCC	NM_153675	FOXA2	ggaatcaatgatggggcata	34
GTTAGGAATCCTCTGAGCTT	NM_001005742	GBA	aagctcagaggattcctaac	34
GTGGCACCTCCGGGTGTGGA	NM_001171603	PREPL	tccacacccggaggtgccac	34
GGTTGGTAGAATTCAGACTC	NM_001247999	MS4A6A	gagtctgaattctaccaacc	34
GGTGACCCGGCCCCGGGCTC	NM_015577	RAI14	gagcccggggccgggtcacc	34
GGCTTGGGTTGCCAAGGGGA	NM_001115007	LIN54	tccccttggcaacccaagcc	34
GGACAGAGCAGGCACAGACT	NM_080865	GPR62	agtctgtgcctgctctgtcc	34
GCGACGGTCGGAATTTTGCT	NM_001003940	BMF	agcaaaattccgaccgtcgc	34
GCATTGGCGGCTCCAGCAAC	NM_006076	AGFG2	gttgctggagccgccaatgc	34
GCACGTGGTGGTCCGGCTTG	NM_153348	FBXW8	caagccggaccaccacgtgc	34
CTCGAGCTTCGGGCATTCAG	NM_024658	IPO4	ctgaatgcccgaagctcgag	34
CCCACGGCCCTGACTGACAG	NM_012477	WBP1	ctgtcagtcagggccgtggg	34
CATTAAGGAGCATTTGTTGA	NM_173161	IL1F10	tcaacaaatgctccttaatg	34
ATCAGCGTCTATCTGGGCGA	NM_001400	S1PR1	tcgcccagatagacgctgat	34
AGCCCCTCGGAGCCCCCGCC	NM_001199505	PHACTR3	ggcgggggctccgaggggct	34
ACTCAGCCCGCGCCCGGAAT	NM_004965	HMGN1	attccgggcgcgggctgagt	34
TGTCCTAAGAATTAGTCTAC	NM_000239	LYZ	gtagactaattcttaggaca	33
TCCAGGCCGGCTCCACTTCC	NM_001145137	CPT1B	ggaagtggagccggcctgga	33
TCAGTGCCATGTACAGTGCC	NM_001178055	PARP8	ggcactgtacatggcactga	33
TACTAAGTCATGGTGAGGGC	NM_032417	SPANXD	gccctcaccatgacttagta	33
GGCTCAGGGTCCCAGAGCTG	NM_001256795	LOC100129083	cagctctgggaccctgagcc	33
GCTAACAGTTTGGAGCCTCC	NM_017416	IL1RAPL2	ggaggctccaaactgttagc	33
GAAGTGGTTGCTGGGTTCTG	NM_005827	SLC35B1	cagaacccagcaaccacttc	33
GAAAGGTTGTTGCTGGGCTT	NM_138701	MPLKIP	aagcccagcaacaacctttc	33
CCGGCAGCCCTGGCCTTATC	NM_020243	TOMM22	gataaggccagggctgccgg	33
CAAATAATTCCCGCGAGAGG	NM_017741	DCAF16	cctctcgcgggaattatttg	33
AGGCTGCAGTGAGCTGTGAT	NM_001205255	OCLN	atcacagctcactgcagcct	33
AGAGTTAACGTCCTCCATCC	NM_001199757	ST20	ggatggaggacgttaactct	33
AGAGGTATCTGGGGAGGCTG	NM_002477	MYL5	cagcctccccagatacctct	33
ACTTTGTAGAAACAGATCTC	NM_002009	FGF7	gagatctgtttctacaaagt	33
ACTCCCAGCAGGGTAGATCC	NM_170754	TENC1	ggatctaccctgctgggagt	33
TTACAGTTTGTTAAAGACAC	NM_001136574	LANCL1	gtgtctttaacaaactgtaa	32
TCGTGCTTCTTAGAGCACGG	NM_006429	CCT7	ccgtgctctaagaagcacga	32
GTGACGGCAGCGGTCCTGGG	NM_183416	KIF1B	cccaggaccgctgccgtcac	32
GCGGCAGGCACACAGCACTG	NM_001097620	TMEM184A	cagtgctgtgtgcctgccgc	32
GAGGGAAGCCCCGAGGGCGT	NM_022451	NOC3L	acgccctcggggcttccctc	32
GAGCAGCGGCCCGCTTTGTG	NM_001195	BFSP1	cacaaagcgggccgctgctc	32
CTGACCGTAGTCAGTAGTCA	NM_006585	CCT8	tgactactgactacggtcag	32
CATTCTGACCATAGCACCCT	NM_001286760	CERCAM	agggtgctatggtcagaatg	32
CAGGGCCCAAGCGACCGGGG	NM_003215	TEC	ccccggtcgcttgggccctg	32
CAATTGTGGCTCCTGTTACA	NM_020711	ERMN	tgtaacaggagccacaattg	32
ATGGTCTGGAGGCAGGCGCA	NM_003005	SELP	tgcgcctgcctccagaccat	32
ACCTGGGAGCGCGGGGGTGC	NM_025268	TMEM121	gcacccccgcgctcccaggt	32
TGCGGCCGGCGGGCGTAGAG	NM_001260	CDK8	ctctacgcccgccggccgca	31
TGCGCTGGCGCGTCTGGCCC	NM_054020	CATSPER2	gggccagacgcgccagcgca	31
GTGCACTCAGGTGGCAGATG	NM_003652	CPZ	catctgccacctgagtgcac	31
GTCCGGGTTCCCAGGTCCCT	NM_004018	DMD	agggacctgggaacccggac	31
GGTTTGCTCCGGGGGCCGGC	NM_001940	ATN1	gccggcccccggagcaaacc	31
GGGTGGACAAAGCCCGCGGT	NM_207037	TCF12	accgcgggctttgtccaccc	31
GGCGGGCGGGGCAACGACGG	NM_024805	RBFA	ccgtcgttgccccgcccgcc	31
GAAGTCCATCGCCATACCAC	NM_004685	MTMR6	gtggtatggcgatggacttc	31
CGTGAGGGAAATCAGATGAC	NM_001033910	TRAF5	gtcatctgatttccctcacg	31
CGGGAGCGGCCAAGCCAGCC	NM_001128617	REPS1	ggctggcttggccgctcccg	31
CCGTGGGGACAGTGGTTGTT	NM_001136159	OTUD5	aacaaccactgtccccacgg	31
CCACAGCGCGTCAGTGGGCG	NM_152280	SYT11	cgcccactgacgcgctgtgg	31
CAGGAGGATTGCTTGAGCTC	NM_001287584	NUP35	gagctcaagcaatcctcctg	31
ATCCCGAGAGAGAGCTGTTA	NM_001270709	NRM	taacagctctctctcgggat	31
ACTCCAGCCTGGGCGACAGA	NM_022717	SNRNP35	tctgtcgcccaggctggagt	31
AAGGAAGGTTGTGATTGGTC	NM_004178	TARBP2	gaccaatcacaaccttcctt	31
TGTACCTCCATTGCTGGACA	NM_014406	CCT8L2	tgtccagcaatggaggtaca	30
TCCCGACGCCTCCGAGCAGC	NM_022970	FGFR2	gctgctcggaggcgtcggga	30
TACGCATGCGTCCGCTAGGC	NM_001130009	GEN1	gcctagcggacgcatgcgta	30
GGCCCAGCTGAGATGGAAAC	NM_130441	CLEC4C	gtttccatctcagctgggcc	30
GGACGAGCGATCCACTGCTC	NM_001029884	PLEKHG1	gagcagtggatcgctcgtcc	30
GCGTCGGGGCGCGCCAGCCC	NM_001145368	PTPN3	gggctggcgcgccccgacgc	30
GCGACACGCGCGTCTCTGCG	NM_001176	ARHGDIG	cgcagagacgcgcgtgtcgc	30
GCATAGGCGCTGCTGAACTG	NM_001035230	RABGAP1L	cagttcagcagcgcctatgc	30
GCACGTCACTGGGGTCCCCG	NM_001198967	NFATC4	cggggaccccagtgacgtgc	30
CGTTTGTGGTGCGCTTGGAT	NM_144693	ZNF558	atccaagcgcaccacaaacg	30
CCTTTATCACAGCGAATGCT	NM_024316	LENG1	agcattcgctgtgataaagg	30
CCAAACTCCTGATGGCGAAG	NM_006821	ACOT2	cttcgccatcaggagtttgg	30
CAGTCCGTTGCCATAGCAAC	NM_001127322	CBX5	gttgctatggcaacggactg	30
ATTCAGGCTTAACGTCAGCG	NM_001128427	FSTL5	cgctgacgttaagcctgaat	30
TTTAGCAGGCATTTTAATGG	NM_001004473	OR10K1	ccattaaaatgcctgctaaa	29
TCCCGAGTTCACACAGGCCC	NM_014676	PUM1	gggcctgtgtgaactcggga	29
TCAGAGCTCAAGCGGAAGGC	NM_032804	ADO	gccttccgcttgagctctga	29
GGTGTGCGACTATTGGGTGA	NM_032349	NUDT16L1	tcacccaatagtcgcacacc	29
GGGTGGTAATGCGAGCCATG	NM_001280788	SURF4	catggctcgcattaccaccc	29
GGAGGGGACCCAACAGCGTC	NM_002658	PLAU	gacgctgttgggtcccctcc	29
GCTTCCCCACGGTGCCTTTC	NM_001517	GTF2H4	gaaaggcaccgtggggaagc	29
GCACGCACTCGGCCAGCTTC	NM_001282130	SSH2	gaagctggccgagtgcgtgc	29
GATAGAACTGGAACCAGAGC	NM_002023	FMOD	gctctggttccagttctatc	29
GACATTAATTCTGATTGTAG	NM_145304	C7orf33	ctacaatcagaattaatgtc	29
CGCCCGGGTGGCAACGGTGG	NM_001012977	PABPC1L2A	ccaccgttgccacccgggcg	29
CCGTCTCCTTTGCACTTTCC	NM_025135	FHOD3	ggaaagtgcaaaggagacgg	29
CCCCACCCGCCAGTGGGGAG	NM_014387	LAT	ctccccactggcgggtgggg	29
ATGGCCGCTGCGGCGTTCAG	NM_001524	HCRT	ctgaacgccgcagcggccat	29
AGAGCGAGACGTCCCCTCCC	NM_004781	VAMP3	gggaggggacgtctcgctct	29
AAAGCCATCACAACAGAGAG	NM_031485	GRWD1	ctctctgttgtgatggcttt	29
TTGCGTCTCCACTTTCACCC	NM_001278785	ZNRD1	gggtgaaagtggagacgcaa	28
TCTCACTGATGACATCACTA	NM_015543	RAB1A	tagtgatgtcatcagtgaga	28
TAACGTCTTCCCTTGGAGAT	NM_001256095	MYH10	atctccaagggaagacgtta	28
GGGGCTTGAGTTGCCCCGAC	NM_213651	SLC25A24	gtcggggcaactcaagcccc	28
GGCAGAGTGACCAGCATGCA	NM_021801	MMP26	tgcatgctggtcactctgcc	28
GGCAAGAAGCTGCCTGTGAC	NM_001134670	HOGA1	gtcacaggcagcttcttgcc	28
GCTCTGACTCCTGGGTAAAC	NM_201535	NDRG2	gtttacccaggagtcagagc	28
GCAAACCAGCAGGTCCAACC	NM_006258	PRKG1	ggttggacctgctggtttgc	28
GAATCACCCTTCCTTCTTCT	NM_001099783	C4orf33	agaagaaggaagggtgattc	28
CGATGGCGCCGGCCGCGTCC	NM_006231	POLE	ggacgcggccggcgccatcg	28
CAATCCCAGGTGGCAGGGGA	NM_001033582	PRKCZ	tcccctgccacctgggattg	28
ACATGACATGTGAGCCCGGG	NM_001142448	SPNS1	cccgggctcacatgtcatgt	28
AAGGACGCGCCCGGCTAGGG	NM_198794	MAP4K5	ccctagccgggcgcgtcctt	28
TCTGGAGAGAGCTCCCACTG	NM_032145	FBXO30	cagtgggagctctctccaga	27
TCTCTGTCTCTACTGCGAGT	NM_138796	SPATA17	actcgcagtagagacagaga	27
TCGCCAGGAATGTGGCTCTG	NM_001288729	DAPK1	cagagccacattcctggcga	27
TCCTGCAGATCTCCAAACCG	NM_001099439	EPHA10	cggtttggagatctgcagga	27
GTGGAAGGTTGGGGAGCTTG	NM_001145212	SLCO2B1	caagctccccaaccttccac	27
GTCCTGGGAAGCTGATTCTG	NM_001282607	ARHGAP36	cagaatcagcttcccaggac	27
GGTGGCTCGCACGGCGCGGG	NM_001195037	ECT2L	cccgcgccgtgcgagccacc	27
GGGGCCGGAGCCGCTTGAGC	NM_002409	MGAT3	gctcaagcggctccggcccc	27
GGGGCAGATGTAGTTCCTAA	NM_001204160	SPHK2	ttaggaactacatctgcccc	27
GGGCACGAAAGGGTGTGGAG	NM_001204266	GABRA4	ctccacaccctttcgtgccc	27
GGCTCCTTGGGGTGACCTCT	NM_000704	ATP4A	agaggtcaccccaaggagcc	27
GGCTCCAGTTCCGCTGTCTG	NM_018833	TAP2	cagacagcggaactggagcc	27
GGCGGGCGCTCGGAGCGGGA	NM_020921	NIN	tcccgctccgagcgcccgcc	27
GGCCCCCTGGGCCTGTACCA	NM_004964	HDAC1	tggtacaggcccagggggcc	27
GAGCAGTTCCGGTGAGTCCG	NM_053051	CNTROB	cggactcaccggaactgctc	27
CTGGAACACTTCCGCCTGTC	NM_001199818	ARMCX5-GPRASP2	gacaggcggaagtgttccag	27
CTCTGCAAATCCTCGAGAGA	NM_152835	PDIK1L	tctctcgaggatttgcagag	27
CGCGAGCTGCTAGAAACCCG	NM_197939	RNF135	cgggtttctagcagctcgcg	27
CCCCGGTCTGGAGCAACCTT	NM_002502	NFKB2	aaggttgctccagaccgggg	27
CCCAGACTCCTATCTAGTCC	NM_001287001	ST6GALNAC6	ggactagataggagtctggg	27
CAGAAAAGGCTTTCCAAAGG	NM_001005170	OR52I2	cctttggaaagccttttctg	27
AGGAGAACCCGCGGGGATTT	NM_002887	RARS	aaatccccgcgggttctcct	27
AGCGGAGGCGGCGGGGTCGC	NM_001100600	MMD2	gcgaccccgccgcctccgct	27
ACAGAGTCTCTCAGCGACCC	NM_014206	TMEM258	gggtcgctgagagactctgt	27
GTCTTGTTAGGAGGTTCCAG	NM_001172430	AMPD3	ctggaacctcctaacaagac	26
GTCAGTTTCGCCCTGGGAGG	NM_001190709	COL11A1	cctcccagggcgaaactgac	26
GGTTCAGGCATGCGTAGGTG	NM_001008661	CCBL2	cacctacgcatgcctgaacc	26
GGGTCCCGCACGGTCGCCGT	NM_022460	HS1BP3	acggcgaccgtgcgggaccc	26
GGGGCGCGCCTGGCTCTGGG	NM_006937	SUMO2	cccagagccaggcgcgcccc	26
GGCGCCAAGCTTTCCCACCC	NM_024649	BBS1	gggtgggaaagcttggcgcc	26
GCGAGCGCCCTTCGCGCGCC	NM_020458	TTC7A	ggcgcgcgaagggcgctcgc	26
GCAGAGGCGGTTCTGACCGT	NM_032372	DYDC2	acggtcagaaccgcctctgc	26
GCAAGGTAGTTCGCGTGCTA	NM_001282497	ZNF343	tagcacgcgaactaccttgc	26
GAGGGCATCTGCACACTGGC	NM_001005196	OR8B4	gccagtgtgcagatgccctc	26
CGCGGCCGCAGCTCCGTTTC	NM_021145	DMTF1	gaaacggagctgcggccgcg	26
CAGCATCATGAAACATTTTG	NM_001005205	OR8J1	caaaatgtttcatgatgctg	26
CAAAGACCATTTGCTCCTCT	NM_022444	SLC13A1	agaggagcaaatggtctttg	26
AGGGTAAGAGGTGCAGTTTA	NM_021912	GABRB3	taaactgcacctcttaccct	26
AGGGGCTCACAGCATTTCAG	NM_006778	TRIM10	ctgaaatgctgtgagcccct	26
ACGGTAATGAGGGGGATGTC	NM_013254	TBK1	gacatccccctcattaccgt	26
ACCCCACACCTCGGAGCTGC	NM_181268	CMTM1	gcagctccgaggtgtggggt	26
AAAGGGAGTTTAGGTGGTTC	NM_020799	STAMBPL1	gaaccacctaaactcccttt	26
AAAGCAGCTAGGAGATTGGC	NM_001204307	GC	gccaatctcctagctgcttt	26
TTGGATCTGCCTTTTAGTGC	NM_024077	SECISBP2	gcactaaaaggcagatccaa	25
TTCTAGCGTAGCCGTCTGTG	NM_001282403	MDH2	cacagacggctacgctagaa	25
TGGCAGGGGTCTGCCCACGC	NM_001450	FHL2	gcgtgggcagacccctgcca	25
TGAAGTTTGTTTTTAGAGAC	NM_182495	NXPE2	gtctctaaaaacaaacttca	25
TCGCTGGGTACTAGAGCAAG	NM_001271088	VPS72	cttgctctagtacccagcga	25
GTGGGGCTAGCAGCTCCCCA	NM_002767	PRPSAP2	tggggagctgctagccccac	25
GTAGTGCCCTGAGACTCCCG	NM_014947	FOXJ3	cgggagtctcagggcactac	25
GTAACTGCGCAGAATGCGCG	NM_015299	KHNYN	cgcgcattctgcgcagttac	25
GGGTGATTCGGATGGTCTGT	NM_144492	CLDN14	acagaccatccgaatcaccc	25
GACACTGATCAAAATCAACT	NM_001167959	TMEM178A	agttgattttgatcagtgtc	25
GAATTCCAGGGAGTTGGGGT	NM_001252391	TNIP1	accccaactccctggaattc	25
CTGCCTCAGGAGGACCCCCG	NM_001142529	BHLHB9	cgggggtcctcctgaggcag	25
CTCAAGCATGCCTCCCACCT	NM_152492	CCDC27	aggtgggaggcatgcttgag	25
CCAGTCCCGCTGTCAGCATG	NM_013386	SLC25A24	catgctgacagcgggactgg	25
CAGTGGGGCTTTCTGTGTTC	NM_002367	MAGEB4	gaacacagaaagccccactg	25
CAGCCCAGATACCGCAGCCC	NM_033127	SEC16B	gggctgcggtatctgggctg	25
AGAGGCAGGCTCTTTCCTAG	NM_173834	YIPF6	ctaggaaagagcctgcctct	25
ACTCCTCCCTCTACCTACAC	NM_015927	TGFB1I1	gtgtaggtagagggaggagt	25
ACAGTGCTGAGGCAGAACGC	NM_005054	RGPD5	gcgttctgcctcagcactgt	25
AAACTGAAGCCCAGAGGCCC	NM_007255	B4GALT7	gggcctctgggcttcagttt	25
AAACGTGACTCCCTTCTCTC	NM_020665	TMEM27	gagagaagggagtcacgttt	25
TGCTGTTATCTTAAATGTGG	NM_173648	CCDC141	ccacatttaagataacagca	24
TCTGCGCCTCGCTCCGACTC	NM_003558	PIP5K1B	gagtcggagcgaggcgcaga	24
GGGGAGCCTTCCCATTTTTC	NM_020984	CHAT	gaaaaatgggaaggctcccc	24
GGGCTGTAAGGAGCGAGTGC	NM_023033	METTL1	gcactcgctccttacagccc	24
GGAGAGGACAGAGCCTGTAA	NM_015269	ZCCHC11	ttacaggctctgtcctctcc	24
GCGCGGACCCTAGAGCTGTG	NM_199296	ISM2	cacagctctagggtccgcgc	24
GAGGGGTGTTGAATAGGGTC	NM_017926	GPATCH2L	gaccctattcaacacccctc	24
GAAGAGCTGTGTCCTGGAAT	NM_000231	SGCG	attccaggacacagctcttc	24
GAAAGCTATCTGGGCAAGAG	NM_000240	MAOA	ctcttgcccagatagctttc	24
CTGGCCGCGTTTGAAGTCTC	NM_001190977	YAF2	gagacttcaaacgcggccag	24
CTCCACGGTCAGCCCCACCC	NM_004914	RAB36	gggtggggctgaccgtggag	24
CGTGGGTCTCGGCTGAAGTC	NM_020834	HOMEZ	gacttcagccgagacccacg	24
CCTCGCGCGCTATTTGCATA	NM_006953	UPK3A	tatgcaaatagcgcgcgagg	24
ATTGGCTAAATTACTATCTC	NM_001077427	LYPD1	gagatagtaatttagccaat	24
AGTGGGGCTCATCACATAAC	NM_001145030	TOPAZ1	gttatgtgatgagccccact	24
AGCGGTGCACTGGTATAGTG	NM_001289163	CCDC135	cactataccagtgcaccgct	24
AATAAAAATACCATCGCTTC	NM_001122634	CPS1	gaagcgatggtatttttatt	24
AACTGCCCGAGCCACAGCAC	NM_001002034	FAM109B	gtgctgtggctcgggcagtt	24
TTTATTGCTTCTCGGCCTTT	NM_001178142	TFDP2	aaaggccgagaagcaataaa	23
TTCTGGGAAAAATGCTTCTT	NM_003482	KMT2D	aagaagcatttttcccagaa	23
TGAAAACGAATTGCCTACTT	NM_001199342	RPL17	aagtaggcaattcgttttca	23
GGGTTCTAGGGGGTTCTAGA	NM_001278206	SLC43A3	tctagaaccccctagaaccc	23
GCTTCTTGGAGCCCCTTCTC	NM_006026	H1FX	gagaaggggctccaagaagc	23
GCTGGCCGGAAGAACGCGGG	NM_001284206	DCAF5	cccgcgttcttccggccagc	23
GCTGCTAGAGGGTTTCGGGT	NM_000305	PON2	acccgaaaccctctagcagc	23
GCGCAACACTGACGCTGTTT	NM_001254758	ST3GAL4	aaacagcgtcagtgttgcgc	23
GACAGCCTTGTTCAGTCTTC	NM_001243231	TCF4	gaagactgaacaaggctgtc	23
CTGCTACAATAGGCATACAA	NM_001111284	IGF1	ttgtatgcctattgtagcag	23
CGGGCAGGAAGTGACAGGCC	NM_004426	PHC1	ggcctgtcacttcctgcccg	23
CGGAGCACCTCTTCCAGACC	NM_178034	PLA2G4D	ggtctggaagaggtgctccg	23
CGAGCCAAGGCCCTCGCAGA	NM_001014283	DCUN1D2	tctgcgagggccttggctcg	23
ATATCTTGGGGCTATGAAAG	NM_198682	GYPE	ctttcatagccccaagatat	23
AGGAAGTGAAGAAAGCCACC	NM_173545	APLF	ggtggctttcttcacttcct	23
ACCTTGGCCTACCAAAGTGC	NM_001271703	ANXA8	gcactttggtaggccaaggt	23
ACATTAAACTTGTGAGAACT	NM_002261	KLRC3	agttctcacaagtttaatgt	23
TGTTTCCTCCCACAATGCCT	NM_080677	DYNLL2	aggcattgtgggaggaaaca	22
TGGGAATGGAGAGAGCAGCT	NM_002054	GCG	agctgctctctccattccca	22
TGCGGACGGCGGATGATGCT	NM_001144	AMFR	agcatcatccgccgtccgca	22
TCCAGCCAACAGGGAACGAA	NM_138774	R3HDM4	ttcgttccctgttggctgga	22
TACCACCTGCAGTTATCCAG	NM_173856	VN1R2	ctggataactgcaggtggta	22
GTGAGGTTTCCAGAGGAGAC	NM_001252216	FAM19A1	gtctcctctggaaacctcac	22
GGTCCTCGAGGTGAGGCACT	NM_001199803	CENPO	agtgcctcacctcgaggacc	22
GGGAGGCGGGACGGTGCCCA	NM_144582	TEX261	tgggcaccgtcccgcctccc	22
GGGAGCTTAGCACGAGGTTG	NM_000405	GM2A	caacctcgtgctaagctccc	22
GATAGCATCAGGCGGTTGGC	NM_001257400	CD63	gccaaccgcctgatgctatc	22
CGGTCTCTTAAGTTTCATTC	NM_032324	NTPCR	gaatgaaacttaagagaccg	22
CCCCCTCCCCTAGCAAAAGC	NM_013348	KCNJ14	gcttttgctaggggaggggg	22
CATGATTTCATAATTTCCCC	NM_001282236	CDKL1	ggggaaattatgaaatcatg	22
CATAGTGTGATTTGTTTCAT	NM_173353	TPH2	atgaaacaaatcacactatg	22
CACTGGGCTCCCCGGTCGCG	NM_001178086	ZFX	cgcgaccggggagcccagtg	22
AGGAGTGTGTGCGGCGGGGC	NM_015545	PTCD1	gccccgccgcacacactcct	22
GTGTCACCTGCCCTTCGCAA	NM_001173513	TXNRD3	ttgcgaagggcaggtgacac	21
GCGTTGAGAGGCTGCAGCAG	NM_001083592	ROR1	ctgctgcagcctctcaacgc	21
GCGGACCCCGGGTGCCAGGC	NM_001243506	ESRRG	gcctggcacccggggtccgc	21
GCCCGTGGCTTTTCAAGGCG	NM_021105	PLSCR1	cgccttgaaaagccacgggc	21
GACCTGGTGTGTTAATGCCC	NM_194325	ZNF30	gggcattaacacaccaggtc	21
CTTGGAATTTGTGGGCACCA	NM_001774	CD37	tggtgcccacaaattccaag	21
CTGGACCCCAAATGACCTCT	NM_001278498	ADORA2A	agaggtcatttggggtccag	21
CAGCGTTCCCTCGGCTTCCT	NM_033414	ZNF622	aggaagccgagggaacgctg	21
ATGGGGCTGCTGTGTGCTAT	NM_001101404	SH2D7	atagcacacagcagccccat	21
AGTCTCTGAGGCTGAGCCAG	NM_001418	EIF4G2	ctggctcagcctcagagact	21
AGGAGGCGGGGTTGGGCGCG	NM_001184942	FAM219A	cgcgcccaaccccgcctcct	21
ACTCCAGAGAAGCCAGGAGA	NM_001277204	P2RY6	tctcctggcttctctggagt	21
ACAACCTGCTCCAGAGCCAC	NM_001145850	PROM1	gtggctctggagcaggttgt	21
AAGGACCAGCTACGCGATTT	NM_003390	WEE1	aaatcgcgtagctggtcctt	21
TTTGCAGAAACCGTTCCTAG	NM_001278320	MS4A13	ctaggaacggtttctgcaaa	20
TTGCTCAGCCATGCAGAAAC	NM_001197113	IQCJ-SCHIP1	gtttctgcatggctgagcaa	20
TGGGGAGCTGGAGGAGTGCC	NM_005226	S1PR3	ggcactcctccagctcccca	20
TGCTTTGAATTATGGGTGCT	NM_004282	BAG2	agcacccataattcaaagca	20
TCTGCTGCCTCATGACTGCA	NM_018602	DNAJA4	tgcagtcatgaggcagcaga	20
TCGGGTTCCTCGCCGCCCCC	NM_001287174	ABCC8	gggggcggcgaggaacccga	20
TCCTCACTTGCCTTCCTCCA	NM_001276331	LCE1C	tggaggaaggcaagtgagga	20
TCAAACCATGCTTTACAGCC	NM_014489	PGAP2	ggctgtaaagcatggtttga	20
GGGCTCCGCCTCCCGCGCCG	NM_014907	FRMPD1	cggcgcgggaggcggagccc	20
GCCATTTACAAACCACTTTC	NM_001199340	RPL17	gaaagtggtttgtaaatggc	20
GAGTGGAGAGAAGTGAAAGC	NM_033364	MAATS1	gctttcacttctctccactc	20
CTGCCTGCCCTGCCTCGCTG	NM_006952	UPK1B	cagcgaggcagggcaggcag	20
CAGGAGGGCCAGGGTGGGCA	NM_020807	ZNF319	tgcccaccctggccctcctg	20
CAGAATAGGGTGCCAGAGCT	NM_004953	EIF4G1	agctctggcaccctattctg	20
AGCCGCAGGGAGCACCCAAT	NM_001077401	ACVRL1	attgggtgctccctgcggct	20
ACAGCAACTATTCAGCTGCG	NM_001165418	SLC25A11	cgcagctgaatagttgctgt	20
AAACATATGGCAGTGAGCGC	NM_001137554	MCTS1	gcgctcactgccatatgttt	20
TGTGTACGTCTACTGTGACA	NM_007243	NRM	tgtcacagtagacgtacaca	19
TGACAACATCAAGCCGCCAG	NM_152595	PGBD4	ctggcggcttgatgttgtca	19
TGAAGTTCCAATGACATTCA	NM_001076778	FAM107A	tgaatgtcattggaacttca	19
TCAGTTTAGGTATCTAGTGT	NM_014143	CD274	acactagatacctaaactga	19
TACTGAGTGACGCTAATATG	NM_006194	PAX9	catattagcgtcactcagta	19
GTACAGGTGCAGGTACAGGT	NM_001286266	MRS2	acctgtacctgcacctgtac	19
GGGTGAGGCGGGACGGAGTT	NM_207037	TCF12	aactccgtcccgcctcaccc	19
GGCAACGCCTTTGGCAAATT	NM_198795	TDRD1	aatttgccaaaggcgttgcc	19
GGAGAACTCTATGTTCTTCC	NM_194359	RNF41	ggaagaacatagagttctcc	19
CTTTAGGAAAAAGGGCGCGG	NM_001193471	FOLH1	ccgcgccctttttcctaaag	19
CTCAATCCCCCGGGCACTCC	NM_207340	ZDHHC24	ggagtgcccgggggattgag	19
CCTTATAAATCATGTGATTG	NM_001004689	OR2M3	caatcacatgatttataagg	19
CCCGCGGGAGCGGGACTGGT	NM_005983	SKP2	accagtcccgctcccgcggg	19
CCAAGCGCGGCGGCAAATCC	NM_001001664	SPOPL	ggatttgccgccgcgcttgg	19
CATTTCTCAGGTAAGAGAAT	NM_001220500	FCER2	attctcttacctgagaaatg	19
CAAAAAAATGGGACTTGCCC	NM_004550	NDUFS2	gggcaagtcccatttttttg	19
ATAATGAAACAGCAAAACCT	NM_001011709	PNLIPRP3	aggttttgctgtttcattat	19
ATAAGACGTGTCCCTGTCCC	NM_001042384	CEP63	gggacagggacacgtcttat	19
AGGAGAGAGCAGCGAGGGCA	NM_018558	GABRQ	tgccctcgctgctctctcct	19
AGAATATACGTGTGTGCATG	NM_004664	LIN7A	catgcacacacgtatattct	19
ACCCAGCTCGCAGCCACGTG	NM_016111	TELO2	cacgtggctgcgagctgggt	19
TTGGTTCGCACCGCCCAGTG	NM_021237	SELK	cactgggcggtgcgaaccaa	18
TGCAACAGTGTTGGGAGGTG	NM_001079900	SPACA5B	cacctcccaacactgttgca	18
TCCCTTTCTCAAGGCCTGCG	NM_001079536	ART5	cgcaggccttgagaaaggga	18
TAGCGCTGAAGTTAGGGTCG	NM_019055	ROBO4	cgaccctaacttcagcgcta	18
GGGCGGGCGCGCAGGGAACC	NM_144571	CNOT6L	ggttccctgcgcgcccgccc	18
GGCCGCAGCGCTCTGGGTTG	NM_001277	CHKA	caacccagagcgctgcggcc	18
GGAGCGTCTGCGCCCGACGT	NM_206907	PRKAA1	acgtcgggcgcagacgctcc	18
GCTGTCATTTACATTTTACT	NM_001005503	OR11G2	agtaaaatgtaaatgacagc	18
GCCGCGGTAGTCCGCGGAGT	NM_001143841	TMEM106C	actccgcggactaccgcggc	18
GAGGATACTGCAGCAGTGAA	NM_172059	EYA1	ttcactgctgcagtatcctc	18
GAAAAAAAGTATCACTCAGA	NM_001025252	TPD52	tctgagtgatactttttttc	18
CTGCTGTGTAGATTGTGAGG	NM_001256277	RAB34	cctcacaatctacacagcag	18
CTGCCGGACTGACCTGGCTC	NM_024506	GLB1L	gagccaggtcagtccggcag	18
CTCGCTGGAGGTTTTGCATT	NM_001018076	NR3C1	aatgcaaaacctccagcgag	18
CTACATGTCCCATGACGCTC	NM_001253382	RPL15	gagcgtcatgggacatgtag	18
CTAAAATGAGAGGCTTTCTT	NM_001164435	KRTAP21-3	aagaaagcctctcattttag	18
CGCCGGAGCCGGCCTGATGC	NM_001198633	RUNX1T1	gcatcaggccggctccggcg	18
CCTTCCTTAACCCATCCTGC	NM_002087	GRN	gcaggatgggttaaggaagg	18
CCACTTCTCCAGCCTGAGAT	NM_002720	PPP4C	atctcaggctggagaagtgg	18
CATGTACGCTGCGGTGTTTT	NM_001163989	RAB37	aaaacaccgcagcgtacatg	18
CAGTCTGCTGCGAGCGCCGA	NM_033063	MAP6	tcggcgctcgcagcagactg	18
CAGGCGATGGAGCCGGTATG	NM_001144944	MYL12B	cataccggctccatcgcctg	18
CAGAGCGCCAGCTTCGGGCA	NM_001242910	RSPO1	tgcccgaagctggcgctctg	18
AAGAACAACGTGTCACTTCC	NM_182917	EIF4G1	ggaagtgacacgttgttctt	18
TGAAGTCGCAGTACCTCTCC	NM_005498	AP1M2	ggagaggtactgcgacttca	17
TCTCCTTTCCTTTGTTCATA	NM_001255984	COLEC11	tatgaacaaaggaaaggaga	17
TCGGTGGAAGCGCCCCCGCG	NM_199341	C19orf68	cgcgggggcgcttccaccga	17
TCAGCCAGTTCCTCCTTATT	NM_013353	TMOD4	aataaggaggaactggctga	17
GTCTTGGCCACTGCCCTTCG	NM_144976	ZNF564	cgaagggcagtggccaagac	17
GTCTCGGGAGCGCGGTGATT	NM_001134876	C14orf80	aatcaccgcgctcccgagac	17
GGAAATTATGCCCCTTTTTG	NM_016523	KLRF1	caaaaaggggcataatttcc	17
GCACACGGAAAAACAGAACG	NM_001206916	CACNB3	cgttctgtttttccgtgtgc	17
GAGTAAATTTAGCTGGAGAG	NM_002152	HRC	ctctccagctaaatttactc	17
GAACCCCAAATATCTGAGAG	NM_001258252	UTY	ctctcagatatttggggttc	17
CGGCTGTCCTCCCTCGCTTT	NM_015147	CEP68	aaagcgagggaggacagccg	17
CATGAAAGGGTCTCTCTGAG	NM_001252090	MRAS	ctcagagagaccctttcatg	17
ATGAAAAGGCCAAAACTTAA	NM_052933	TSGA13	ttaagttttggccttttcat	17
ATAGTTCAGGCTGGCCCACG	NM_153215	LSMEM2	cgtgggccagcctgaactat	17
AGGGTTAAGAAGTTCCTTGG	NM_001278300	EPHA6	ccaaggaacttcttaaccct	17
AGGGCAGCGAGAGGCGGGGC	NM_020122	KCMF1	gccccgcctctcgctgccct	17
TGTCAAGAGTGAATGAGGCG	NM_015596	KLK13	cgcctcattcactcttgaca	16
TGAGGAACTTTGCTTTTGAT	NM_001199199	AK2	atcaaaagcaaagttcctca	16
TCAACAATGAAAACATCCTC	NM_001077619	UBXN2B	gaggatgttttcattgttga	16
TAATGGCATCTGGCAGGTAG	NM_001447	FAT2	ctacctgccagatgccatta	16
TAAACAGTGATGATCAAGTC	NM_015189	EXOC6B	gacttgatcatcactgttta	16
GGTTACAGAAACAAGAGAAG	NM_001014763	ETFB	cttctcttgtttctgtaacc	16
GGTGACTATTTGCTCTTCCT	NM_001270471	SOCS2	aggaagagcaaatagtcacc	16
GGCCTTAAAGCTTCTTTTTT	NM_014460	CSDC2	aaaaaagaagctttaaggcc	16
GGACTGAAAAGCTTAGGAAA	NM_000064	C3	tttcctaagcttttcagtcc	16
GGAAAGAATGCTACGTTTTA	NM_006853	KLK11	taaaacgtagcattctttcc	16
GCTCTTCCTCTTTCCTCTCA	NM_003893	LDB1	tgagaggaaagaggaagagc	16
GAAAGAGCAATTCCTATGGT	NM_024947	PHC3	accataggaattgctctttc	16
CTTGGTTGGGAACAATGAAA	NM_001286993	FGD3	tttcattgttcccaaccaag	16
CGTTGGCCTCCATCGACTGT	NM_004045	ATOX1	acagtcgatggaggccaacg	16
CGAAAAGAGGAGCGGGCTTG	NM_152889	CHST13	caagcccgctcctcttttcg	16
CCGGCTTGCCTGTGTGACGT	NM_001172677	ZNF607	acgtcacacaggcaagccgg	16
CCAGACATCCCCGTTTAAAG	NM_001289005	LSP1	ctttaaacggggatgtctgg	16
CAACAGTCTCAACTTTTTCA	NM_001193557	ENY2	tgaaaaagttgagactgttg	16
ATGAGATAATCTGATTCTGA	NM_152381	XIRP2	tcagaatcagattatctcat	16
ATGAGAAACACTGAAGAGTA	NM_015271	TRIM2	tactcttcagtgtttctcat	16
AGTCTAGTCTAGAGTCTATA	NM_194358	RNF41	tatagactctagactagact	16
AGACTGGGGACTGTAGGGTC	NM_001143783	FES	gaccctacagtccccagtct	16
AACCTGCAGTAGTGATTCTG	NM_022359	PDE4DIP	cagaatcactactgcaggtt	16
AAACGAGGAAACTAGACTAT	NM_001142275	NIPA1	atagtctagtttcctcgttt	16
AAAATGGGTTGTTGATTCTT	NM_133343	RAD17	aagaatcaacaacccatttt	16
TTTTAGTGACAAAAGTCTGT	NM_001276352	C1orf141	acagacttttgtcactaaaa	15
TTTACTCATAGCTTTCATCT	NM_018905	PCDHA2	agatgaaagctatgagtaaa	15
TTGGAGGACGTGGTAATAGT	NM_002119	HLA-DOA	actattaccacgtcctccaa	15
TAAAGTGGGCGGATCACCTG	NM_018324	OLAH	caggtgatccgcccacttta	15
GGGAACCAGCACCATTGTTA	NM_001077196	PDE11A	taacaatggtgctggttccc	15
GGCCCCGCACGCGGAAGTGG	NM_001172660	ZFYVE28	ccacttccgcgtgcggggcc	15
GCTTGTTGGCGATTCTAACA	NM_004991	MECOM	tgttagaatcgccaacaagc	15
GCTGCGCACCTTACTACACA	NM_001103184	FMN1	tgtgtagtaaggtgcgcagc	15
GCGGGATAGTTCCGCTCCCG	NM_002095	GTF2E2	cgggagcggaactatcccgc	15
GCGACCGGGCACCTCTCACC	NM_198963	DHX57	ggtgagaggtgcccggtcgc	15
GATAGTGGGCAAAAGAAGGA	NM_003653	COPS3	tccttcttttgcccactatc	15
GAGTAAACATAAGCTGCTTT	NM_001005173	OR52L1	aaagcagcttatgtttactc	15
GAGCAGACGCCAGAGTGTGA	NM_001242399	GHR	tcacactctggcgtctgctc	15
GAGCACATAAAAACTATCAC	NM_006820	IFI44L	gtgatagtttttatgtgctc	15
GAAGTCTTGCTCTGTTGCCC	NM_004556	NFKBIE	gggcaacagagcaagacttc	15
GAAATAGATCAATGGGGAAA	NM_004690	LATS1	tttccccattgatctatttc	15
CTTTGTGTCTCCCTATGAAT	NM_000866	HTR1F	attcatagggagacacaaag	15
CTCAAGCAGGAGGAGTTCCT	NM_194071	CREB3L2	aggaactcctcctgcttgag	15
CGCAGGGAGAGACGGGCACG	NM_000797	DRD4	cgtgcccgtctctccctgcg	15
CGACAGAGCCCCGTCTTTAT	NM_004344	CETN2	ataaagacggggctctgtcg	15
CCCCCTCCTCCCAGCTGCAG	NM_001151	SLC25A4	ctgcagctgggaggaggggg	15
CAGCAAGAAACTTCTGATTG	NM_001124759	FRG2C	caatcagaagtttcttgctg	15
CAGAACAGTTCTTTAGCTGT	NM_001270410	LIN9	acagctaaagaactgttctg	15
ATTTTGTGAAGTACTAGAGA	NM_001039360	ZBTB7C	tctctagtacttcacaaaat	15
ATTCTTTGAAGTGGTTCAAA	NM_006393	NEBL	tttgaaccacttcaaagaat	15
ATGATTTTTACTCATGTGAC	NM_058248	DNASE2B	gtcacatgagtaaaaatcat	15
ATGAATGCCTAGTTTGTTAC	NM_005776	CNIH1	gtaacaaactaggcattcat	15
AAGTAGTTATTTTTCAGTGG	NM_198584	CA13	ccactgaaaaataactactt	15
AACGCTTTCTACTGTCTCAA	NM_001979	EPHX2	ttgagacagtagaaagcgtt	15
AAACTTTATTGTCAGCTTCC	NM_016039	C14orf166	ggaagctgacaataaagttt	15
TTTTGCAGCATGCATGATGG	NM_012395	CDK14	ccatcatgcatgctgcaaaa	14
TTTTCAGAACAAACCACTTT	NM_001166116	TMOD1	aaagtggtttgttctgaaaa	14
TTTGCTTCTAATCTGTCACT	NM_001135644	DCTN4	agtgacagattagaagcaaa	14
TTGTCCTCGGGCTCCGGTTA	NM_001284214	TRIP12	taaccggagcccgaggacaa	14
TCCTAATGGGTAGCAATTTT	NM_005813	PRKD3	aaaattgctacccattagga	14
TCAAGTTTTCATTATCTTCC	NM_002004	FDPS	ggaagataatgaaaacttga	14
GTTGATAGGGGAATCGGTGC	NM_005938	FOXO4	gcaccgattcccctatcaac	14
GTCCCGCCCATACGCGCAAG	NM_001282410	PPP1R7	cttgcgcgtatgggcgggac	14
GGTCCCGTCCACTCTCGCTT	NM_001125	ADPRH	aagcgagagtggacgggacc	14
GGCGGAGGGGCGACGCGAGG	NM_002590	PCDH8	cctcgcgtcgcccctccgcc	14
GGCCGGGCACAACAAAAGCG	NM_003255	TIMP2	cgcttttgttgtgcccggcc	14
GGCCAATCCCCGGCAGGCAG	NM_014865	NCAPD2	ctgcctgccggggattggcc	14
GCAGAGAATTTTGCAACACG	NM_020817	KIAA1407	cgtgttgcaaaattctctgc	14
GATGCTCTCTGATTGGATGC	NM_207312	TUBA3E	gcatccaatcagagagcatc	14
GACGTCCCTTGCCGCTTGGG	NM_001166693	AFF1	cccaagcggcaagggacgtc	14
GACCTGCCACTGACATACTG	NM_145660	APOL4	cagtatgtcagtggcaggtc	14
CTTACTACTCAAGTGTCACC	NM_001281805	FSD2	ggtgacacttgagtagtaag	14
CTGGTTTGGAAGGGGTTAAA	NM_004455	EXTL1	tttaaccccttccaaaccag	14
CTGGACCCCCGGAGGGTCAG	NM_003004	SECTM1	ctgaccctccgggggtccag	14
CGGGGCCAAGAATACACCCC	NM_014708	KNTC1	ggggtgtattcttggccccg	14
CACTGCCCTTGAGAACTCCC	NM_001286471	C14orf159	gggagttctcaagggcagtg	14
ATCTGTAATCTTTAAAGAGG	NM_014753	BMS1	cctctttaaagattacagat	14
ATATGTATTGAGAAAGAGGT	NM_001143987	NBPF6	acctctttctcaatacatat	14
AGTGAAGAGGGGTCAATGTG	NM_021078	KAT2A	cacattgacccctcttcact	14
AGGGAAGGAGAGGTCAGCTT	NM_006754	SYPL1	aagctgacctctccttccct	14
ACAAAGCCCGAGATGCATCG	NM_024594	PANK3	cgatgcatctcgggctttgt	14
AACCCAGCCCTCGGTCCTGG	NM_001166108	PALLD	ccaggaccgagggctgggtt	14
TTTCCCCAGATGACTATTTC	NM_138777	MRRF	gaaatagtcatctggggaaa	13
TTACGTTCTATTTTTAGGTG	NM_006751	SSFA2	cacctaaaaatagaacgtaa	13
TGGTCTCTTGCTTAGACTTG	NM_024528	NKAP	caagtctaagcaagagacca	13
TGGGGTGGTCATTAGAGTCG	NM_016586	MBIP	cgactctaatgaccacccca	13
TGACTGGCTTGTTTGCTAAG	NM_001168378	ZIC4	cttagcaaacaagccagtca	13
TCTTCCACGCTCTGATGCCC	NM_001287349	ZNF852	gggcatcagagcgtggaaga	13
TCTAGTTTAGCGGGGTTTCC	NM_030766	BCL2L14	ggaaaccccgctaaactaga	13
TCTAGGTTCCGCCAATTTCC	NM_001170650	LAS1L	ggaaattggcggaacctaga	13
TCGCAAGGGGTGTGGGGAGG	NM_001204466	RBM10	cctccccacaccccttgcga	13
TAGTCTAGACTACAATCGCC	NM_001101672	ZNF219	ggcgattgtagtctagacta	13
GTGTGGAACCTGTATGACTG	NM_001024666	SH3KBP1	cagtcatacaggttccacac	13
GTGCTGGGGTTTCATGTTAC	NM_004469	FIGF	gtaacatgaaaccccagcac	13
GTACGTCTCTAGCCACATAT	NM_001007026	ATN1	atatgtggctagagacgtac	13
GGGCCCTGGGGATTTTACCC	NM_003641	IFITM1	gggtaaaatccccagggccc	13
GGCCACCCCCACACAGGACA	NM_014207	CD5	tgtcctgtgtgggggtggcc	13
GCGTCTCTGGCGCGGGCATA	NM_001290020	ARMC4	tatgcccgcgccagagacgc	13
GCGCGGCGGCCGCAGTCGCG	NM_001282854	CCNY	cgcgactgcggccgccgcgc	13
GAGTCTTGTGACTGGGCCCC	NM_001146281	SHBG	ggggcccagtcacaagactc	13
GAGCGAGCGAGCGATGGGCG	NM_022374	ATL2	cgcccatcgctcgctcgctc	13
GAGATGATTGTTAAGAGCTC	NM_001089591	UQCRHL	gagctcttaacaatcatctc	13
CTGGGGCTTCCCAGCCGTCT	NM_173487	C4orf33	agacggctgggaagccccag	13
CTGCTTGCTTCTTCCAGCAT	NM_019029	CPVL	atgctggaagaagcaagcag	13
CGGCGCGAGGTTGGCGGCAG	NM_001278536	RCHY1	ctgccgccaacctcgcgccg	13
CGCAAAGGTTCCCAGCCCCG	NM_173611	FAM98B	cggggctgggaacctttgcg	13
CGAGCGCGGGCCCGGGACGT	NM_001142864	PIEZO1	acgtcccgggcccgcgctcg	13
CGACCCTCCTCCCAACAATC	NM_001042440	CAST	gattgttgggaggagggtcg	13
CCGAGAACTGCCAAAGAAGC	NM_024896	ERMP1	gcttctttggcagttctcgg	13
CCCTGTCACGTAGCCCTTCT	NM_002786	PSMA1	agaagggctacgtgacaggg	13
CCCGGCTCCATTACTTGTAA	NM_014780	CUL7	ttacaagtaatggagccggg	13
CCAGGGTCAAGTGGCTTCCC	NM_033183	CGB8	gggaagccacttgaccctgg	13
CCAACAGCTGTCAGCGGCGG	NM_001287242	ARHGAP6	ccgccgctgacagctgttgg	13
CAGGTTGAGTCGGGTAAACC	NM_001243895	TPD52L2	ggtttacccgactcaacctg	13
CAAGGAAAGGCATACTTGGG	NM_001199219	INMT	cccaagtatgcctttccttg	13
ATTCAGGGGCGTTGCTTTCC	NM_181888	UBE2D3	ggaaagcaacgcccctgaat	13
AGTGTAGTTCTGACATGTTT	NM_001185181	PFDN6	aaacatgtcagaactacact	13
AGCACGTGCCCTGCCCTTCC	NM_001163438	SMIM10	ggaagggcagggcacgtgct	13
AGACATCGGGCGCATGTTAG	NM_207404	ZNF662	ctaacatgcgcccgatgtct	13
ACATAAAAGGGGGCCGGGTG	NM_001161528	LRRD1	cacccggcccccttttatgt	13
AAGAAGAGGGCAACCTGACC	NM_001164783	BCKDHA	ggtcaggttgccctcttctt	13
AAATTTTCACTGCAAGGAAC	NM_002099	GYPA	gttccttgcagtgaaaattt	13
TTTCCTCTCTTGGTCTCAGC	NM_031424	FAM110A	gctgagaccaagagaggaaa	12
TGTTGGCTTGAGGGTCCATT	NM_032799	ZDHHC12	aatggaccctcaagccaaca	12
TGACAGGGAAGAAGCAGACC	NM_001282669	DFFB	ggtctgcttcttccctgtca	12
TCTATTAGCGCATGGTGCAG	NM_002977	SCN9A	ctgcaccatgcgctaataga	12
TCCGGCCCGACGGGCTGCTG	NM_194318	B3GALTL	cagcagcccgtcgggccgga	12
TATCCTCTTACTTTTAGTCT	NM_018231	SLC38A7	agactaaaagtaagaggata	12
GTTCTGGAGTATCTGAAATA	NM_001286059	RAB30	tatttcagatactccagaac	12
GTCACGATCTGTGAAATATG	NM_080615	GCNT7	catatttcacagatcgtgac	12
GTACGTCTGAACCTAGTACT	NM_001098576	TMBIM6	agtactaggttcagacgtac	12
GGGTTAACAGGGCCCCATTC	NM_001127448	ABAT	gaatggggccctgttaaccc	12
GCTGTAATAAGCTTGTTATC	NM_001128209	SGCD	gataacaagcttattacagc	12
GCAGTTACAGTCTGTACTCC	NM_001134673	NFIA	ggagtacagactgtaactgc	12
GCAGGGGGCGGGCCAGAGCG	NM_001170588	HHAT	cgctctggcccgccccctgc	12
GCAGCTGCCATCCTGTAAGT	NM_004255	COX5A	acttacaggatggcagctgc	12
GCACTGGGTCTTTGCTTGGT	NM_178130	NME9	accaagcaaagacccagtgc	12
GAGAAACCAAGCAGCATTTC	NM_006748	SLA	gaaatgctgcttggtttctc	12
GAAAGCCTTTAGCCCTATCA	NM_016049	EMC9	tgatagggctaaaggctttc	12
CTTTAAGAAGGTGTGGAGCG	NM_005045	RELN	cgctccacaccttcttaaag	12
CTTCACATGCAAATAATGAG	NM_176882	TAS2R40	ctcattatttgcatgtgaag	12
CTTAGGACTGTAAGGGCTCC	NM_001195303	RGS5	ggagcccttacagtcctaag	12
CTGCAGGAGGCATAGATTTG	NM_001276327	SLC22A12	caaatctatgcctcctgcag	12
CTGCAGAGAGAGAGAAGCCC	NM_001001412	CALHM1	gggcttctctctctctgcag	12
CTCTGCGATCCTCGTTGGAG	NM_001193552	ZNF850	ctccaacgaggatcgcagag	12
CTCTCCCGAGCAACTCTGCG	NM_001278238	PTPN5	cgcagagttgctcgggagag	12
CTCGCGCCGCCCGAGGCCCC	NM_144669	GLT1D1	ggggcctcgggcggcgcgag	12
CGAACCATTACTGATAGTTT	NM_005869	CWC27	aaactatcagtaatggttcg	12
ATTCGGAACTCTTCGGTTAG	NM_000991	RPL28	ctaaccgaagagttccgaat	12
ATCTCAGGAGGAGGCTTCTT	NM_015652	C10orf12	aagaagcctcctcctgagat	12
ATAGAACATGTTAGAATACC	NM_004065	CDR1	ggtattctaacatgttctat	12
ATAAGAAGGATGCTAAATCC	NM_020871	LRCH2	ggatttagcatccttcttat	12
AGTTGTGAGCCCCTTATTGG	NM_001716	CXCR5	ccaataaggggctcacaact	12
AGGGAAAACTAGAAAATACG	NM_001144062	COPB1	cgtattttctagttttccct	12
AGATCAGGTGTTTCCTGAGA	NM_152540	SCFD2	tctcaggaaacacctgatct	12
AGAAAGGAGTGCTGCTTTCC	NM_005795	CALCRL	ggaaagcagcactcctttct	12
ACGTGGTGGTGTCTGGGGGA	NM_182947	ARHGEF25	tcccccagacaccaccacgt	12
ACAGGACGCAGCCGGTAGTA	NM_024864	MRM1	tactaccggctgcgtcctgt	12
AATGTGTAGCAGAAAGATCT	NM_001160104	ZC3H14	agatctttctgctacacatt	12
AAATCATCTCGCCCGCGGCC	NM_005909	MAP1B	ggccgcgggcgagatgattt	12
AAAAGAGAGAGAGAAAAGGG	NM_020719	PRR12	cccttttctctctctctttt	12
TTCAGTGAGGGACGCCACTG	NM_006807	CBX1	cagtggcgtccctcactgaa	11
TTCACTCTCCCTAGCCCTAG	NM_020393	PGLYRP4	ctagggctagggagagtgaa	11
TTCACGCCCGCATTCCCGAG	NM_001161576	SAMD4A	ctcgggaatgcgggcgtgaa	11
TGTTTTGGTCCCGGGGGGCG	NM_199344	SFT2D2	cgccccccgggaccaaaaca	11
TCTTGGGGATCCAGAGGTCA	NM_001164762	PRKAR1B	tgacctctggatccccaaga	11
TATAGTGTGCTGTCAGCGGG	NM_016848	SHC3	cccgctgacagcacactata	11
TAGCACACCCTGCGCGGGTA	NM_002156	HSPD1	tacccgcgcagggtgtgcta	11
TACACGCGTGTCAGTTAACT	NM_001190945	TRAF1	agttaactgacacgcgtgta	11
GTGACTAGGGAGGGAATTGA	NM_017706	WDR55	tcaattccctccctagtcac	11
GTCCGGAAGGCGGGCTTTCC	NM_015215	CAMTA1	ggaaagcccgccttccggac	11
GGTTGCTGTAAGGATTTGGA	NM_005658	TRAF1	tccaaatccttacagcaacc	11
GGGAGAGGGAAGAGGGGATG	NM_002586	PBX2	catcccctcttccctctccc	11
GGCGGCGGACCGGGTGGCGA	NM_012255	XRN2	tcgccacccggtccgccgcc	11
GGCGAGACCCCTGCCAGCCC	NM_002863	PYGL	gggctggcaggggtctcgcc	11
GGCCAAGATGTCTGACATGG	NM_001001556	GALK2	ccatgtcagacatcttggcc	11
GGACTCGTCGGAGCCGCGGG	NM_198187	ASTN2	cccgcggctccgacgagtcc	11
GGACGTTCCCAGGACGGAAG	NM_006368	CREB3	cttccgtcctgggaacgtcc	11
GCTTTTCCTTTGCGACTGCG	NM_000451	SHOX	cgcagtcgcaaaggaaaagc	11
GCTTCAGGAGCCCAGACCTT	NM_006844	ILVBL	aaggtctgggctcctgaagc	11
GCGTCAGACATGAAGGGTAA	NM_144662	PSMA8	ttacccttcatgtctgacgc	11
GCGGGCTCTGCTCTTCTTTA	NM_000441	SLC26A4	taaagaagagcagagcccgc	11
GCGCAGGCGCACTGAGACTC	NM_004869	VPS4B	gagtctcagtgcgcctgcgc	11
GAGCAGAAATGTAGAATGTC	NM_024921	POF1B	gacattctacatttctgctc	11
CTTATGAGATACATACAAGT	NM_019076	UGT1A8	acttgtatgtatctcataag	11
CTGGTTGGTCACACTTGACA	NM_001202513	MXD1	tgtcaagtgtgaccaaccag	11
CTGCAATTACTAGATCACCC	NM_001030048	KLK3	gggtgatctagtaattgcag	11
CTCGCAACACTTTGTTACTT	NM_001264573	KIF18B	aagtaacaaagtgttgcgag	11
CTATTAACCTTGACACAGTT	NM_001013848	EXOC6	aactgtgtcaaggttaatag	11
CGGCCGCGGATCCCCTCCCG	NM_001098503	PTPRJ	cgggaggggatccgcggccg	11
CCTCAGTTTGACTGGCATGT	NM_001257174	DDX19B	acatgccagtcaaactgagg	11
CCCTTGGCACACGGAGCGAC	NM_031924	RSPH3	gtcgctccgtgtgccaaggg	11
CCCTGGGCACGGGGCAGAAT	NM_001543	NDST1	attctgccccgtgcccaggg	11
ATGACCCTGCCTCCTTTGTT	NM_001040411	C9orf131	aacaaaggaggcagggtcat	11
AGGGAGGCCACTCCCAGATG	NM_001177428	TRPV4	catctgggagtggcctccct	11
AGGCAGTTAAGGGATAGAGA	NM_019110	ZKSCAN4	tctctatcccttaactgcct	11
AGCTTCATGTACTCAGTCCT	NM_152694	ZCCHC5	aggactgagtacatgaagct	11
ACTCGGATTGCTGGGTTCTC	NM_000361	THBD	gagaacccagcaatccgagt	11
ACGGCAGCACCTGCAAGGGT	NM_018477	ACTR10	acccttgcaggtgctgccgt	11
ACGAACTCTTAGAAGCCTGT	NM_003099	SNX1	acaggcttctaagagttcgt	11
ACCAGAGTATCGCGAGATCC	NM_001270643	LUC7L2	ggatctcgcgatactctggt	11
ACAGCTCCTGCAACCTTGCC	NM_001142459	ASB10	ggcaaggttgcaggagctgt	11
AAATGAGCCATTCATGATCA	NM_016944	TAS2R4	tgatcatgaatggctcattt	11
AAACTGGGGGCTTGAATGCC	NM_030651	PRRT1	ggcattcaagcccccagttt	11
TTTCAGTGCAAGATTCTGAT	NM_003532	HIST1H3E	atcagaatcttgcactgaaa	10
TTCTCCCAAACACAGCCACT	NM_016161	A4GNT	agtggctgtgtttgggagaa	10
TTAAAGGAACAGGACCATTG	NM_001098844	TMEM236	caatggtcctgttcctttaa	10
TGGCCACTAGGCCACTTTTC	NM_017907	LAMTOR1	gaaaagtggcctagtggcca	10
TCTGCACTGAAACCTGCTTC	NM_001130685	GUCY1A3	gaagcaggtttcagtgcaga	10
TCTCTGACAGGGTGAGCAGC	NM_178828	SPATA31E1	gctgctcaccctgtcagaga	10
TCCGCCTTTGGATCCGCCAA	NM_013334	GMPPB	ttggcggatccaaaggcgga	10
TCACTGCCGCTTTGACCTCC	NM_001145451	ARHGEF33	ggaggtcaaagcggcagtga	10
TCACCGTCCAGCTGGCGTCG	NM_001040710	FAM228A	cgacgccagctggacggtga	10
GTGACCCGAGTTTGGCCAAC	NM_005274	GNG5	gttggccaaactcgggtcac	10
GGTCCACCTTTCCCGGTCCC	NM_001291447	SALL2	gggaccgggaaaggtggacc	10
GGGTCTTCTCAGCACACAGT	NM_020893	CCDC180	actgtgtgctgagaagaccc	10
GGCGGCGGAGACCACGCTTC	NM_017994	TMEM248	gaagcgtggtctccgccgcc	10
GGCGCCCGAGCCGGCCCTGG	NM_018146	RNMTL1	ccagggccggctcgggcgcc	10
GGCAGGAGCTGCAAATCTCC	NM_001199687	EDA2R	ggagatttgcagctcctgcc	10
GGAAAGAGTGAAAACAGGAA	NM_001278733	TAGAP	ttcctgttttcactctttcc	10
GCTGAGTTTAAGAAGGCTAG	NM_194277	FRMD7	ctagccttcttaaactcagc	10
GCTCATTAGACTTCAAAGGT	NM_001164181	ENTPD1	acctttgaagtctaatgagc	10
GATCACTGTAGAATGTTTTG	NM_080705	TRPV1	caaaacattctacagtgatc	10
GAAAGGGGGCGGGCTACCAT	NM_001278542	DIXDC1	atggtagcccgccccctttc	10
CTCTGGCCTCTGCCCCCTGG	NM_001083614	EARS2	ccagggggcagaggccagag	10
CTAGCTGCAAGCCGTTTTTG	NM_001657	AREG	caaaaacggcttgcagctag	10
CGGTACGAGACGGCTCACCT	NM_134324	TARBP2	aggtgagccgtctcgtaccg	10
CGCGGGTGGCCAAAGCGGAG	NM_001006109	HMCES	ctccgctttggccacccgcg	10
CCAGGAGAAAGCCAGGATTG	NM_001163857	TEX33	caatcctggctttctcctgg	10
CATAGCAGTTGTTGGTGGCT	NM_001206704	SP100	agccaccaacaactgctatg	10
CACCAACTAAAATACCAGTC	NM_144994	ANKRD23	gactggtattttagttggtg	10
CAAGCATTATGATCCTCTTT	NM_001005283	OR9Q2	aaagaggatcataatgcttg	10
ATTAGATAGTTGTCCTTATC	NM_031854	KRTAP4-12	gataaggacaactatctaat	10
ATGGTGAGGGGTGAGTAGAA	NM_001278300	EPHA6	ttctactcacccctcaccat	10
ATCCCGAATGGGCACCCTAG	NM_001254738	RND3	ctagggtgcccattcgggat	10
ATCAGCCCCTCTTGGCGTTC	NM_020451	SEPN1	gaacgccaagaggggctgat	10
ATAACTACAGTTTGTGATCC	NM_001077639	NXPE4	ggatcacaaactgtagttat	10
AGTTACTTGAGGATTGTCAG	NM_004757	AIMP1	ctgacaatcctcaagtaact	10
AGTCAGAGACGCCCCGTTCC	NM_001024213	S100A13	ggaacggggcgtctctgact	10
AGGGTCTCACTCTGTCCACC	NM_001005193	OR7G2	ggtggacagagtgagaccct	10
AGAGGAATAGTTACTTGTGC	NM_022567	NYX	gcacaagtaactattcctct	10
AGACACTGAATCGAGTTGTC	NM_024886	C10orf95	gacaactcgattcagtgtct	10
ACTGGGTGGGAAGGCCACTA	NM_017825	ADPRHL2	tagtggccttcccacccagt	10
ACTGGGCACTCTTGTCCCCC	NM_001291549	CDKN1A	gggggacaagagtgcccagt	10
ACGTGCTCGTCTGTGTTTAG	NM_001530	HIF1A	ctaaacacagacgagcacgt	10
ACGCCAGCGTTACGCCCGCC	NM_153261	CNEP1R1	ggcgggcgtaacgctggcgt	10
ACACTAAAAAATCGGGGCTG	NM_001282706	PDIA6	cagccccgattttttagtgt	10
AATTTCGGGACACGGCTGAA	NM_001128205	SULF1	ttcagccgtgtcccgaaatt	10
AACAGGAAGTCCAGAGGCCC	NM_018420	SLC22A15	gggcctctggacttcctgtt	10
TTTTCTTATTGCTTGACGCT	NM_005388	PDCL	agcgtcaagcaataagaaaa	9
TGCACTGCGTGGAAAAACCC	NM_001204387	DLG1	gggtttttccacgcagtgca	9
TGAGGGCTGCGCATGCTCCG	NM_016287	HP1BP3	cggagcatgcgcagccctca	9
TGAGGAAGTCAGGTTGGCCT	NM_198591	BSG	aggccaacctgacttcctca	9
TGAGCTCCTCTCGTGCGGCC	NM_173194	KCNIP2	ggccgcacgagaggagctca	9
TGACAGCGTGTTCCAATCAG	NM_176824	BBS7	ctgattggaacacgctgtca	9
TGAAGACGCGGGGGAAGCTT	NM_000062	SERPING1	aagcttcccccgcgtcttca	9
TCTTTCTCTGCCGGATTTCC	NM_003825	SNAP23	ggaaatccggcagagaaaga	9
TCTGTTATCTGTCTGCCAGC	NM_001204459	TNFRSF19	gctggcagacagataacaga	9
TCTGCATCATTTTTCAGAGC	NM_001265609	TRAK1	gctctgaaaaatgatgcaga	9
TCTCAGTGCAGACAGAGTTC	NM_014911	AAK1	gaactctgtctgcactgaga	9
TCGTAGTTCACTTTAGCTTG	NM_001001821	OR2T34	caagctaaagtgaactacga	9
TCCTTCCTGCAGTCGCGGTC	NM_024094	DSCC1	gaccgcgactgcaggaagga	9
TCCAGCAGGCCAGCCGGTCC	NM_001220778	CDKN1A	ggaccggctggcctgctgga	9
TCATCTTGGACTTTACATCC	NM_017602	OTUD5	ggatgtaaagtccaagatga	9
TCAAGTGGCCACCCTAGGGC	NM_001172557	GOLGA3	gccctagggtggccacttga	9
TATGAAGACAGCCAGTTGAT	NM_006706	TCERG1	atcaactggctgtcttcata	9
TAGGGTTACAGTCCATTTAT	NM_001080116	LDB3	ataaatggactgtaacccta	9
TAAAGTCCTCATTGACTTCC	NM_000313	PROS1	ggaagtcaatgaggacttta	9
GTGGGACCTGAGAAGGCACC	NM_030630	HID1	ggtgccttctcaggtcccac	9
GTGAGACTCTAGACAGCCTC	NM_000804	FOLR3	gaggctgtctagagtctcac	9
GTCTTGGCATCACAGGCTTC	NM_000304	PMP22	gaagcctgtgatgccaagac	9
GGTGCGGCCCGGCCTGCCCG	NM_001206654	NCOR2	cgggcaggccgggccgcacc	9
GGTGAAGGAAGGAGGGAAAG	NM_016954	TBX22	ctttccctccttccttcacc	9
GGTCTAAGCGGTAGTCGCCA	NM_032786	ZC3H10	tggcgactaccgcttagacc	9
GGTCGAGAGGGAGTCGAGGA	NM_030625	TET1	tcctcgactccctctcgacc	9
GGGTCTCGGGCAACACGCCC	NM_178310	SNAI3	gggcgtgttgcccgagaccc	9
GGAGTGAGGCTCCCTGGAGT	NM_000955	PTGER1	actccagggagcctcactcc	9
GGAGGCCATCTCCCTGCTTC	NM_003656	CAMK1	gaagcagggagatggcctcc	9
GGAAGGGGCTGGGCTCTATT	NM_001282625	LMNA	aatagagcccagccccttcc	9
GCTTTCAATCTCTCCGCTTC	NM_007195	POLI	gaagcggagagattgaaagc	9
GCGGGCCATCGGGTTTTTTT	NM_022061	MRPL17	aaaaaaacccgatggcccgc	9
GCGGAAGTAGCTCGGAGAGA	NM_001286626	RNPS1	tctctccgagctacttccgc	9
GCGACCGCTGGACCCGGGAG	NM_006779	CDC42EP2	ctcccgggtccagcggtcgc	9
GCAAAGTCTAGTGGAAGATA	NM_001145729	IFLTD1	tatcttccactagactttgc	9
GATATAGTGTAGGTTGGCCA	NM_174912	FAAH2	tggccaacctacactatatc	9
GAGCCCGAACGCGACGGGGC	NM_012120	CD2AP	gccccgtcgcgttcgggctc	9
GAGACGAGCGCCACCTCCCA	NM_002577	PAK2	tgggaggtggcgctcgtctc	9
GAGAAGTGCTTCCCCAAAGC	NM_001105565	SMTNL1	gctttggggaagcacttctc	9
GAGAAGGCGCGTGACCCCGG	NM_198920	UBE3D	ccggggtcacgcgccttctc	9
CTTGTTTGGAGCATGTTGTC	NM_178434	LCE3C	gacaacatgctccaaacaag	9
CTGCGTGAAAATGGGCCCGG	NM_000140	FECH	ccgggcccattttcacgcag	9
CTCCCCGCATCTCCCACCCG	NM_198585	ENTPD8	cgggtgggagatgcggggag	9
CGGGTGAAAAAGACTCCTCA	NM_001291642	GGA3	tgaggagtctttttcacccg	9
CGCGGCTCCGCACCAGCCAG	NM_001032221	STXBP1	ctggctggtgcggagccgcg	9
CGAGGGCGAGCCGCGGAACG	NM_001127325	MAD2L2	cgttccgcggctcgccctcg	9
CCTAGGCTTCCGGGTATCAG	NM_021079	NMT1	ctgatacccggaagcctagg	9
CCTAACCCAAGGAATATTAG	NM_178003	PPP2R4	ctaatattccttgggttagg	9
CCGGACGCCCCGTCCGCTCC	NM_005868	BET1	ggagcggacggggcgtccgg	9
CCCGCACTCAAGGAGGTCTT	NM_001145413	NFE2L2	aagacctccttgagtgcggg	9
CCCCCTATAGACAGGTCATC	NM_002023	FMOD	gatgacctgtctataggggg	9
CAGGCTGGGTTCCTCAGAGA	NM_001001888	VCX3B	tctctgaggaacccagcctg	9
CAGATCCATTTTTACCAAGC	NM_030812	ACTL8	gcttggtaaaaatggatctg	9
CACATGGCCAGAGGCGCCCT	NM_001161364	NPTN	agggcgcctctggccatgtg	9
ATCTTGGCTCCTGATTTCCT	NM_003241	TGM4	aggaaatcaggagccaagat	9
AGTCAGTCAGCAAGCATGTT	NM_001018116	MURC	aacatgcttgctgactgact	9
AGCATAAAGGGTTGTGAATG	NM_138282	ATP6V1G2	cattcacaaccctttatgct	9
AGATGACGGGCCTGCTTTCC	NM_001130105	COL4A3BP	ggaaagcaggcccgtcatct	9
AGAACAGCCTTTACCCTCTT	NM_139312	YME1L1	aagagggtaaaggctgttct	9
ACACACTCCGCTACATAGTC	NM_001079827	CLRN2	gactatgtagcggagtgtgt	9
AATCTCTCCCTGCTACCTCC	NM_198491	FAM92B	ggaggtagcagggagagatt	9
AATATGGATCTACTTCCGAG	NM_182506	MAGEB10	ctcggaagtagatccatatt	9
TTTCCAGTCAGGCGGCGCCC	NM_003345	UBE2I	gggcgccgcctgactggaaa	8
TTTCCAGCTTTCGTGGCGGG	NM_015450	POT1	cccgccacgaaagctggaaa	8
TTCATTCAGTCTCGGCCCCT	NM_006372	SYNCRIP	aggggccgagactgaatgaa	8
TGTATTGTCCTTAAAGTGAT	NM_001185156	IL24	atcactttaaggacaataca	8
TGGGACGCAGAAGGCGTGTT	NM_020642	AKIP1	aacacgccttctgcgtccca	8
TGGGAATGGTAGTCCCAGCT	NM_022786	ARV1	agctgggactaccattccca	8
TGCGGCCCTAGGAAATGACT	NM_032331	ECE2	agtcatttcctagggccgca	8
TGACCAGATCAGTTCGCTGT	NM_001204174	CHODL	acagcgaactgatctggtca	8
TCTTCCTGCGGGAAACCCCT	NM_203458	NOTCH2NL	aggggtttcccgcaggaaga	8
TCTCCTGCCGCCCCCCTCAA	NM_000319	PEX5	ttgaggggggcggcaggaga	8
TCGCGGTGGCCCTAAATCTG	NM_001267594	SENP1	cagatttagggccaccgcga	8
TCCTCCATCGTTGCAGCTTC	NM_002644	PIGR	gaagctgcaacgatggagga	8
TCCCGGTCCGTTATTGGTCT	NM_003249	THOP1	agaccaataacggaccggga	8
TCCAGGGTTCCGGGCAGTAA	NM_001190482	PCSK5	ttactgcccggaaccctgga	8
TCAGAGGGAGTGCAGGTGTC	NM_001243169	PTCRA	gacacctgcactccctctga	8
TACTGCTGGTTTGTAGTTGG	NM_001290254	FAM71F2	ccaactacaaaccagcagta	8
GGTAGGACCTCCAATGCCCC	NM_001127183	CFLAR	ggggcattggaggtcctacc	8
GGGTCGTCGCCCAAGAGCCG	NM_032172	USP42	cggctcttgggcgacgaccc	8
GGGACGCACGGATCTGGTGG	NM_001080843	GSTT2B	ccaccagatccgtgcgtccc	8
GGACAAAACGATTAAAGTTT	NM_001093756	TRAPPC13	aaactttaatcgttttgtcc	8
GGAAGTTTCCAGTGTAGCTG	NM_000029	AGT	cagctacactggaaacttcc	8
GGAAATGAGAATGGCGCCGC	NM_152544	TRMT44	gcggcgccattctcatttcc	8
GCTGTCTCTCCTCACCTCCC	NM_002700	POU4F3	gggaggtgaggagagacagc	8
GCTCAATGAGGGTGGTGGGT	NM_005491	MAMLD1	acccaccaccctcattgagc	8
GCGCTGTACCTGGGCGACCT	NM_001080956	PLAGL1	aggtcgcccaggtacagcgc	8
GCGAATGCTCAGACCGTGCT	NM_017739	POMGNT1	agcacggtctgagcattcgc	8
GCCTTAGGAGCGCTTCTCAT	NM_003481	USP5	atgagaagcgctcctaaggc	8
GCCCCTTCTTCACCTCAGCC	NM_138481	CHADL	ggctgaggtgaagaaggggc	8
GCCCCCTCCCACCGTTACCA	NM_020651	PELI1	tggtaacggtgggagggggc	8
GCCAGCTACAAAGGACCAGG	NM_001014809	CRMP1	cctggtcctttgtagctggc	8
GCACTGACTACAAAGGGTAG	NM_153246	C6orf223	ctaccctttgtagtcagtgc	8
GAGGCTTTTCTGAAACGGCG	NM_015014	RBM34	cgccgtttcagaaaagcctc	8
GACTGCGGTGCAGGGCGTCC	NM_001278628	CRNKL1	ggacgccctgcaccgcagtc	8
GACTGAAGAGCCTGCGAGAG	NM_001083	PDE5A	ctctcgcaggctcttcagtc	8
GACAAAAGGTTTGAAGTCCC	NM_015012	TMEM41B	gggacttcaaaccttttgtc	8
GAAGGAGGGAGGTGCTGCGG	NM_001288720	STAT5A	ccgcagcacctccctccttc	8
CTTCCTCCCTGAGCTGAGCC	NM_203282	ZNF254	ggctcagctcagggaggaag	8
CTTAACAGCTGAACACGGAT	NM_000892	KLKB1	atccgtgttcagctgttaag	8
CTGAGGCCCGCAAAGGCCTT	NM_021035	ZNFX1	aaggcctttgcgggcctcag	8
CTGAAGTACCCAAGTCCCCG	NM_173079	RUNDC1	cggggacttgggtacttcag	8
CTCAAATATGTTCTCTGCCC	NM_152625	ZNF366	gggcagagaacatatttgag	8
CTATAGACATCTCATTCCTC	NM_001145024	PLET1	gaggaatgagatgtctatag	8
CTAGGTGTATGTAGGGCGCC	NM_002044	GALK2	ggcgccctacatacacctag	8
CGGCCCCTCCGAGAGCGTCC	NM_001146054	SNCA	ggacgctctcggaggggccg	8
CGCCGCTGTTCTCGCGAGCG	NM_004136	IREB2	cgctcgcgagaacagcggcg	8
CGATCTTCCCTACGCCCCCC	NM_152745	NXPH1	ggggggcgtagggaagatcg	8
CCGGAAGGAAGGGGTAGGGT	NM_001054	SULT1A2	accctaccccttccttccgg	8
CCGCAGTGTGTGGTATTTAG	NM_003031	SIAH1	ctaaataccacacactgcgg	8
CCGAGGCTCTGAGAGGTTGA	NM_001159547	BEND4	tcaacctctcagagcctcgg	8
CCCTAAGACCGCTGCGATCC	NM_000852	GSTP1	ggatcgcagcggtcttaggg	8
CCCCCAGGAGGAGGGATTTG	NM_033274	ADAM19	caaatccctcctcctggggg	8
CATCTCTCCATTGTAAATGA	NM_004103	PTK2B	tcatttacaatggagagatg	8
CAGCACGGCCTTGTTTCCCA	NM_203305	FAM102A	tgggaaacaaggccgtgctg	8
[truncated: 901 more rows]

## Sheet: s5
Target sequence	Refseq ID	Gene Name	Reverse Complement	count
[truncated: 1,782 more rows]

[truncated: 4 more sheets: s6, s7, s8, s9]
