# Supplementary material for: PIM3-mediated phosphorylation stabilizes myeloid leukemia factor 2 to promote metastasis in osteosarcoma
Source: J Clin Invest. 2025 Oct 15;135(20):e191040. doi: 10.1172/JCI191040 (PMC12520695; doi:10.1172/JCI191040)
Supplement: Supplemental table 2 [file jci-135-191040-s034.xls]

## Sheet: Sheet1
Supplementary Table 2. STUB1 interacting proteins identified by tandem affinity purification and mass spectrometry.
Accession	Description	Coverage (%)	#Peptides	#Unique
P0DMV8	HS71A_HUMAN Heat shock 70 kDa protein 1A OS=Homo sapiens GN=HSPA1A PE=1 SV=1	68.8	538	42
A0A0G2JIW1	A0A0G2JIW1_HUMAN Heat shock 70 kDa protein 1B OS=Homo sapiens GN=HSPA1B PE=1 SV=1	68.69	538	42
A8K5I0	A8K5I0_HUMAN Epididymis secretory protein Li 103 OS=Homo sapiens GN=HSPA1A PE=2 SV=1	68.8	538	42
P0DMV9	HS71B_HUMAN Heat shock 70 kDa protein 1B OS=Homo sapiens GN=HSPA1B PE=1 SV=1	68.8	538	42
Q9UNE7	CHIP_HUMAN E3 ubiquitin-protein ligase CHIP OS=Homo sapiens GN=STUB1 PE=1 SV=2	82.84	437	39
P11142	HSP7C_HUMAN Heat shock cognate 71 kDa protein OS=Homo sapiens GN=HSPA8 PE=1 SV=1	58.05	367	36
V9HW22	V9HW22_HUMAN Epididymis luminal protein 33 OS=Homo sapiens GN=HEL-S-72p PE=2 SV=1	58.05	367	36
B4E388	B4E388_HUMAN cDNA FLJ54407, highly similar to Heat shock 70 kDa protein 1 OS=Homo sapiens PE=2 SV=1	62.17	364	35
H3BUD0	H3BUD0_HUMAN E3 ubiquitin-protein ligase CHIP (Fragment) OS=Homo sapiens GN=STUB1 PE=1 SV=2	84.32	300	23
B4DNX1	B4DNX1_HUMAN cDNA FLJ53752, highly similar to Heat shock 70 kDa protein 1 OS=Homo sapiens PE=2 SV=1	62.11	273	25
Q53FA3	Q53FA3_HUMAN Heat shock 70 kDa protein 1-like (Fragment) OS=Homo sapiens GN=HSPA1L PE=1 SV=1	37.75	246	21
P34931	HS71L_HUMAN Heat shock 70 kDa protein 1-like OS=Homo sapiens GN=HSPA1L PE=1 SV=2	37.75	246	21
B4DI54	B4DI54_HUMAN cDNA FLJ56386, highly similar to Heat shock 70 kDa protein 1L OS=Homo sapiens PE=2 SV=1	34.33	246	21
H3BTA3	H3BTA3_HUMAN E3 ubiquitin-protein ligase CHIP (Fragment) OS=Homo sapiens GN=STUB1 PE=1 SV=1	81.53	226	22
E9PN89	E9PN89_HUMAN Heat shock cognate 71 kDa protein (Fragment) OS=Homo sapiens GN=HSPA8 PE=1 SV=1	61.22	203	20
A8K7Q2	A8K7Q2_HUMAN Heat shock cognate 71 kDa protein OS=Homo sapiens GN=HSPA8 PE=1 SV=1	45.61	193	20
Q53FC7	Q53FC7_HUMAN Heat shock 70kDa protein 6 (HSP70B') variant (Fragment) OS=Homo sapiens PE=2 SV=1	22.08	153	13
P17066	HSP76_HUMAN Heat shock 70 kDa protein 6 OS=Homo sapiens GN=HSPA6 PE=1 SV=2	22.08	153	13
B3KSM6	B3KSM6_HUMAN cDNA FLJ36606 fis, clone TRACH2015654, highly similar to HEAT SHOCK 70 kDa PROTEIN 6 OS=Homo sapiens PE=2 SV=1	22.08	153	13
P54652	HSP72_HUMAN Heat shock-related 70 kDa protein 2 OS=Homo sapiens GN=HSPA2 PE=1 SV=1	34.9	150	22
A0A024R6B5	A0A024R6B5_HUMAN Heat shock 70kDa protein 2, isoform CRA_a OS=Homo sapiens GN=HSPA2 PE=3 SV=1	34.9	150	22
Q5SU16	Q5SU16_HUMAN Beta 5-tubulin OS=Homo sapiens GN=TUBB PE=2 SV=1	65.32	81	22
P07437	TBB5_HUMAN Tubulin beta chain OS=Homo sapiens GN=TUBB PE=1 SV=2	65.32	81	22
Q13085	ACACA_HUMAN Acetyl-CoA carboxylase 1 OS=Homo sapiens GN=ACACA PE=1 SV=2	33.8	77	66
B2ZZ90	B2ZZ90_HUMAN Acetyl-Coenzyme A carboxylase alpha OS=Homo sapiens GN=ACACA PE=2 SV=1	33.8	77	66
Q8IZ29	Q8IZ29_HUMAN Tubulin, beta 2C OS=Homo sapiens GN=TUBB2C PE=2 SV=1	59.1	72	21
P68371	TBB4B_HUMAN Tubulin beta-4B chain OS=Homo sapiens GN=TUBB4B PE=1 SV=1	59.1	72	21
B3KPS3	B3KPS3_HUMAN cDNA FLJ32131 fis, clone PEBLM2000267, highly similar to Tubulin alpha-ubiquitous chain OS=Homo sapiens PE=2 SV=1	48.56	70	16
B3KT06	B3KT06_HUMAN cDNA FLJ37398 fis, clone BRAMY2027467, highly similar to Tubulin alpha-ubiquitous chain OS=Homo sapiens PE=2 SV=1	48.56	70	16
P68363	TBA1B_HUMAN Tubulin alpha-1B chain OS=Homo sapiens GN=TUBA1B PE=1 SV=1	44.79	70	16
Q71U36	TBA1A_HUMAN Tubulin alpha-1A chain OS=Homo sapiens GN=TUBA1A PE=1 SV=1	41.91	67	15
B2R6L0	B2R6L0_HUMAN cDNA, FLJ93005, highly similar to Homo sapiens tubulin, beta polypeptide (TUBB), mRNA OS=Homo sapiens PE=2 SV=1	51.01	60	18
Q13885	TBB2A_HUMAN Tubulin beta-2A chain OS=Homo sapiens GN=TUBB2A PE=1 SV=1	51.01	60	18
Q9BVA1	TBB2B_HUMAN Tubulin beta-2B chain OS=Homo sapiens GN=TUBB2B PE=1 SV=1	51.01	60	18
P04350	TBB4A_HUMAN Tubulin beta-4A chain OS=Homo sapiens GN=TUBB4A PE=1 SV=2	45.95	54	16
B3KML9	B3KML9_HUMAN cDNA FLJ11352 fis, clone HEMBA1000020, highly similar to Tubulin beta-2C chain OS=Homo sapiens PE=2 SV=1	48.87	53	18
B3KN59	B3KN59_HUMAN cDNA FLJ13673 fis, clone PLACE1011858, highly similar to BAG family molecular chaperone regulator 2 OS=Homo sapiens PE=2 SV=1	64.45	50	14
O95816	BAG2_HUMAN BAG family molecular chaperone regulator 2 OS=Homo sapiens GN=BAG2 PE=1 SV=1	64.45	50	14
V9HWB4	V9HWB4_HUMAN Epididymis secretory sperm binding protein Li 89n OS=Homo sapiens GN=HEL-S-89n PE=2 SV=1	17.74	44	11
P11021	GRP78_HUMAN 78 kDa glucose-regulated protein OS=Homo sapiens GN=HSPA5 PE=1 SV=2	17.74	44	11
A0A024RD80	A0A024RD80_HUMAN Heat shock protein 90kDa alpha (Cytosolic), class B member 1, isoform CRA_a OS=Homo sapiens GN=HSP90AB1 PE=3 SV=1	46.69	43	34
P08238	HS90B_HUMAN Heat shock protein HSP 90-beta OS=Homo sapiens GN=HSP90AB1 PE=1 SV=4	46.69	43	34
Q8N532	Q8N532_HUMAN TUBA1C protein OS=Homo sapiens GN=TUBA1C PE=2 SV=1	36.31	43	10
B2RBD5	B2RBD5_HUMAN cDNA, FLJ95457, highly similar to Homo sapiens tubulin, beta, 4 (TUBB4), mRNA OS=Homo sapiens PE=2 SV=1	30.44	37	12
Q13509	TBB3_HUMAN Tubulin beta-3 chain OS=Homo sapiens GN=TUBB3 PE=1 SV=2	30.44	37	12
Q9UL15	BAG5_HUMAN BAG family molecular chaperone regulator 5 OS=Homo sapiens GN=BAG5 PE=1 SV=1	51.68	33	19
A0A024R6M6	A0A024R6M6_HUMAN BCL2-associated athanogene 5 OS=Homo sapiens GN=BAG5 PE=2 SV=1	51.68	33	19
P31689	DNJA1_HUMAN DnaJ homolog subfamily A member 1 OS=Homo sapiens GN=DNAJA1 PE=1 SV=2	53.9	32	16
V9HW84	V9HW84_HUMAN Epididymis secretory sperm binding protein Li 124m OS=Homo sapiens GN=HEL-S-124m PE=2 SV=1	36.23	28	21
B7Z4V2	B7Z4V2_HUMAN cDNA FLJ51907, highly similar to Stress-70 protein, mitochondrial OS=Homo sapiens PE=2 SV=1	36.99	28	21
P38646	GRP75_HUMAN Stress-70 protein, mitochondrial OS=Homo sapiens GN=HSPA9 PE=1 SV=2	36.23	28	21
P05141	ADT2_HUMAN ADP/ATP translocase 2 OS=Homo sapiens GN=SLC25A5 PE=1 SV=7	37.25	28	11
Q6NVC0	Q6NVC0_HUMAN SLC25A5 protein (Fragment) OS=Homo sapiens GN=SLC25A5 PE=2 SV=1	34.37	28	11
Q4VCS5	AMOT_HUMAN Angiomotin OS=Homo sapiens GN=AMOT PE=1 SV=1	25.09	27	22
Q99615	DNJC7_HUMAN DnaJ homolog subfamily C member 7 OS=Homo sapiens GN=DNAJC7 PE=1 SV=2	37.65	24	21
Q59EH7	Q59EH7_HUMAN DnaJ (Hsp40) homolog, subfamily C, member 7 variant (Fragment) OS=Homo sapiens PE=2 SV=1	38.51	24	21
Q6ZRV2	FA83H_HUMAN Protein FAM83H OS=Homo sapiens GN=FAM83H PE=1 SV=3	23.83	23	20
A0A024R6S1	A0A024R6S1_HUMAN DnaJ (Hsp40) homolog, subfamily A, member 2, isoform CRA_a OS=Homo sapiens GN=DNAJA2 PE=3 SV=1	40.29	23	14
O60884	DNJA2_HUMAN DnaJ homolog subfamily A member 2 OS=Homo sapiens GN=DNAJA2 PE=1 SV=1	40.29	23	14
K9JA46	K9JA46_HUMAN Epididymis luminal secretory protein 52 OS=Homo sapiens GN=EL52 PE=2 SV=1	26.37	22	19
P07900	HS90A_HUMAN Heat shock protein HSP 90-alpha OS=Homo sapiens GN=HSP90AA1 PE=1 SV=5	26.37	22	19
Q15773	MLF2_HUMAN Myeloid leukemia factor 2 OS=Homo sapiens GN=MLF2 PE=1 SV=1	28.23	21	5
Q5U0N1	Q5U0N1_HUMAN MLF2 protein OS=Homo sapiens GN=MLF2 PE=2 SV=1	28.23	21	5
A0A024R5C5	A0A024R5C5_HUMAN Pyruvate carboxylase OS=Homo sapiens GN=PC PE=4 SV=1	15.87	18	17
P11498	PYC_HUMAN Pyruvate carboxylase, mitochondrial OS=Homo sapiens GN=PC PE=1 SV=2	15.87	18	17
Q6IA69	NADE_HUMAN Glutamine-dependent NAD(+) synthetase OS=Homo sapiens GN=NADSYN1 PE=1 SV=3	24.65	18	13
P34932	HSP74_HUMAN Heat shock 70 kDa protein 4 OS=Homo sapiens GN=HSPA4 PE=1 SV=4	20.36	16	14
V9HW33	V9HW33_HUMAN Epididymis secretory sperm binding protein Li 5a OS=Homo sapiens GN=HEL-S-5a PE=2 SV=1	20.36	16	14
B4DH02	B4DH02_HUMAN cDNA FLJ50510, highly similar to Heat shock 70 kDa protein 4 OS=Homo sapiens PE=2 SV=1	20.36	16	14
Q8NA72	POC5_HUMAN Centrosomal protein POC5 OS=Homo sapiens GN=POC5 PE=1 SV=2	22.26	16	12
Q6I9V5	Q6I9V5_HUMAN SLC25A6 protein OS=Homo sapiens GN=SLC25A6 PE=2 SV=1	28.52	16	9
P12236	ADT3_HUMAN ADP/ATP translocase 3 OS=Homo sapiens GN=SLC25A6 PE=1 SV=4	28.52	16	9
Q59EI9	Q59EI9_HUMAN ADP,ATP carrier protein, liver isoform T2 variant (Fragment) OS=Homo sapiens PE=2 SV=1	26.32	16	9
A0A024RDQ0	A0A024RDQ0_HUMAN Heat shock 105kDa/110kDa protein 1, isoform CRA_a OS=Homo sapiens GN=HSPH1 PE=3 SV=1	14.99	15	12
A0A024RDS1	A0A024RDS1_HUMAN Heat shock 105kDa/110kDa protein 1, isoform CRA_c OS=Homo sapiens GN=HSPH1 PE=3 SV=1	14.22	15	12
Q92598	HS105_HUMAN Heat shock protein 105 kDa OS=Homo sapiens GN=HSPH1 PE=1 SV=1	14.22	15	12
Q6IPS9	Q6IPS9_HUMAN Elongation factor 1-alpha OS=Homo sapiens GN=EEF1A1 PE=2 SV=1	26.62	14	10
Q6IPN6	Q6IPN6_HUMAN Elongation factor 1-alpha OS=Homo sapiens GN=EEF1A1 PE=2 SV=1	26.62	14	10
Q6IPT9	Q6IPT9_HUMAN Elongation factor 1-alpha OS=Homo sapiens GN=EEF1A1 PE=2 SV=1	26.62	14	10
Q53HR5	Q53HR5_HUMAN Elongation factor 1-alpha (Fragment) OS=Homo sapiens PE=2 SV=1	26.62	14	10
Q53HQ7	Q53HQ7_HUMAN Elongation factor 1-alpha (Fragment) OS=Homo sapiens PE=2 SV=1	26.62	14	10
Q53HM9	Q53HM9_HUMAN Elongation factor 1-alpha (Fragment) OS=Homo sapiens PE=2 SV=1	26.62	14	10
Q5VTE0	EF1A3_HUMAN Putative elongation factor 1-alpha-like 3 OS=Homo sapiens GN=EEF1A1P5 PE=5 SV=1	26.62	14	10
P68104	EF1A1_HUMAN Elongation factor 1-alpha 1 OS=Homo sapiens GN=EEF1A1 PE=1 SV=1	26.62	14	10
P49411	EFTU_HUMAN Elongation factor Tu, mitochondrial OS=Homo sapiens GN=TUFM PE=1 SV=2	34.51	13	13
B2R5W3	B2R5W3_HUMAN Poly [ADP-ribose] polymerase OS=Homo sapiens PE=2 SV=1	11.93	13	10
A0A024R3T8	A0A024R3T8_HUMAN Poly [ADP-ribose] polymerase OS=Homo sapiens GN=PARP1 PE=4 SV=1	11.93	13	10
P09874	PARP1_HUMAN Poly [ADP-ribose] polymerase 1 OS=Homo sapiens GN=PARP1 PE=1 SV=4	11.93	13	10
B4E0E1	B4E0E1_HUMAN Poly [ADP-ribose] polymerase OS=Homo sapiens PE=2 SV=1	12.19	13	10
V9HW26	V9HW26_HUMAN ATP synthase subunit alpha OS=Homo sapiens GN=HEL-S-123m PE=2 SV=1	23.51	12	12
P25705	ATPA_HUMAN ATP synthase subunit alpha, mitochondrial OS=Homo sapiens GN=ATP5A1 PE=1 SV=1	23.51	12	12
O75190	DNJB6_HUMAN DnaJ homolog subfamily B member 6 OS=Homo sapiens GN=DNAJB6 PE=1 SV=2	23.62	12	8
A8K6R5	A8K6R5_HUMAN cDNA FLJ77568 OS=Homo sapiens PE=2 SV=1	13.33	11	11
Q6NSI4	CX057_HUMAN Uncharacterized protein CXorf57 OS=Homo sapiens GN=CXorf57 PE=1 SV=2	13.33	11	11
A0A140VK29	A0A140VK29_HUMAN Testicular secretory protein Li 29 OS=Homo sapiens PE=2 SV=1	23.8	11	10
Q9HCC0	MCCB_HUMAN Methylcrotonoyl-CoA carboxylase beta chain, mitochondrial OS=Homo sapiens GN=MCCC2 PE=1 SV=1	23.8	11	10
A7UJ17	A7UJ17_HUMAN DnaJ OS=Homo sapiens PE=2 SV=1	28.63	11	8
Q53GR7	Q53GR7_HUMAN Solute carrier family 25, member 13 (Citrin) variant (Fragment) OS=Homo sapiens PE=2 SV=1	18.81	10	10
Q9UJS0	CMC2_HUMAN Calcium-binding mitochondrial carrier protein Aralar2 OS=Homo sapiens GN=SLC25A13 PE=1 SV=2	18.81	10	10
Q9NZ01	TECR_HUMAN Very-long-chain enoyl-CoA reductase OS=Homo sapiens GN=TECR PE=1 SV=1	22.08	10	9
B3GQS7	B3GQS7_HUMAN Mitochondrial heat shock 60kD protein 1 variant 1 OS=Homo sapiens GN=HSPD1 PE=2 SV=1	18.28	10	8
P10809	CH60_HUMAN 60 kDa heat shock protein, mitochondrial OS=Homo sapiens GN=HSPD1 PE=1 SV=2	18.15	10	8
A0A024R3X4	A0A024R3X4_HUMAN Heat shock 60kDa protein 1 (Chaperonin), isoform CRA_a OS=Homo sapiens GN=HSPD1 PE=2 SV=1	18.15	10	8
B7Z597	B7Z597_HUMAN cDNA FLJ54373, highly similar to 60 kDa heat shock protein, mitochondrial OS=Homo sapiens PE=2 SV=1	18.44	10	8
O14654	IRS4_HUMAN Insulin receptor substrate 4 OS=Homo sapiens GN=IRS4 PE=1 SV=1	7.88	9	8
Q5EC54	Q5EC54_HUMAN Heterogeneous nuclear ribonucleoprotein K transcript variant OS=Homo sapiens GN=HNRPK PE=2 SV=1	23.49	9	8
B4DUQ1	B4DUQ1_HUMAN cDNA FLJ54552, highly similar to Heterogeneous nuclear ribonucleoprotein K OS=Homo sapiens PE=2 SV=1	24.83	9	8
P61978	HNRPK_HUMAN Heterogeneous nuclear ribonucleoprotein K OS=Homo sapiens GN=HNRNPK PE=1 SV=1	23.54	9	8
Q6IBN1	Q6IBN1_HUMAN HNRPK protein OS=Homo sapiens GN=HNRPK PE=2 SV=1	23.49	9	8
A0A024R228	A0A024R228_HUMAN Heterogeneous nuclear ribonucleoprotein K, isoform CRA_d OS=Homo sapiens GN=HNRPK PE=4 SV=1	23.54	9	8
A0A0S2Z3H3	A0A0S2Z3H3_HUMAN Solute carrier family 25 member 4 isoform 1 (Fragment) OS=Homo sapiens GN=SLC25A4 PE=2 SV=1	21.81	9	7
A8K787	A8K787_HUMAN cDNA FLJ75273, highly similar to Homo sapiens solute carrier family 25 (mitochondrial carrier; adenine nucleotide translocator), member 4, mRNA OS=Homo sapiens PE=2 SV=1	21.81	9	7
P12235	ADT1_HUMAN ADP/ATP translocase 1 OS=Homo sapiens GN=SLC25A4 PE=1 SV=4	21.81	9	7
A0A0S2Z693	A0A0S2Z693_HUMAN Methylcrotonoyl-CoA carboxylase 1 isoform 1 (Fragment) OS=Homo sapiens GN=MCCC1 PE=2 SV=1	9.93	9	7
Q96RQ3	MCCA_HUMAN Methylcrotonoyl-CoA carboxylase subunit alpha, mitochondrial OS=Homo sapiens GN=MCCC1 PE=1 SV=3	9.93	9	7
P05165	PCCA_HUMAN Propionyl-CoA carboxylase alpha chain, mitochondrial OS=Homo sapiens GN=PCCA PE=1 SV=4	12.64	8	8
B2RDE0	B2RDE0_HUMAN cDNA, FLJ96567, highly similar to Homo sapiens propionyl Coenzyme A carboxylase, alpha polypeptide(PCCA), mRNA OS=Homo sapiens PE=2 SV=1	13.09	8	8
P30876	RPB2_HUMAN DNA-directed RNA polymerase II subunit RPB2 OS=Homo sapiens GN=POLR2B PE=1 SV=1	6.81	8	8
B4DH29	B4DH29_HUMAN DNA-directed RNA polymerase subunit beta OS=Homo sapiens PE=2 SV=1	7.28	8	8
B4DR40	B4DR40_HUMAN DNA-directed RNA polymerase subunit beta OS=Homo sapiens PE=2 SV=1	7.39	8	8
C9J4M6	C9J4M6_HUMAN DNA-directed RNA polymerase subunit beta OS=Homo sapiens GN=POLR2B PE=1 SV=2	7.28	8	8
B4DHJ3	B4DHJ3_HUMAN DNA-directed RNA polymerase subunit beta OS=Homo sapiens PE=2 SV=1	6.86	8	8
C9J2Y9	C9J2Y9_HUMAN DNA-directed RNA polymerase subunit beta OS=Homo sapiens GN=POLR2B PE=1 SV=2	6.86	8	8
Q16577	Q16577_HUMAN Elongation factor 1-alpha 1 OS=Homo sapiens GN=PTI-1 PE=2 SV=1	19.35	8	7
Q05639	EF1A2_HUMAN Elongation factor 1-alpha 2 OS=Homo sapiens GN=EEF1A2 PE=1 SV=1	10.8	8	6
A0A024R843	A0A024R843_HUMAN Tripartite motif-containing 32, isoform CRA_a OS=Homo sapiens GN=TRIM32 PE=4 SV=1	15.31	7	7
Q13049	TRI32_HUMAN E3 ubiquitin-protein ligase TRIM32 OS=Homo sapiens GN=TRIM32 PE=1 SV=2	15.31	7	7
P13639	EF2_HUMAN Elongation factor 2 OS=Homo sapiens GN=EEF2 PE=1 SV=4	8.74	7	7
Q6FI51	Q6FI51_HUMAN DNAJB1 protein OS=Homo sapiens GN=DNAJB1 PE=2 SV=1	17.65	7	7
Q6FHS4	Q6FHS4_HUMAN DNAJB1 protein (Fragment) OS=Homo sapiens GN=DNAJB1 PE=2 SV=1	17.65	7	7
P25685	DNJB1_HUMAN DnaJ homolog subfamily B member 1 OS=Homo sapiens GN=DNAJB1 PE=1 SV=4	17.65	7	7
A0A024R254	A0A024R254_HUMAN Melanoma antigen family D, 1, isoform CRA_a OS=Homo sapiens GN=MAGED1 PE=4 SV=1	6.94	6	6
Q9Y5V3	MAGD1_HUMAN Melanoma-associated antigen D1 OS=Homo sapiens GN=MAGED1 PE=1 SV=3	6.94	6	6
B2RE88	B2RE88_HUMAN cDNA, FLJ96465, highly similar to Homo sapiens solute carrier family 25 (mitochondrial carrier;phosphate carrier), member 3 (SLC25A3), nuclear gene encodingmitochondrial protein, transcript variant 1b... OS=Homo sapiens PE=2 SV=1	19.67	6	6
A0A024RBE8	A0A024RBE8_HUMAN Solute carrier family 25 (Mitochondrial carrier phosphate carrier), member 3, isoform CRA_a OS=Homo sapiens GN=SLC25A3 PE=2 SV=1	19.67	6	6
Q8NCF7	Q8NCF7_HUMAN cDNA FLJ90278 fis, clone NT2RP1000325, highly similar to Phosphate carrier protein, mitochondrialprecursor OS=Homo sapiens PE=2 SV=1	19.67	6	6
P27708	PYR1_HUMAN CAD protein OS=Homo sapiens GN=CAD PE=1 SV=3	3.06	6	6
F8VPD4	F8VPD4_HUMAN CAD protein OS=Homo sapiens GN=CAD PE=1 SV=1	3.15	6	6
Q53SY7	Q53SY7_HUMAN Putative uncharacterized protein CAD (Fragment) OS=Homo sapiens GN=CAD PE=3 SV=1	3.16	6	6
C9JQ00	C9JQ00_HUMAN Tubulin alpha-4A chain (Fragment) OS=Homo sapiens GN=TUBA4A PE=1 SV=1	31.67	6	4
L8B4M0	L8B4M0_HUMAN Ubiquitin C OS=Homo sapiens GN=UbC PE=4 SV=1	6.28	6	4
P62979	RS27A_HUMAN Ubiquitin-40S ribosomal protein S27a OS=Homo sapiens GN=RPS27A PE=1 SV=2	27.56	6	4
F5H265	F5H265_HUMAN Polyubiquitin-C (Fragment) OS=Homo sapiens GN=UBC PE=1 SV=1	28.86	6	4
F5H2Z3	F5H2Z3_HUMAN Polyubiquitin-C (Fragment) OS=Homo sapiens GN=UBC PE=1 SV=1	31.62	6	4
F5GXK7	F5GXK7_HUMAN Polyubiquitin-C (Fragment) OS=Homo sapiens GN=UBC PE=1 SV=2	25.44	6	4
Q3MIH3	Q3MIH3_HUMAN Ubiquitin A-52 residue ribosomal protein fusion product 1 OS=Homo sapiens GN=UBA52 PE=2 SV=1	33.59	6	4
Q5U5U6	Q5U5U6_HUMAN Epididymis secretory protein Li 50 OS=Homo sapiens GN=UBB PE=2 SV=1	18.78	6	4
P0CG48	UBC_HUMAN Polyubiquitin-C OS=Homo sapiens GN=UBC PE=1 SV=3	6.28	6	4
P0CG47	UBB_HUMAN Polyubiquitin-B OS=Homo sapiens GN=UBB PE=1 SV=1	18.78	6	4
L8B4J3	L8B4J3_HUMAN Ubiquitin C OS=Homo sapiens GN=UbC PE=4 SV=1	6.28	6	4
F5H6Q2	F5H6Q2_HUMAN Polyubiquitin-C (Fragment) OS=Homo sapiens GN=UBC PE=1 SV=7	34.96	6	4
P62987	RL40_HUMAN Ubiquitin-60S ribosomal protein L40 OS=Homo sapiens GN=UBA52 PE=1 SV=2	33.59	6	4
Q9UFQ0	Q9UFQ0_HUMAN Putative uncharacterized protein DKFZp434K0435 (Fragment) OS=Homo sapiens GN=DKFZp434K0435 PE=2 SV=1	17.99	6	4
A8K674	A8K674_HUMAN cDNA FLJ75516, highly similar to Xenopus tropicalis ubiquitin C, mRNA OS=Homo sapiens PE=2 SV=1	7.06	6	4
F5H388	F5H388_HUMAN Polyubiquitin-C (Fragment) OS=Homo sapiens GN=UBC PE=1 SV=1	27.74	6	4
Q5UGI3	Q5UGI3_HUMAN Ubiquitin C splice variant OS=Homo sapiens GN=UBC PE=2 SV=1	28.1	6	4
Q96H31	Q96H31_HUMAN UBC protein (Fragment) OS=Homo sapiens GN=UBC PE=2 SV=2	7.88	6	4
L8B4R0	L8B4R0_HUMAN Ubiquitin C OS=Homo sapiens GN=UbC PE=4 SV=1	7.06	6	4
Q5RKT7	Q5RKT7_HUMAN Ribosomal protein S27a OS=Homo sapiens GN=RPS27A PE=2 SV=1	27.56	6	4
F5H747	F5H747_HUMAN Polyubiquitin-C (Fragment) OS=Homo sapiens GN=UBC PE=1 SV=7	26.71	6	4
Q5PY61	Q5PY61_HUMAN Polyubiquitin-C OS=Homo sapiens GN=UBC PE=1 SV=1	18.78	6	4
F5GYU3	F5GYU3_HUMAN Polyubiquitin-C (Fragment) OS=Homo sapiens GN=UBC PE=1 SV=1	32.09	6	4
B4DV12	B4DV12_HUMAN Polyubiquitin-B OS=Homo sapiens GN=UBB PE=1 SV=1	28.1	6	4
Q96C32	Q96C32_HUMAN Polyubiquitin-C OS=Homo sapiens GN=UBC PE=1 SV=1	14.1	6	4
L8B196	L8B196_HUMAN Ubiquitin C OS=Homo sapiens GN=UbC PE=4 SV=1	8.07	6	4
L8B4Z6	L8B4Z6_HUMAN Ubiquitin C OS=Homo sapiens GN=UbC PE=4 SV=1	6.28	6	4
Q66K58	Q66K58_HUMAN Uncharacterized protein (Fragment) OS=Homo sapiens PE=2 SV=1	6.16	6	4
B2RDW1	B2RDW1_HUMAN Epididymis luminal protein 112 OS=Homo sapiens GN=RPS27A PE=2 SV=1	27.56	6	4
J3QS39	J3QS39_HUMAN Polyubiquitin-B (Fragment) OS=Homo sapiens GN=UBB PE=1 SV=1	46.24	6	4
J3QTR3	J3QTR3_HUMAN Ubiquitin-40S ribosomal protein S27a (Fragment) OS=Homo sapiens GN=RPS27A PE=1 SV=1	40.57	6	4
Q59EM9	Q59EM9_HUMAN Ubiquitin C variant (Fragment) OS=Homo sapiens PE=2 SV=1	3.28	6	4
L8B4I8	L8B4I8_HUMAN Ubiquitin C OS=Homo sapiens GN=UbC PE=4 SV=1	8.07	6	4
Q96MH4	Q96MH4_HUMAN cDNA FLJ32377 fis, clone SKMUS1000014, highly similar to Polyubiquitin 9 OS=Homo sapiens PE=2 SV=1	11.08	6	4
J3QKN0	J3QKN0_HUMAN Polyubiquitin-B (Fragment) OS=Homo sapiens GN=UBB PE=1 SV=1	20.87	6	4
A8K8W4	A8K8W4_HUMAN cDNA FLJ77609, highly similar to Homo sapiens DnaJ (Hsp40) homolog, subfamily C, member 16 (DNAJC16), mRNA OS=Homo sapiens PE=2 SV=1	7.16	5	5
Q5TDH4	Q5TDH4_HUMAN DnaJ homolog subfamily C member 16 OS=Homo sapiens GN=DNAJC16 PE=1 SV=1	8.55	5	5
Q5TDG9	Q5TDG9_HUMAN DnaJ (Hsp40) homolog, subfamily C, member 16, isoform CRA_a OS=Homo sapiens GN=DNAJC16 PE=1 SV=1	9.41	5	5
Q9Y2G8	DJC16_HUMAN DnaJ homolog subfamily C member 16 OS=Homo sapiens GN=DNAJC16 PE=2 SV=3	7.16	5	5
Q0VAB1	Q0VAB1_HUMAN Translocase of inner mitochondrial membrane 50 homolog (S. cerevisiae) OS=Homo sapiens GN=TIMM50 PE=2 SV=1	14.91	5	5
A0A024R0M6	A0A024R0M6_HUMAN Translocase of inner mitochondrial membrane 50 homolog (Yeast), isoform CRA_b OS=Homo sapiens GN=TIMM50 PE=4 SV=1	14.91	5	5
Q3ZCQ8	TIM50_HUMAN Mitochondrial import inner membrane translocase subunit TIM50 OS=Homo sapiens GN=TIMM50 PE=1 SV=2	19.26	5	5
Q13257	MD2L1_HUMAN Mitotic spindle assembly checkpoint protein MAD2A OS=Homo sapiens GN=MAD2L1 PE=1 SV=1	24.88	5	5
Q58FF6	H90B4_HUMAN Putative heat shock protein HSP 90-beta 4 OS=Homo sapiens GN=HSP90AB4P PE=5 SV=1	6.93	5	5
Q9HBR7	Q9HBR7_HUMAN Propionyl Coenzyme A carboxylase, beta polypeptide, isoform CRA_a OS=Homo sapiens GN=PCCB PE=2 SV=1	22.85	5	5
E7EX59	E7EX59_HUMAN Propionyl-CoA carboxylase beta chain, mitochondrial OS=Homo sapiens GN=PCCB PE=1 SV=1	12.11	5	5
P05166	PCCB_HUMAN Propionyl-CoA carboxylase beta chain, mitochondrial OS=Homo sapiens GN=PCCB PE=1 SV=3	12.8	5	5
E7ETT1	E7ETT1_HUMAN Propionyl-CoA carboxylase beta chain, mitochondrial OS=Homo sapiens GN=PCCB PE=1 SV=1	13.27	5	5
E9PDR0	E9PDR0_HUMAN Propionyl-CoA carboxylase beta chain, mitochondrial OS=Homo sapiens GN=PCCB PE=1 SV=1	12.55	5	5
E7ETT4	E7ETT4_HUMAN Propionyl-CoA carboxylase beta chain, mitochondrial OS=Homo sapiens GN=PCCB PE=1 SV=1	14.32	5	5
B7Z8A8	B7Z8A8_HUMAN cDNA FLJ53115, highly similar to Propionyl-CoA carboxylase beta chain, mitochondrial (EC 6.4.1.3) OS=Homo sapiens PE=2 SV=1	15.44	5	5
C9JQS9	C9JQS9_HUMAN Propionyl-CoA carboxylase beta chain, mitochondrial OS=Homo sapiens GN=PCCB PE=1 SV=1	12.34	5	5
B7Z7U9	B7Z7U9_HUMAN cDNA FLJ50917, highly similar to Propionyl-CoA carboxylase beta chain, mitochondrial (EC 6.4.1.3) OS=Homo sapiens PE=2 SV=1	19.01	5	5
E9PEC3	E9PEC3_HUMAN Propionyl-CoA carboxylase beta chain, mitochondrial OS=Homo sapiens GN=PCCB PE=1 SV=1	16.31	5	5
F8WBI9	F8WBI9_HUMAN Propionyl-CoA carboxylase beta chain, mitochondrial OS=Homo sapiens GN=PCCB PE=1 SV=1	17.04	5	5
E7EUY3	E7EUY3_HUMAN Propionyl-CoA carboxylase beta chain, mitochondrial OS=Homo sapiens GN=PCCB PE=1 SV=1	13.37	5	5
Q59GV0	Q59GV0_HUMAN Propionyl Coenzyme A carboxylase, beta polypeptide variant (Fragment) OS=Homo sapiens PE=2 SV=1	12.41	5	5
Q9NUQ3	TXLNG_HUMAN Gamma-taxilin OS=Homo sapiens GN=TXLNG PE=1 SV=2	9.09	5	5
A0A0S2Z4Y4	A0A0S2Z4Y4_HUMAN Clathrin interactor 1 isoform 1 (Fragment) OS=Homo sapiens GN=CLINT1 PE=2 SV=1	7.68	5	4
A0A0S2Z5H3	A0A0S2Z5H3_HUMAN Clathrin interactor 1 isoform 2 (Fragment) OS=Homo sapiens GN=CLINT1 PE=2 SV=1	7.47	5	4
Q14677	EPN4_HUMAN Clathrin interactor 1 OS=Homo sapiens GN=CLINT1 PE=1 SV=1	7.68	5	4
A6NHL2	TBAL3_HUMAN Tubulin alpha chain-like 3 OS=Homo sapiens GN=TUBAL3 PE=1 SV=2	9.42	5	4
F8VW96	F8VW96_HUMAN Cysteine and glycine-rich protein 2 OS=Homo sapiens GN=CSRP2 PE=1 SV=1	18.52	5	4
A0A024RBB5	A0A024RBB5_HUMAN Cysteine and glycine-rich protein 2, isoform CRA_a OS=Homo sapiens GN=CSRP2 PE=4 SV=1	23.32	5	4
Q16527	CSRP2_HUMAN Cysteine and glycine-rich protein 2 OS=Homo sapiens GN=CSRP2 PE=1 SV=3	23.32	5	4
Q9H0C2	ADT4_HUMAN ADP/ATP translocase 4 OS=Homo sapiens GN=SLC25A31 PE=2 SV=1	11.11	5	4
V9GZ17	V9GZ17_HUMAN Tubulin alpha-8 chain (Fragment) OS=Homo sapiens GN=TUBA8 PE=1 SV=1	17.09	5	3
E9PG39	E9PG39_HUMAN Acylglycerol kinase, mitochondrial OS=Homo sapiens GN=AGK PE=1 SV=1	23.36	4	4
E9PC15	E9PC15_HUMAN Acylglycerol kinase, mitochondrial OS=Homo sapiens GN=AGK PE=1 SV=1	14.47	4	4
B4E2Z8	B4E2Z8_HUMAN cDNA FLJ61206, highly similar to Homo sapiens multiple substrate lipid kinase (MULK), mRNA OS=Homo sapiens PE=2 SV=1	14.47	4	4
A4D1U5	A4D1U5_HUMAN Multiple substrate lipid kinase, isoform CRA_a OS=Homo sapiens GN=FLJ10842 PE=4 SV=1	13.51	4	4
Q53H12	AGK_HUMAN Acylglycerol kinase, mitochondrial OS=Homo sapiens GN=AGK PE=1 SV=2	13.51	4	4
F1T0I1	F1T0I1_HUMAN Protein transport protein Sec16A OS=Homo sapiens GN=SEC16A PE=1 SV=1	1.54	4	4
O15027	SC16A_HUMAN Protein transport protein Sec16A OS=Homo sapiens GN=SEC16A PE=1 SV=3	1.65	4	4
J3KNL6	J3KNL6_HUMAN Protein transport protein Sec16A OS=Homo sapiens GN=SEC16A PE=1 SV=1	1.53	4	4
A4QN19	A4QN19_HUMAN SEC16A protein (Fragment) OS=Homo sapiens GN=SEC16A PE=2 SV=1	2.08	4	4
A4QN18	A4QN18_HUMAN SEC16A protein (Fragment) OS=Homo sapiens GN=SEC16A PE=2 SV=1	1.84	4	4
P00367	DHE3_HUMAN Glutamate dehydrogenase 1, mitochondrial OS=Homo sapiens GN=GLUD1 PE=1 SV=2	7.89	4	4
E9KL48	E9KL48_HUMAN Epididymis tissue sperm binding protein Li 18mP OS=Homo sapiens GN=GLUD1 PE=2 SV=1	7.89	4	4
B4E0N9	B4E0N9_HUMAN Glutamate dehydrogenase OS=Homo sapiens PE=2 SV=1	8.98	4	4
B4DMF5	B4DMF5_HUMAN Glutamate dehydrogenase OS=Homo sapiens PE=2 SV=1	8.64	4	4
Q53GW3	Q53GW3_HUMAN Glutamate dehydrogenase 1 variant (Fragment) OS=Homo sapiens PE=2 SV=1	7.89	4	4
B4DMG8	B4DMG8_HUMAN Glutamate dehydrogenase OS=Homo sapiens PE=2 SV=1	8.78	4	4
P04406	G3P_HUMAN Glyceraldehyde-3-phosphate dehydrogenase OS=Homo sapiens GN=GAPDH PE=1 SV=3	15.22	4	4
V9HVZ4	V9HVZ4_HUMAN Glyceraldehyde-3-phosphate dehydrogenase OS=Homo sapiens GN=HEL-S-162eP PE=2 SV=1	15.22	4	4
Q2TSD0	Q2TSD0_HUMAN Glyceraldehyde-3-phosphate dehydrogenase OS=Homo sapiens PE=2 SV=1	15.22	4	4
E7EUT5	E7EUT5_HUMAN Glyceraldehyde-3-phosphate dehydrogenase OS=Homo sapiens GN=GAPDH PE=1 SV=1	19.62	4	4
P12004	PCNA_HUMAN Proliferating cell nuclear antigen OS=Homo sapiens GN=PCNA PE=1 SV=1	18.39	4	4
Q6FI35	Q6FI35_HUMAN Proliferating cell nuclear antigen OS=Homo sapiens GN=PCNA PE=2 SV=1	18.39	4	4
P17987	TCPA_HUMAN T-complex protein 1 subunit alpha OS=Homo sapiens GN=TCP1 PE=1 SV=1	6.12	4	4
P40222	TXLNA_HUMAN Alpha-taxilin OS=Homo sapiens GN=TXLNA PE=1 SV=3	6.41	4	4
P50402	EMD_HUMAN Emerin OS=Homo sapiens GN=EMD PE=1 SV=1	16.14	4	4
P63261	ACTG_HUMAN Actin, cytoplasmic 2 OS=Homo sapiens GN=ACTG1 PE=1 SV=1	10.4	4	4
Q53GK6	Q53GK6_HUMAN Beta actin variant (Fragment) OS=Homo sapiens PE=2 SV=1	10.4	4	4
Q1KLZ0	Q1KLZ0_HUMAN HCG15971, isoform CRA_a OS=Homo sapiens GN=PS1TP5BP1 PE=2 SV=1	10.4	4	4
Q8WVW5	Q8WVW5_HUMAN Putative uncharacterized protein (Fragment) OS=Homo sapiens PE=2 SV=1	10.74	4	4
B4DW52	B4DW52_HUMAN cDNA FLJ55253, highly similar to Actin, cytoplasmic 1 OS=Homo sapiens PE=2 SV=1	11.24	4	4
B4E3A4	B4E3A4_HUMAN cDNA FLJ57283, highly similar to Actin, cytoplasmic 2 OS=Homo sapiens PE=2 SV=1	10.96	4	4
B4E335	B4E335_HUMAN cDNA FLJ52842, highly similar to Actin, cytoplasmic 1 OS=Homo sapiens PE=2 SV=1	11.11	4	4
B4DVQ0	B4DVQ0_HUMAN cDNA FLJ58286, highly similar to Actin, cytoplasmic 2 OS=Homo sapiens PE=2 SV=1	11.71	4	4
Q53G99	Q53G99_HUMAN Beta actin variant (Fragment) OS=Homo sapiens PE=2 SV=1	10.4	4	4
Q53G76	Q53G76_HUMAN Beta actin variant (Fragment) OS=Homo sapiens PE=2 SV=1	10.4	4	4
P60709	ACTB_HUMAN Actin, cytoplasmic 1 OS=Homo sapiens GN=ACTB PE=1 SV=1	10.4	4	4
P78527	PRKDC_HUMAN DNA-dependent protein kinase catalytic subunit OS=Homo sapiens GN=PRKDC PE=1 SV=3	0.9	4	4
Q59E89	Q59E89_HUMAN DnaJ (Hsp40) homolog, subfamily B, member 4 variant (Fragment) OS=Homo sapiens PE=2 SV=1	15.7	4	4
Q9UDY4	DNJB4_HUMAN DnaJ homolog subfamily B member 4 OS=Homo sapiens GN=DNAJB4 PE=1 SV=1	16.02	4	4
Q5TDF0	Q5TDF0_HUMAN Cancer-related nucleoside-triphosphatase OS=Homo sapiens GN=NTPCR PE=1 SV=1	21.93	4	4
Q9BSD7	NTPCR_HUMAN Cancer-related nucleoside-triphosphatase OS=Homo sapiens GN=NTPCR PE=1 SV=1	26.32	4	4
Q5TDE9	Q5TDE9_HUMAN Chromosome 1 open reading frame 57, isoform CRA_d OS=Homo sapiens GN=C1orf57 PE=2 SV=1	26.32	4	4
Q9H7F4	T185B_HUMAN Transmembrane protein 185B OS=Homo sapiens GN=TMEM185B PE=1 SV=2	10	4	4
Q9NZL4	HPBP1_HUMAN Hsp70-binding protein 1 OS=Homo sapiens GN=HSPBP1 PE=1 SV=1	11.6	4	4
A0N4V7	A0N4V7_HUMAN HCG2039797 (Fragment) OS=Homo sapiens GN=Tcr-alpha PE=4 SV=1	38.1	4	1
A0A075B6Z2	A0A075B6Z2_HUMAN Protein TRAJ56 (Fragment) OS=Homo sapiens GN=TRAJ56 PE=4 SV=1	38.1	4	1
A0A024QZP7	A0A024QZP7_HUMAN Cyclin-dependent kinase 1 OS=Homo sapiens GN=CDK1 PE=1 SV=1	12.79	3	3
Q5H9N4	Q5H9N4_HUMAN Putative uncharacterized protein DKFZp686L20222 OS=Homo sapiens GN=DKFZp686L20222 PE=3 SV=1	12.54	3	3
P06493	CDK1_HUMAN Cyclin-dependent kinase 1 OS=Homo sapiens GN=CDK1 PE=1 SV=3	12.79	3	3
A0A024RBH7	A0A024RBH7_HUMAN Thymopoietin, isoform CRA_a OS=Homo sapiens GN=TMPO PE=4 SV=1	11.88	3	3
G5E972	G5E972_HUMAN Lamina-associated polypeptide 2, isoforms beta/gamma OS=Homo sapiens GN=TMPO PE=1 SV=1	9.9	3	3
P42167	LAP2B_HUMAN Lamina-associated polypeptide 2, isoforms beta/gamma OS=Homo sapiens GN=TMPO PE=1 SV=2	9.03	3	3
A0A024RBE7	A0A024RBE7_HUMAN Thymopoietin, isoform CRA_c OS=Homo sapiens GN=TMPO PE=4 SV=1	9.03	3	3
Q59G12	Q59G12_HUMAN Lamina-associated polypeptide 2, isoforms beta/gamma variant (Fragment) OS=Homo sapiens PE=2 SV=1	10.85	3	3
P42166	LAP2A_HUMAN Lamina-associated polypeptide 2, isoform alpha OS=Homo sapiens GN=TMPO PE=1 SV=2	5.91	3	3
A0A0S2Z4A4	A0A0S2Z4A4_HUMAN Myeloid leukemia factor 1 isoform 2 (Fragment) OS=Homo sapiens GN=MLF1 PE=2 SV=1	14.84	3	3
P58340	MLF1_HUMAN Myeloid leukemia factor 1 OS=Homo sapiens GN=MLF1 PE=1 SV=1	15.67	3	3
A0A0S2Z4U8	A0A0S2Z4U8_HUMAN Myeloid leukemia factor 1 isoform 1 (Fragment) OS=Homo sapiens GN=MLF1 PE=2 SV=1	15.67	3	3
A8K3C3	A8K3C3_HUMAN T-complex protein 1 subunit delta OS=Homo sapiens PE=2 SV=1	5.19	3	3
B7Z9L0	B7Z9L0_HUMAN T-complex protein 1 subunit delta OS=Homo sapiens PE=2 SV=1	5.8	3	3
P50991	TCPD_HUMAN T-complex protein 1 subunit delta OS=Homo sapiens GN=CCT4 PE=1 SV=4	5.19	3	3
B7Z2F4	B7Z2F4_HUMAN T-complex protein 1 subunit delta OS=Homo sapiens PE=2 SV=1	7.2	3	3
B7Z2Z8	B7Z2Z8_HUMAN T-complex protein 1 subunit delta OS=Homo sapiens PE=2 SV=1	5.8	3	3
O75953	DNJB5_HUMAN DnaJ homolog subfamily B member 5 OS=Homo sapiens GN=DNAJB5 PE=1 SV=1	12.64	3	3
P23246	SFPQ_HUMAN Splicing factor, proline- and glutamine-rich OS=Homo sapiens GN=SFPQ PE=1 SV=2	4.24	3	3
Q86VG2	Q86VG2_HUMAN Splicing factor proline/glutamine-rich (Polypyrimidine tract binding protein associated) OS=Homo sapiens GN=SFPQ PE=2 SV=1	4.24	3	3
Q9BSV4	Q9BSV4_HUMAN SFPQ protein (Fragment) OS=Homo sapiens GN=SFPQ PE=2 SV=2	4.73	3	3
Q06830	PRDX1_HUMAN Peroxiredoxin-1 OS=Homo sapiens GN=PRDX1 PE=1 SV=1	14.57	3	3
A0A0A0MSI0	A0A0A0MSI0_HUMAN Peroxiredoxin-1 (Fragment) OS=Homo sapiens GN=PRDX1 PE=1 SV=1	16.96	3	3
B2R4P2	B2R4P2_HUMAN cDNA, FLJ92164, highly similar to Homo sapiens peroxiredoxin 1 (PRDX1), mRNA OS=Homo sapiens PE=2 SV=1	14.57	3	3
Q53YD7	Q53YD7_HUMAN EEF1G protein OS=Homo sapiens GN=EEF1G PE=2 SV=1	5.95	3	3
P26641	EF1G_HUMAN Elongation factor 1-gamma OS=Homo sapiens GN=EEF1G PE=1 SV=3	5.95	3	3
V9GYN7	V9GYN7_HUMAN DnaJ homolog subfamily B member 12 (Fragment) OS=Homo sapiens GN=DNAJB12 PE=1 SV=1	10.87	3	3
J3KPS0	J3KPS0_HUMAN DnaJ (Hsp40) homolog, subfamily B, member 12, isoform CRA_c OS=Homo sapiens GN=DNAJB12 PE=1 SV=1	7.33	3	3
A8K0R1	A8K0R1_HUMAN cDNA FLJ78532, highly similar to Homo sapiens DnaJ (Hsp40) homolog, subfamily B, member 2 (DNAJB2), mRNA OS=Homo sapiens PE=2 SV=1	4.63	3	2
C9JRD2	C9JRD2_HUMAN DnaJ homolog subfamily B member 2 (Fragment) OS=Homo sapiens GN=DNAJB2 PE=1 SV=1	6.58	3	2
C9JXB9	C9JXB9_HUMAN DnaJ homolog subfamily B member 2 (Fragment) OS=Homo sapiens GN=DNAJB2 PE=1 SV=1	6.15	3	2
P25686	DNJB2_HUMAN DnaJ homolog subfamily B member 2 OS=Homo sapiens GN=DNAJB2 PE=1 SV=3	4.63	3	2
Q53QD7	Q53QD7_HUMAN DnaJ (Hsp40) homolog, subfamily B, member 2, isoform CRA_a OS=Homo sapiens GN=DNAJB2 PE=2 SV=1	4.63	3	2
F8VZX2	F8VZX2_HUMAN Poly(rC)-binding protein 2 OS=Homo sapiens GN=PCBP2 PE=1 SV=1	8.41	3	2
B4DRD7	B4DRD7_HUMAN cDNA FLJ54752, highly similar to Poly(rC)-binding protein 2 OS=Homo sapiens PE=2 SV=1	9.57	3	2
F8W0G4	F8W0G4_HUMAN Poly(rC)-binding protein 2 (Fragment) OS=Homo sapiens GN=PCBP2 PE=1 SV=1	17.09	3	2
Q15366	PCBP2_HUMAN Poly(rC)-binding protein 2 OS=Homo sapiens GN=PCBP2 PE=1 SV=1	7.4	3	2
F8VXH9	F8VXH9_HUMAN Poly(rC)-binding protein 2 (Fragment) OS=Homo sapiens GN=PCBP2 PE=1 SV=1	16.88	3	2
F8W1G6	F8W1G6_HUMAN Poly(rC)-binding protein 2 (Fragment) OS=Homo sapiens GN=PCBP2 PE=1 SV=2	13.37	3	2
H3BRU6	H3BRU6_HUMAN Poly(rC)-binding protein 2 (Fragment) OS=Homo sapiens GN=PCBP2 PE=1 SV=1	8.97	3	2
B4DLC0	B4DLC0_HUMAN cDNA FLJ58476, highly similar to Poly(rC)-binding protein 2 OS=Homo sapiens PE=2 SV=1	8.97	3	2
P49674	KC1E_HUMAN Casein kinase I isoform epsilon OS=Homo sapiens GN=CSNK1E PE=1 SV=1	4.57	3	2
Q5U045	Q5U045_HUMAN Casein kinase 1 epsilon OS=Homo sapiens GN=CSNK1E PE=2 SV=1	4.57	3	2
H0Y682	H0Y682_HUMAN Casein kinase I isoform epsilon (Fragment) OS=Homo sapiens GN=CSNK1E PE=1 SV=1	13.19	3	2
Q53EZ1	Q53EZ1_HUMAN Casein kinase 1 epsilon variant (Fragment) OS=Homo sapiens PE=2 SV=1	4.57	3	2
B3KRV2	B3KRV2_HUMAN cDNA FLJ34950 fis, clone NT2RP7017284, highly similar to Casein kinase I isoform epsilon (EC 2.7.11.1) OS=Homo sapiens PE=2 SV=1	4.57	3	2
C9JJM7	C9JJM7_HUMAN 2-hydroxyacyl-CoA lyase 1 (Fragment) OS=Homo sapiens GN=HACL1 PE=1 SV=1	8.92	3	1
A0A0S2Z3R6	A0A0S2Z3R6_HUMAN Laminin beta 3 isoform 1 (Fragment) OS=Homo sapiens GN=LAMB3 PE=2 SV=1	1.28	2	2
Q13751	LAMB3_HUMAN Laminin subunit beta-3 OS=Homo sapiens GN=LAMB3 PE=1 SV=1	1.28	2	2
A0A140VKH3	A0A140VKH3_HUMAN Testis tissue sperm-binding protein Li 90mP OS=Homo sapiens PE=2 SV=1	3.25	2	2
Q9ULX6	AKP8L_HUMAN A-kinase anchor protein 8-like OS=Homo sapiens GN=AKAP8L PE=1 SV=3	3.25	2	2
A8K525	A8K525_HUMAN cDNA FLJ76817, highly similar to Homo sapiens non-POU domain containing, octamer-binding (NONO), mRNA OS=Homo sapiens PE=2 SV=1	3.4	2	2
H7C367	H7C367_HUMAN Non-POU domain-containing octamer-binding protein (Fragment) OS=Homo sapiens GN=NONO PE=1 SV=7	6.81	2	2
Q15233	NONO_HUMAN Non-POU domain-containing octamer-binding protein OS=Homo sapiens GN=NONO PE=1 SV=4	3.4	2	2
C9IZL7	C9IZL7_HUMAN Non-POU domain-containing octamer-binding protein (Fragment) OS=Homo sapiens GN=NONO PE=1 SV=1	7.73	2	2
A0A0S2Z4Z9	A0A0S2Z4Z9_HUMAN Non-POU domain containing octamer-binding isoform 1 (Fragment) OS=Homo sapiens GN=NONO PE=2 SV=1	3.4	2	2
B4DRE9	B4DRE9_HUMAN cDNA FLJ57423, highly similar to Ribonucleoprotein PTB-binding 2 OS=Homo sapiens PE=2 SV=1	14.78	2	2
Q9HCJ3	RAVR2_HUMAN Ribonucleoprotein PTB-binding 2 OS=Homo sapiens GN=RAVER2 PE=1 SV=2	4.92	2	2
B4DY36	B4DY36_HUMAN cDNA FLJ51388, highly similar to SNW domain-containing protein 1 OS=Homo sapiens PE=2 SV=1	4.56	2	2
G3V4X8	G3V4X8_HUMAN SNW domain-containing protein 1 OS=Homo sapiens GN=SNW1 PE=1 SV=1	5.61	2	2
B7Z9X2	B7Z9X2_HUMAN cDNA, FLJ78986, highly similar to SNW domain-containing protein 1 OS=Homo sapiens PE=2 SV=1	4.56	2	2
A0A024R6E3	A0A024R6E3_HUMAN SNW domain containing 1, isoform CRA_a OS=Homo sapiens GN=SNW1 PE=4 SV=1	4.56	2	2
G3V3A4	G3V3A4_HUMAN SNW domain-containing protein 1 OS=Homo sapiens GN=SNW1 PE=1 SV=1	3.68	2	2
Q6I9S2	Q6I9S2_HUMAN SNW1 protein OS=Homo sapiens GN=SNW1 PE=2 SV=1	3.92	2	2
Q13573	SNW1_HUMAN SNW domain-containing protein 1 OS=Homo sapiens GN=SNW1 PE=1 SV=1	3.92	2	2
B4DZR0	B4DZR0_HUMAN cDNA FLJ55529, highly similar to Heat shock 70 kDa protein 4L OS=Homo sapiens PE=2 SV=1	3.34	2	2
B4E095	B4E095_HUMAN Cellular tumor antigen p53 OS=Homo sapiens PE=2 SV=1	10.66	2	2
B4DMH2	B4DMH2_HUMAN Cellular tumor antigen p53 OS=Homo sapiens PE=2 SV=1	5.71	2	2
E5RMA8	E5RMA8_HUMAN Cellular tumor antigen p53 OS=Homo sapiens GN=TP53 PE=3 SV=1	5.34	2	2
H2EHT1	H2EHT1_HUMAN Cellular tumor antigen p53 OS=Homo sapiens GN=TP53 PE=2 SV=1	5.93	2	2
B6E4X6	B6E4X6_HUMAN Cellular tumor antigen p53 OS=Homo sapiens PE=2 SV=1	5.34	2	2
Q2XSC7	Q2XSC7_HUMAN Cellular tumor antigen p53 OS=Homo sapiens GN=TP53 PE=2 SV=1	5.34	2	2
K7PPU4	K7PPU4_HUMAN Cellular tumor antigen p53 OS=Homo sapiens GN=TP53 PE=2 SV=1	5.34	2	2
Q5U0E4	Q5U0E4_HUMAN Cellular tumor antigen p53 OS=Homo sapiens PE=2 SV=1	5.34	2	2
E7EMR6	E7EMR6_HUMAN Cellular tumor antigen p53 (Fragment) OS=Homo sapiens GN=TP53 PE=1 SV=1	12.73	2	2
H6U5S5	H6U5S5_HUMAN Cellular tumor antigen p53 (Fragment) OS=Homo sapiens PE=2 SV=1	12	2	2
Q1MSW8	Q1MSW8_HUMAN Cellular tumor antigen p53 (Fragment) OS=Homo sapiens GN=TP53 PE=2 SV=1	6.12	2	2
J3KP33	J3KP33_HUMAN Cellular tumor antigen p53 OS=Homo sapiens GN=TP53 PE=1 SV=1	6.12	2	2
Q1MSW9	Q1MSW9_HUMAN Cellular tumor antigen p53 (Fragment) OS=Homo sapiens GN=TP53 PE=2 SV=1	7.37	2	2
P04637	P53_HUMAN Cellular tumor antigen p53 OS=Homo sapiens GN=TP53 PE=1 SV=4	5.34	2	2
K7PPA8	K7PPA8_HUMAN Cellular tumor antigen p53 OS=Homo sapiens GN=TP53 PE=2 SV=1	5.34	2	2
E7EQX7	E7EQX7_HUMAN Cellular tumor antigen p53 OS=Homo sapiens GN=TP53 PE=1 SV=1	7.37	2	2
B4DNI2	B4DNI2_HUMAN Cellular tumor antigen p53 OS=Homo sapiens PE=2 SV=1	5.48	2	2
H6U5S4	H6U5S4_HUMAN Cellular tumor antigen p53 (Fragment) OS=Homo sapiens PE=2 SV=1	7.34	2	2
H6U5S3	H6U5S3_HUMAN Cellular tumor antigen p53 (Fragment) OS=Homo sapiens PE=2 SV=1	5.34	2	2
H6U5S2	H6U5S2_HUMAN Cellular tumor antigen p53 (Fragment) OS=Homo sapiens PE=2 SV=1	5.34	2	2
A0A0U1RQC9	A0A0U1RQC9_HUMAN Cellular tumor antigen p53 OS=Homo sapiens GN=TP53 PE=1 SV=1	5.12	2	2
E7EST9	E7EST9_HUMAN Ubiquitin carboxyl-terminal hydrolase 19 OS=Homo sapiens GN=USP19 PE=1 SV=1	2.5	2	2
A5PL36	A5PL36_HUMAN USP19 protein (Fragment) OS=Homo sapiens GN=USP19 PE=2 SV=1	2.28	2	2
O94966	UBP19_HUMAN Ubiquitin carboxyl-terminal hydrolase 19 OS=Homo sapiens GN=USP19 PE=1 SV=2	2.5	2	2
A0A024R2T9	A0A024R2T9_HUMAN Ubiquitin specific peptidase 19, isoform CRA_a OS=Homo sapiens GN=USP19 PE=4 SV=1	2.5	2	2
E7ESU0	E7ESU0_HUMAN Ubiquitin carboxyl-terminal hydrolase 19 (Fragment) OS=Homo sapiens GN=USP19 PE=1 SV=2	2.8	2	2
B5MEG5	B5MEG5_HUMAN Ubiquitin carboxyl-terminal hydrolase 19 OS=Homo sapiens GN=USP19 PE=1 SV=1	2.43	2	2
E9PG15	E9PG15_HUMAN 14-3-3 protein theta (Fragment) OS=Homo sapiens GN=YWHAQ PE=1 SV=1	17.45	2	2
P27348	1433T_HUMAN 14-3-3 protein theta OS=Homo sapiens GN=YWHAQ PE=1 SV=1	10.61	2	2
O95754	SEM4F_HUMAN Semaphorin-4F OS=Homo sapiens GN=SEMA4F PE=2 SV=2	1.43	2	2
A0A087WYZ7	A0A087WYZ7_HUMAN Semaphorin-4F OS=Homo sapiens GN=SEMA4F PE=1 SV=1	1.49	2	2
O95831	AIFM1_HUMAN Apoptosis-inducing factor 1, mitochondrial OS=Homo sapiens GN=AIFM1 PE=1 SV=1	4.24	2	2
P42677	RS27_HUMAN 40S ribosomal protein S27 OS=Homo sapiens GN=RPS27 PE=1 SV=3	23.81	2	2
P51617	IRAK1_HUMAN Interleukin-1 receptor-associated kinase 1 OS=Homo sapiens GN=IRAK1 PE=1 SV=2	3.23	2	2
D3YTB5	D3YTB5_HUMAN Interleukin-1 receptor-associated kinase 1 OS=Homo sapiens GN=IRAK1 PE=1 SV=1	3.25	2	2
P62263	RS14_HUMAN 40S ribosomal protein S14 OS=Homo sapiens GN=RPS14 PE=1 SV=3	15.89	2	2
Q6P4A7	SFXN4_HUMAN Sideroflexin-4 OS=Homo sapiens GN=SFXN4 PE=1 SV=1	6.23	2	2
Q6PJ06	Q6PJ06_HUMAN CSNK1A1 protein (Fragment) OS=Homo sapiens GN=CSNK1A1 PE=2 SV=1	6.9	2	2
P48729	KC1A_HUMAN Casein kinase I isoform alpha OS=Homo sapiens GN=CSNK1A1 PE=1 SV=2	5.34	2	2
Q05DL3	Q05DL3_HUMAN CSNK1A1 protein (Fragment) OS=Homo sapiens GN=CSNK1A1 PE=2 SV=1	7.76	2	2
V9HW00	V9HW00_HUMAN Epididymis secretory sperm binding protein Li 77p (Fragment) OS=Homo sapiens GN=HEL-S-77p PE=2 SV=1	5.33	2	2
Q96EY1	DNJA3_HUMAN DnaJ homolog subfamily A member 3, mitochondrial OS=Homo sapiens GN=DNAJA3 PE=1 SV=2	6.25	2	2
Q59E88	Q59E88_HUMAN DnaJ (Hsp40) homolog, subfamily A, member 3 variant (Fragment) OS=Homo sapiens PE=2 SV=1	6.28	2	2
Q53G26	Q53G26_HUMAN DnaJ (Hsp40) homolog, subfamily A, member 3 variant (Fragment) OS=Homo sapiens GN=DNAJA3 PE=1 SV=1	6.25	2	2
B3KM81	B3KM81_HUMAN cDNA FLJ10471 fis, clone NT2RP2000045, highly similar to DnaJ homolog subfamily A member 3, mitochondrial OS=Homo sapiens PE=2 SV=1	6.62	2	2
Q96H79	ZCCHL_HUMAN Zinc finger CCCH-type antiviral protein 1-like OS=Homo sapiens GN=ZC3HAV1L PE=1 SV=2	5.67	2	2
Q9H936	GHC1_HUMAN Mitochondrial glutamate carrier 1 OS=Homo sapiens GN=SLC25A22 PE=1 SV=1	4.95	2	2
A0A024R0W0	A0A024R0W0_HUMAN Solute carrier family 25 (Mitochondrial carrier), member 18, isoform CRA_a OS=Homo sapiens GN=SLC25A18 PE=3 SV=1	5.08	2	2
Q9H1K4	GHC2_HUMAN Mitochondrial glutamate carrier 2 OS=Homo sapiens GN=SLC25A18 PE=1 SV=1	5.08	2	2
A0A0D9SEI9	A0A0D9SEI9_HUMAN Mitochondrial glutamate carrier 1 (Fragment) OS=Homo sapiens GN=SLC25A22 PE=1 SV=1	8.12	2	2
E9PS95	E9PS95_HUMAN Mitochondrial glutamate carrier 1 (Fragment) OS=Homo sapiens GN=SLC25A22 PE=1 SV=1	8.16	2	2
E9PJH7	E9PJH7_HUMAN Mitochondrial glutamate carrier 1 (Fragment) OS=Homo sapiens GN=SLC25A22 PE=1 SV=5	5.11	2	2
A0A0D9SFE1	A0A0D9SFE1_HUMAN Mitochondrial glutamate carrier 1 (Fragment) OS=Homo sapiens GN=SLC25A22 PE=1 SV=1	6.48	2	2
A0A024RCA6	A0A024RCA6_HUMAN Solute carrier family 25 (Mitochondrial carrier: glutamate), member 22, isoform CRA_a OS=Homo sapiens GN=SLC25A22 PE=3 SV=1	6.43	2	2
Q9UPN3	MACF1_HUMAN Microtubule-actin cross-linking factor 1, isoforms 1/2/3/5 OS=Homo sapiens GN=MACF1 PE=1 SV=4	0.26	2	2
H0Y390	H0Y390_HUMAN Microtubule-actin cross-linking factor 1, isoforms 1/2/3/5 (Fragment) OS=Homo sapiens GN=MACF1 PE=1 SV=1	0.43	2	2
H3BQK9	H3BQK9_HUMAN Microtubule-actin cross-linking factor 1, isoforms 1/2/3/5 OS=Homo sapiens GN=MACF1 PE=1 SV=1	0.25	2	2
H3BPE1	H3BPE1_HUMAN Microtubule-actin cross-linking factor 1, isoforms 1/2/3/5 OS=Homo sapiens GN=MACF1 PE=1 SV=1	0.25	2	2
V9HW65	V9HW65_HUMAN Annexin OS=Homo sapiens GN=HEL-S-270 PE=2 SV=1	6.19	2	2
H0YMM1	H0YMM1_HUMAN Annexin (Fragment) OS=Homo sapiens GN=ANXA2 PE=1 SV=1	14.09	2	2
H0YN42	H0YN42_HUMAN Annexin (Fragment) OS=Homo sapiens GN=ANXA2 PE=1 SV=1	8.2	2	2
H0YMU9	H0YMU9_HUMAN Annexin OS=Homo sapiens GN=ANXA2 PE=1 SV=1	9.13	2	2
H0YNP5	H0YNP5_HUMAN Annexin (Fragment) OS=Homo sapiens GN=ANXA2 PE=1 SV=1	12	2	2
H0YMD0	H0YMD0_HUMAN Annexin (Fragment) OS=Homo sapiens GN=ANXA2 PE=1 SV=1	9.25	2	2
H0YKS4	H0YKS4_HUMAN Annexin (Fragment) OS=Homo sapiens GN=ANXA2 PE=1 SV=1	11.93	2	2
A0A024R5Z7	A0A024R5Z7_HUMAN Annexin OS=Homo sapiens GN=ANXA2 PE=3 SV=1	6.19	2	2
A6NMY6	AXA2L_HUMAN Putative annexin A2-like protein OS=Homo sapiens GN=ANXA2P2 PE=5 SV=2	6.19	2	2
P07355	ANXA2_HUMAN Annexin A2 OS=Homo sapiens GN=ANXA2 PE=1 SV=2	6.19	2	2
H0YM50	H0YM50_HUMAN Annexin (Fragment) OS=Homo sapiens GN=ANXA2 PE=1 SV=1	8.47	2	2
B4DNH8	B4DNH8_HUMAN Annexin OS=Homo sapiens PE=2 SV=1	10.82	2	2
B4DWQ3	B4DWQ3_HUMAN Phosphoglycerate kinase OS=Homo sapiens PE=2 SV=1	6.21	2	1
V9HWF4	V9HWF4_HUMAN Phosphoglycerate kinase OS=Homo sapiens GN=HEL-S-68p PE=2 SV=1	2.4	2	1
Q16444	Q16444_HUMAN Phosphoglycerate kinase (Fragment) OS=Homo sapiens PE=2 SV=1	21.28	2	1
B4DHM5	B4DHM5_HUMAN Phosphoglycerate kinase OS=Homo sapiens PE=2 SV=1	4.13	2	1
P00558	PGK1_HUMAN Phosphoglycerate kinase 1 OS=Homo sapiens GN=PGK1 PE=1 SV=3	2.4	2	1
B4E1H9	B4E1H9_HUMAN Phosphoglycerate kinase OS=Homo sapiens PE=2 SV=1	3.06	2	1
B4DHB3	B4DHB3_HUMAN Phosphoglycerate kinase OS=Homo sapiens PE=2 SV=1	3.56	2	1
B7Z224	B7Z224_HUMAN cDNA FLJ54670, highly similar to Homo sapiens alanine-glyoxylate aminotransferase 2-like 1 (AGXT2L1), mRNA OS=Homo sapiens PE=2 SV=1	2.18	2	1
Q8TBG4	AT2L1_HUMAN Ethanolamine-phosphate phospho-lyase OS=Homo sapiens GN=ETNPPL PE=1 SV=1	2	2	1
E7ENR6	E7ENR6_HUMAN Ethanolamine-phosphate phospho-lyase OS=Homo sapiens GN=ETNPPL PE=1 SV=1	2.18	2	1
P06576	ATPB_HUMAN ATP synthase subunit beta, mitochondrial OS=Homo sapiens GN=ATP5B PE=1 SV=3	1.13	2	1
F8W0P7	F8W0P7_HUMAN ATP synthase subunit beta, mitochondrial (Fragment) OS=Homo sapiens GN=ATP5B PE=1 SV=2	2.22	2	1
F8W079	F8W079_HUMAN ATP synthase subunit beta, mitochondrial (Fragment) OS=Homo sapiens GN=ATP5B PE=1 SV=1	2.11	2	1
V9HW31	V9HW31_HUMAN ATP synthase subunit beta OS=Homo sapiens GN=HEL-S-271 PE=2 SV=1	1.13	2	1
P51571	SSRD_HUMAN Translocon-associated protein subunit delta OS=Homo sapiens GN=SSR4 PE=1 SV=1	5.78	2	1
A6NLM8	A6NLM8_HUMAN Translocon-associated protein subunit delta OS=Homo sapiens GN=SSR4 PE=1 SV=1	6.76	2	1
A0A024R223	A0A024R223_HUMAN Vacuolar protein sorting 13A (Yeast), isoform CRA_c OS=Homo sapiens GN=VPS13A PE=4 SV=1	0.17	1	1
B3KW31	B3KW31_HUMAN cDNA FLJ42030 fis, clone SPLEN2036953, highly similar to Vacuolar protein sorting 13A (Fragment) OS=Homo sapiens PE=2 SV=1	0.59	1	1
Q8IYU8	MICU2_HUMAN Calcium uptake protein 2, mitochondrial OS=Homo sapiens GN=MICU2 PE=1 SV=2	1.15	1	1
C9J7T9	C9J7T9_HUMAN Troponin C type 2 (Fast), isoform CRA_a OS=Homo sapiens GN=TNNC2 PE=1 SV=1	3.45	1	1
A0A0S2Z6V5	A0A0S2Z6V5_HUMAN EF-hand domain family member A1 isoform 1 (Fragment) OS=Homo sapiens GN=EFHA1 PE=2 SV=1	1.15	1	1
A0A024R238	A0A024R238_HUMAN Vacuolar protein sorting 13A (Yeast), isoform CRA_a OS=Homo sapiens GN=VPS13A PE=4 SV=1	0.17	1	1
Q96RL7	VP13A_HUMAN Vacuolar protein sorting-associated protein 13A OS=Homo sapiens GN=VPS13A PE=1 SV=2	0.16	1	1
A0A024R8Y7	A0A024R8Y7_HUMAN Chromosome 1 open reading frame 156, isoform CRA_a OS=Homo sapiens GN=C1orf156 PE=4 SV=1	1.61	1	1
O95568	MET18_HUMAN Histidine protein methyltransferase 1 homolog OS=Homo sapiens GN=METTL18 PE=1 SV=1	1.61	1	1
A0A087WUC3	A0A087WUC3_HUMAN Amiloride-sensitive sodium channel subunit delta OS=Homo sapiens GN=SCNN1D PE=3 SV=1	0.75	1	1
A6NNF7	A6NNF7_HUMAN Amiloride-sensitive sodium channel subunit delta OS=Homo sapiens GN=SCNN1D PE=3 SV=4	0.75	1	1
Q9BXW7	CECR5_HUMAN Cat eye syndrome critical region protein 5 OS=Homo sapiens GN=CECR5 PE=1 SV=1	1.42	1	1
F8VWH5	F8VWH5_HUMAN Amiloride-sensitive sodium channel subunit delta OS=Homo sapiens GN=SCNN1D PE=4 SV=1	1.83	1	1
A0A087WXZ3	A0A087WXZ3_HUMAN YTH domain-containing family protein 2 OS=Homo sapiens GN=YTHDF2 PE=1 SV=1	2.11	1	1
S4R3V3	S4R3V3_HUMAN YTH domain-containing family protein 2 (Fragment) OS=Homo sapiens GN=YTHDF2 PE=1 SV=1	4.98	1	1
Q9Y5A9	YTHD2_HUMAN YTH domain-containing family protein 2 OS=Homo sapiens GN=YTHDF2 PE=1 SV=2	2.07	1	1
B5BU99	B5BU99_HUMAN High glucose-regulated protein 8 OS=Homo sapiens GN=YTHDF2 PE=2 SV=1	2.11	1	1
A0A087WYA1	A0A087WYA1_HUMAN Unconventional myosin-XV OS=Homo sapiens GN=MYO15A PE=1 SV=1	0.25	1	1
Q9UKN7	MYO15_HUMAN Unconventional myosin-XV OS=Homo sapiens GN=MYO15A PE=1 SV=2	0.25	1	1
A0A096LNH1	A0A096LNH1_HUMAN Protocadherin-11 X-linked OS=Homo sapiens GN=PCDH11X PE=4 SV=1	1.18	1	1
B7ZAE8	B7ZAE8_HUMAN cDNA, FLJ79162, highly similar to Protocadherin-11 X-linked (Fragment) OS=Homo sapiens PE=2 SV=1	1.34	1	1
B4DSA0	B4DSA0_HUMAN cDNA FLJ61367, highly similar to Protocadherin-11 X-linked OS=Homo sapiens PE=2 SV=1	1.31	1	1
B4DSM3	B4DSM3_HUMAN cDNA FLJ56943, highly similar to Protocadherin-11 X-linked (Fragment) OS=Homo sapiens PE=2 SV=1	1.34	1	1
A8K0W1	A8K0W1_HUMAN cDNA FLJ76645, highly similar to Homo sapiens protocadherin 11 Y-linked (PCDH11Y), transcript variant a, mRNA (Fragment) OS=Homo sapiens PE=2 SV=1	1.35	1	1
Q9BZA7	PC11X_HUMAN Protocadherin-11 X-linked OS=Homo sapiens GN=PCDH11X PE=2 SV=1	0.89	1	1
Q9BZA8	PC11Y_HUMAN Protocadherin-11 Y-linked OS=Homo sapiens GN=PCDH11Y PE=1 SV=1	0.9	1	1
A0A096LPA8	A0A096LPA8_HUMAN Fer-1-like protein 5 OS=Homo sapiens GN=FER1L5 PE=4 SV=1	0.33	1	1
A0A096LPB1	A0A096LPB1_HUMAN Fer-1-like protein 5 OS=Homo sapiens GN=FER1L5 PE=4 SV=1	0.4	1	1
Q2NNQ7	Q2NNQ7_HUMAN FER-1-like protein 5 OS=Homo sapiens GN=FER1L5 PE=2 SV=1	0.33	1	1
A0AVI2	FR1L5_HUMAN Fer-1-like protein 5 OS=Homo sapiens GN=FER1L5 PE=2 SV=2	0.33	1	1
A0A096LNV2	A0A096LNV2_HUMAN Fer-1-like protein 5 OS=Homo sapiens GN=FER1L5 PE=4 SV=1	0.34	1	1
A0A0B4J207	A0A0B4J207_HUMAN Ribose-phosphate pyrophosphokinase 3 OS=Homo sapiens GN=PRPS1L1 PE=1 SV=1	3.77	1	1
P11908	PRPS2_HUMAN Ribose-phosphate pyrophosphokinase 2 OS=Homo sapiens GN=PRPS2 PE=1 SV=2	3.77	1	1
B1ALA9	B1ALA9_HUMAN Ribose-phosphate pyrophosphokinase 1 OS=Homo sapiens GN=PRPS1 PE=1 SV=1	5.5	1	1
P21108	PRPS3_HUMAN Ribose-phosphate pyrophosphokinase 3 OS=Homo sapiens GN=PRPS1L1 PE=1 SV=2	3.77	1	1
P60891	PRPS1_HUMAN Ribose-phosphate pyrophosphokinase 1 OS=Homo sapiens GN=PRPS1 PE=1 SV=2	3.77	1	1
B1ALA7	B1ALA7_HUMAN Ribose-phosphate pyrophosphokinase 1 OS=Homo sapiens GN=PRPS1 PE=1 SV=1	7.14	1	1
A6NMS2	A6NMS2_HUMAN Ribose-phosphate pyrophosphokinase 2 (Fragment) OS=Homo sapiens GN=PRPS2 PE=1 SV=2	8.16	1	1
Q53FW2	Q53FW2_HUMAN Phosphoribosyl pyrophosphate synthetase 1 variant (Fragment) OS=Homo sapiens PE=2 SV=1	3.77	1	1
D3YTJ7	D3YTJ7_HUMAN Ribose-phosphate pyrophosphokinase 2 OS=Homo sapiens GN=PRPS2 PE=1 SV=1	6	1	1
B2R860	B2R860_HUMAN cDNA, FLJ93752, highly similar to Homo sapiens phosphoribosyl pyrophosphate synthetase 2 (PRPS2), mRNA OS=Homo sapiens PE=2 SV=1	3.77	1	1
A0A140VK41	A0A140VK41_HUMAN Testicular secretory protein Li 41 OS=Homo sapiens PE=2 SV=1	3.74	1	1
A0A0C4DFM8	A0A0C4DFM8_HUMAN Myosin-14 OS=Homo sapiens GN=MYH14 PE=1 SV=1	1.77	1	1
Q7Z406	MYH14_HUMAN Myosin-14 OS=Homo sapiens GN=MYH14 PE=1 SV=2	0.45	1	1
A0A0C4DG98	A0A0C4DG98_HUMAN THO complex subunit 2 OS=Homo sapiens GN=THOC2 PE=1 SV=1	0.95	1	1
B4DKZ6	B4DKZ6_HUMAN cDNA FLJ61096, highly similar to THO complex subunit 2 (Fragment) OS=Homo sapiens PE=2 SV=1	1.65	1	1
Q8NI27	THOC2_HUMAN THO complex subunit 2 OS=Homo sapiens GN=THOC2 PE=1 SV=2	0.88	1	1
A0A0S2Z3L2	A0A0S2Z3L2_HUMAN ATPase Ca++ transporting cardiac muscle slow twitch 2 isoform 1 (Fragment) OS=Homo sapiens GN=ATP2A2 PE=2 SV=1	1.25	1	1
H7C5W9	H7C5W9_HUMAN Sarcoplasmic/endoplasmic reticulum calcium ATPase 2 (Fragment) OS=Homo sapiens GN=ATP2A2 PE=1 SV=1	1.39	1	1
P16615	AT2A2_HUMAN Sarcoplasmic/endoplasmic reticulum calcium ATPase 2 OS=Homo sapiens GN=ATP2A2 PE=1 SV=1	1.25	1	1
A0A0S2Z4Z0	A0A0S2Z4Z0_HUMAN RNA binding motif protein 14 isoform 1 (Fragment) OS=Homo sapiens GN=RBM14 PE=2 SV=1	2.24	1	1
Q96PK6	RBM14_HUMAN RNA-binding protein 14 OS=Homo sapiens GN=RBM14 PE=1 SV=2	2.24	1	1
Q59GV2	Q59GV2_HUMAN RNA binding motif protein 14 variant (Fragment) OS=Homo sapiens PE=2 SV=1	2.72	1	1
A0A126GVI0	A0A126GVI0_HUMAN Olfactory receptor (Fragment) OS=Homo sapiens GN=OR5R1 PE=3 SV=1	8.36	1	1
Q8NH85	OR5R1_HUMAN Olfactory receptor 5R1 OS=Homo sapiens GN=OR5R1 PE=3 SV=1	8.33	1	1
A1L0T0	ILVBL_HUMAN Acetolactate synthase-like protein OS=Homo sapiens GN=ILVBL PE=1 SV=2	3.01	1	1
M0QZX5	M0QZX5_HUMAN Acetolactate synthase-like protein (Fragment) OS=Homo sapiens GN=ILVBL PE=1 SV=7	8.26	1	1
M0R026	M0R026_HUMAN Acetolactate synthase-like protein OS=Homo sapiens GN=ILVBL PE=1 SV=1	3.62	1	1
A5PLK7	A5PLK7_HUMAN RCC2 protein (Fragment) OS=Homo sapiens GN=RCC2 PE=2 SV=1	3.28	1	1
Q9P258	RCC2_HUMAN Protein RCC2 OS=Homo sapiens GN=RCC2 PE=1 SV=2	2.87	1	1
A0A024RAC5	A0A024RAC5_HUMAN Regulator of chromosome condensation 2, isoform CRA_a OS=Homo sapiens GN=RCC2 PE=4 SV=1	2.87	1	1
A6QKW0	A6QKW0_HUMAN SHINC3 OS=Homo sapiens GN=SHINC3 PE=2 SV=1	4.86	1	1
A0A024R9W7	A0A024R9W7_HUMAN Transmembrane protein 33, isoform CRA_a OS=Homo sapiens GN=TMEM33 PE=4 SV=1	4.86	1	1
D6RAA6	D6RAA6_HUMAN Transmembrane protein 33 (Fragment) OS=Homo sapiens GN=TMEM33 PE=1 SV=1	5.41	1	1
P57088	TMM33_HUMAN Transmembrane protein 33 OS=Homo sapiens GN=TMEM33 PE=1 SV=2	4.86	1	1
A7E2Y1	MYH7B_HUMAN Myosin-7B OS=Homo sapiens GN=MYH7B PE=1 SV=3	0.52	1	1
A0A087X0T3	A0A087X0T3_HUMAN Myosin-7B OS=Homo sapiens GN=MYH7B PE=1 SV=1	0.5	1	1
A8K0P8	A8K0P8_HUMAN cDNA FLJ78223 OS=Homo sapiens PE=2 SV=1	1.98	1	1
Q68CQ4	DIEXF_HUMAN Digestive organ expansion factor homolog OS=Homo sapiens GN=DIEXF PE=1 SV=2	1.98	1	1
A8K2P6	A8K2P6_HUMAN cDNA FLJ76083, highly similar to Homo sapiens zinc finger protein 503 (ZNF503), mRNA OS=Homo sapiens PE=2 SV=1	1.86	1	1
B3KXM8	B3KXM8_HUMAN cDNA FLJ45745 fis, clone KIDNE2018268, highly similar to Homo sapiens zinc finger protein 503 (ZNF503), mRNA OS=Homo sapiens PE=2 SV=1	2.96	1	1
Q9H7S9	ZN703_HUMAN Zinc finger protein 703 OS=Homo sapiens GN=ZNF703 PE=1 SV=1	2.03	1	1
A0A0A0MTG8	A0A0A0MTG8_HUMAN Zinc finger protein 503 OS=Homo sapiens GN=ZNF503 PE=1 SV=1	4.24	1	1
Q96F45	ZN503_HUMAN Zinc finger protein 503 OS=Homo sapiens GN=ZNF503 PE=1 SV=1	1.86	1	1
A8K5C2	A8K5C2_HUMAN cDNA FLJ75055 OS=Homo sapiens PE=2 SV=1	1.75	1	1
A8K897	A8K897_HUMAN cDNA FLJ78686, highly similar to Homo sapiens nucleoporin 93kDa (NUP93), mRNA OS=Homo sapiens PE=2 SV=1	1.47	1	1
H3BV15	H3BV15_HUMAN Nuclear pore complex protein Nup93 (Fragment) OS=Homo sapiens GN=NUP93 PE=1 SV=1	14.29	1	1
H3BVG0	H3BVG0_HUMAN Nuclear pore complex protein Nup93 OS=Homo sapiens GN=NUP93 PE=1 SV=1	1.36	1	1
Q8N1F7	NUP93_HUMAN Nuclear pore complex protein Nup93 OS=Homo sapiens GN=NUP93 PE=1 SV=2	1.47	1	1
H3BRD9	H3BRD9_HUMAN Nuclear pore complex protein Nup93 (Fragment) OS=Homo sapiens GN=NUP93 PE=1 SV=1	8.57	1	1
B0AZQ4	B0AZQ4_HUMAN Structural maintenance of chromosomes protein OS=Homo sapiens PE=2 SV=1	0.66	1	1
Q9UQE7	SMC3_HUMAN Structural maintenance of chromosomes protein 3 OS=Homo sapiens GN=SMC3 PE=1 SV=2	0.66	1	1
Q86VX4	Q86VX4_HUMAN Structural maintenance of chromosomes protein OS=Homo sapiens GN=SMC3 PE=2 SV=1	0.66	1	1
B2RDG1	B2RDG1_HUMAN cDNA, FLJ96593 OS=Homo sapiens PE=2 SV=1	2.52	1	1
Q9H600	Q9H600_HUMAN cDNA: FLJ22728 fis, clone HSI15617 (Fragment) OS=Homo sapiens PE=2 SV=1	3.8	1	1
E9PNW8	E9PNW8_HUMAN Fatty acyl-CoA reductase 1 (Fragment) OS=Homo sapiens GN=FAR1 PE=1 SV=1	3.88	1	1
Q8WVX9	FACR1_HUMAN Fatty acyl-CoA reductase 1 OS=Homo sapiens GN=FAR1 PE=1 SV=1	2.52	1	1
B3KMC9	B3KMC9_HUMAN cDNA FLJ10711 fis, clone NT2RP3000917, highly similar to 5'-3' exoribonuclease 2 (EC 3.1.11.-) OS=Homo sapiens PE=2 SV=1	0.53	1	1
D6W592	D6W592_HUMAN Heterogeneous nuclear ribonucleoprotein L-like OS=Homo sapiens GN=HNRPLL PE=1 SV=1	0.92	1	1
C9IYN3	C9IYN3_HUMAN Heterogeneous nuclear ribonucleoprotein L-like OS=Homo sapiens GN=HNRNPLL PE=1 SV=2	0.93	1	1
Q8WVV9	HNRLL_HUMAN Heterogeneous nuclear ribonucleoprotein L-like OS=Homo sapiens GN=HNRNPLL PE=1 SV=1	0.92	1	1
H7BXH8	H7BXH8_HUMAN Heterogeneous nuclear ribonucleoprotein L-like (Fragment) OS=Homo sapiens GN=HNRNPLL PE=1 SV=1	2.3	1	1
A0A0S2Z610	A0A0S2Z610_HUMAN Heterogeneous nuclear ribonucleoprotein L-like isoform 3 OS=Homo sapiens GN=HNRPLL PE=2 SV=1	1.77	1	1
A0A0S2Z5U3	A0A0S2Z5U3_HUMAN Heterogeneous nuclear ribonucleoprotein L-like isoform 2 (Fragment) OS=Homo sapiens GN=HNRPLL PE=2 SV=1	0.87	1	1
A8K894	A8K894_HUMAN cDNA FLJ77927 OS=Homo sapiens PE=2 SV=1	0.93	1	1
A0A0S2Z6K1	A0A0S2Z6K1_HUMAN Heterogeneous nuclear ribonucleoprotein L-like isoform 1 (Fragment) OS=Homo sapiens GN=HNRPLL PE=2 SV=1	0.92	1	1
B7WPG3	B7WPG3_HUMAN Heterogeneous nuclear ribonucleoprotein L-like OS=Homo sapiens GN=HNRNPLL PE=1 SV=1	0.98	1	1
Q13478	IL18R_HUMAN Interleukin-18 receptor 1 OS=Homo sapiens GN=IL18R1 PE=1 SV=1	0.92	1	1
A0A0A0MRW5	A0A0A0MRW5_HUMAN F-box/LRR-repeat protein 13 OS=Homo sapiens GN=FBXL13 PE=4 SV=1	0.73	1	1
E7ERH8	E7ERH8_HUMAN F-box/LRR-repeat protein 13 OS=Homo sapiens GN=FBXL13 PE=4 SV=2	0.73	1	1
A8K5H9	A8K5H9_HUMAN cDNA FLJ76839, highly similar to Homo sapiens kelch repeat and BTB (POZ) domain containing 5 (KBTBD5), mRNA OS=Homo sapiens PE=2 SV=1	0.81	1	1
Q4G192	Q4G192_HUMAN F-box and leucine-rich repeat protein 13, isoform CRA_b OS=Homo sapiens GN=FBXL13 PE=2 SV=1	0.73	1	1
Q8N1P0	Q8N1P0_HUMAN cDNA FLJ38068 fis, clone CTONG2015358 OS=Homo sapiens PE=2 SV=1	1.1	1	1
Q96FK6	WDR89_HUMAN WD repeat-containing protein 89 OS=Homo sapiens GN=WDR89 PE=2 SV=1	1.29	1	1
G3V4B8	G3V4B8_HUMAN WD repeat-containing protein 89 (Fragment) OS=Homo sapiens GN=WDR89 PE=1 SV=1	2.21	1	1
B4DZC3	B4DZC3_HUMAN cDNA FLJ55645, highly similar to 5'-3' exoribonuclease 2 (EC 3.1.11.-) OS=Homo sapiens PE=2 SV=1	0.56	1	1
B4E0B9	B4E0B9_HUMAN cDNA FLJ54526, highly similar to 5'-3' exoribonuclease 2 (EC 3.1.11.-) OS=Homo sapiens PE=2 SV=1	0.57	1	1
Q9H0D6	XRN2_HUMAN 5'-3' exoribonuclease 2 OS=Homo sapiens GN=XRN2 PE=1 SV=1	0.53	1	1
A0A024R667	A0A024R667_HUMAN Chromosome 14 open reading frame 150, isoform CRA_a OS=Homo sapiens GN=C14orf150 PE=4 SV=1	1.29	1	1
Q8NEE6	FXL13_HUMAN F-box/LRR-repeat protein 13 OS=Homo sapiens GN=FBXL13 PE=2 SV=3	0.68	1	1
Q5H9R7	PP6R3_HUMAN Serine/threonine-protein phosphatase 6 regulatory subunit 3 OS=Homo sapiens GN=PPP6R3 PE=1 SV=2	0.57	1	1
H7BXH2	H7BXH2_HUMAN Serine/threonine-protein phosphatase 6 regulatory subunit 3 OS=Homo sapiens GN=PPP6R3 PE=1 SV=1	0.6	1	1
O60346	PHLP1_HUMAN PH domain leucine-rich repeat-containing protein phosphatase 1 OS=Homo sapiens GN=PHLPP1 PE=1 SV=3	0.29	1	1
Q86YL8	Q86YL8_HUMAN Interleukin-18 receptor 1 OS=Homo sapiens GN=IL18R1 PE=1 SV=1	2.94	1	1
B7ZKV7	B7ZKV7_HUMAN IL18R1 protein OS=Homo sapiens GN=IL18R1 PE=2 SV=1	0.93	1	1
H0YEN2	H0YEN2_HUMAN Serine/threonine-protein phosphatase 6 regulatory subunit 3 (Fragment) OS=Homo sapiens GN=PPP6R3 PE=1 SV=1	0.86	1	1
B4E0C2	B4E0C2_HUMAN cDNA FLJ59647, highly similar to SAPS domain family member 3 OS=Homo sapiens PE=2 SV=1	0.78	1	1
B4DYU6	B4DYU6_HUMAN cDNA FLJ53373, highly similar to SAPS domain family member 3 OS=Homo sapiens PE=2 SV=1	0.9	1	1
E9PQP7	E9PQP7_HUMAN Serine/threonine-protein phosphatase 6 regulatory subunit 3 OS=Homo sapiens GN=PPP6R3 PE=1 SV=1	0.78	1	1
B4DTT7	B4DTT7_HUMAN cDNA FLJ53458, highly similar to SAPS domain family member 3 OS=Homo sapiens PE=2 SV=1	0.91	1	1
E9PKF6	E9PKF6_HUMAN Serine/threonine-protein phosphatase 6 regulatory subunit 3 OS=Homo sapiens GN=PPP6R3 PE=1 SV=1	0.6	1	1
B3KRE8	B3KRE8_HUMAN cDNA FLJ34113 fis, clone FCBBF3008938, highly similar to Protein phosphatase Slingshot homolog 2 OS=Homo sapiens PE=2 SV=1	0.56	1	1
F5H527	F5H527_HUMAN Protein phosphatase Slingshot homolog 2 OS=Homo sapiens GN=SSH2 PE=1 SV=1	0.34	1	1
Q76I76	SSH2_HUMAN Protein phosphatase Slingshot homolog 2 OS=Homo sapiens GN=SSH2 PE=1 SV=1	0.35	1	1
B4DK64	B4DK64_HUMAN cDNA FLJ58193, highly similar to Protein phosphatase Slingshot homolog 2 (EC 3.1.3.48) OS=Homo sapiens PE=2 SV=1	0.34	1	1
B3KSG0	B3KSG0_HUMAN cDNA FLJ36142 fis, clone TESTI2025006, highly similar to Homo sapiens myo-inositol 1-phosphate synthase A1 (ISYNA1), mRNA OS=Homo sapiens PE=2 SV=1	4.17	1	1
A0A140VK73	A0A140VK73_HUMAN Testis secretory sperm-binding protein Li 200a OS=Homo sapiens PE=2 SV=1	3.05	1	1
B7Z3K3	B7Z3K3_HUMAN cDNA FLJ57998, highly similar to Homo sapiens myo-inositol 1-phosphate synthase A1 (ISYNA1), mRNA OS=Homo sapiens PE=2 SV=1	4.78	1	1
J3KRH4	J3KRH4_HUMAN Inositol-3-phosphate synthase 1 (Fragment) OS=Homo sapiens GN=ISYNA1 PE=1 SV=1	9.6	1	1
Q9NPH2	INO1_HUMAN Inositol-3-phosphate synthase 1 OS=Homo sapiens GN=ISYNA1 PE=1 SV=1	3.05	1	1
B3KW35	B3KW35_HUMAN cDNA FLJ42073 fis, clone SYNOV2014400, weakly similar to FIBULIN-1, ISOFORM C OS=Homo sapiens PE=2 SV=1	4.52	1	1
H7BZ65	H7BZ65_HUMAN Fibulin-7 (Fragment) OS=Homo sapiens GN=FBLN7 PE=1 SV=1	3.3	1	1
Q8IY13	Q8IY13_HUMAN FBLN7 protein (Fragment) OS=Homo sapiens GN=FBLN7 PE=1 SV=1	3.45	1	1
Q53RD9	FBLN7_HUMAN Fibulin-7 OS=Homo sapiens GN=FBLN7 PE=2 SV=1	2.05	1	1
B3KX12	B3KX12_HUMAN Anoctamin OS=Homo sapiens PE=2 SV=1	1.4	1	1
B3KXR4	B3KXR4_HUMAN cDNA FLJ45913 fis, clone PERIC2003349 OS=Homo sapiens PE=2 SV=1	1.95	1	1
Q711Q0	CJ071_HUMAN Uncharacterized protein C10orf71 OS=Homo sapiens GN=C10orf71 PE=2 SV=2	0.98	1	1
B4DEX8	B4DEX8_HUMAN Methionine adenosyltransferase II, alpha, isoform CRA_c OS=Homo sapiens GN=MAT2A PE=2 SV=1	4.14	1	1
A0A140VJP5	A0A140VJP5_HUMAN Testicular tissue protein Li 121 OS=Homo sapiens PE=2 SV=1	3.8	1	1
P31153	METK2_HUMAN S-adenosylmethionine synthase isoform type-2 OS=Homo sapiens GN=MAT2A PE=1 SV=1	3.8	1	1
B4DH46	B4DH46_HUMAN cDNA FLJ60519, highly similar to WD repeat protein 68 OS=Homo sapiens PE=2 SV=1	9.15	1	1
P61962	DCAF7_HUMAN DDB1- and CUL4-associated factor 7 OS=Homo sapiens GN=DCAF7 PE=1 SV=1	4.39	1	1
B4DI26	B4DI26_HUMAN Cytochrome c oxidase assembly protein COX11, mitochondrial OS=Homo sapiens GN=COX11 PE=1 SV=1	5.65	1	1
Q9Y6N1	COX11_HUMAN Cytochrome c oxidase assembly protein COX11, mitochondrial OS=Homo sapiens GN=COX11 PE=1 SV=3	4.71	1	1
B4DJY0	B4DJY0_HUMAN cDNA FLJ50017 OS=Homo sapiens PE=2 SV=1	3.89	1	1
B4DK37	B4DK37_HUMAN cDNA FLJ58006, moderately similar to methyltransferase WBSCR22 (EC2.1.1.-) OS=Homo sapiens PE=2 SV=1	5	1	1
F8WD87	F8WD87_HUMAN Probable 18S rRNA (guanine-N(7))-methyltransferase OS=Homo sapiens GN=WBSCR22 PE=1 SV=1	7	1	1
B3KR83	B3KR83_HUMAN Probable 18S rRNA (guanine-N(7))-methyltransferase OS=Homo sapiens GN=WBSCR22 PE=1 SV=1	5.69	1	1
O43709	WBS22_HUMAN Probable 18S rRNA (guanine-N(7))-methyltransferase OS=Homo sapiens GN=WBSCR22 PE=1 SV=2	2.49	1	1
E9PCQ7	E9PCQ7_HUMAN Probable 18S rRNA (guanine-N(7))-methyltransferase OS=Homo sapiens GN=WBSCR22 PE=1 SV=1	5	1	1
Q75ME3	Q75ME3_HUMAN Putative uncharacterized protein WBSCR22 OS=Homo sapiens GN=WBSCR22 PE=4 SV=1	2.8	1	1
F8VZ18	F8VZ18_HUMAN Probable 18S rRNA (guanine-N(7))-methyltransferase (Fragment) OS=Homo sapiens GN=WBSCR22 PE=1 SV=1	7.87	1	1
F2Z3D9	F2Z3D9_HUMAN Probable 18S rRNA (guanine-N(7))-methyltransferase (Fragment) OS=Homo sapiens GN=WBSCR22 PE=1 SV=2	3.63	1	1
F8WD67	F8WD67_HUMAN Probable 18S rRNA (guanine-N(7))-methyltransferase OS=Homo sapiens GN=WBSCR22 PE=1 SV=1	5	1	1
B4DNQ4	B4DNQ4_HUMAN cDNA FLJ56610 OS=Homo sapiens PE=2 SV=1	10.53	1	1
B4DNX8	B4DNX8_HUMAN cDNA FLJ60744, moderately similar to B-cell lymphoma 9 protein OS=Homo sapiens PE=2 SV=1	2.4	1	1
A0A087WVU5	A0A087WVU5_HUMAN B-cell CLL/lymphoma 9 protein OS=Homo sapiens GN=BCL9 PE=1 SV=1	0.72	1	1
O00512	BCL9_HUMAN B-cell CLL/lymphoma 9 protein OS=Homo sapiens GN=BCL9 PE=1 SV=4	0.7	1	1
A0A024QYY4	A0A024QYY4_HUMAN B-cell CLL/lymphoma 9, isoform CRA_a OS=Homo sapiens GN=BCL9 PE=4 SV=1	0.7	1	1
Q1JQ81	Q1JQ81_HUMAN B-cell CLL/lymphoma 9 OS=Homo sapiens GN=BCL9 PE=2 SV=1	0.7	1	1
B4DP01	B4DP01_HUMAN cDNA FLJ56120, highly similar to Aminopeptidase N (EC 3.4.11.2) OS=Homo sapiens PE=2 SV=1	1.5	1	1
B4DPH5	B4DPH5_HUMAN cDNA FLJ55496, highly similar to Aminopeptidase N (EC 3.4.11.2) OS=Homo sapiens PE=2 SV=1	1.5	1	1
B4DQ50	B4DQ50_HUMAN cDNA FLJ56823, highly similar to Protein-glutamine gamma-glutamyltransferase E (EC 2.3.2.13) OS=Homo sapiens PE=2 SV=1	1.69	1	1
Q08188	TGM3_HUMAN Protein-glutamine gamma-glutamyltransferase E OS=Homo sapiens GN=TGM3 PE=1 SV=4	1.3	1	1
B4DU35	B4DU35_HUMAN cDNA FLJ56720, highly similar to Guanine nucleotide-binding protein alpha-15 subunit OS=Homo sapiens PE=2 SV=1	4.97	1	1
A8K5L4	A8K5L4_HUMAN cDNA FLJ76843, highly similar to Homo sapiens guanine nucleotide binding protein (G protein), alpha 15 (Gq class) (GNA15), mRNA OS=Homo sapiens PE=2 SV=1	2.14	1	1
P30679	GNA15_HUMAN Guanine nucleotide-binding protein subunit alpha-15 OS=Homo sapiens GN=GNA15 PE=1 SV=2	2.14	1	1
B4DUR8	B4DUR8_HUMAN T-complex protein 1 subunit gamma OS=Homo sapiens GN=CCT3 PE=1 SV=1	2.6	1	1
E9PQ35	E9PQ35_HUMAN T-complex protein 1 subunit gamma (Fragment) OS=Homo sapiens GN=CCT3 PE=1 SV=1	9.03	1	1
P49368	TCPG_HUMAN T-complex protein 1 subunit gamma OS=Homo sapiens GN=CCT3 PE=1 SV=4	2.39	1	1
Q59H77	Q59H77_HUMAN T-complex protein 1 subunit gamma (Fragment) OS=Homo sapiens PE=2 SV=1	2.25	1	1
Q2TU64	Q2TU64_HUMAN T-complex protein 1 subunit gamma OS=Homo sapiens PE=2 SV=1	2.39	1	1
Q5SZX6	Q5SZX6_HUMAN T-complex protein 1 subunit gamma (Fragment) OS=Homo sapiens GN=CCT3 PE=1 SV=1	4.71	1	1
B3KX11	B3KX11_HUMAN T-complex protein 1 subunit gamma OS=Homo sapiens PE=2 SV=1	2.49	1	1
E9PRC8	E9PRC8_HUMAN T-complex protein 1 subunit gamma (Fragment) OS=Homo sapiens GN=CCT3 PE=1 SV=1	5.56	1	1
B4E092	B4E092_HUMAN cDNA FLJ53120, highly similar to CDC45-related protein OS=Homo sapiens PE=2 SV=1	3.5	1	1
O75419	CDC45_HUMAN Cell division control protein 45 homolog OS=Homo sapiens GN=CDC45 PE=1 SV=1	3	1	1
B4E106	B4E106_HUMAN cDNA FLJ53399, highly similar to Monocarboxylate transporter 1 OS=Homo sapiens PE=2 SV=1	2.5	1	1
B2R6A5	B2R6A5_HUMAN cDNA, FLJ92862, highly similar to Homo sapiens solute carrier family 16 (monocarboxylic acid transporters), member 1 (SLC16A1), mRNA OS=Homo sapiens PE=2 SV=1	2.4	1	1
B4DKS0	B4DKS0_HUMAN cDNA FLJ53381, highly similar to Monocarboxylate transporter 1 OS=Homo sapiens PE=2 SV=1	2.5	1	1
Q5T8R3	Q5T8R3_HUMAN Monocarboxylate transporter 1 (Fragment) OS=Homo sapiens GN=SLC16A1 PE=1 SV=1	4.05	1	1
Q5T8R5	Q5T8R5_HUMAN Monocarboxylate transporter 1 (Fragment) OS=Homo sapiens GN=SLC16A1 PE=1 SV=1	2.63	1	1
A0A024R0H1	A0A024R0H1_HUMAN Solute carrier family 16 (Monocarboxylic acid transporters), member 1, isoform CRA_b OS=Homo sapiens GN=SLC16A1 PE=4 SV=1	2.4	1	1
P53985	MOT1_HUMAN Monocarboxylate transporter 1 OS=Homo sapiens GN=SLC16A1 PE=1 SV=3	2.4	1	1
B7Z354	B7Z354_HUMAN cDNA FLJ60556, highly similar to Homo sapiens suppression of tumorigenicity 7 like (ST7L), transcript variant 2, mRNA OS=Homo sapiens PE=2 SV=1	4.05	1	1
B7Z3L1	B7Z3L1_HUMAN cDNA FLJ57311, highly similar to GPI transamidase component PIG-T OS=Homo sapiens PE=2 SV=1	1.92	1	1
B7Z4T7	B7Z4T7_HUMAN cDNA FLJ58370, highly similar to GPI transamidase component PIG-T OS=Homo sapiens PE=2 SV=1	3.15	1	1
B7Z1F1	B7Z1F1_HUMAN cDNA FLJ53822, highly similar to GPI transamidase component PIG-T OS=Homo sapiens PE=2 SV=1	1.89	1	1
B7Z1N3	B7Z1N3_HUMAN cDNA FLJ51050, highly similar to GPI transamidase component PIG-T OS=Homo sapiens PE=2 SV=1	2.53	1	1
B7ZAP3	B7ZAP3_HUMAN cDNA, FLJ79257, highly similar to GPI transamidase component PIG-T OS=Homo sapiens PE=2 SV=1	2.53	1	1
Q969N2	PIGT_HUMAN GPI transamidase component PIG-T OS=Homo sapiens GN=PIGT PE=1 SV=1	1.38	1	1
B7Z6G2	B7Z6G2_HUMAN cDNA FLJ56152, highly similar to Rho guanine nucleotide exchange factor 7 OS=Homo sapiens PE=2 SV=1	1.39	1	1
A0A024RDY9	A0A024RDY9_HUMAN Rho guanine nucleotide exchange factor (GEF) 7, isoform CRA_b OS=Homo sapiens GN=ARHGEF7 PE=4 SV=1	1.55	1	1
B1ALK7	B1ALK7_HUMAN Rho guanine nucleotide exchange factor 7 OS=Homo sapiens GN=ARHGEF7 PE=1 SV=1	1.42	1	1
B7Z6L8	B7Z6L8_HUMAN cDNA FLJ53923, highly similar to Lysosomal acid phosphatase (EC 3.1.3.2) OS=Homo sapiens PE=2 SV=1	1.45	1	1
B7Z7X2	B7Z7X2_HUMAN cDNA FLJ52367, highly similar to Ras GTPase-activating-like protein IQGAP2 OS=Homo sapiens PE=2 SV=1	1.33	1	1
E7EWC2	E7EWC2_HUMAN Ras GTPase-activating-like protein IQGAP2 (Fragment) OS=Homo sapiens GN=IQGAP2 PE=1 SV=1	0.36	1	1
A0A0J9YWT4	A0A0J9YWT4_HUMAN Leucine-rich repeat-containing protein 37A2 OS=Homo sapiens GN=LRRC37A2 PE=1 SV=1	0.31	1	1
B7Z7U6	B7Z7U6_HUMAN cDNA FLJ51769, highly similar to Ras GTPase-activating-like protein IQGAP2 (Fragment) OS=Homo sapiens PE=2 SV=1	0.36	1	1
F8W7X0	F8W7X0_HUMAN Leucine-rich repeat-containing protein 37A3 OS=Homo sapiens GN=LRRC37A3 PE=1 SV=1	0.82	1	1
A0A0J9YVP4	A0A0J9YVP4_HUMAN Leucine-rich repeat-containing protein 37A2 OS=Homo sapiens GN=LRRC37A2 PE=1 SV=1	0.3	1	1
B4DG20	B4DG20_HUMAN cDNA FLJ60242, highly similar to Leucine-rich repeat-containing protein 37A OS=Homo sapiens PE=2 SV=1	0.66	1	1
Q59HA3	Q59HA3_HUMAN IQ motif containing GTPase activating protein 2 variant (Fragment) OS=Homo sapiens PE=2 SV=1	0.43	1	1
B7Z881	B7Z881_HUMAN cDNA FLJ52376, highly similar to Ras GTPase-activating-like protein IQGAP2 OS=Homo sapiens PE=2 SV=1	0.58	1	1
D6R939	D6R939_HUMAN Ras GTPase-activating-like protein IQGAP2 (Fragment) OS=Homo sapiens GN=IQGAP2 PE=1 SV=7	0.61	1	1
A0A0J9YVT7	A0A0J9YVT7_HUMAN Leucine-rich repeat-containing protein 37A2 OS=Homo sapiens GN=LRRC37A2 PE=1 SV=1	0.68	1	1
A6NM11	L37A2_HUMAN Leucine-rich repeat-containing protein 37A2 OS=Homo sapiens GN=LRRC37A2 PE=2 SV=2	0.29	1	1
A6NMS7	L37A1_HUMAN Leucine-rich repeat-containing protein 37A OS=Homo sapiens GN=LRRC37A PE=2 SV=3	0.29	1	1
Q13576	IQGA2_HUMAN Ras GTPase-activating-like protein IQGAP2 OS=Homo sapiens GN=IQGAP2 PE=1 SV=4	0.32	1	1
Q6ZN19	ZN841_HUMAN Zinc finger protein 841 OS=Homo sapiens GN=ZNF841 PE=2 SV=1	0.62	1	1
M0R0F3	M0R0F3_HUMAN Zinc finger protein 841 (Fragment) OS=Homo sapiens GN=ZNF841 PE=1 SV=1	0.98	1	1
A0A024RAJ8	A0A024RAJ8_HUMAN IQ motif containing GTPase activating protein 2, isoform CRA_b OS=Homo sapiens GN=IQGAP2 PE=4 SV=1	0.32	1	1
E9PDT6	E9PDT6_HUMAN Ras GTPase-activating-like protein IQGAP2 (Fragment) OS=Homo sapiens GN=IQGAP2 PE=1 SV=1	0.98	1	1
B4DSF2	B4DSF2_HUMAN Leucine-rich repeat-containing protein 37A3 OS=Homo sapiens GN=LRRC37A3 PE=1 SV=1	0.74	1	1
O60309	L37A3_HUMAN Leucine-rich repeat-containing protein 37A3 OS=Homo sapiens GN=LRRC37A3 PE=2 SV=2	0.31	1	1
A0JLV1	A0JLV1_HUMAN LRRC37A3 protein (Fragment) OS=Homo sapiens GN=LRRC37A3 PE=2 SV=1	0.78	1	1
A0A0G2JRB3	A0A0G2JRB3_HUMAN Leucine-rich repeat-containing protein 37A OS=Homo sapiens GN=LRRC37A PE=4 SV=1	0.31	1	1
A0A0G2JRA3	A0A0G2JRA3_HUMAN Leucine-rich repeat-containing protein 37A2 OS=Homo sapiens GN=LRRC37A2 PE=4 SV=1	0.68	1	1
A0A0G2JMZ2	A0A0G2JMZ2_HUMAN Uncharacterized protein OS=Homo sapiens PE=4 SV=1	0.29	1	1
A0A0G2JNP1	A0A0G2JNP1_HUMAN Leucine-rich repeat-containing protein 37A2 OS=Homo sapiens GN=LRRC37A2 PE=4 SV=1	0.29	1	1
A0A0G2JQI7	A0A0G2JQI7_HUMAN Uncharacterized protein OS=Homo sapiens PE=4 SV=1	0.68	1	1
G3V5X7	G3V5X7_HUMAN Telomerase protein component 1 OS=Homo sapiens GN=TEP1 PE=1 SV=1	0.2	1	1
G3V2A4	G3V2A4_HUMAN Telomerase protein component 1 OS=Homo sapiens GN=TEP1 PE=1 SV=1	0.26	1	1
Q99973	TEP1_HUMAN Telomerase protein component 1 OS=Homo sapiens GN=TEP1 PE=1 SV=2	0.19	1	1
A0A0G2JQV0	A0A0G2JQV0_HUMAN Leucine-rich repeat-containing protein 37A OS=Homo sapiens GN=LRRC37A PE=4 SV=1	0.68	1	1
A0A0G2JS48	A0A0G2JS48_HUMAN Leucine-rich repeat-containing protein 37A2 OS=Homo sapiens GN=LRRC37A2 PE=4 SV=1	0.31	1	1
A0A0G2JNC9	A0A0G2JNC9_HUMAN Leucine-rich repeat-containing protein 37A OS=Homo sapiens GN=LRRC37A PE=4 SV=1	0.29	1	1
A8MUI5	A8MUI5_HUMAN Leucine-rich repeat-containing protein 37A OS=Homo sapiens GN=LRRC37A PE=4 SV=2	0.31	1	1
J3QTJ5	J3QTJ5_HUMAN Leucine-rich repeat-containing protein 37A3 OS=Homo sapiens GN=LRRC37A3 PE=1 SV=1	0.66	1	1
F5H7S7	F5H7S7_HUMAN Ras GTPase-activating-like protein IQGAP2 OS=Homo sapiens GN=IQGAP2 PE=1 SV=2	0.33	1	1
Q5YKG5	Q5YKG5_HUMAN C114 SLIT-like testicular protein OS=Homo sapiens PE=2 SV=1	0.61	1	1
B7Z9I0	B7Z9I0_HUMAN cDNA, FLJ78844, highly similar to Leucine-rich repeat-containing protein 37A OS=Homo sapiens PE=2 SV=1	0.74	1	1
A0A0G2JRT3	A0A0G2JRT3_HUMAN Uncharacterized protein OS=Homo sapiens PE=4 SV=1	0.31	1	1
B3KRJ4	B3KRJ4_HUMAN cDNA FLJ34414 fis, clone HEART2003168, highly similar to Homo sapiens c114 SLIT-like testicular protein (LOC474170), mRNA OS=Homo sapiens PE=2 SV=1	0.76	1	1
B7ZMC4	B7ZMC4_HUMAN LRRC37A2 protein (Fragment) OS=Homo sapiens GN=LRRC37A2 PE=2 SV=1	0.56	1	1
E9PP10	E9PP10_HUMAN Leucine-rich repeat-containing protein 37A OS=Homo sapiens GN=LRRC37A PE=4 SV=1	0.68	1	1
A0A0G2JP19	A0A0G2JP19_HUMAN Leucine-rich repeat-containing protein 37A2 OS=Homo sapiens GN=LRRC37A2 PE=1 SV=1	0.29	1	1
Q59EZ2	Q59EZ2_HUMAN Telomerase protein component 1 variant (Fragment) OS=Homo sapiens PE=2 SV=1	0.26	1	1
B7ZW61	B7ZW61_HUMAN ZFP57 protein OS=Homo sapiens GN=ZFP57 PE=2 SV=1	0.93	1	1
A0A140T983	A0A140T983_HUMAN Zinc finger protein 57 homolog (Fragment) OS=Homo sapiens GN=ZFP57 PE=4 SV=1	2.37	1	1
G3V470	G3V470_HUMAN Telomerase protein component 1 OS=Homo sapiens GN=TEP1 PE=1 SV=1	0.34	1	1
Q9NU63	ZFP57_HUMAN Zinc finger protein 57 homolog OS=Homo sapiens GN=ZFP57 PE=1 SV=2	1.11	1	1
B9A062	B9A062_HUMAN Bifunctional methylenetetrahydrofolate dehydrogenase/cyclohydrolase, mitochondrial OS=Homo sapiens GN=MTHFD2 PE=1 SV=1	4.95	1	1
B4DY35	B4DY35_HUMAN cDNA FLJ55007, highly similar to Bifunctional methylenetetrahydrofolate dehydrogenase/cyclohydrolase, mitochondrial OS=Homo sapiens PE=2 SV=1	5.91	1	1
B2R7W0	B2R7W0_HUMAN cDNA, FLJ93628, Homo sapiens methylene tetrahydrofolate dehydrogenase (NAD+dependent), methenyltetrahydrofolate cyclohydrolase (MTHFD2),nuclear gene encoding mitochondrial protein, mRNA OS=Homo sapiens PE=1 SV=1	3.2	1	1
P13995	MTDC_HUMAN Bifunctional methylenetetrahydrofolate dehydrogenase/cyclohydrolase, mitochondrial OS=Homo sapiens GN=MTHFD2 PE=1 SV=2	3.14	1	1
C7DU17	C7DU17_HUMAN Steroid 21-hydroxylase OS=Homo sapiens GN=CYP21A2 PE=3 SV=1	1.62	1	1
D3DQA6	D3DQA6_HUMAN DEAD (Asp-Glu-Ala-Asp) box polypeptide 46, isoform CRA_a OS=Homo sapiens GN=DDX46 PE=4 SV=1	1.02	1	1
A0A0C4DG89	A0A0C4DG89_HUMAN Probable ATP-dependent RNA helicase DDX46 OS=Homo sapiens GN=DDX46 PE=1 SV=1	0.87	1	1
D6RJA6	D6RJA6_HUMAN DEAD (Asp-Glu-Ala-Asp) box polypeptide 46, isoform CRA_b OS=Homo sapiens GN=DDX46 PE=1 SV=1	1.91	1	1
Q7L014	DDX46_HUMAN Probable ATP-dependent RNA helicase DDX46 OS=Homo sapiens GN=DDX46 PE=1 SV=2	0.87	1	1
A8K6X3	A8K6X3_HUMAN cDNA FLJ78679, highly similar to Homo sapiens DEAD (Asp-Glu-Ala-Asp) box polypeptide 46 (DDX46), mRNA OS=Homo sapiens PE=2 SV=1	0.87	1	1
D6RAU2	D6RAU2_HUMAN Receptor of-activated protein C kinase 1 OS=Homo sapiens GN=RACK1 PE=1 SV=1	6.8	1	1
B4DWC6	B4DWC6_HUMAN cDNA FLJ52787, highly similar to Guanine nucleotide-binding protein subunitbeta 2-like 1 OS=Homo sapiens PE=2 SV=1	6.25	1	1
D6RBD0	D6RBD0_HUMAN Receptor of-activated protein C kinase 1 (Fragment) OS=Homo sapiens GN=RACK1 PE=1 SV=1	6.25	1	1
D6R909	D6R909_HUMAN Receptor of-activated protein C kinase 1 OS=Homo sapiens GN=RACK1 PE=1 SV=1	8.62	1	1
D6RGK8	D6RGK8_HUMAN Receptor of-activated protein C kinase 1 OS=Homo sapiens GN=RACK1 PE=1 SV=1	14.08	1	1
D6RFX4	D6RFX4_HUMAN Receptor of-activated protein C kinase 1 (Fragment) OS=Homo sapiens GN=RACK1 PE=1 SV=1	5.15	1	1
E9KL35	E9KL35_HUMAN Epididymis tissue sperm binding protein Li 3a OS=Homo sapiens PE=1 SV=1	3.15	1	1
D6RHH4	D6RHH4_HUMAN Receptor of-activated protein C kinase 1 OS=Homo sapiens GN=RACK1 PE=1 SV=1	4.29	1	1
D6R9L0	D6R9L0_HUMAN Receptor of-activated protein C kinase 1 (Fragment) OS=Homo sapiens GN=RACK1 PE=1 SV=1	3.33	1	1
D6RFZ9	D6RFZ9_HUMAN Receptor of-activated protein C kinase 1 (Fragment) OS=Homo sapiens GN=RACK1 PE=1 SV=7	5.05	1	1
B4E0C3	B4E0C3_HUMAN cDNA FLJ56705, highly similar to Guanine nucleotide-binding protein subunit beta 2-like 1 OS=Homo sapiens PE=2 SV=1	6.54	1	1
D6R9Z1	D6R9Z1_HUMAN Receptor of-activated protein C kinase 1 (Fragment) OS=Homo sapiens GN=RACK1 PE=1 SV=7	4.22	1	1
B4DVD2	B4DVD2_HUMAN cDNA FLJ60170, highly similar to Guanine nucleotide-binding protein subunit beta 2-like 1 OS=Homo sapiens PE=2 SV=1	4.52	1	1
D6RAC2	D6RAC2_HUMAN Receptor of-activated protein C kinase 1 OS=Homo sapiens GN=RACK1 PE=1 SV=1	3.72	1	1
D6REE5	D6REE5_HUMAN Receptor of-activated protein C kinase 1 (Fragment) OS=Homo sapiens GN=RACK1 PE=1 SV=1	3.12	1	1
E9PD14	E9PD14_HUMAN Receptor of-activated protein C kinase 1 OS=Homo sapiens GN=RACK1 PE=1 SV=1	6.54	1	1
P63244	RACK1_HUMAN Receptor of activated protein C kinase 1 OS=Homo sapiens GN=RACK1 PE=1 SV=3	3.15	1	1
D6RIA3	D6RIA3_HUMAN Protein LOC285556 OS=Homo sapiens GN=LOC285556 PE=4 SV=1	0.5	1	1
D9HTE9	D9HTE9_HUMAN Plasma membrane citrate carrier OS=Homo sapiens GN=SLC25A1 PE=2 SV=1	3.77	1	1
P53007	TXTP_HUMAN Tricarboxylate transport protein, mitochondrial OS=Homo sapiens GN=SLC25A1 PE=1 SV=2	3.86	1	1
Q6LAP8	Q6LAP8_HUMAN Mitochondrial citrate transport protein (Fragment) OS=Homo sapiens PE=3 SV=1	3.77	1	1
E5KNW2	E5KNW2_HUMAN DNA polymerase subunit gamma-1 OS=Homo sapiens PE=4 SV=1	0.89	1	1
E5KNV8	E5KNV8_HUMAN DNA polymerase subunit gamma-1 OS=Homo sapiens PE=4 SV=1	0.89	1	1
E5KNX5	E5KNX5_HUMAN DNA polymerase subunit gamma-1 OS=Homo sapiens PE=4 SV=1	0.89	1	1
P54098	DPOG1_HUMAN DNA polymerase subunit gamma-1 OS=Homo sapiens GN=POLG PE=1 SV=1	0.89	1	1
E5KNU5	E5KNU5_HUMAN DNA polymerase subunit gamma-1 OS=Homo sapiens GN=POLG PE=4 SV=1	0.89	1	1
A8K5G6	A8K5G6_HUMAN cDNA FLJ78646, highly similar to Homo sapiens polymerase (DNA directed), gamma (POLG), mRNA OS=Homo sapiens PE=2 SV=1	0.89	1	1
A0A0K2FPC3	A0A0K2FPC3_HUMAN DNA polymerase (Fragment) OS=Homo sapiens GN=POLG PE=3 SV=1	13.58	1	1
E5RGH4	E5RGH4_HUMAN Heterogeneous nuclear ribonucleoprotein H (Fragment) OS=Homo sapiens GN=HNRNPH1 PE=1 SV=1	17	1	1
E7EN40	E7EN40_HUMAN Heterogeneous nuclear ribonucleoprotein H (Fragment) OS=Homo sapiens GN=HNRNPH1 PE=1 SV=1	10.24	1	1
D6RBM0	D6RBM0_HUMAN Heterogeneous nuclear ribonucleoprotein H (Fragment) OS=Homo sapiens GN=HNRNPH1 PE=1 SV=1	8.02	1	1
D6RIU0	D6RIU0_HUMAN Heterogeneous nuclear ribonucleoprotein H (Fragment) OS=Homo sapiens GN=HNRNPH1 PE=1 SV=1	10.12	1	1
E9PCY7	E9PCY7_HUMAN Heterogeneous nuclear ribonucleoprotein H OS=Homo sapiens GN=HNRNPH1 PE=1 SV=1	3.96	1	1
B4DFK9	B4DFK9_HUMAN cDNA FLJ57964, highly similar to Heterogeneous nuclear ribonucleoprotein H' OS=Homo sapiens PE=2 SV=1	4.21	1	1
H0YB39	H0YB39_HUMAN Heterogeneous nuclear ribonucleoprotein H (Fragment) OS=Homo sapiens GN=HNRNPH1 PE=1 SV=1	6.14	1	1
E5RGV0	E5RGV0_HUMAN Heterogeneous nuclear ribonucleoprotein H (Fragment) OS=Homo sapiens GN=HNRNPH1 PE=1 SV=1	10.97	1	1
P55795	HNRH2_HUMAN Heterogeneous nuclear ribonucleoprotein H2 OS=Homo sapiens GN=HNRNPH2 PE=1 SV=1	3.79	1	1
G8JLB6	G8JLB6_HUMAN Heterogeneous nuclear ribonucleoprotein H OS=Homo sapiens GN=HNRNPH1 PE=1 SV=1	3.6	1	1
P31943	HNRH1_HUMAN Heterogeneous nuclear ribonucleoprotein H OS=Homo sapiens GN=HNRNPH1 PE=1 SV=4	3.79	1	1
E5RJ62	E5RJ62_HUMAN UPF0317 protein C14orf159, mitochondrial (Fragment) OS=Homo sapiens GN=C14orf159 PE=1 SV=1	2.99	1	1
E5RGN8	E5RGN8_HUMAN UPF0317 protein C14orf159, mitochondrial OS=Homo sapiens GN=C14orf159 PE=1 SV=1	5.77	1	1
E5RK14	E5RK14_HUMAN UPF0317 protein C14orf159, mitochondrial (Fragment) OS=Homo sapiens GN=C14orf159 PE=4 SV=1	24	1	1
E5RK56	E5RK56_HUMAN UPF0317 protein C14orf159, mitochondrial (Fragment) OS=Homo sapiens GN=C14orf159 PE=1 SV=1	7.23	1	1
E5RJ87	E5RJ87_HUMAN UPF0317 protein C14orf159, mitochondrial (Fragment) OS=Homo sapiens GN=C14orf159 PE=1 SV=1	5.5	1	1
Q6IA66	Q6IA66_HUMAN C14orf159 protein OS=Homo sapiens GN=C14orf159 PE=2 SV=1	0.97	1	1
B4DHM7	B4DHM7_HUMAN cDNA FLJ52098 OS=Homo sapiens PE=2 SV=1	0.52	1	1
G3XAE9	G3XAE9_HUMAN KIAA0423, isoform CRA_a OS=Homo sapiens GN=FAM179B PE=1 SV=1	0.34	1	1
A0A0C4DGD4	A0A0C4DGD4_HUMAN UPF0317 protein C14orf159, mitochondrial (Fragment) OS=Homo sapiens GN=C14orf159 PE=1 SV=1	1.39	1	1
Q9Y4F4	F179B_HUMAN Protein FAM179B OS=Homo sapiens GN=FAM179B PE=1 SV=4	0.35	1	1
E5RIL4	E5RIL4_HUMAN UPF0317 protein C14orf159, mitochondrial (Fragment) OS=Homo sapiens GN=C14orf159 PE=1 SV=1	4.8	1	1
E5RFZ6	E5RFZ6_HUMAN UPF0317 protein C14orf159, mitochondrial OS=Homo sapiens GN=C14orf159 PE=1 SV=1	6.38	1	1
E5RGP9	E5RGP9_HUMAN UPF0317 protein C14orf159, mitochondrial OS=Homo sapiens GN=C14orf159 PE=1 SV=1	6.98	1	1
E5RIU5	E5RIU5_HUMAN UPF0317 protein C14orf159, mitochondrial (Fragment) OS=Homo sapiens GN=C14orf159 PE=1 SV=1	2.97	1	1
Q7Z3D6	CN159_HUMAN UPF0317 protein C14orf159, mitochondrial OS=Homo sapiens GN=C14orf159 PE=1 SV=2	0.97	1	1
A0A0C4DGD8	A0A0C4DGD8_HUMAN UPF0317 protein C14orf159, mitochondrial (Fragment) OS=Homo sapiens GN=C14orf159 PE=1 SV=1	3.95	1	1
E5RJD1	E5RJD1_HUMAN UPF0317 protein C14orf159, mitochondrial (Fragment) OS=Homo sapiens GN=C14orf159 PE=1 SV=1	11.54	1	1
B3KVU6	B3KVU6_HUMAN cDNA FLJ41538 fis, clone BRTHA2018129 OS=Homo sapiens PE=2 SV=1	0.97	1	1
E5RFT5	E5RFT5_HUMAN UPF0317 protein C14orf159, mitochondrial (Fragment) OS=Homo sapiens GN=C14orf159 PE=1 SV=1	7.06	1	1
Q4LE40	Q4LE40_HUMAN C14orf159 variant protein (Fragment) OS=Homo sapiens GN=C14orf159 variant protein PE=2 SV=1	0.95	1	1
E5RJL7	E5RJL7_HUMAN UPF0317 protein C14orf159, mitochondrial OS=Homo sapiens GN=C14orf159 PE=4 SV=1	16.22	1	1
E5RHG2	E5RHG2_HUMAN UPF0317 protein C14orf159, mitochondrial (Fragment) OS=Homo sapiens GN=C14orf159 PE=1 SV=7	9.23	1	1
E9PQB7	E9PQB7_HUMAN Cofilin-1 (Fragment) OS=Homo sapiens GN=CFL1 PE=1 SV=1	6.56	1	1
G3V1A4	G3V1A4_HUMAN Cofilin 1 (Non-muscle), isoform CRA_a OS=Homo sapiens GN=CFL1 PE=1 SV=1	5.37	1	1
E9PLJ3	E9PLJ3_HUMAN Cofilin-1 (Fragment) OS=Homo sapiens GN=CFL1 PE=1 SV=1	10.13	1	1
P23528	COF1_HUMAN Cofilin-1 OS=Homo sapiens GN=CFL1 PE=1 SV=3	4.82	1	1
B4E112	B4E112_HUMAN cDNA FLJ51435, moderately similar to Cofilin-1 OS=Homo sapiens PE=2 SV=1	7.14	1	1
E9PS23	E9PS23_HUMAN Cofilin-1 (Fragment) OS=Homo sapiens GN=CFL1 PE=1 SV=7	8.79	1	1
E9PK25	E9PK25_HUMAN Cofilin-1 OS=Homo sapiens GN=CFL1 PE=1 SV=1	3.92	1	1
V9HWI5	V9HWI5_HUMAN Cofilin 1 (Non-muscle), isoform CRA_b OS=Homo sapiens GN=HEL-S-15 PE=2 SV=1	4.82	1	1
E9PP50	E9PP50_HUMAN Cofilin-1 (Fragment) OS=Homo sapiens GN=CFL1 PE=1 SV=7	5	1	1
F2Z2C7	F2Z2C7_HUMAN Protein transport protein Sec61 subunit alpha isoform 2 OS=Homo sapiens GN=SEC61A2 PE=1 SV=1	4.32	1	1
H7C069	H7C069_HUMAN Protein transport protein Sec61 subunit alpha isoform 2 (Fragment) OS=Homo sapiens GN=SEC61A2 PE=1 SV=1	4.83	1	1
F8W776	F8W776_HUMAN Protein transport protein Sec61 subunit alpha isoform 2 OS=Homo sapiens GN=SEC61A2 PE=1 SV=1	1.71	1	1
C9JXC6	C9JXC6_HUMAN Protein transport protein Sec61 subunit alpha isoform 1 (Fragment) OS=Homo sapiens GN=SEC61A1 PE=1 SV=1	6.93	1	1
Q8TC24	Q8TC24_HUMAN Protein transport protein Sec61 subunit alpha isoform 2 OS=Homo sapiens GN=SEC61A2 PE=1 SV=1	1.67	1	1
B4DR61	B4DR61_HUMAN Protein transport protein Sec61 subunit alpha isoform 1 OS=Homo sapiens GN=SEC61A1 PE=1 SV=1	1.45	1	1
P61619	S61A1_HUMAN Protein transport protein Sec61 subunit alpha isoform 1 OS=Homo sapiens GN=SEC61A1 PE=1 SV=2	1.47	1	1
Q9H9S3	S61A2_HUMAN Protein transport protein Sec61 subunit alpha isoform 2 OS=Homo sapiens GN=SEC61A2 PE=2 SV=3	1.47	1	1
B3KNF6	B3KNF6_HUMAN Sec61 alpha 1 subunit (S. cerevisiae), isoform CRA_c OS=Homo sapiens GN=SEC61A1 PE=2 SV=1	1.47	1	1
C9JJV4	C9JJV4_HUMAN Protein transport protein Sec61 subunit alpha isoform 2 (Fragment) OS=Homo sapiens GN=SEC61A2 PE=1 SV=1	3.7	1	1
A6NIF9	A6NIF9_HUMAN Protein transport protein Sec61 subunit alpha isoform 2 OS=Homo sapiens GN=SEC61A2 PE=1 SV=1	4.17	1	1
A6NK38	A6NK38_HUMAN Protein transport protein Sec61 subunit alpha isoform 2 OS=Homo sapiens GN=SEC61A2 PE=1 SV=1	4.4	1	1
B3KQ68	B3KQ68_HUMAN cDNA FLJ32970 fis, clone TESTI2008840, highly similar to Protein transport protein Sec61 subunit alpha isoform 2 OS=Homo sapiens PE=2 SV=1	1.92	1	1
H7C1Q9	H7C1Q9_HUMAN Protein transport protein Sec61 subunit alpha isoform 2 (Fragment) OS=Homo sapiens GN=SEC61A2 PE=3 SV=1	7.45	1	1
F4MHM3	F4MHM3_HUMAN Ubiquitously transcribed tetratricopeptide repeat protein Y-linked transcript variant 131 OS=Homo sapiens GN=UTY PE=2 SV=1	1.25	1	1
F6RGN5	F6RGN5_HUMAN Mitochondrial dicarboxylate carrier OS=Homo sapiens GN=SLC25A10 PE=1 SV=1	2.46	1	1
A0A0S2Z3I3	A0A0S2Z3I3_HUMAN Solute carrier family 25 member 10 isoform 3 (Fragment) OS=Homo sapiens GN=SLC25A10 PE=2 SV=1	3.86	1	1
A0A0S2Z3G3	A0A0S2Z3G3_HUMAN Solute carrier family 25 (Mitochondrial carrier dicarboxylate transporter), member 10, isoform CRA_a (Fragment) OS=Homo sapiens GN=SLC25A10 PE=2 SV=1	3.38	1	1
A0A0S2Z382	A0A0S2Z382_HUMAN Solute carrier family 25 member 10 isoform 2 (Fragment) OS=Homo sapiens GN=SLC25A10 PE=2 SV=1	3.48	1	1
Q9UBX3	DIC_HUMAN Mitochondrial dicarboxylate carrier OS=Homo sapiens GN=SLC25A10 PE=1 SV=2	3.48	1	1
F8VQQ8	F8VQQ8_HUMAN Ubiquitin-conjugating enzyme E2 N OS=Homo sapiens GN=UBE2N PE=1 SV=1	12.36	1	1
V9HW41	V9HW41_HUMAN Epididymis secretory protein Li 71 OS=Homo sapiens GN=HEL-S-71 PE=2 SV=1	7.24	1	1
P61088	UBE2N_HUMAN Ubiquitin-conjugating enzyme E2 N OS=Homo sapiens GN=UBE2N PE=1 SV=1	7.24	1	1
Q5JXB2	UE2NL_HUMAN Putative ubiquitin-conjugating enzyme E2 N-like OS=Homo sapiens GN=UBE2NL PE=1 SV=1	7.19	1	1
F8VWR1	F8VWR1_HUMAN 60S ribosomal protein L6 (Fragment) OS=Homo sapiens GN=RPL6 PE=1 SV=2	11.02	1	1
A0A024RBK3	A0A024RBK3_HUMAN 60S ribosomal protein L6 OS=Homo sapiens GN=RPL6 PE=3 SV=1	4.51	1	1
F8VZA3	F8VZA3_HUMAN 60S ribosomal protein L6 (Fragment) OS=Homo sapiens GN=RPL6 PE=1 SV=1	12.38	1	1
Q02878	RL6_HUMAN 60S ribosomal protein L6 OS=Homo sapiens GN=RPL6 PE=1 SV=3	4.51	1	1
B2R4K7	B2R4K7_HUMAN 60S ribosomal protein L6 OS=Homo sapiens PE=2 SV=1	4.51	1	1
F8VZ45	F8VZ45_HUMAN 60S ribosomal protein L6 (Fragment) OS=Homo sapiens GN=RPL6 PE=1 SV=1	8.18	1	1
Q8N5Z7	Q8N5Z7_HUMAN 60S ribosomal protein L6 OS=Homo sapiens GN=RPL6 PE=2 SV=1	4.51	1	1
F8VU16	F8VU16_HUMAN 60S ribosomal protein L6 (Fragment) OS=Homo sapiens GN=RPL6 PE=1 SV=1	10.83	1	1
Q9HBB3	Q9HBB3_HUMAN 60S ribosomal protein L6 OS=Homo sapiens PE=2 SV=1	4.5	1	1
U3KQR5	U3KQR5_HUMAN 60S ribosomal protein L6 (Fragment) OS=Homo sapiens GN=RPL6 PE=1 SV=1	8.13	1	1
B4DNY8	B4DNY8_HUMAN cDNA FLJ51013, highly similar to 60S ribosomal protein L6 OS=Homo sapiens PE=2 SV=1	15.85	1	1
Q8TBK5	Q8TBK5_HUMAN 60S ribosomal protein L6 OS=Homo sapiens GN=RPL6 PE=2 SV=1	4.51	1	1
F8WDC6	F8WDC6_HUMAN Developmental pluripotency-associated protein 4 OS=Homo sapiens GN=DPPA4 PE=1 SV=1	10.29	1	1
G3V4Y7	G3V4Y7_HUMAN Kinectin OS=Homo sapiens GN=KTN1 PE=1 SV=1	2.02	1	1
H0YJV5	H0YJV5_HUMAN Kinectin (Fragment) OS=Homo sapiens GN=KTN1 PE=1 SV=1	13.19	1	1
A0A024R663	A0A024R663_HUMAN Kinectin 1 (Kinesin receptor), isoform CRA_a OS=Homo sapiens GN=KTN1 PE=4 SV=1	0.88	1	1
Q86UP2	KTN1_HUMAN Kinectin OS=Homo sapiens GN=KTN1 PE=1 SV=1	0.88	1	1
H0Y3M3	H0Y3M3_HUMAN Echinoderm microtubule-associated protein-like 3 (Fragment) OS=Homo sapiens GN=EML3 PE=1 SV=2	0.66	1	1
B4DL97	B4DL97_HUMAN cDNA FLJ56458, highly similar to Homo sapiens echinoderm microtubule associated protein like 3 (EML3), mRNA OS=Homo sapiens PE=2 SV=1	0.65	1	1
G3V1D0	G3V1D0_HUMAN Echinoderm microtubule associated protein like 3, isoform CRA_f OS=Homo sapiens GN=EML3 PE=1 SV=1	0.67	1	1
H0Y4Y4	H0Y4Y4_HUMAN EF-hand domain-containing protein D2 (Fragment) OS=Homo sapiens GN=EFHD2 PE=1 SV=1	5.03	1	1
A0A024QZ77	A0A024QZ77_HUMAN EF-hand domain family, member D2, isoform CRA_a OS=Homo sapiens GN=EFHD2 PE=2 SV=1	3.75	1	1
Q96C19	EFHD2_HUMAN EF-hand domain-containing protein D2 OS=Homo sapiens GN=EFHD2 PE=1 SV=1	3.75	1	1
H0Y7M0	H0Y7M0_HUMAN Suppressor of tumorigenicity 7 protein-like (Fragment) OS=Homo sapiens GN=ST7L PE=4 SV=1	3.48	1	1
H0YDH3	H0YDH3_HUMAN Glutamine-dependent NAD(+) synthetase (Fragment) OS=Homo sapiens GN=NADSYN1 PE=1 SV=1	7.21	1	1
H0YH25	H0YH25_HUMAN Zinc finger MYM-type protein 5 (Fragment) OS=Homo sapiens GN=ZMYM5 PE=1 SV=1	1.37	1	1
Q9UJ78	ZMYM5_HUMAN Zinc finger MYM-type protein 5 OS=Homo sapiens GN=ZMYM5 PE=1 SV=4	1.35	1	1
H3BPK4	H3BPK4_HUMAN Myosin regulatory light chain 2, skeletal muscle isoform (Fragment) OS=Homo sapiens GN=MYLPF PE=1 SV=1	4.02	1	1
H3BUA5	H3BUA5_HUMAN Uncharacterized protein (Fragment) OS=Homo sapiens PE=4 SV=2	4.29	1	1
H7BZD5	H7BZD5_HUMAN Nebulin (Fragment) OS=Homo sapiens GN=NEB PE=1 SV=1	1.7	1	1
B7Z6P9	B7Z6P9_HUMAN cDNA FLJ55594, highly similar to Nebulin OS=Homo sapiens PE=2 SV=1	2.6	1	1
A0A087X1N7	A0A087X1N7_HUMAN Nebulin OS=Homo sapiens GN=NEB PE=1 SV=1	0.15	1	1
B7Z6N8	B7Z6N8_HUMAN cDNA FLJ51309, highly similar to Nebulin OS=Homo sapiens PE=2 SV=1	2.97	1	1
H0Y786	H0Y786_HUMAN Nebulin (Fragment) OS=Homo sapiens GN=NEB PE=1 SV=1	0.43	1	1
Q6P516	Q6P516_HUMAN NEB protein (Fragment) OS=Homo sapiens GN=NEB PE=2 SV=1	2.42	1	1
Q9Y5Z1	Q9Y5Z1_HUMAN Nebulin (Fragment) OS=Homo sapiens GN=NEB PE=4 SV=1	1.33	1	1
B3KUC9	B3KUC9_HUMAN cDNA FLJ39568 fis, clone SKMUS2001695, highly similar to Nebulin OS=Homo sapiens PE=2 SV=1	3.35	1	1
Q14215	Q14215_HUMAN Nebulin (Fragment) OS=Homo sapiens PE=2 SV=1	0.43	1	1
H0Y3P5	H0Y3P5_HUMAN Nebulin (Fragment) OS=Homo sapiens GN=NEB PE=1 SV=1	1.97	1	1
B7Z6B9	B7Z6B9_HUMAN cDNA FLJ59419, highly similar to Nebulin OS=Homo sapiens PE=2 SV=1	2.97	1	1
P20929	NEBU_HUMAN Nebulin OS=Homo sapiens GN=NEB PE=1 SV=5	0.19	1	1
Q96MF8	Q96MF8_HUMAN cDNA FLJ32432 fis, clone SKMUS2001157, highly similar to Homo sapiens nebulin (NEB) gene OS=Homo sapiens PE=2 SV=1	2.6	1	1
H7C0Q6	H7C0Q6_HUMAN E3 ubiquitin-protein ligase TRIM4 (Fragment) OS=Homo sapiens GN=TRIM4 PE=1 SV=1	5.45	1	1
B3KS62	B3KS62_HUMAN cDNA FLJ35573 fis, clone SPLEN2005927, highly similar to Tripartite motif-containing protein 4 OS=Homo sapiens PE=2 SV=1	2.32	1	1
B4DEC5	B4DEC5_HUMAN cDNA FLJ60086, highly similar to Tripartite motif-containing protein 4 OS=Homo sapiens PE=2 SV=1	3.33	1	1
Q9C037	TRIM4_HUMAN E3 ubiquitin-protein ligase TRIM4 OS=Homo sapiens GN=TRIM4 PE=1 SV=2	2.2	1	1
H7C0V0	H7C0V0_HUMAN Uncharacterized protein C2orf47, mitochondrial (Fragment) OS=Homo sapiens GN=C2orf47 PE=1 SV=1	5.33	1	1
A0A024R3U8	A0A024R3U8_HUMAN Uncharacterized protein OS=Homo sapiens GN=FLJ22555 PE=4 SV=1	4.12	1	1
Q8WWC4	CB047_HUMAN Uncharacterized protein C2orf47, mitochondrial OS=Homo sapiens GN=C2orf47 PE=1 SV=1	4.12	1	1
I3NI10	I3NI10_HUMAN Phosphatidylinositol transfer protein alpha isoform (Fragment) OS=Homo sapiens GN=PITPNA PE=1 SV=2	10.61	1	1
Q6ZS27	ZN662_HUMAN Zinc finger protein 662 OS=Homo sapiens GN=ZNF662 PE=1 SV=1	1.64	1	1
J3KTD6	J3KTD6_HUMAN Aurora kinase B (Fragment) OS=Homo sapiens GN=AURKB PE=1 SV=1	5.7	1	1
J3KRF8	J3KRF8_HUMAN Aurora kinase B OS=Homo sapiens GN=AURKB PE=1 SV=1	10.57	1	1
B2RC06	B2RC06_HUMAN cDNA, FLJ95791, highly similar to Homo sapiens aurora kinase B (AURKB), mRNA OS=Homo sapiens PE=2 SV=1	3.78	1	1
Q96GD4	AURKB_HUMAN Aurora kinase B OS=Homo sapiens GN=AURKB PE=1 SV=3	3.78	1	1
K7ENL6	K7ENL6_HUMAN Fas-binding factor 1 (Fragment) OS=Homo sapiens GN=FBF1 PE=1 SV=1	0.96	1	1
A0A0R4J2E4	A0A0R4J2E4_HUMAN Fas-binding factor 1 (Fragment) OS=Homo sapiens GN=FBF1 PE=1 SV=2	1.01	1	1
Q8TES7	FBF1_HUMAN Fas-binding factor 1 OS=Homo sapiens GN=FBF1 PE=1 SV=2	0.97	1	1
Q8IZ48	Q8IZ48_HUMAN Fas (TNFRSF6) binding factor 1 OS=Homo sapiens GN=FBF1 PE=2 SV=1	1.33	1	1
K7EQ93	K7EQ93_HUMAN RING finger protein unkempt homolog (Fragment) OS=Homo sapiens GN=UNK PE=1 SV=1	3.64	1	1
A0A024R8N4	A0A024R8N4_HUMAN HCG1776081, isoform CRA_a OS=Homo sapiens GN=hCG_1776081 PE=4 SV=1	0.99	1	1
Q9C0B0	UNK_HUMAN RING finger protein unkempt homolog OS=Homo sapiens GN=UNK PE=1 SV=2	0.99	1	1
K7ER00	K7ER00_HUMAN Phenylalanine--tRNA ligase alpha subunit OS=Homo sapiens GN=FARSA PE=1 SV=1	2.55	1	1
K7EK06	K7EK06_HUMAN Phenylalanine--tRNA ligase alpha subunit (Fragment) OS=Homo sapiens GN=FARSA PE=1 SV=7	8.28	1	1
K7ER16	K7ER16_HUMAN Phenylalanine--tRNA ligase alpha subunit OS=Homo sapiens GN=FARSA PE=1 SV=1	5.96	1	1
Q9Y285	SYFA_HUMAN Phenylalanine--tRNA ligase alpha subunit OS=Homo sapiens GN=FARSA PE=1 SV=3	2.76	1	1
Q6IBR2	Q6IBR2_HUMAN FARSLA protein OS=Homo sapiens GN=FARSLA PE=2 SV=1	2.76	1	1
L0R5A1	L0R5A1_HUMAN Alternative protein CSF2RB OS=Homo sapiens GN=CSF2RB PE=4 SV=1	7.41	1	1
L8E8T6	L8E8T6_HUMAN Alternative protein MMRN2 OS=Homo sapiens GN=MMRN2 PE=4 SV=1	16.67	1	1
O00377	O00377_HUMAN P40 OS=Homo sapiens PE=4 SV=1	2.07	1	1
O00364	O00364_HUMAN P40 OS=Homo sapiens PE=4 SV=1	2.07	1	1
Q86UW0	Q86UW0_HUMAN Ovarian epithelial carcinoma-related protein OS=Homo sapiens PE=2 SV=1	2.82	1	1
O00365	O00365_HUMAN P40 OS=Homo sapiens PE=4 SV=1	2.07	1	1
O00373	O00373_HUMAN P40 OS=Homo sapiens PE=4 SV=1	2.08	1	1
O00367	O00367_HUMAN P40 OS=Homo sapiens PE=4 SV=1	2.07	1	1
O00361	O00361_HUMAN P40 OS=Homo sapiens PE=4 SV=1	2.07	1	1
O00369	O00369_HUMAN P40 OS=Homo sapiens PE=4 SV=1	2.07	1	1
Q15401	Q15401_HUMAN Line-1 repeat mRNA with 2 open reading frames OS=Homo sapiens PE=2 SV=1	2.07	1	1
Q9UN78	Q9UN78_HUMAN Uncharacterized protein OS=Homo sapiens PE=4 SV=1	2.07	1	1
Q9UN81	LORF1_HUMAN LINE-1 retrotransposable element ORF1 protein OS=Homo sapiens GN=L1RE1 PE=1 SV=1	2.07	1	1
O00376	O00376_HUMAN P40 OS=Homo sapiens PE=4 SV=1	2.07	1	1
O00371	O00371_HUMAN P40 OS=Homo sapiens PE=4 SV=1	2.07	1	1
G8I2S8	G8I2S8_HUMAN Putative uncharacterized protein OS=Homo sapiens PE=4 SV=1	2.07	1	1
O00374	O00374_HUMAN P40 OS=Homo sapiens PE=4 SV=1	2.07	1	1
Q12880	Q12880_HUMAN ORF1 OS=Homo sapiens PE=4 SV=1	2.07	1	1
Q8TE29	Q8TE29_HUMAN Putative uncharacterized protein OS=Homo sapiens PE=4 SV=1	2.07	1	1
O14563	O14563_HUMAN Glutamyl tRNA synthetase OS=Homo sapiens GN=A-735G6.3 PE=3 SV=1	5.43	1	1
H3BTB7	H3BTB7_HUMAN Probable glutamate--tRNA ligase, mitochondrial OS=Homo sapiens GN=EARS2 PE=1 SV=1	3.36	1	1
Q5JPH6	SYEM_HUMAN Probable glutamate--tRNA ligase, mitochondrial OS=Homo sapiens GN=EARS2 PE=1 SV=2	3.25	1	1
O14735	CDIPT_HUMAN CDP-diacylglycerol--inositol 3-phosphatidyltransferase OS=Homo sapiens GN=CDIPT PE=1 SV=1	6.1	1	1
B3KSW0	B3KSW0_HUMAN CDP-diacylglycerol--inositol 3-phosphatidyltransferase (Phosphatidylinositol synthase), isoform CRA_b OS=Homo sapiens GN=CDIPT PE=2 SV=1	7.03	1	1
Q53HA5	Q53HA5_HUMAN CDP-diacylglycerol--inositol 3-phosphatidyltransferase isoform 1 variant (Fragment) OS=Homo sapiens PE=2 SV=1	6.1	1	1
A8K3L7	A8K3L7_HUMAN CDP-diacylglycerol--inositol 3-phosphatidyltransferase (Phosphatidylinositol synthase), isoform CRA_a OS=Homo sapiens GN=CDIPT PE=2 SV=1	6.1	1	1
B3KY94	B3KY94_HUMAN CDP-diacylglycerol--inositol 3-phosphatidyltransferase OS=Homo sapiens GN=CDIPT PE=1 SV=1	5.49	1	1
O60293	ZC3H1_HUMAN Zinc finger C3H1 domain-containing protein OS=Homo sapiens GN=ZFC3H1 PE=1 SV=3	0.4	1	1
O60840	CAC1F_HUMAN Voltage-dependent L-type calcium channel subunit alpha-1F OS=Homo sapiens GN=CACNA1F PE=1 SV=2	0.4	1	1
O60902	SHOX2_HUMAN Short stature homeobox protein 2 OS=Homo sapiens GN=SHOX2 PE=2 SV=4	2.72	1	1
O75330	HMMR_HUMAN Hyaluronan mediated motility receptor OS=Homo sapiens GN=HMMR PE=1 SV=2	1.66	1	1
B4DZK6	B4DZK6_HUMAN cDNA FLJ53375, highly similar to Hyaluronan mediated motility receptor OS=Homo sapiens PE=2 SV=1	1.71	1	1
Q05DM0	Q05DM0_HUMAN HMMR protein (Fragment) OS=Homo sapiens GN=HMMR PE=2 SV=1	2.34	1	1
Q6NSC0	Q6NSC0_HUMAN HMMR protein (Fragment) OS=Homo sapiens GN=HMMR PE=2 SV=1	2.17	1	1
Q6PG44	Q6PG44_HUMAN HMMR protein (Fragment) OS=Homo sapiens GN=HMMR PE=2 SV=1	1.96	1	1
O94973	AP2A2_HUMAN AP-2 complex subunit alpha-2 OS=Homo sapiens GN=AP2A2 PE=1 SV=2	0.85	1	1
B7Z5S9	B7Z5S9_HUMAN cDNA FLJ61359, highly similar to Adapter-relatedprotein complex 2 alpha- 2 subunit OS=Homo sapiens PE=2 SV=1	0.86	1	1
B7Z1Q4	B7Z1Q4_HUMAN cDNA FLJ57955, highly similar to Adapter-relatedprotein complex 2 alpha- 2 subunit OS=Homo sapiens PE=2 SV=1	1.18	1	1
A0A0G2JQM1	A0A0G2JQM1_HUMAN AP-2 complex subunit alpha-2 (Fragment) OS=Homo sapiens GN=AP2A2 PE=1 SV=1	1.26	1	1
A0A0G2JS82	A0A0G2JS82_HUMAN AP-2 complex subunit alpha-2 (Fragment) OS=Homo sapiens GN=AP2A2 PE=1 SV=1	0.87	1	1
O96014	WNT11_HUMAN Protein Wnt-11 OS=Homo sapiens GN=WNT11 PE=1 SV=2	2.26	1	1
H8YS97	H8YS97_HUMAN Protein Wnt OS=Homo sapiens GN=WNT11 PE=1 SV=1	3.05	1	1
Q5U0K5	Q5U0K5_HUMAN Protein Wnt OS=Homo sapiens PE=2 SV=1	2.26	1	1
P10599	THIO_HUMAN Thioredoxin OS=Homo sapiens GN=TXN PE=1 SV=3	12.38	1	1
H9ZYJ2	H9ZYJ2_HUMAN Thioredoxin OS=Homo sapiens GN=TXN PE=2 SV=1	12.38	1	1
P11216	PYGB_HUMAN Glycogen phosphorylase, brain form OS=Homo sapiens GN=PYGB PE=1 SV=5	0.95	1	1
Q8TDG6	Q8TDG6_HUMAN Alpha-1,4 glucan phosphorylase (Fragment) OS=Homo sapiens PE=2 SV=1	3.96	1	1
B4DSD8	B4DSD8_HUMAN Alpha-1,4 glucan phosphorylase OS=Homo sapiens PE=2 SV=1	1.06	1	1
H0Y4Z6	H0Y4Z6_HUMAN Alpha-1,4 glucan phosphorylase (Fragment) OS=Homo sapiens GN=PYGB PE=1 SV=1	3.27	1	1
P06737	PYGL_HUMAN Glycogen phosphorylase, liver form OS=Homo sapiens GN=PYGL PE=1 SV=4	0.94	1	1
B2R825	B2R825_HUMAN Alpha-1,4 glucan phosphorylase OS=Homo sapiens PE=2 SV=1	0.94	1	1
B2RB32	B2RB32_HUMAN Alpha-1,4 glucan phosphorylase OS=Homo sapiens PE=2 SV=1	0.95	1	1
B4DRW6	B4DRW6_HUMAN Alpha-1,4 glucan phosphorylase OS=Homo sapiens PE=2 SV=1	0.96	1	1
P11217	PYGM_HUMAN Glycogen phosphorylase, muscle form OS=Homo sapiens GN=PYGM PE=1 SV=6	0.95	1	1
E9PK47	E9PK47_HUMAN Alpha-1,4 glucan phosphorylase OS=Homo sapiens GN=PYGL PE=1 SV=1	0.98	1	1
Q59GM9	Q59GM9_HUMAN Alpha-1,4 glucan phosphorylase (Fragment) OS=Homo sapiens PE=2 SV=1	0.92	1	1
B4DRQ4	B4DRQ4_HUMAN Alpha-1,4 glucan phosphorylase OS=Homo sapiens PE=2 SV=1	1.34	1	1
A0A0M4FEM1	A0A0M4FEM1_HUMAN Alpha-1,4 glucan phosphorylase OS=Homo sapiens GN=PYGM PE=3 SV=1	0.95	1	1
P13489	RINI_HUMAN Ribonuclease inhibitor OS=Homo sapiens GN=RNH1 PE=1 SV=2	1.95	1	1
A0A140VJT8	A0A140VJT8_HUMAN Testicular tissue protein Li 164 OS=Homo sapiens PE=2 SV=1	1.95	1	1
H0YCR7	H0YCR7_HUMAN Ribonuclease inhibitor (Fragment) OS=Homo sapiens GN=RNH1 PE=1 SV=1	3.16	1	1
A0A024RC87	A0A024RC87_HUMAN Ribonuclease/angiogenin inhibitor 1, isoform CRA_a OS=Homo sapiens GN=RNH1 PE=4 SV=1	1.97	1	1
P23396	RS3_HUMAN 40S ribosomal protein S3 OS=Homo sapiens GN=RPS3 PE=1 SV=2	4.94	1	1
F2Z2S8	F2Z2S8_HUMAN 40S ribosomal protein S3 OS=Homo sapiens GN=RPS3 PE=1 SV=1	10.26	1	1
H0YCJ7	H0YCJ7_HUMAN 40S ribosomal protein S3 (Fragment) OS=Homo sapiens GN=RPS3 PE=1 SV=1	8.89	1	1
Q53G83	Q53G83_HUMAN Ribosomal protein S3 variant (Fragment) OS=Homo sapiens PE=2 SV=1	4.94	1	1
Q9NQS8	Q9NQS8_HUMAN Ribosomal protein S3 (Fragment) OS=Homo sapiens GN=RPS3 PE=3 SV=1	7.59	1	1
H0YF32	H0YF32_HUMAN 40S ribosomal protein S3 (Fragment) OS=Homo sapiens GN=RPS3 PE=1 SV=1	9.76	1	1
A7E2S3	A7E2S3_HUMAN RPS3 protein (Fragment) OS=Homo sapiens GN=RPS3 PE=2 SV=1	9.02	1	1
P24666	PPAC_HUMAN Low molecular weight phosphotyrosine protein phosphatase OS=Homo sapiens GN=ACP1 PE=1 SV=3	6.96	1	1
Q59EH3	Q59EH3_HUMAN Acid phosphatase 1 isoform c variant (Fragment) OS=Homo sapiens PE=2 SV=1	6.67	1	1
P29122	PCSK6_HUMAN Proprotein convertase subtilisin/kexin type 6 OS=Homo sapiens GN=PCSK6 PE=1 SV=1	0.83	1	1
H7BXT3	H7BXT3_HUMAN Proprotein convertase subtilisin/kexin type 6 OS=Homo sapiens GN=PCSK6 PE=1 SV=2	1.2	1	1
H0YKZ4	H0YKZ4_HUMAN Proprotein convertase subtilisin/kexin type 6 (Fragment) OS=Homo sapiens GN=PCSK6 PE=1 SV=1	2.32	1	1
A0A024RCE2	A0A024RCE2_HUMAN Proprotein convertase subtilisin/kexin type 6, isoform CRA_f OS=Homo sapiens GN=PCSK6 PE=3 SV=1	0.97	1	1
A0A024RCD0	A0A024RCD0_HUMAN Proprotein convertase subtilisin/kexin type 6, isoform CRA_g OS=Homo sapiens GN=PCSK6 PE=3 SV=1	0.95	1	1
A0A087WZR0	A0A087WZR0_HUMAN Proprotein convertase subtilisin/kexin type 6 OS=Homo sapiens GN=PCSK6 PE=1 SV=1	0.83	1	1
A0A087WY68	A0A087WY68_HUMAN Proprotein convertase subtilisin/kexin type 6 OS=Homo sapiens GN=PCSK6 PE=1 SV=1	0.82	1	1
P49916	DNLI3_HUMAN DNA ligase 3 OS=Homo sapiens GN=LIG3 PE=1 SV=2	1.19	1	1
B7Z6I3	B7Z6I3_HUMAN DNA ligase OS=Homo sapiens PE=2 SV=1	1.63	1	1
P50454	SERPH_HUMAN Serpin H1 OS=Homo sapiens GN=SERPINH1 PE=1 SV=2	2.15	1	1
E9PIG2	E9PIG2_HUMAN Serpin H1 (Fragment) OS=Homo sapiens GN=SERPINH1 PE=1 SV=2	5.45	1	1
B4DN87	B4DN87_HUMAN cDNA FLJ52569, highly similar to Collagen-binding protein 2 OS=Homo sapiens PE=2 SV=1	2.27	1	1
E9PQ34	E9PQ34_HUMAN Serpin H1 (Fragment) OS=Homo sapiens GN=SERPINH1 PE=1 SV=1	6.34	1	1
E9PRS3	E9PRS3_HUMAN Serpin H1 (Fragment) OS=Homo sapiens GN=SERPINH1 PE=1 SV=7	5.39	1	1
E9PNX1	E9PNX1_HUMAN Serpin H1 (Fragment) OS=Homo sapiens GN=SERPINH1 PE=1 SV=1	4.43	1	1
E9PLA6	E9PLA6_HUMAN Serpin H1 (Fragment) OS=Homo sapiens GN=SERPINH1 PE=1 SV=7	10.47	1	1
A0A024R5K8	A0A024R5K8_HUMAN Serpin peptidase inhibitor, clade H (Heat shock protein 47), member 1, (Collagen binding protein 1), isoform CRA_a OS=Homo sapiens GN=SERPINH1 PE=3 SV=1	2.15	1	1
E9PK86	E9PK86_HUMAN Serpin H1 (Fragment) OS=Homo sapiens GN=SERPINH1 PE=1 SV=1	3.64	1	1
E9PJH8	E9PJH8_HUMAN Serpin H1 (Fragment) OS=Homo sapiens GN=SERPINH1 PE=1 SV=1	6	1	1
E9PMI5	E9PMI5_HUMAN Serpin H1 (Fragment) OS=Homo sapiens GN=SERPINH1 PE=1 SV=1	3.61	1	1
E9PPV6	E9PPV6_HUMAN Serpin H1 OS=Homo sapiens GN=SERPINH1 PE=1 SV=1	2.78	1	1
E9PR70	E9PR70_HUMAN Serpin H1 (Fragment) OS=Homo sapiens GN=SERPINH1 PE=1 SV=1	3.05	1	1
A8K259	A8K259_HUMAN cDNA FLJ78501, highly similar to Homo sapiens serpin peptidase inhibitor, clade H (heat shock protein 47), member 1, (collagen binding protein 1) (SERPINH1), mRNA OS=Homo sapiens PE=2 SV=1	2.15	1	1
P51800	CLCKA_HUMAN Chloride channel protein ClC-Ka OS=Homo sapiens GN=CLCNKA PE=1 SV=1	1.02	1	1
P51801	CLCKB_HUMAN Chloride channel protein ClC-Kb OS=Homo sapiens GN=CLCNKB PE=1 SV=3	1.02	1	1
A8K8H0	A8K8H0_HUMAN Chloride channel protein OS=Homo sapiens PE=2 SV=1	1.02	1	1
A0A087X136	A0A087X136_HUMAN Chloride channel protein ClC-Kb OS=Homo sapiens GN=CLCNKB PE=4 SV=1	1.51	1	1
B4DE56	B4DE56_HUMAN cDNA FLJ59180, moderately similar to Chloride channel protein ClC-Ka OS=Homo sapiens PE=2 SV=1	2.26	1	1
A8K449	A8K449_HUMAN Chloride channel protein OS=Homo sapiens PE=2 SV=1	1.02	1	1
Q5T5Q6	Q5T5Q6_HUMAN Chloride channel protein ClC-Kb (Fragment) OS=Homo sapiens GN=CLCNKB PE=4 SV=1	4.79	1	1
Q8WW53	Q8WW53_HUMAN CLCNKB protein OS=Homo sapiens GN=CLCNKB PE=2 SV=1	1.52	1	1
P62258	1433E_HUMAN 14-3-3 protein epsilon OS=Homo sapiens GN=YWHAE PE=1 SV=1	4.71	1	1
G9K389	G9K389_HUMAN YWHAE/FAM22B fusion protein (Fragment) OS=Homo sapiens GN=YWHAE/FAM22B fusion PE=2 SV=1	3.13	1	1
G9K388	G9K388_HUMAN YWHAE/FAM22A fusion protein (Fragment) OS=Homo sapiens GN=YWHAE/FAM22A fusion PE=2 SV=1	3.13	1	1
B7ZA86	B7ZA86_HUMAN cDNA, FLJ79100, highly similar to 14-3-3 protein epsilon (14-3-3E) OS=Homo sapiens PE=2 SV=1	7.14	1	1
K7EIT4	K7EIT4_HUMAN 14-3-3 protein epsilon (Fragment) OS=Homo sapiens GN=YWHAE PE=1 SV=1	11.01	1	1
B4DJB0	B4DJB0_HUMAN cDNA FLJ60092, highly similar to 14-3-3 protein epsilon (14-3-3E) OS=Homo sapiens PE=2 SV=1	8.63	1	1
V9HW98	V9HW98_HUMAN Epididymis luminal protein 2 OS=Homo sapiens GN=HEL2 PE=2 SV=1	4.71	1	1
P62495	ERF1_HUMAN Eukaryotic peptide chain release factor subunit 1 OS=Homo sapiens GN=ETF1 PE=1 SV=3	2.06	1	1
D6RCB3	D6RCB3_HUMAN Eukaryotic peptide chain release factor subunit 1 OS=Homo sapiens GN=ETF1 PE=1 SV=1	9.47	1	1
P63173	RL38_HUMAN 60S ribosomal protein L38 OS=Homo sapiens GN=RPL38 PE=1 SV=2	18.57	1	1
J3QL01	J3QL01_HUMAN 60S ribosomal protein L38 OS=Homo sapiens GN=RPL38 PE=1 SV=1	19.4	1	1
J3KSP2	J3KSP2_HUMAN 60S ribosomal protein L38 (Fragment) OS=Homo sapiens GN=RPL38 PE=1 SV=1	61.9	1	1
A0A024R8P8	A0A024R8P8_HUMAN Ribosomal protein L38, isoform CRA_a OS=Homo sapiens GN=RPL38 PE=3 SV=1	18.57	1	1
J3KT73	J3KT73_HUMAN 60S ribosomal protein L38 OS=Homo sapiens GN=RPL38 PE=1 SV=1	20.31	1	1
P81605	DCD_HUMAN Dermcidin OS=Homo sapiens GN=DCD PE=1 SV=2	10	1	1
Q02978	M2OM_HUMAN Mitochondrial 2-oxoglutarate/malate carrier protein OS=Homo sapiens GN=SLC25A11 PE=1 SV=3	2.55	1	1
Q6IBH0	Q6IBH0_HUMAN SLC25A11 protein OS=Homo sapiens GN=SLC25A11 PE=2 SV=1	2.55	1	1
I3L1P8	I3L1P8_HUMAN Mitochondrial 2-oxoglutarate/malate carrier protein (Fragment) OS=Homo sapiens GN=SLC25A11 PE=1 SV=1	2.7	1	1
Q03938	ZNF90_HUMAN Zinc finger protein 90 OS=Homo sapiens GN=ZNF90 PE=2 SV=3	1	1	1
F8WDJ7	F8WDJ7_HUMAN Zinc finger protein 90 OS=Homo sapiens GN=ZNF90 PE=4 SV=1	5.36	1	1
F8WBQ5	F8WBQ5_HUMAN Zinc finger protein 90 OS=Homo sapiens GN=ZNF90 PE=4 SV=1	7.89	1	1
Q0VAA5	PLCX2_HUMAN PI-PLC X domain-containing protein 2 OS=Homo sapiens GN=PLCXD2 PE=2 SV=1	2.62	1	1
C9JB87	C9JB87_HUMAN PI-PLC X domain-containing protein 2 (Fragment) OS=Homo sapiens GN=PLCXD2 PE=4 SV=1	10.96	1	1
Q10570	CPSF1_HUMAN Cleavage and polyadenylation specificity factor subunit 1 OS=Homo sapiens GN=CPSF1 PE=1 SV=2	1.18	1	1
D3DWL9	D3DWL9_HUMAN Cleavage and polyadenylation specific factor 1, 160kDa, isoform CRA_a OS=Homo sapiens GN=CPSF1 PE=4 SV=1	1.25	1	1
Q16795	NDUA9_HUMAN NADH dehydrogenase [ubiquinone] 1 alpha subcomplex subunit 9, mitochondrial OS=Homo sapiens GN=NDUFA9 PE=1 SV=2	3.45	1	1
Q9BTT5	Q9BTT5_HUMAN Similar to NADH dehydrogenase (Ubiquinone) 1 alpha subcomplex, 9 (39kD) (Fragment) OS=Homo sapiens PE=2 SV=1	3.85	1	1
A8K4V2	A8K4V2_HUMAN cDNA FLJ75930, highly similar to Homo sapiens NADH dehydrogenase (ubiquinone) 1 alpha subcomplex, 9, 39kDa (NDUFA9), mRNA OS=Homo sapiens PE=2 SV=1	3.45	1	1
H3BRM9	H3BRM9_HUMAN Uncharacterized protein (Fragment) OS=Homo sapiens PE=4 SV=2	15.66	1	1
F5H0J3	F5H0J3_HUMAN NADH dehydrogenase [ubiquinone] 1 alpha subcomplex subunit 9, mitochondrial OS=Homo sapiens GN=NDUFA9 PE=1 SV=1	9.56	1	1
Q24K25	Q24K25_HUMAN CC2D1A protein (Fragment) OS=Homo sapiens GN=CC2D1A PE=2 SV=1	4.22	1	1
K7EJY5	K7EJY5_HUMAN Coiled-coil and C2 domain-containing protein 1A (Fragment) OS=Homo sapiens GN=CC2D1A PE=1 SV=1	2.65	1	1
Q9NX28	Q9NX28_HUMAN cDNA FLJ20475 fis, clone KAT07206 OS=Homo sapiens PE=2 SV=1	1.75	1	1
Q6P1N0	C2D1A_HUMAN Coiled-coil and C2 domain-containing protein 1A OS=Homo sapiens GN=CC2D1A PE=1 SV=1	1.05	1	1
Q2TAL6	VWC2_HUMAN Brorin OS=Homo sapiens GN=VWC2 PE=2 SV=1	3.38	1	1
Q2UVF0	Q2UVF0_HUMAN Kinesin-like protein KIF21B variant OS=Homo sapiens GN=KIF21B PE=2 SV=1	0.54	1	1
Q4VB24	Q4VB24_HUMAN Histone cluster 1, H1e OS=Homo sapiens GN=HIST1H1E PE=2 SV=1	5.48	1	1
B2R984	B2R984_HUMAN cDNA, FLJ94268, highly similar to Homo sapiens histone 1, H1e (HIST1H1E), mRNA OS=Homo sapiens PE=2 SV=1	5.48	1	1
A3R0T8	A3R0T8_HUMAN Histone 1, H1e OS=Homo sapiens GN=HIST1H1E PE=2 SV=1	5.48	1	1
A3R0T7	A3R0T7_HUMAN Liver histone H1e OS=Homo sapiens PE=2 SV=1	5.48	1	1
P10412	H14_HUMAN Histone H1.4 OS=Homo sapiens GN=HIST1H1E PE=1 SV=2	5.48	1	1
P16403	H12_HUMAN Histone H1.2 OS=Homo sapiens GN=HIST1H1C PE=1 SV=2	5.63	1	1
P16402	H13_HUMAN Histone H1.3 OS=Homo sapiens GN=HIST1H1D PE=1 SV=2	5.43	1	1
Q502W7	CCD38_HUMAN Coiled-coil domain-containing protein 38 OS=Homo sapiens GN=CCDC38 PE=2 SV=1	1.78	1	1
Q53SS8	Q53SS8_HUMAN Epididymis secretory protein Li 85 OS=Homo sapiens GN=PCBP1 PE=2 SV=1	3.93	1	1
Q15365	PCBP1_HUMAN Poly(rC)-binding protein 1 OS=Homo sapiens GN=PCBP1 PE=1 SV=2	3.93	1	1
Q59F48	Q59F48_HUMAN Deoxyribonuclease I-like 3 variant (Fragment) OS=Homo sapiens PE=2 SV=1	9.87	1	1
A0A024R365	A0A024R365_HUMAN Deoxyribonuclease OS=Homo sapiens GN=DNASE1L3 PE=3 SV=1	4.92	1	1
B3KYA4	B3KYA4_HUMAN Deoxyribonuclease OS=Homo sapiens PE=2 SV=1	5.21	1	1
Q13609	DNSL3_HUMAN Deoxyribonuclease gamma OS=Homo sapiens GN=DNASE1L3 PE=1 SV=1	4.92	1	1
A0A0A0MT68	A0A0A0MT68_HUMAN Deoxyribonuclease OS=Homo sapiens GN=DNASE1L3 PE=1 SV=1	5.21	1	1
Q59FI2	Q59FI2_HUMAN Protein tyrosine phosphatase, receptor type, F isoform 2 variant (Fragment) OS=Homo sapiens PE=2 SV=1	1.03	1	1
Q5W9G3	Q5W9G3_HUMAN LAR splice variant 1 (Fragment) OS=Homo sapiens GN=LAR PE=2 SV=1	1.08	1	1
H0Y7Z9	H0Y7Z9_HUMAN Receptor-type tyrosine-protein phosphatase F (Fragment) OS=Homo sapiens GN=PTPRF PE=1 SV=1	1.2	1	1
B3KXA8	B3KXA8_HUMAN cDNA FLJ45062 fis, clone BRAWH3024186, highly similar to Receptor-type tyrosine-protein phosphatase F (EC 3.1.3.48) OS=Homo sapiens PE=2 SV=1	1.67	1	1
H0Y380	H0Y380_HUMAN Receptor-type tyrosine-protein phosphatase F (Fragment) OS=Homo sapiens GN=PTPRF PE=1 SV=1	1.63	1	1
Q7Z3X4	Q7Z3X4_HUMAN Putative uncharacterized protein DKFZp686B1310 (Fragment) OS=Homo sapiens GN=DKFZp686B1310 PE=2 SV=1	1.34	1	1
H0Y6Z7	H0Y6Z7_HUMAN Receptor-type tyrosine-protein phosphatase F (Fragment) OS=Homo sapiens GN=PTPRF PE=1 SV=1	1.03	1	1
H0Y4H1	H0Y4H1_HUMAN Receptor-type tyrosine-protein phosphatase F (Fragment) OS=Homo sapiens GN=PTPRF PE=1 SV=1	1.24	1	1
P10586	PTPRF_HUMAN Receptor-type tyrosine-protein phosphatase F OS=Homo sapiens GN=PTPRF PE=1 SV=2	0.84	1	1
Q59HG8	Q59HG8_HUMAN Gamma-aminobutyric acid (GABA) B receptor 1 isoform c variant (Fragment) OS=Homo sapiens PE=2 SV=1	0.87	1	1
A0A140T9S4	A0A140T9S4_HUMAN Gamma-aminobutyric acid type B receptor subunit 1 OS=Homo sapiens GN=GABBR1 PE=1 SV=1	0.78	1	1
Q8IW08	Q8IW08_HUMAN Gamma-aminobutyric acid (GABA) B receptor, 1 OS=Homo sapiens GN=GABBR1 PE=2 SV=1	0.83	1	1
Q9UBS5	GABR1_HUMAN Gamma-aminobutyric acid type B receptor subunit 1 OS=Homo sapiens GN=GABBR1 PE=1 SV=1	0.73	1	1
Q5SUJ9	Q5SUJ9_HUMAN Gamma-aminobutyric acid (GABA) B receptor, 1, isoform CRA_h OS=Homo sapiens GN=GABBR1 PE=2 SV=1	0.83	1	1
Q53EM0	Q53EM0_HUMAN Gamma-aminobutyric acid (GABA) B receptor 1 isoform b variant (Fragment) OS=Homo sapiens PE=2 SV=1	0.83	1	1
Q8NHA5	Q8NHA5_HUMAN Seven transmembrane helix receptor OS=Homo sapiens PE=4 SV=1	0.81	1	1
A0A0G2JKF9	A0A0G2JKF9_HUMAN Gamma-aminobutyric acid type B receptor subunit 1 OS=Homo sapiens GN=GABBR1 PE=1 SV=1	0.73	1	1
Q5JQF8	PAP1M_HUMAN Polyadenylate-binding protein 1-like 2 OS=Homo sapiens GN=PABPC1L2A PE=2 SV=1	3	1	1
Q5S4N1	Q5S4N1_HUMAN Putative uncharacterized protein (Fragment) OS=Homo sapiens PE=2 SV=1	3.31	1	1
A0A0D9SFB3	A0A0D9SFB3_HUMAN ATP-dependent RNA helicase DDX3X OS=Homo sapiens GN=DDX3X PE=1 SV=1	1.88	1	1
Q59GX6	Q59GX6_HUMAN DEAD/H (Asp-Glu-Ala-Asp/His) box polypeptide 3 variant (Fragment) OS=Homo sapiens PE=2 SV=1	1.78	1	1
A0A0D9SF53	A0A0D9SF53_HUMAN ATP-dependent RNA helicase DDX3X OS=Homo sapiens GN=DDX3X PE=1 SV=1	1.64	1	1
B5BTY4	B5BTY4_HUMAN ATP-dependent RNA helicase DDX3X OS=Homo sapiens GN=DDX3X PE=2 SV=1	1.81	1	1
A0A0D9SG12	A0A0D9SG12_HUMAN ATP-dependent RNA helicase DDX3X OS=Homo sapiens GN=DDX3X PE=1 SV=1	1.85	1	1
O00571	DDX3X_HUMAN ATP-dependent RNA helicase DDX3X OS=Homo sapiens GN=DDX3X PE=1 SV=3	1.81	1	1
Q5T200	ZC3HD_HUMAN Zinc finger CCCH domain-containing protein 13 OS=Homo sapiens GN=ZC3H13 PE=1 SV=1	0.66	1	1
Q68D10	SPT2_HUMAN Protein SPT2 homolog OS=Homo sapiens GN=SPTY2D1 PE=1 SV=3	1.31	1	1
Q6P2Q9	PRP8_HUMAN Pre-mRNA-processing-splicing factor 8 OS=Homo sapiens GN=PRPF8 PE=1 SV=2	0.6	1	1
B4DK16	B4DK16_HUMAN cDNA FLJ57882, highly similar to Pre-mRNA-processing-splicing factor 8 OS=Homo sapiens PE=2 SV=1	1.31	1	1
Q6PKD2	Q6PKD2_HUMAN HNRPCL1 protein (Fragment) OS=Homo sapiens GN=HNRPCL1 PE=2 SV=1	3.86	1	1
A0A0G2JPF8	A0A0G2JPF8_HUMAN Heterogeneous nuclear ribonucleoprotein C-like 4 OS=Homo sapiens GN=HNRNPCL4 PE=4 SV=1	2.73	1	1
O60812	HNRC1_HUMAN Heterogeneous nuclear ribonucleoprotein C-like 1 OS=Homo sapiens GN=HNRNPCL1 PE=2 SV=1	2.73	1	1
A0A0G2JNQ3	A0A0G2JNQ3_HUMAN Heterogeneous nuclear ribonucleoprotein C-like 2 OS=Homo sapiens GN=HNRNPCL2 PE=4 SV=1	2.73	1	1
B7ZW38	HNRC3_HUMAN Heterogeneous nuclear ribonucleoprotein C-like 3 OS=Homo sapiens GN=HNRNPCL3 PE=2 SV=1	2.73	1	1
B2RXH8	HNRC2_HUMAN Heterogeneous nuclear ribonucleoprotein C-like 2 OS=Homo sapiens GN=HNRNPCL2 PE=2 SV=1	2.73	1	1
P0DMR1	HNRC4_HUMAN Heterogeneous nuclear ribonucleoprotein C-like 4 OS=Homo sapiens GN=HNRNPCL4 PE=3 SV=1	2.73	1	1
Q6ST48	Q6ST48_HUMAN Threonyl-tRNA synthetase OS=Homo sapiens PE=2 SV=1	1.81	1	1
Q9H045	Q9H045_HUMAN Putative uncharacterized protein DKFZp667F1511 (Fragment) OS=Homo sapiens GN=DKFZp667F1511 PE=2 SV=1	3.4	1	1
U3KQG0	U3KQG0_HUMAN Threonine--tRNA ligase, mitochondrial OS=Homo sapiens GN=TARS2 PE=1 SV=1	1.26	1	1
F6S7Q7	F6S7Q7_HUMAN Threonine--tRNA ligase, mitochondrial OS=Homo sapiens GN=TARS2 PE=1 SV=1	1.81	1	1
Q9BW92	SYTM_HUMAN Threonine--tRNA ligase, mitochondrial OS=Homo sapiens GN=TARS2 PE=1 SV=1	1.11	1	1
Q6ZMJ9	Q6ZMJ9_HUMAN FLJ00357 protein (Fragment) OS=Homo sapiens GN=FLJ00357 PE=2 SV=1	1.59	1	1
Q6ZMW3	EMAL6_HUMAN Echinoderm microtubule-associated protein-like 6 OS=Homo sapiens GN=EML6 PE=2 SV=2	0.41	1	1
Q6ZNE9	RUFY4_HUMAN RUN and FYVE domain-containing protein 4 OS=Homo sapiens GN=RUFY4 PE=1 SV=2	2.63	1	1
C9J235	C9J235_HUMAN RUN and FYVE domain-containing protein 4 OS=Homo sapiens GN=RUFY4 PE=1 SV=1	2.47	1	1
Q6ZS12	Q6ZS12_HUMAN cDNA FLJ45908 fis, clone OCBBF3028001, moderately similar to Rattus norvegicus potassium channel subunit (Slack) (Slack) OS=Homo sapiens PE=2 SV=1	1.91	1	1
C9JYL2	C9JYL2_HUMAN Potassium channel subfamily T member 1 OS=Homo sapiens GN=KCNT1 PE=4 SV=3	0.82	1	1
C9J9Y7	C9J9Y7_HUMAN Potassium channel subfamily T member 1 OS=Homo sapiens GN=KCNT1 PE=4 SV=3	0.82	1	1
A9LNM6	A9LNM6_HUMAN Sodium activated potassium channel OS=Homo sapiens GN=KCNT2 PE=2 SV=1	0.88	1	1
C9JAX7	C9JAX7_HUMAN Potassium channel subfamily T member 1 OS=Homo sapiens GN=KCNT1 PE=4 SV=3	0.81	1	1
A0A0K2GMW5	A0A0K2GMW5_HUMAN KCNT1 protein OS=Homo sapiens GN=KCNT1 PE=4 SV=1	0.81	1	1
A0A0D9SEY3	A0A0D9SEY3_HUMAN Potassium channel subfamily T member 1 OS=Homo sapiens GN=KCNT1 PE=4 SV=1	0.81	1	1
V9GZ63	V9GZ63_HUMAN Potassium channel subfamily T member 2 (Fragment) OS=Homo sapiens GN=KCNT2 PE=4 SV=1	5.92	1	1
A0A0D9SFC8	A0A0D9SFC8_HUMAN Potassium channel subfamily T member 1 OS=Homo sapiens GN=KCNT1 PE=4 SV=1	0.83	1	1
A0A0R4J2E0	A0A0R4J2E0_HUMAN Potassium channel subfamily T member 1 OS=Homo sapiens GN=KCNT1 PE=4 SV=1	0.82	1	1
Q6UVM3	KCNT2_HUMAN Potassium channel subfamily T member 2 OS=Homo sapiens GN=KCNT2 PE=1 SV=1	0.88	1	1
Q5JUK3	KCNT1_HUMAN Potassium channel subfamily T member 1 OS=Homo sapiens GN=KCNT1 PE=1 SV=2	0.81	1	1
Q6ZS82	R9BP_HUMAN Regulator of G-protein signaling 9-binding protein OS=Homo sapiens GN=RGS9BP PE=2 SV=1	5.53	1	1
Q71VH6	Q71VH6_HUMAN 1-acyl-sn-glycerol-3-phosphate acyltransferase (Fragment) OS=Homo sapiens PE=2 SV=1	4.1	1	1
A0A024RCV5	A0A024RCV5_HUMAN 1-acyl-sn-glycerol-3-phosphate acyltransferase OS=Homo sapiens GN=AGPAT1 PE=3 SV=1	3.53	1	1
Q99943	PLCA_HUMAN 1-acyl-sn-glycerol-3-phosphate acyltransferase alpha OS=Homo sapiens GN=AGPAT1 PE=1 SV=2	3.53	1	1
Q7Z2V5	Q7Z2V5_HUMAN Putative uncharacterized protein DKFZp686J01190 (Fragment) OS=Homo sapiens GN=DKFZp686J01190 PE=2 SV=1	1.97	1	1
Q7Z4Q5	Q7Z4Q5_HUMAN Heterogeneous nuclear ribonucleoprotein U (Scaffold attachment factor A), isoform CRA_a OS=Homo sapiens GN=HNRPU PE=2 SV=1	1.75	1	1
Q96BA7	Q96BA7_HUMAN HNRPU protein OS=Homo sapiens PE=2 SV=1	1.25	1	1
Q00839	HNRPU_HUMAN Heterogeneous nuclear ribonucleoprotein U OS=Homo sapiens GN=HNRNPU PE=1 SV=6	1.09	1	1
B4DLR3	B4DLR3_HUMAN cDNA FLJ54020, highly similar to Heterogeneous nuclear ribonucleoprotein U OS=Homo sapiens PE=2 SV=1	1.15	1	1
B3KX72	B3KX72_HUMAN cDNA FLJ44920 fis, clone BRAMY3011501, highly similar to Heterogeneous nuclear ribonucleoprotein U OS=Homo sapiens PE=2 SV=1	1.2	1	1
Q8IWF2	FXRD2_HUMAN FAD-dependent oxidoreductase domain-containing protein 2 OS=Homo sapiens GN=FOXRED2 PE=1 SV=1	1.75	1	1
A0A024R1H0	A0A024R1H0_HUMAN Uncharacterized protein OS=Homo sapiens GN=RP5-1119A7.4 PE=4 SV=1	1.75	1	1
Q8IY21	DDX60_HUMAN Probable ATP-dependent RNA helicase DDX60 OS=Homo sapiens GN=DDX60 PE=1 SV=3	0.47	1	1
Q8IYT2	CMTR2_HUMAN Cap-specific mRNA (nucleoside-2'-O-)-methyltransferase 2 OS=Homo sapiens GN=CMTR2 PE=1 SV=2	1.04	1	1
A0A0U1RRB3	A0A0U1RRB3_HUMAN Cap-specific mRNA (nucleoside-2'-O-)-methyltransferase 2 OS=Homo sapiens GN=CMTR2 PE=1 SV=1	1.04	1	1
Q8IZJ4	RGDSR_HUMAN Ral-GDS-related protein OS=Homo sapiens GN=RGL4 PE=2 SV=1	2.11	1	1
Q3ZCN2	Q3ZCN2_HUMAN RGL4 protein (Fragment) OS=Homo sapiens GN=RGL4 PE=2 SV=2	1.87	1	1
Q6ZN78	Q6ZN78_HUMAN cDNA FLJ16354 fis, clone TESTI4000319, weakly similar to GUANINE NUCLEOTIDE DISSOCIATION STIMULATOR RALGDS FORM B OS=Homo sapiens PE=2 SV=1	2.3	1	1
E7EPT8	E7EPT8_HUMAN Ral-GDS-related protein (Fragment) OS=Homo sapiens GN=RGL4 PE=4 SV=1	1.87	1	1
E9PH21	E9PH21_HUMAN Ral-GDS-related protein OS=Homo sapiens GN=RGL4 PE=4 SV=1	2.3	1	1
Q8N7F0	Q8N7F0_HUMAN CDNA FLJ25707 fis, clone TST04879 OS=Homo sapiens PE=2 SV=1	7.43	1	1
Q8NG04	S2610_HUMAN Solute carrier family 26 member 10 OS=Homo sapiens GN=SLC26A10 PE=2 SV=1	2.31	1	1
Q8NI60	ADCK3_HUMAN Atypical kinase ADCK3, mitochondrial OS=Homo sapiens GN=ADCK3 PE=1 SV=1	2.47	1	1
A0A024R3S3	A0A024R3S3_HUMAN Chaperone, ABC1 activity of bc1 complex like (S. pombe), isoform CRA_b OS=Homo sapiens GN=CABC1 PE=4 SV=1	2.47	1	1
B4DVB7	B4DVB7_HUMAN cDNA FLJ55470, highly similar to Chaperone-activity of bc1 complex-like, mitochondrial OS=Homo sapiens PE=2 SV=1	2.68	1	1
B4DED1	B4DED1_HUMAN cDNA FLJ53505, highly similar to Chaperone-activity of bc1 complex-like, mitochondrial OS=Homo sapiens PE=2 SV=1	5.1	1	1
Q5T7A2	Q5T7A2_HUMAN cDNA FLJ33175 fis, clone ADRGL2002392, highly similar to Chaperone-activity of bc1 complex-like, mitochondrial OS=Homo sapiens PE=2 SV=1	3.25	1	1
A1L377	A1L377_HUMAN CABC1 protein OS=Homo sapiens GN=CABC1 PE=2 SV=1	3.9	1	1
Q8TAP6	CEP76_HUMAN Centrosomal protein of 76 kDa OS=Homo sapiens GN=CEP76 PE=1 SV=1	1.21	1	1
Q8TBM8	DJB14_HUMAN DnaJ homolog subfamily B member 14 OS=Homo sapiens GN=DNAJB14 PE=1 SV=1	2.9	1	1
A0A024RDI9	A0A024RDI9_HUMAN DnaJ (Hsp40) homolog, subfamily B, member 14, isoform CRA_b OS=Homo sapiens GN=DNAJB14 PE=4 SV=1	3.74	1	1
Q8TF72	SHRM3_HUMAN Protein Shroom3 OS=Homo sapiens GN=SHROOM3 PE=1 SV=2	0.45	1	1
B4E244	B4E244_HUMAN cDNA FLJ55531, highly similar to Homo sapiens shroom (SHRM), mRNA OS=Homo sapiens PE=2 SV=1	0.8	1	1
B3KY47	B3KY47_HUMAN cDNA FLJ46841 fis, clone UTERU3000670, highly similar to Homo sapiens shroom (SHRM), mRNA OS=Homo sapiens PE=2 SV=1	0.51	1	1
Q6ZVL3	Q6ZVL3_HUMAN cDNA FLJ42424 fis, clone BLADE2004089, moderately similar to Mus musculus PDZ domain actin binding protein Shroom mRNA (Fragment) OS=Homo sapiens PE=2 SV=1	1.11	1	1
Q8WUK0	PTPM1_HUMAN Phosphatidylglycerophosphatase and protein-tyrosine phosphatase 1 OS=Homo sapiens GN=PTPMT1 PE=1 SV=1	6.47	1	1
E9PQM0	E9PQM0_HUMAN Phosphatidylglycerophosphatase and protein-tyrosine phosphatase 1 OS=Homo sapiens GN=PTPMT1 PE=1 SV=1	7.74	1	1
B4DGK8	B4DGK8_HUMAN cDNA FLJ57723, moderately similar to Protein-tyrosine phosphatase mitochondrial 1, mitochondrial (EC 3.1.3.48) OS=Homo sapiens PE=2 SV=1	9.49	1	1
Q8WXG9	GPR98_HUMAN G-protein coupled receptor 98 OS=Homo sapiens GN=GPR98 PE=1 SV=2	0.25	1	1
Q96RP9	EFGM_HUMAN Elongation factor G, mitochondrial OS=Homo sapiens GN=GFM1 PE=1 SV=2	1.6	1	1
E5KND5	E5KND5_HUMAN Elongation factor G, mitochondrial OS=Homo sapiens GN=GFM1 PE=2 SV=1	1.6	1	1
D3DNL3	D3DNL3_HUMAN G elongation factor, mitochondrial 1, isoform CRA_c OS=Homo sapiens GN=GFM1 PE=4 SV=1	2.93	1	1
Q9H9M0	Q9H9M0_HUMAN cDNA FLJ12662 fis, clone NT2RM4002205, moderately similar to ELONGATION FACTOR G, MITOCHONDRIAL OS=Homo sapiens PE=2 SV=1	8.33	1	1
F8WAU4	F8WAU4_HUMAN Elongation factor G, mitochondrial OS=Homo sapiens GN=GFM1 PE=1 SV=1	2.65	1	1
E5KND7	E5KND7_HUMAN Elongation factor G, mitochondrial OS=Homo sapiens GN=GFM1 PE=3 SV=1	1.6	1	1
C9IZ01	C9IZ01_HUMAN Elongation factor G, mitochondrial OS=Homo sapiens GN=GFM1 PE=1 SV=1	2.03	1	1
Q96RT7	GCP6_HUMAN Gamma-tubulin complex component 6 OS=Homo sapiens GN=TUBGCP6 PE=1 SV=3	0.66	1	1
A1L149	A1L149_HUMAN TUBGCP6 protein (Fragment) OS=Homo sapiens GN=TUBGCP6 PE=2 SV=1	5.61	1	1
Q1WWM1	Q1WWM1_HUMAN TUBGCP6 protein (Fragment) OS=Homo sapiens GN=TUBGCP6 PE=2 SV=1	5.58	1	1
A7E2V7	A7E2V7_HUMAN TUBGCP6 protein OS=Homo sapiens GN=TUBGCP6 PE=2 SV=1	0.8	1	1
B2RWN4	B2RWN4_HUMAN TUBGCP6 protein OS=Homo sapiens GN=TUBGCP6 PE=2 SV=1	0.66	1	1
E7EQL8	E7EQL8_HUMAN Gamma-tubulin complex component 6 OS=Homo sapiens GN=TUBGCP6 PE=1 SV=1	0.8	1	1
Q99447	PCY2_HUMAN Ethanolamine-phosphate cytidylyltransferase OS=Homo sapiens GN=PCYT2 PE=1 SV=1	2.83	1	1
B7Z4W6	B7Z4W6_HUMAN cDNA FLJ55495, highly similar to Ethanolamine-phosphate cytidylyltransferase (EC 2.7.7.14) OS=Homo sapiens PE=2 SV=1	3.08	1	1
I3L3V9	I3L3V9_HUMAN Ethanolamine-phosphate cytidylyltransferase (Fragment) OS=Homo sapiens GN=PCYT2 PE=1 SV=1	5.31	1	1
B3KSC8	B3KSC8_HUMAN cDNA FLJ36009 fis, clone TESTI2015675, highly similar to Ethanolamine-phosphate cytidylyltransferase (EC 2.7.7.14) OS=Homo sapiens PE=2 SV=1	3.54	1	1
I3L1L9	I3L1L9_HUMAN Ethanolamine-phosphate cytidylyltransferase (Fragment) OS=Homo sapiens GN=PCYT2 PE=1 SV=1	3.5	1	1
I3L1R7	I3L1R7_HUMAN Ethanolamine-phosphate cytidylyltransferase OS=Homo sapiens GN=PCYT2 PE=1 SV=1	3	1	1
Q9BQ52	RNZ2_HUMAN Zinc phosphodiesterase ELAC protein 2 OS=Homo sapiens GN=ELAC2 PE=1 SV=2	1.82	1	1
G5E9D5	G5E9D5_HUMAN ElaC homolog 2 (E. coli), isoform CRA_a OS=Homo sapiens GN=ELAC2 PE=1 SV=1	1.86	1	1
E7ES68	E7ES68_HUMAN Zinc phosphodiesterase ELAC protein 2 (Fragment) OS=Homo sapiens GN=ELAC2 PE=1 SV=2	2.4	1	1
B4DT15	B4DT15_HUMAN cDNA FLJ56150, highly similar to Zinc phosphodiesterase ELAC protein 2 (EC 3.1.26.11) OS=Homo sapiens PE=2 SV=1	1.85	1	1
B3KT00	B3KT00_HUMAN cDNA FLJ37368 fis, clone BRAMY2024530, highly similar to Zinc phosphodiesterase ELAC protein 2 (EC 3.1.26.11) OS=Homo sapiens PE=2 SV=1	1.86	1	1
A0A0S2Z5M8	A0A0S2Z5M8_HUMAN ElaC homolog 2 (E. coli), isoform CRA_b (Fragment) OS=Homo sapiens GN=ELAC2 PE=2 SV=1	1.82	1	1
B4E365	B4E365_HUMAN cDNA FLJ56210, highly similar to Zinc phosphodiesterase ELAC protein 2 (EC 3.1.26.11) OS=Homo sapiens PE=2 SV=1	2.4	1	1
B3KSU9	B3KSU9_HUMAN cDNA FLJ37014 fis, clone BRACE2010203, highly similar to Zinc phosphodiesterase ELAC protein 2 (EC 3.1.26.11) OS=Homo sapiens PE=2 SV=1	2.56	1	1
Q9BTQ7	Q9BTQ7_HUMAN Similar to ribosomal protein L23 (Fragment) OS=Homo sapiens PE=2 SV=1	14.93	1	1
C9JD32	C9JD32_HUMAN 60S ribosomal protein L23 (Fragment) OS=Homo sapiens GN=RPL23 PE=1 SV=1	21.98	1	1
B9ZVP7	B9ZVP7_HUMAN 60S ribosomal protein L23 OS=Homo sapiens GN=RPL23 PE=1 SV=1	17.54	1	1
J3KT29	J3KT29_HUMAN 60S ribosomal protein L23 OS=Homo sapiens GN=RPL23 PE=1 SV=1	16.39	1	1
P62829	RL23_HUMAN 60S ribosomal protein L23 OS=Homo sapiens GN=RPL23 PE=1 SV=1	14.29	1	1
A0A024R1Q8	A0A024R1Q8_HUMAN Ribosomal protein L23, isoform CRA_b OS=Homo sapiens GN=RPL23 PE=3 SV=1	14.29	1	1
Q9BXR6	FHR5_HUMAN Complement factor H-related protein 5 OS=Homo sapiens GN=CFHR5 PE=1 SV=1	1.05	1	1
B2RA39	B2RA39_HUMAN cDNA, FLJ94686, highly similar to Homo sapiens complement factor H-related 5 (CFHL5), mRNA OS=Homo sapiens PE=2 SV=1	1.05	1	1
Q05CF5	Q05CF5_HUMAN CFHR5 protein (Fragment) OS=Homo sapiens GN=CFHR5 PE=2 SV=1	1.38	1	1
Q9BYW2	SETD2_HUMAN Histone-lysine N-methyltransferase SETD2 OS=Homo sapiens GN=SETD2 PE=1 SV=3	0.39	1	1
Q9H6U9	Q9H6U9_HUMAN CDNA: FLJ21841 fis, clone HEP01831 OS=Homo sapiens PE=2 SV=1	2.79	1	1
P48681	NEST_HUMAN Nestin OS=Homo sapiens GN=NES PE=1 SV=2	0.74	1	1
D3DVC4	D3DVC4_HUMAN Nestin, isoform CRA_c OS=Homo sapiens GN=NES PE=3 SV=1	0.74	1	1
Q9HCB6	SPON1_HUMAN Spondin-1 OS=Homo sapiens GN=SPON1 PE=1 SV=2	1.36	1	1
Q9HCD5	NCOA5_HUMAN Nuclear receptor coactivator 5 OS=Homo sapiens GN=NCOA5 PE=1 SV=2	1.21	1	1
Q9NP61	ARFG3_HUMAN ADP-ribosylation factor GTPase-activating protein 3 OS=Homo sapiens GN=ARFGAP3 PE=1 SV=1	2.13	1	1
A0A024R4U0	A0A024R4U0_HUMAN ADP-ribosylation factor GTPase activating protein 3, isoform CRA_a OS=Homo sapiens GN=ARFGAP3 PE=4 SV=1	2.13	1	1
B7Z6L2	B7Z6L2_HUMAN cDNA FLJ54156, highly similar to ADP-ribosylation factor GTPase-activating protein 3 OS=Homo sapiens PE=2 SV=1	2.48	1	1
B7Z4Q0	B7Z4Q0_HUMAN cDNA FLJ55728, highly similar to ADP-ribosylation factor GTPase-activating protein 3 OS=Homo sapiens PE=2 SV=1	2.48	1	1
H0Y6A0	H0Y6A0_HUMAN ADP-ribosylation factor GTPase-activating protein 3 (Fragment) OS=Homo sapiens GN=ARFGAP3 PE=1 SV=1	4.03	1	1
Q9NQC1	JADE2_HUMAN Protein Jade-2 OS=Homo sapiens GN=JADE2 PE=1 SV=2	1.01	1	1
B4DFY8	B4DFY8_HUMAN cDNA FLJ59498, highly similar to Homo sapiens PHD finger protein 15 (PHF15), mRNA OS=Homo sapiens PE=2 SV=1	1.01	1	1
A8K9C0	A8K9C0_HUMAN cDNA FLJ75110, highly similar to Homo sapiens PHD finger protein 15 (PHF15), mRNA OS=Homo sapiens PE=2 SV=1	1.01	1	1
G3XAA4	G3XAA4_HUMAN PHD finger protein 15, isoform CRA_d OS=Homo sapiens GN=JADE2 PE=1 SV=1	0.96	1	1
B3KPL2	B3KPL2_HUMAN PHD finger protein 15, isoform CRA_a OS=Homo sapiens GN=PHF15 PE=2 SV=1	0.94	1	1
B5MBX1	B5MBX1_HUMAN Protein Jade-2 OS=Homo sapiens GN=JADE2 PE=1 SV=1	1.57	1	1
A8K356	A8K356_HUMAN cDNA FLJ77750, highly similar to Homo sapiens PHD finger protein 15 (PHF15), mRNA OS=Homo sapiens PE=2 SV=1	1.01	1	1
A0A0C4DFT8	A0A0C4DFT8_HUMAN Protein Jade-2 OS=Homo sapiens GN=JADE2 PE=1 SV=1	1.01	1	1
Q9NS84	CHST7_HUMAN Carbohydrate sulfotransferase 7 OS=Homo sapiens GN=CHST7 PE=1 SV=2	1.65	1	1
Q9NSE4	SYIM_HUMAN Isoleucine--tRNA ligase, mitochondrial OS=Homo sapiens GN=IARS2 PE=1 SV=2	0.99	1	1
A8K5W7	A8K5W7_HUMAN cDNA FLJ75180, highly similar to Homo sapiens mitochondrial isoleucine tRNA synthetase, mRNA OS=Homo sapiens PE=2 SV=1	1.06	1	1
Q9NV58	RN19A_HUMAN E3 ubiquitin-protein ligase RNF19A OS=Homo sapiens GN=RNF19A PE=1 SV=3	1.07	1	1
A3KCU8	A3KCU8_HUMAN E3 ubiquitin-protein ligase RNF19A (Fragment) OS=Homo sapiens GN=RNF19 PE=1 SV=1	10.11	1	1
E7EQ63	E7EQ63_HUMAN E3 ubiquitin-protein ligase RNF19A (Fragment) OS=Homo sapiens GN=RNF19A PE=1 SV=1	7.96	1	1
A0A0C4DGD6	A0A0C4DGD6_HUMAN E3 ubiquitin-protein ligase RNF19A (Fragment) OS=Homo sapiens GN=RNF19A PE=1 SV=1	15.52	1	1
E7ETB2	E7ETB2_HUMAN E3 ubiquitin-protein ligase RNF19A (Fragment) OS=Homo sapiens GN=RNF19A PE=1 SV=1	5.45	1	1
E7EQV8	E7EQV8_HUMAN E3 ubiquitin-protein ligase RNF19A (Fragment) OS=Homo sapiens GN=RNF19A PE=1 SV=1	5.77	1	1
Q9P035	HACD3_HUMAN Very-long-chain (3R)-3-hydroxyacyl-CoA dehydratase 3 OS=Homo sapiens GN=HACD3 PE=1 SV=2	5.8	1	1
Q9P0K5	Q9P0K5_HUMAN CGMP-specific phosphodiesterase PDE5A2 (Fragment) OS=Homo sapiens GN=PDE5A PE=2 SV=1	42.86	1	1
Q9P0K3	Q9P0K3_HUMAN CGMP-specific phosphodiesterase PDE5A2 (Fragment) OS=Homo sapiens GN=PDE5A PE=4 SV=1	75	1	1
Q9UBJ2	ABCD2_HUMAN ATP-binding cassette sub-family D member 2 OS=Homo sapiens GN=ABCD2 PE=1 SV=1	1.22	1	1
Q9UHD1	CHRD1_HUMAN Cysteine and histidine-rich domain-containing protein 1 OS=Homo sapiens GN=CHORDC1 PE=1 SV=2	7.53	1	1
E9PSD5	E9PSD5_HUMAN Cysteine and histidine-rich domain-containing protein 1 OS=Homo sapiens GN=CHORDC1 PE=1 SV=1	20.83	1	1
A0A024R3C3	A0A024R3C3_HUMAN Cysteine and histidine-rich domain (CHORD)-containing 1, isoform CRA_b OS=Homo sapiens GN=CHORDC1 PE=4 SV=1	7.99	1	1
E9PIZ4	E9PIZ4_HUMAN Cysteine and histidine-rich domain-containing protein 1 OS=Homo sapiens GN=CHORDC1 PE=1 SV=1	21.55	1	1
E9PPQ5	E9PPQ5_HUMAN Cysteine and histidine-rich domain-containing protein 1 OS=Homo sapiens GN=CHORDC1 PE=1 SV=1	13.59	1	1
E9PL00	E9PL00_HUMAN Cysteine and histidine-rich domain-containing protein 1 OS=Homo sapiens GN=CHORDC1 PE=1 SV=1	64.1	1	1
A0A024R394	A0A024R394_HUMAN Cysteine and histidine-rich domain (CHORD)-containing 1, isoform CRA_c OS=Homo sapiens GN=CHORDC1 PE=4 SV=1	7.53	1	1
Q9UKJ5	CHIC2_HUMAN Cysteine-rich hydrophobic domain-containing protein 2 OS=Homo sapiens GN=CHIC2 PE=1 SV=1	5.45	1	1
H0Y8H1	H0Y8H1_HUMAN Cysteine-rich hydrophobic domain-containing protein 2 (Fragment) OS=Homo sapiens GN=CHIC2 PE=1 SV=1	6.57	1	1
D6RDW7	D6RDW7_HUMAN Cysteine-rich hydrophobic domain-containing protein 2 OS=Homo sapiens GN=CHIC2 PE=1 SV=1	6.16	1	1
Q9ULR0	ISY1_HUMAN Pre-mRNA-splicing factor ISY1 homolog OS=Homo sapiens GN=ISY1 PE=1 SV=3	2.81	1	1
D6RC18	D6RC18_HUMAN Pre-mRNA-splicing factor ISY1 homolog OS=Homo sapiens GN=ISY1 PE=1 SV=1	6.45	1	1
A8MVI5	A8MVI5_HUMAN Pre-mRNA-splicing factor ISY1 homolog OS=Homo sapiens GN=ISY1 PE=1 SV=1	3.17	1	1
Q9UNL2	SSRG_HUMAN Translocon-associated protein subunit gamma OS=Homo sapiens GN=SSR3 PE=1 SV=1	7.57	1	1
C9JA28	C9JA28_HUMAN Translocon-associated protein subunit gamma OS=Homo sapiens GN=SSR3 PE=1 SV=1	8.05	1	1
Q9Y2Z2	MTO1_HUMAN Protein MTO1 homolog, mitochondrial OS=Homo sapiens GN=MTO1 PE=1 SV=2	1.95	1	1
Q9Y3M9	ZN337_HUMAN Zinc finger protein 337 OS=Homo sapiens GN=ZNF337 PE=1 SV=2	1.33	1	1
B3KPC9	B3KPC9_HUMAN cDNA FLJ31622 fis, clone NT2RI2003220, highly similar to Zinc finger protein 337 OS=Homo sapiens PE=2 SV=1	1.61	1	1
B3KPK8	B3KPK8_HUMAN cDNA FLJ31904 fis, clone NT2RP7004352, highly similar to Zinc finger protein 337 OS=Homo sapiens PE=2 SV=1	1.61	1	1
A8K5C0	A8K5C0_HUMAN cDNA FLJ78383, highly similar to Homo sapiens zinc finger protein 337 (ZNF337), mRNA OS=Homo sapiens PE=2 SV=1	1.33	1	1
V9GZ22	V9GZ22_HUMAN Uncharacterized protein C6orf163 OS=Homo sapiens GN=C6orf163 PE=4 SV=1	7.54	1	1
E1P506	E1P506_HUMAN Chromosome 6 open reading frame 163, isoform CRA_a OS=Homo sapiens GN=C6orf163 PE=4 SV=1	7.39	1	1
Q5TEZ5	CF163_HUMAN Uncharacterized protein C6orf163 OS=Homo sapiens GN=C6orf163 PE=4 SV=2	4.56	1	1
V9GZN0	V9GZN0_HUMAN Uncharacterized protein (Fragment) OS=Homo sapiens PE=3 SV=1	19.15	1	1
A0A024R017	A0A024R017_HUMAN Histone H2A OS=Homo sapiens GN=HIST1H2AC PE=3 SV=1	6.92	1	1
P0C0S8	H2A1_HUMAN Histone H2A type 1 OS=Homo sapiens GN=HIST1H2AG PE=1 SV=2	6.92	1	1
Q93077	H2A1C_HUMAN Histone H2A type 1-C OS=Homo sapiens GN=HIST1H2AC PE=1 SV=3	6.92	1	1
Q99878	H2A1J_HUMAN Histone H2A type 1-J OS=Homo sapiens GN=HIST1H2AJ PE=1 SV=3	7.03	1	1
Q7L7L0	H2A3_HUMAN Histone H2A type 3 OS=Homo sapiens GN=HIST3H2A PE=1 SV=3	6.92	1	1
P04908	H2A1B_HUMAN Histone H2A type 1-B/E OS=Homo sapiens GN=HIST1H2AB PE=1 SV=2	6.92	1	1
A3KPC7	A3KPC7_HUMAN Histone H2A OS=Homo sapiens GN=HIST1H2AH PE=2 SV=1	7.03	1	1
Q16777	H2A2C_HUMAN Histone H2A type 2-C OS=Homo sapiens GN=HIST2H2AC PE=1 SV=4	6.98	1	1
Q96KK5	H2A1H_HUMAN Histone H2A type 1-H OS=Homo sapiens GN=HIST1H2AH PE=1 SV=3	7.03	1	1
Q6FI13	H2A2A_HUMAN Histone H2A type 2-A OS=Homo sapiens GN=HIST2H2AA3 PE=1 SV=3	6.92	1	1
Q96QV6	H2A1A_HUMAN Histone H2A type 1-A OS=Homo sapiens GN=HIST1H2AA PE=1 SV=3	6.87	1	1
Q71UI9	H2AV_HUMAN Histone H2A.V OS=Homo sapiens GN=H2AFV PE=1 SV=3	7.03	1	1
P0C0S5	H2AZ_HUMAN Histone H2A.Z OS=Homo sapiens GN=H2AFZ PE=1 SV=2	7.03	1	1
C9J0D1	C9J0D1_HUMAN Histone H2A OS=Homo sapiens GN=H2AFV PE=1 SV=1	7.38	1	1
Q9BTM1	H2AJ_HUMAN Histone H2A.J OS=Homo sapiens GN=H2AFJ PE=1 SV=1	6.98	1	1
Q8IUE6	H2A2B_HUMAN Histone H2A type 2-B OS=Homo sapiens GN=HIST2H2AB PE=1 SV=3	6.92	1	1
P16104	H2AX_HUMAN Histone H2AX OS=Homo sapiens GN=H2AFX PE=1 SV=2	6.29	1	1
P20671	H2A1D_HUMAN Histone H2A type 1-D OS=Homo sapiens GN=HIST1H2AD PE=1 SV=2	6.92	1	1
A0A0U1RRH7	A0A0U1RRH7_HUMAN Histone H2A OS=Homo sapiens PE=3 SV=1	5.29	1	1
B2R5B3	B2R5B3_HUMAN Histone H2A OS=Homo sapiens PE=2 SV=1	6.92	1	1
A0A024RAS2	A0A024RAS2_HUMAN Histone H2A OS=Homo sapiens GN=H2AFJ PE=3 SV=1	6.98	1	1
B2R5B6	B2R5B6_HUMAN Histone H2A OS=Homo sapiens PE=2 SV=1	6.92	1	1
Q08AJ9	Q08AJ9_HUMAN Histone H2A OS=Homo sapiens GN=HIST1H2AB PE=2 SV=1	6.92	1	1
A4FTV9	A4FTV9_HUMAN Histone H2A OS=Homo sapiens GN=HIST1H2AK PE=2 SV=1	6.92	1	1
A0A0U1RR32	A0A0U1RR32_HUMAN Histone H2A OS=Homo sapiens GN=hCG_2039566 PE=3 SV=1	5.33	1	1
