# Supplementary material for: PIM3-mediated phosphorylation stabilizes myeloid leukemia factor 2 to promote metastasis in osteosarcoma
Source: J Clin Invest. 2025 Oct 15;135(20):e191040. doi: 10.1172/JCI191040 (PMC12520695; doi:10.1172/JCI191040)
Supplement: Supplemental table 3 [file jci-135-191040-s035.xlsx]

## Sheet: Sheet1
Supplementary Table 3. RNA-seq analysis result of U2OS cells expressing vector or MLF2 (MLF2 vs VEC ).
gene_id	VEC_count	MLF2_count	VEC_fpkm	MLF2_fpkm	log2(FoldChange)	Pvalue	FDR	significant	gene_name	gene_description	KEGG_A_class	KEGG_B_class	Pathway	GO Component	GO Function	GO Process
ENSG00000089693	3275	11913	185.53	1293.16	2.80118	0	0	yes	MLF2	myeloid leukemia factor 2 [Source:HGNC Symbol;Acc:HGNC:7126]	-	-	-	GO:0005622//intracellular;GO:0044424//intracellular part;GO:0005737//cytoplasm;GO:0044464//cell part;GO:0043227//membrane-bounded organelle;GO:0043231//intracellular membrane-bounded organelle;GO:0005634//nucleus;GO:0005623//cell;GO:0043229//intracellular organelle;GO:0043226//organelle;GO:0005575//cellular_component	GO:0003674//molecular_function	GO:0006950//response to stress;GO:0008150//biological_process;GO:0050896//response to stimulus
ENSG00000138326	1863	8347	335.92	1624.64	2.27393	0	0	yes	RPS24	ribosomal protein S24 [Source:HGNC Symbol;Acc:HGNC:10411]	Genetic Information Processing	Translation	ko03010//Ribosome	GO:0043227//membrane-bounded organelle;GO:0005623//cell;GO:0043231//intracellular membrane-bounded organelle;GO:0005634//nucleus;GO:0044428//nuclear part;GO:0030529//intracellular ribonucleoprotein complex;GO:0005840//ribosome;GO:0005622//intracellular;GO:0044446//intracellular organelle part;GO:0043226//organelle;GO:0044422//organelle part;GO:0043229//intracellular organelle;GO:0070013//intracel…	GO:0005198//structural molecule activity;GO:0097159//organic cyclic compound binding;GO:0005488//binding;GO:0003674//molecular_function;GO:0003676//nucleic acid binding;GO:1901363//heterocyclic compound binding;GO:0003735//structural constituent of ribosome;GO:0003723//RNA binding	GO:0042592//homeostatic process;GO:1902582//single-organism intracellular transport;GO:0044260//cellular macromolecule metabolic process;GO:0008104//protein localization;GO:0051234//establishment of localization;GO:1901575//organic substance catabolic process;GO:0006139//nucleobase-containing compound metabolic process;GO:0044699//single-organism process;GO:0002376//immune system process;GO:00650…
ENSG00000145425	2865	6449	285.54	689.28	1.2714	4.1e-268	1.57e-264	yes	RPS3A	ribosomal protein S3A [Source:HGNC Symbol;Acc:HGNC:10421]	Genetic Information Processing	Translation	ko03010//Ribosome	GO:0044428//nuclear part;GO:0043231//intracellular membrane-bounded organelle;GO:0043228//non-membrane-bounded organelle;GO:0043233//organelle lumen;GO:0031981//nuclear lumen;GO:0005622//intracellular;GO:0005783//endoplasmic reticulum;GO:0043232//intracellular non-membrane-bounded organelle;GO:0005737//cytoplasm;GO:0005730//nucleolus;GO:0043227//membrane-bounded organelle;GO:0044444//cytoplasmic …	GO:0003735//structural constituent of ribosome;GO:0097159//organic cyclic compound binding;GO:1901363//heterocyclic compound binding;GO:0003674//molecular_function;GO:0005198//structural molecule activity;GO:0005488//binding;GO:0003723//RNA binding;GO:0003676//nucleic acid binding	GO:0044763//single-organism cellular process;GO:1901361//organic cyclic compound catabolic process;GO:0009987//cellular process;GO:0008104//protein localization;GO:0006518//peptide metabolic process;GO:0046483//heterocycle metabolic process;GO:0048869//cellular developmental process;GO:0006886//intracellular protein transport;GO:0010467//gene expression;GO:0044248//cellular catabolic process;GO:0…
ENSG00000147604	936	6026	94.8	740.13	2.96482	0	0	yes	RPL7	ribosomal protein L7 [Source:HGNC Symbol;Acc:HGNC:10363]	Genetic Information Processing	Translation	ko03010//Ribosome	GO:0043228//non-membrane-bounded organelle;GO:0031974//membrane-enclosed lumen;GO:0043231//intracellular membrane-bounded organelle;GO:0005634//nucleus;GO:0043232//intracellular non-membrane-bounded organelle;GO:0005623//cell;GO:0044424//intracellular part;GO:0043227//membrane-bounded organelle;GO:0044464//cell part;GO:0005737//cytoplasm;GO:0031981//nuclear lumen;GO:0030529//intracellular ribonuc…	GO:0044822//poly(A) RNA binding;GO:0005198//structural molecule activity;GO:0003676//nucleic acid binding;GO:0003677//DNA binding;GO:0003729//mRNA binding;GO:1901363//heterocyclic compound binding;GO:0003674//molecular_function;GO:0003723//RNA binding;GO:0005488//binding;GO:0003735//structural constituent of ribosome;GO:0097159//organic cyclic compound binding	GO:0044237//cellular metabolic process;GO:0042254//ribosome biogenesis;GO:0045184//establishment of protein localization;GO:0006886//intracellular protein transport;GO:0008104//protein localization;GO:0051234//establishment of localization;GO:0015031//protein transport;GO:0022613//ribonucleoprotein complex biogenesis;GO:0009059//macromolecule biosynthetic process;GO:0044085//cellular component bi…
ENSG00000117632	2768	5106	251.94	522.88	1.0534	1.87e-145	4.08e-142	yes	STMN1	stathmin 1 [Source:HGNC Symbol;Acc:HGNC:6510]	Human Diseases;Environmental Information Processing	Signal transduction;Cancers	ko04010//MAPK signaling pathway;ko05206//MicroRNAs in cancer	GO:0005829//cytosol;GO:0044444//cytoplasmic part;GO:0043228//non-membrane-bounded organelle;GO:0005575//cellular_component;GO:0044424//intracellular part;GO:0043229//intracellular organelle;GO:0005737//cytoplasm;GO:0005622//intracellular;GO:0005856//cytoskeleton;GO:0005623//cell;GO:0043232//intracellular non-membrane-bounded organelle;GO:0043226//organelle;GO:0005576//extracellular region;GO:0044…	GO:0008092//cytoskeletal protein binding;GO:0005515//protein binding;GO:0005488//binding;GO:0004871//signal transducer activity;GO:0003674//molecular_function	GO:0043933//macromolecular complex subunit organization;GO:0022402//cell cycle process;GO:0007154//cell communication;GO:0030154//cell differentiation;GO:0009653//anatomical structure morphogenesis;GO:0071840//cellular component organization or biogenesis;GO:0048869//cellular developmental process;GO:0008150//biological_process;GO:0050789//regulation of biological process;GO:0065003//macromolecul…
ENSG00000115484	1697	3325	62.57	131.7	1.07371	1.96e-122	3e-119	yes	CCT4	chaperonin containing TCP1 subunit 4 [Source:HGNC Symbol;Acc:HGNC:1617]	-	-	-	GO:0015630//microtubule cytoskeleton;GO:0031410//cytoplasmic vesicle;GO:0005623//cell;GO:0043226//organelle;GO:0044424//intracellular part;GO:0005576//extracellular region;GO:0031982//vesicle;GO:0031981//nuclear lumen;GO:0005856//cytoskeleton;GO:0043233//organelle lumen;GO:0043228//non-membrane-bounded organelle;GO:0043229//intracellular organelle;GO:0043231//intracellular membrane-bounded organe…	GO:0003723//RNA binding;GO:0005515//protein binding;GO:0003674//molecular_function;GO:0003676//nucleic acid binding;GO:0097159//organic cyclic compound binding;GO:0005488//binding;GO:0051082//unfolded protein binding;GO:0043167//ion binding;GO:1901363//heterocyclic compound binding	GO:0009987//cellular process;GO:0006996//organelle organization;GO:0006457//protein folding;GO:0006807//nitrogen compound metabolic process;GO:0008152//metabolic process;GO:0051276//chromosome organization;GO:0008150//biological_process;GO:0006810//transport;GO:0051179//localization;GO:1901360//organic cyclic compound metabolic process;GO:0044237//cellular metabolic process;GO:0042592//homeostati…
ENSG00000145681	1231	2121	40.17	102.02	1.34466	3.34e-61	1.6e-58	yes	HAPLN1	hyaluronan and proteoglycan link protein 1 [Source:HGNC Symbol;Acc:HGNC:2380]	-	-	-	GO:0031012//extracellular matrix;GO:0005576//extracellular region;GO:0005578//proteinaceous extracellular matrix;GO:0005575//cellular_component;GO:0044421//extracellular region part	GO:0005198//structural molecule activity;GO:0003674//molecular_function	GO:0008150//biological_process;GO:0044763//single-organism cellular process;GO:0048856//anatomical structure development;GO:0009987//cellular process;GO:0030198//extracellular matrix organization;GO:0071840//cellular component organization or biogenesis;GO:0043062//extracellular structure organization;GO:0032502//developmental process;GO:0044699//single-organism process;GO:0007155//cell adhesion;…
ENSG00000104408	972	1854	77.87	176.51	1.18061	4.62e-71	2.62e-68	yes	EIF3E	eukaryotic translation initiation factor 3 subunit E [Source:HGNC Symbol;Acc:HGNC:3277]	Human Diseases;Genetic Information Processing	Translation;Infectious diseases	ko03013//RNA transport;ko05160//Hepatitis C	GO:0005694//chromosome;GO:0043229//intracellular organelle;GO:0044464//cell part;GO:0044446//intracellular organelle part;GO:0031974//membrane-enclosed lumen;GO:0032991//macromolecular complex;GO:0043233//organelle lumen;GO:0005576//extracellular region;GO:0070013//intracellular organelle lumen;GO:0005654//nucleoplasm;GO:0031981//nuclear lumen;GO:0043231//intracellular membrane-bounded organelle;…	GO:0003676//nucleic acid binding;GO:0097159//organic cyclic compound binding;GO:0008135//translation factor activity, RNA binding;GO:0003674//molecular_function;GO:0005488//binding;GO:0003723//RNA binding;GO:1901363//heterocyclic compound binding	GO:0010467//gene expression;GO:0022618//ribonucleoprotein complex assembly;GO:0043043//peptide biosynthetic process;GO:0008152//metabolic process;GO:0046700//heterocycle catabolic process;GO:1901361//organic cyclic compound catabolic process;GO:0034622//cellular macromolecular complex assembly;GO:0046483//heterocycle metabolic process;GO:0044249//cellular biosynthetic process;GO:0022607//cellular…
ENSG00000115524	1221	1806	17.93	74.8	2.06066	1.06e-32	2.29e-30	yes	SF3B1	splicing factor 3b subunit 1 [Source:HGNC Symbol;Acc:HGNC:10768]	Genetic Information Processing	Transcription	ko03040//Spliceosome	GO:0005575//cellular_component;GO:0031974//membrane-enclosed lumen;GO:0005654//nucleoplasm;GO:0044422//organelle part;GO:0070013//intracellular organelle lumen;GO:0044464//cell part;GO:0044424//intracellular part;GO:0031981//nuclear lumen;GO:0043231//intracellular membrane-bounded organelle;GO:0044446//intracellular organelle part;GO:0043229//intracellular organelle;GO:0043233//organelle lumen;GO…	GO:1901363//heterocyclic compound binding;GO:0003723//RNA binding;GO:0044822//poly(A) RNA binding;GO:0003674//molecular_function;GO:0003676//nucleic acid binding;GO:0097159//organic cyclic compound binding;GO:0003729//mRNA binding;GO:0005488//binding	GO:0044085//cellular component biogenesis;GO:0034622//cellular macromolecular complex assembly;GO:0006396//RNA processing;GO:0016043//cellular component organization;GO:0065003//macromolecular complex assembly;GO:0008150//biological_process;GO:0071840//cellular component organization or biogenesis;GO:0010467//gene expression;GO:0022607//cellular component assembly;GO:0043933//macromolecular compl…
ENSG00000108510	942	1699	8.36	25.04	1.58266	2.13e-57	9.3e-55	yes	MED13	mediator complex subunit 13 [Source:HGNC Symbol;Acc:HGNC:22474]	Organismal Systems	Endocrine system	ko04919//Thyroid hormone signaling pathway	GO:0005634//nucleus;GO:0005622//intracellular;GO:0031974//membrane-enclosed lumen;GO:0044424//intracellular part;GO:0031981//nuclear lumen;GO:0032991//macromolecular complex;GO:0044422//organelle part;GO:0070013//intracellular organelle lumen;GO:0044446//intracellular organelle part;GO:0043227//membrane-bounded organelle;GO:0005623//cell;GO:0043234//protein complex;GO:0043226//organelle;GO:000557…	GO:0005488//binding;GO:0000988//transcription factor activity, protein binding;GO:0005515//protein binding;GO:0003674//molecular_function;GO:0008134//transcription factor binding	GO:0008150//biological_process;GO:0023052//signaling;GO:0050896//response to stimulus;GO:0051716//cellular response to stimulus;GO:0050789//regulation of biological process;GO:0008152//metabolic process;GO:0034641//cellular nitrogen compound metabolic process;GO:0065007//biological regulation;GO:0009987//cellular process;GO:0044237//cellular metabolic process;GO:0042592//homeostatic process;GO:00…
ENSG00000087302	904	1532	29.41	79.83	1.44062	3.96e-43	1.26e-40	yes	C14orf166	chromosome 14 open reading frame 166 [Source:HGNC Symbol;Acc:HGNC:23169]	-	-	-	GO:0070013//intracellular organelle lumen;GO:0005856//cytoskeleton;GO:0015630//microtubule cytoskeleton;GO:0043229//intracellular organelle;GO:0043227//membrane-bounded organelle;GO:0044444//cytoplasmic part;GO:0005623//cell;GO:0043232//intracellular non-membrane-bounded organelle;GO:0005737//cytoplasm;GO:0043234//protein complex;GO:0044464//cell part;GO:0043233//organelle lumen;GO:0032991//macro…	GO:1901363//heterocyclic compound binding;GO:0005488//binding;GO:0005515//protein binding;GO:0003676//nucleic acid binding;GO:0019899//enzyme binding;GO:0003674//molecular_function;GO:0097159//organic cyclic compound binding;GO:0003723//RNA binding	GO:0051234//establishment of localization;GO:0008152//metabolic process;GO:0051179//localization;GO:0006807//nitrogen compound metabolic process;GO:0044419//interspecies interaction between organisms;GO:0008150//biological_process;GO:0006725//cellular aromatic compound metabolic process;GO:0043170//macromolecule metabolic process;GO:0051704//multi-organism process;GO:0009987//cellular process;GO:…
ENSG00000134001	945	1399	19.56	56.57	1.53213	1.65e-26	2.84e-24	yes	EIF2S1	eukaryotic translation initiation factor 2 subunit alpha [Source:HGNC Symbol;Acc:HGNC:3265]	Human Diseases;Genetic Information Processing;Cellular Processes	Folding, sorting and degradation;Endocrine and metabolic diseases;Transport and catabolism;Infectious diseases;Translation;Cell growth and death	ko05168//Herpes simplex infection;ko05164//Influenza A;ko04141//Protein processing in endoplasmic reticulum;ko03013//RNA transport;ko04932//Non-alcoholic fatty liver disease (NAFLD);ko05162//Measles;ko04210//Apoptosis;ko05160//Hepatitis C;ko04140//Autophagy - animal	GO:0043229//intracellular organelle;GO:0005575//cellular_component;GO:0005829//cytosol;GO:0043228//non-membrane-bounded organelle;GO:0044464//cell part;GO:0005622//intracellular;GO:0005840//ribosome;GO:0005576//extracellular region;GO:0043231//intracellular membrane-bounded organelle;GO:0032991//macromolecular complex;GO:0043226//organelle;GO:0044424//intracellular part;GO:0005634//nucleus;GO:004…	GO:0005488//binding;GO:0003674//molecular_function;GO:0097159//organic cyclic compound binding;GO:1901363//heterocyclic compound binding;GO:0008135//translation factor activity, RNA binding;GO:0003676//nucleic acid binding;GO:0003723//RNA binding	GO:1901564//organonitrogen compound metabolic process;GO:0034641//cellular nitrogen compound metabolic process;GO:0036211//protein modification process;GO:0007154//cell communication;GO:0043604//amide biosynthetic process;GO:0043043//peptide biosynthetic process;GO:0006464//cellular protein modification process;GO:0071704//organic substance metabolic process;GO:0023052//signaling;GO:0006810//tran…
ENSG00000041357	429	1351	38.66	145.32	1.91032	1.48e-116	1.89e-113	yes	PSMA4	proteasome subunit alpha 4 [Source:HGNC Symbol;Acc:HGNC:9533]	Genetic Information Processing	Folding, sorting and degradation	ko03050//Proteasome	GO:0043234//protein complex;GO:0005829//cytosol;GO:0005575//cellular_component;GO:0005634//nucleus;GO:0005622//intracellular;GO:0044444//cytoplasmic part;GO:0005576//extracellular region;GO:0043227//membrane-bounded organelle;GO:0043229//intracellular organelle;GO:0044446//intracellular organelle part;GO:0044424//intracellular part;GO:0044464//cell part;GO:0070013//intracellular organelle lumen;G…	GO:0008233//peptidase activity;GO:0003824//catalytic activity;GO:0016787//hydrolase activity;GO:0003674//molecular_function	GO:0051716//cellular response to stimulus;GO:0006807//nitrogen compound metabolic process;GO:0055085//transmembrane transport;GO:0044699//single-organism process;GO:0019752//carboxylic acid metabolic process;GO:0044260//cellular macromolecule metabolic process;GO:1901564//organonitrogen compound metabolic process;GO:0008152//metabolic process;GO:0007267//cell-cell signaling;GO:0044763//single-org…
ENSG00000186298	427	1309	22.72	71.08	1.64548	2.1e-109	2.3e-106	yes	PPP1CC	protein phosphatase 1 catalytic subunit gamma [Source:HGNC Symbol;Acc:HGNC:9283]	Environmental Information Processing;Human Diseases;Organismal Systems;Genetic Information Processing;Cellular Processes	Endocrine and metabolic diseases;Sensory system;Nervous system;Endocrine system;Cellular community - eukaryotes;Signal transduction;Substance dependence;Circulatory system;Cell motility;Translation;Cell growth and death;Cancers;Infectious diseases;Immune system	ko05168//Herpes simplex infection;ko04810//Regulation of actin cytoskeleton;ko05205//Proteoglycans in cancer;ko04510//Focal adhesion;ko04024//cAMP signaling pathway;ko05034//Alcoholism;ko04022//cGMP - PKG signaling pathway;ko04390//Hippo signaling pathway;ko04921//Oxytocin signaling pathway;ko04261//Adrenergic signaling in cardiomyocytes;ko04910//Insulin signaling pathway;ko04728//Dopaminergic sy…	GO:0005654//nucleoplasm;GO:0005829//cytosol;GO:0044422//organelle part;GO:0044444//cytoplasmic part;GO:0005575//cellular_component;GO:0000228//nuclear chromosome;GO:0032991//macromolecular complex;GO:0044446//intracellular organelle part;GO:0005737//cytoplasm;GO:0070013//intracellular organelle lumen;GO:0044428//nuclear part;GO:0044424//intracellular part;GO:0044464//cell part;GO:0043228//non-mem…	GO:0003723//RNA binding;GO:0003674//molecular_function;GO:0016787//hydrolase activity;GO:0003676//nucleic acid binding;GO:0016788//hydrolase activity, acting on ester bonds;GO:0005515//protein binding;GO:0003824//catalytic activity;GO:0005488//binding;GO:0016791//phosphatase activity;GO:0042578//phosphoric ester hydrolase activity;GO:1901363//heterocyclic compound binding;GO:0019899//enzyme bindi…	GO:0051649//establishment of localization in cell;GO:0006996//organelle organization;GO:0019538//protein metabolic process;GO:0071840//cellular component organization or biogenesis;GO:0044260//cellular macromolecule metabolic process;GO:0016043//cellular component organization;GO:0006464//cellular protein modification process;GO:0016482//cytoplasmic transport;GO:0051169//nuclear transport;GO:0036…
ENSG00000149100	822	1234	45.89	107.66	1.23023	1.08e-24	1.66e-22	yes	EIF3M	eukaryotic translation initiation factor 3 subunit M [Source:HGNC Symbol;Acc:HGNC:24460]	-	-	-	GO:0044424//intracellular part;GO:0044444//cytoplasmic part;GO:0032991//macromolecular complex;GO:0044464//cell part;GO:0005623//cell;GO:0043234//protein complex;GO:0005737//cytoplasm;GO:0005622//intracellular;GO:0005575//cellular_component;GO:0005829//cytosol	GO:0003723//RNA binding;GO:0003676//nucleic acid binding;GO:0005488//binding;GO:0097159//organic cyclic compound binding;GO:0008135//translation factor activity, RNA binding;GO:1901363//heterocyclic compound binding;GO:0003674//molecular_function	GO:0043170//macromolecule metabolic process;GO:1901576//organic substance biosynthetic process;GO:0034641//cellular nitrogen compound metabolic process;GO:1901564//organonitrogen compound metabolic process;GO:0019538//protein metabolic process;GO:0008152//metabolic process;GO:0010467//gene expression;GO:0044260//cellular macromolecule metabolic process;GO:0006518//peptide metabolic process;GO:000…
ENSG00000205609	82.73	1213.31	2.5	39.25	3.97269	1.88e-262	5.73e-259	yes	EIF3CL	eukaryotic translation initiation factor 3 subunit C-like [Source:HGNC Symbol;Acc:HGNC:26347]	Genetic Information Processing	Translation	ko03013//RNA transport	GO:0005575//cellular_component;GO:0043234//protein complex;GO:0044424//intracellular part;GO:0044464//cell part;GO:0032991//macromolecular complex;GO:0005623//cell;GO:0005622//intracellular;GO:0005737//cytoplasm	GO:0003674//molecular_function;GO:0097159//organic cyclic compound binding;GO:0005488//binding;GO:0008135//translation factor activity, RNA binding;GO:1901363//heterocyclic compound binding;GO:0003723//RNA binding;GO:0003676//nucleic acid binding	GO:0044267//cellular protein metabolic process;GO:0006412//translation;GO:0006807//nitrogen compound metabolic process;GO:0044271//cellular nitrogen compound biosynthetic process;GO:0044237//cellular metabolic process;GO:0009059//macromolecule biosynthetic process;GO:0009058//biosynthetic process;GO:0010467//gene expression;GO:0043043//peptide biosynthetic process;GO:0034641//cellular nitrogen co…
ENSG00000116679	604	1143	13.65	28.1	1.04167	4.66e-44	1.55e-41	yes	IVNS1ABP	influenza virus NS1A binding protein [Source:HGNC Symbol;Acc:HGNC:16951]	Human Diseases	Infectious diseases	ko05164//Influenza A	GO:0044422//organelle part;GO:0031974//membrane-enclosed lumen;GO:0043231//intracellular membrane-bounded organelle;GO:0005737//cytoplasm;GO:0044424//intracellular part;GO:0044428//nuclear part;GO:0005623//cell;GO:0044444//cytoplasmic part;GO:0005654//nucleoplasm;GO:0032991//macromolecular complex;GO:0043232//intracellular non-membrane-bounded organelle;GO:0043234//protein complex;GO:0031981//nuc…	-	GO:0007165//signal transduction;GO:0065007//biological regulation;GO:0009058//biosynthetic process;GO:0009987//cellular process;GO:0044700//single organism signaling;GO:0008150//biological_process;GO:0050896//response to stimulus;GO:0008152//metabolic process;GO:0050794//regulation of cellular process;GO:0044403//symbiosis, encompassing mutualism through parasitism;GO:0023052//signaling;GO:001626…
ENSG00000101608	602	1104	45.76	91.59	1.0011	1.23e-39	3.49e-37	yes	MYL12A	myosin light chain 12A [Source:HGNC Symbol;Acc:HGNC:16701]	Cellular Processes;Organismal Systems	Cellular community - eukaryotes;Immune system;Cell motility	ko04810//Regulation of actin cytoskeleton;ko04510//Focal adhesion;ko04530//Tight junction;ko04611//Platelet activation;ko04670//Leukocyte transendothelial migration	GO:0043232//intracellular non-membrane-bounded organelle;GO:0005856//cytoskeleton;GO:0032991//macromolecular complex;GO:0005622//intracellular;GO:0044464//cell part;GO:0043234//protein complex;GO:0005576//extracellular region;GO:0043226//organelle;GO:0043228//non-membrane-bounded organelle;GO:0005623//cell;GO:0043229//intracellular organelle;GO:0044424//intracellular part;GO:0005575//cellular_com…	GO:0043167//ion binding;GO:0005488//binding;GO:0003674//molecular_function	GO:0044699//single-organism process;GO:0045184//establishment of protein localization;GO:0022610//biological adhesion;GO:0007009//plasma membrane organization;GO:0033036//macromolecule localization;GO:0008150//biological_process;GO:0051649//establishment of localization in cell;GO:0050896//response to stimulus;GO:0032502//developmental process;GO:0008104//protein localization;GO:0016043//cellular…
ENSG00000061676	692	1083	8.63	18.37	1.08992	2.23e-25	3.55e-23	yes	NCKAP1	NCK associated protein 1 [Source:HGNC Symbol;Acc:HGNC:7666]	Cellular Processes	Cell motility	ko04810//Regulation of actin cytoskeleton	GO:0032991//macromolecular complex;GO:0005623//cell;GO:0071944//cell periphery;GO:0016020//membrane;GO:0005576//extracellular region;GO:0005886//plasma membrane;GO:0043234//protein complex;GO:0005737//cytoplasm;GO:0005575//cellular_component;GO:0005829//cytosol;GO:0044424//intracellular part;GO:0043226//organelle;GO:0005622//intracellular;GO:0044464//cell part;GO:0044444//cytoplasmic part	GO:0005515//protein binding;GO:0003674//molecular_function;GO:0019899//enzyme binding;GO:0005488//binding	GO:0071840//cellular component organization or biogenesis;GO:0051704//multi-organism process;GO:0006810//transport;GO:0065007//biological regulation;GO:0044419//interspecies interaction between organisms;GO:0043933//macromolecular complex subunit organization;GO:0007010//cytoskeleton organization;GO:0051234//establishment of localization;GO:0006461//protein complex assembly;GO:0044699//single-org…
ENSG00000132294	586	1057	11.04	25.36	1.19981	1.14e-36	2.77e-34	yes	EFR3A	EFR3 homolog A [Source:HGNC Symbol;Acc:HGNC:28970]	-	-	-	GO:0044424//intracellular part;GO:0043226//organelle;GO:0044444//cytoplasmic part;GO:0005623//cell;GO:0016020//membrane;GO:0071944//cell periphery;GO:0005886//plasma membrane;GO:0044464//cell part;GO:0005622//intracellular;GO:0005829//cytosol;GO:0005575//cellular_component;GO:0005737//cytoplasm;GO:0005576//extracellular region	-	GO:0044238//primary metabolic process;GO:0010256//endomembrane system organization;GO:0071840//cellular component organization or biogenesis;GO:0044699//single-organism process;GO:0006629//lipid metabolic process;GO:0009987//cellular process;GO:0044802//single-organism membrane organization;GO:0071704//organic substance metabolic process;GO:0044763//single-organism cellular process;GO:0008150//bi…
ENSG00000163527	513	979	11.21	22.99	1.03622	3.78e-39	1.05e-36	yes	STT3B	STT3B, catalytic subunit of the oligosaccharyltransferase complex [Source:HGNC Symbol;Acc:HGNC:30611]	Genetic Information Processing;Metabolism	Glycan biosynthesis and metabolism;Folding, sorting and degradation	ko04141//Protein processing in endoplasmic reticulum;ko00510//N-Glycan biosynthesis	GO:0005737//cytoplasm;GO:0012505//endomembrane system;GO:0043227//membrane-bounded organelle;GO:0043226//organelle;GO:0044464//cell part;GO:0043229//intracellular organelle;GO:0043231//intracellular membrane-bounded organelle;GO:0005622//intracellular;GO:0044444//cytoplasmic part;GO:0005623//cell;GO:0005783//endoplasmic reticulum;GO:0044424//intracellular part;GO:0005575//cellular_component	GO:0003674//molecular_function;GO:0016740//transferase activity;GO:0003824//catalytic activity;GO:0016757//transferase activity, transferring glycosyl groups	GO:0044267//cellular protein metabolic process;GO:0071704//organic substance metabolic process;GO:0050896//response to stimulus;GO:0006950//response to stress;GO:0009056//catabolic process;GO:0008150//biological_process;GO:0044237//cellular metabolic process;GO:0044260//cellular macromolecule metabolic process;GO:0019538//protein metabolic process;GO:0008152//metabolic process;GO:0044238//primary…
ENSG00000120137	542	970	6.19	14.59	1.23697	2.63e-33	5.83e-31	yes	PANK3	pantothenate kinase 3 [Source:HGNC Symbol;Acc:HGNC:19365]	Metabolism	Metabolism of cofactors and vitamins	ko00770//Pantothenate and CoA biosynthesis	GO:0005737//cytoplasm;GO:0005623//cell;GO:0044464//cell part;GO:0005622//intracellular;GO:0044424//intracellular part;GO:0005575//cellular_component	GO:0003824//catalytic activity;GO:0003674//molecular_function;GO:0016772//transferase activity, transferring phosphorus-containing groups;GO:0016740//transferase activity;GO:0005488//binding;GO:0016301//kinase activity;GO:0043167//ion binding	GO:0044710//single-organism metabolic process;GO:0008150//biological_process;GO:0009058//biosynthetic process;GO:0044281//small molecule metabolic process;GO:0008152//metabolic process;GO:0006807//nitrogen compound metabolic process;GO:0051186//cofactor metabolic process;GO:0044699//single-organism process;GO:0034641//cellular nitrogen compound metabolic process;GO:0009987//cellular process;GO:00…
ENSG00000029993	502	950	17.34	82.52	2.25064	2.56e-37	6.53e-35	yes	HMGB3	high mobility group box 3 [Source:HGNC Symbol;Acc:HGNC:5004]	-	-	-	GO:0005575//cellular_component;GO:0043226//organelle;GO:0043231//intracellular membrane-bounded organelle;GO:0043227//membrane-bounded organelle;GO:0044424//intracellular part;GO:0005634//nucleus;GO:0044464//cell part;GO:0005694//chromosome;GO:0043229//intracellular organelle;GO:0005622//intracellular;GO:0043232//intracellular non-membrane-bounded organelle;GO:0005623//cell;GO:0005737//cytoplasm;…	GO:0003674//molecular_function;GO:0005488//binding;GO:0003723//RNA binding;GO:1901363//heterocyclic compound binding;GO:0097159//organic cyclic compound binding;GO:0003676//nucleic acid binding;GO:0003677//DNA binding	GO:0006996//organelle organization;GO:1901360//organic cyclic compound metabolic process;GO:0044238//primary metabolic process;GO:0044260//cellular macromolecule metabolic process;GO:0046483//heterocycle metabolic process;GO:0006259//DNA metabolic process;GO:0006807//nitrogen compound metabolic process;GO:0008152//metabolic process;GO:0048856//anatomical structure development;GO:0032502//developm…
ENSG00000029363	594	929	22.88	48.61	1.08717	4.05e-22	5.42e-20	yes	BCLAF1	BCL2 associated transcription factor 1 [Source:HGNC Symbol;Acc:HGNC:16863]	-	-	-	GO:0070013//intracellular organelle lumen;GO:0005622//intracellular;GO:0043226//organelle;GO:0005575//cellular_component;GO:0005623//cell;GO:0044446//intracellular organelle part;GO:0044422//organelle part;GO:0044464//cell part;GO:0005634//nucleus;GO:0043231//intracellular membrane-bounded organelle;GO:0043227//membrane-bounded organelle;GO:0044424//intracellular part;GO:0031981//nuclear lumen;GO…	GO:0003674//molecular_function;GO:0005488//binding;GO:0003723//RNA binding;GO:1901363//heterocyclic compound binding;GO:0003677//DNA binding;GO:0003676//nucleic acid binding;GO:0097159//organic cyclic compound binding	GO:0070271//protein complex biogenesis;GO:0044763//single-organism cellular process;GO:0044699//single-organism process;GO:0071822//protein complex subunit organization;GO:0022607//cellular component assembly;GO:0006950//response to stress;GO:0006461//protein complex assembly;GO:0034641//cellular nitrogen compound metabolic process;GO:0009058//biosynthetic process;GO:0044237//cellular metabolic p…
ENSG00000198918	314	912	72.7	226.92	1.64216	1.45e-73	9.21e-71	yes	RPL39	ribosomal protein L39 [Source:HGNC Symbol;Acc:HGNC:10350]	Genetic Information Processing	Translation	ko03010//Ribosome	GO:0043228//non-membrane-bounded organelle;GO:0044424//intracellular part;GO:0005576//extracellular region;GO:0044421//extracellular region part;GO:0005829//cytosol;GO:0044464//cell part;GO:0044444//cytoplasmic part;GO:0005737//cytoplasm;GO:1990904//ribonucleoprotein complex;GO:0032991//macromolecular complex;GO:0043226//organelle;GO:0005840//ribosome;GO:0030529//intracellular ribonucleoprotein c…	GO:0005488//binding;GO:0097159//organic cyclic compound binding;GO:0003674//molecular_function;GO:0005198//structural molecule activity;GO:0003723//RNA binding;GO:0003676//nucleic acid binding;GO:1901363//heterocyclic compound binding;GO:0003735//structural constituent of ribosome	GO:0006886//intracellular protein transport;GO:0019538//protein metabolic process;GO:0042254//ribosome biogenesis;GO:0008104//protein localization;GO:0033036//macromolecule localization;GO:0071702//organic substance transport;GO:1901566//organonitrogen compound biosynthetic process;GO:0034613//cellular protein localization;GO:0044260//cellular macromolecule metabolic process;GO:0009059//macromole…
ENSG00000172845	584	882	16.14	33.17	1.03924	7.01e-19	6.53e-17	yes	SP3	Sp3 transcription factor [Source:HGNC Symbol;Acc:HGNC:11208]	-	-	-	GO:0005575//cellular_component;GO:0070013//intracellular organelle lumen;GO:0031974//membrane-enclosed lumen;GO:0043227//membrane-bounded organelle;GO:0044446//intracellular organelle part;GO:0044422//organelle part;GO:0044428//nuclear part;GO:0043231//intracellular membrane-bounded organelle;GO:0043226//organelle;GO:0005654//nucleoplasm;GO:0044464//cell part;GO:0043233//organelle lumen;GO:004322…	GO:1901363//heterocyclic compound binding;GO:0001071//nucleic acid binding transcription factor activity;GO:0003677//DNA binding;GO:0005488//binding;GO:0097159//organic cyclic compound binding;GO:0003676//nucleic acid binding;GO:0043167//ion binding;GO:0003674//molecular_function	GO:0019538//protein metabolic process;GO:0043412//macromolecule modification;GO:0065008//regulation of biological quality;GO:0044267//cellular protein metabolic process;GO:0032501//multicellular organismal process;GO:0044237//cellular metabolic process;GO:0048856//anatomical structure development;GO:0042592//homeostatic process;GO:0030154//cell differentiation;GO:0009058//biosynthetic process;GO:…
ENSG00000172239	655	864	24.34	62.24	1.35451	6.22e-11	2.31e-09	yes	PAIP1	poly(A) binding protein interacting protein 1 [Source:HGNC Symbol;Acc:HGNC:16945]	Genetic Information Processing	Translation	ko03013//RNA transport	GO:0044464//cell part;GO:0005829//cytosol;GO:0005575//cellular_component;GO:0005622//intracellular;GO:0005737//cytoplasm;GO:0005623//cell;GO:0044424//intracellular part;GO:0044444//cytoplasmic part	GO:1901363//heterocyclic compound binding;GO:0005488//binding;GO:0097159//organic cyclic compound binding;GO:0003674//molecular_function;GO:0003676//nucleic acid binding;GO:0003723//RNA binding	GO:0019538//protein metabolic process;GO:0046483//heterocycle metabolic process;GO:0043043//peptide biosynthetic process;GO:0043604//amide biosynthetic process;GO:0009059//macromolecule biosynthetic process;GO:1901361//organic cyclic compound catabolic process;GO:0044270//cellular nitrogen compound catabolic process;GO:1901575//organic substance catabolic process;GO:0019439//aromatic compound cat…
ENSG00000234068	125.9	807.21	23.02	147.54	2.68015	8.78e-128	1.68e-124	yes	PAGE2	PAGE family member 2 [Source:HGNC Symbol;Acc:HGNC:31804]	-	-	-	-	GO:0003674//molecular_function	-
ENSG00000115808	410	785	7.58	15.19	1.00285	2.6e-32	5.36e-30	yes	STRN	striatin [Source:HGNC Symbol;Acc:HGNC:11424]	-	-	-	GO:0043228//non-membrane-bounded organelle;GO:0043226//organelle;GO:0044424//intracellular part;GO:0016020//membrane;GO:0005886//plasma membrane;GO:0043232//intracellular non-membrane-bounded organelle;GO:0005622//intracellular;GO:0043229//intracellular organelle;GO:0005737//cytoplasm;GO:0005575//cellular_component;GO:0005623//cell;GO:0044464//cell part;GO:0005856//cytoskeleton;GO:0071944//cell p…	GO:0005515//protein binding;GO:0019899//enzyme binding;GO:0003674//molecular_function;GO:0005488//binding	GO:0030154//cell differentiation;GO:0065007//biological regulation;GO:0051716//cellular response to stimulus;GO:0050794//regulation of cellular process;GO:0016043//cellular component organization;GO:0007154//cell communication;GO:0050896//response to stimulus;GO:0008150//biological_process;GO:0032502//developmental process;GO:0071840//cellular component organization or biogenesis;GO:0044763//sing…
ENSG00000168542	456	784	7.92	15.9	1.00545	6.83e-25	1.07e-22	yes	COL3A1	collagen type III alpha 1 chain [Source:HGNC Symbol;Acc:HGNC:2201]	Organismal Systems;Human Diseases	Endocrine and metabolic diseases;Immune system;Infectious diseases;Digestive system	ko04611//Platelet activation;ko04933//AGE-RAGE signaling pathway in diabetic complications;ko05146//Amoebiasis;ko04974//Protein digestion and absorption	GO:0044424//intracellular part;GO:0043226//organelle;GO:0012505//endomembrane system;GO:0043229//intracellular organelle;GO:0044464//cell part;GO:0031012//extracellular matrix;GO:0043227//membrane-bounded organelle;GO:0005623//cell;GO:0005783//endoplasmic reticulum;GO:0044421//extracellular region part;GO:0005578//proteinaceous extracellular matrix;GO:0005576//extracellular region;GO:0043234//pro…	GO:0043167//ion binding;GO:0005198//structural molecule activity;GO:0005488//binding;GO:0003674//molecular_function	GO:0002376//immune system process;GO:0040011//locomotion;GO:0044767//single-organism developmental process;GO:0023052//signaling;GO:0007154//cell communication;GO:0051716//cellular response to stimulus;GO:0022610//biological adhesion;GO:0008150//biological_process;GO:0044267//cellular protein metabolic process;GO:0009987//cellular process;GO:0048856//anatomical structure development;GO:0048870//c…
ENSG00000083720	436	754	12.56	27.17	1.11318	1.56e-24	2.36e-22	yes	OXCT1	3-oxoacid CoA-transferase 1 [Source:HGNC Symbol;Acc:HGNC:8527]	Metabolism	Carbohydrate metabolism;Lipid metabolism;Amino acid metabolism	ko00280//Valine, leucine and isoleucine degradation;ko00650//Butanoate metabolism;ko00072//Synthesis and degradation of ketone bodies	GO:0043233//organelle lumen;GO:0005739//mitochondrion;GO:0043231//intracellular membrane-bounded organelle;GO:0044422//organelle part;GO:0005654//nucleoplasm;GO:0044444//cytoplasmic part;GO:0070013//intracellular organelle lumen;GO:0043226//organelle;GO:0005622//intracellular;GO:0044428//nuclear part;GO:0043227//membrane-bounded organelle;GO:0005634//nucleus;GO:0044464//cell part;GO:0005575//cell…	GO:0003674//molecular_function	GO:0051179//localization;GO:0044763//single-organism cellular process;GO:0007154//cell communication;GO:0009987//cellular process;GO:0048856//anatomical structure development;GO:0023052//signaling;GO:0008150//biological_process;GO:0044699//single-organism process;GO:0006950//response to stress;GO:0065008//regulation of biological quality;GO:0008152//metabolic process;GO:0006810//transport;GO:0007…
ENSG00000148700	324	695	8.81	20.73	1.23451	2.99e-36	6.92e-34	yes	ADD3	adducin 3 [Source:HGNC Symbol;Acc:HGNC:245]	-	-	-	GO:0044422//organelle part;GO:0005623//cell;GO:0043231//intracellular membrane-bounded organelle;GO:0005654//nucleoplasm;GO:0016020//membrane;GO:0005634//nucleus;GO:0044446//intracellular organelle part;GO:0043233//organelle lumen;GO:0044464//cell part;GO:0005886//plasma membrane;GO:0031981//nuclear lumen;GO:0043226//organelle;GO:0044424//intracellular part;GO:0005856//cytoskeleton;GO:0000228//nu…	GO:0005198//structural molecule activity;GO:0008092//cytoskeletal protein binding;GO:0003674//molecular_function;GO:0005488//binding;GO:0005515//protein binding	GO:0044699//single-organism process;GO:0007010//cytoskeleton organization;GO:0051179//localization;GO:0016043//cellular component organization;GO:0044765//single-organism transport;GO:0044763//single-organism cellular process;GO:0055085//transmembrane transport;GO:0051234//establishment of localization;GO:0006996//organelle organization;GO:0006810//transport;GO:0071840//cellular component organiz…
ENSG00000164125	442	664	13.5	31.59	1.22651	1.49e-14	8.93e-13	yes	FAM198B	family with sequence similarity 198 member B [Source:HGNC Symbol;Acc:HGNC:25312]	-	-	-	GO:0044464//cell part;GO:0005623//cell;GO:0043231//intracellular membrane-bounded organelle;GO:0005622//intracellular;GO:0044424//intracellular part;GO:0005575//cellular_component;GO:0043226//organelle;GO:0044444//cytoplasmic part;GO:0005794//Golgi apparatus;GO:0012505//endomembrane system;GO:0005737//cytoplasm;GO:0043227//membrane-bounded organelle;GO:0043229//intracellular organelle	-	-
ENSG00000136636	271	656	6.6	17.08	1.37177	3.43e-42	1.07e-39	yes	KCTD3	potassium channel tetramerization domain containing 3 [Source:HGNC Symbol;Acc:HGNC:21305]	-	-	-	-	-	GO:0016043//cellular component organization;GO:0071840//cellular component organization or biogenesis;GO:0044085//cellular component biogenesis;GO:0008150//biological_process;GO:0065003//macromolecular complex assembly;GO:0070271//protein complex biogenesis;GO:0022607//cellular component assembly;GO:0071822//protein complex subunit organization;GO:0009987//cellular process;GO:0043933//macromolecu…
ENSG00000156467	243	631	11.9	41.64	1.80701	3.71e-45	1.26e-42	yes	UQCRB	ubiquinol-cytochrome c reductase binding protein [Source:HGNC Symbol;Acc:HGNC:12582]	Human Diseases;Metabolism;Organismal Systems	Neurodegenerative diseases;Endocrine and metabolic diseases;Circulatory system;Energy metabolism	ko05016//Huntington's disease;ko05010//Alzheimer's disease;ko04932//Non-alcoholic fatty liver disease (NAFLD);ko05012//Parkinson's disease;ko00190//Oxidative phosphorylation;ko04260//Cardiac muscle contraction	GO:0005575//cellular_component;GO:0043234//protein complex;GO:0044424//intracellular part;GO:0043229//intracellular organelle;GO:0005739//mitochondrion;GO:0043231//intracellular membrane-bounded organelle;GO:0044444//cytoplasmic part;GO:0032991//macromolecular complex;GO:0043226//organelle;GO:0005623//cell;GO:0005737//cytoplasm;GO:0005622//intracellular;GO:0044464//cell part;GO:0043227//membrane-…	GO:0005215//transporter activity;GO:0016491//oxidoreductase activity;GO:0003824//catalytic activity;GO:0022857//transmembrane transporter activity;GO:0003674//molecular_function	GO:0044237//cellular metabolic process;GO:0051234//establishment of localization;GO:0006810//transport;GO:0007005//mitochondrion organization;GO:0071840//cellular component organization or biogenesis;GO:0055085//transmembrane transport;GO:0065003//macromolecular complex assembly;GO:0044281//small molecule metabolic process;GO:0044710//single-organism metabolic process;GO:0034641//cellular nitroge…
ENSG00000145824	332	626	17.47	35.44	1.0205	1.77e-25	2.87e-23	yes	CXCL14	C-X-C motif chemokine ligand 14 [Source:HGNC Symbol;Acc:HGNC:10640]	Environmental Information Processing;Organismal Systems	Signaling molecules and interaction;Immune system	ko04060//Cytokine-cytokine receptor interaction;ko04062//Chemokine signaling pathway	GO:0005737//cytoplasm;GO:0044464//cell part;GO:0005622//intracellular;GO:0005623//cell;GO:0005615//extracellular space;GO:0043231//intracellular membrane-bounded organelle;GO:0044421//extracellular region part;GO:0043227//membrane-bounded organelle;GO:0044444//cytoplasmic part;GO:0044424//intracellular part;GO:0043229//intracellular organelle;GO:0043226//organelle;GO:0012505//endomembrane system;…	GO:0003674//molecular_function	GO:0044700//single organism signaling;GO:0044763//single-organism cellular process;GO:0009987//cellular process;GO:0032502//developmental process;GO:0040011//locomotion;GO:0002376//immune system process;GO:0048856//anatomical structure development;GO:0044767//single-organism developmental process;GO:0051674//localization of cell;GO:0007165//signal transduction;GO:0048870//cell motility;GO:0048869…
ENSG00000134352	414	601	4.66	11.56	1.31074	7.57e-12	3.19e-10	yes	IL6ST	interleukin 6 signal transducer [Source:HGNC Symbol;Acc:HGNC:6021]	Environmental Information Processing;Human Diseases;Cellular Processes	Cancers;Cellular community - eukaryotes;Signal transduction;Signaling molecules and interaction	ko04060//Cytokine-cytokine receptor interaction;ko05203//Viral carcinogenesis;ko04630//Jak-STAT signaling pathway;ko04550//Signaling pathways regulating pluripotency of stem cells	GO:0005623//cell;GO:0005886//plasma membrane;GO:0005576//extracellular region;GO:0043226//organelle;GO:0016020//membrane;GO:0044464//cell part;GO:0071944//cell periphery;GO:0005575//cellular_component	GO:0004871//signal transducer activity;GO:0003674//molecular_function	GO:0051704//multi-organism process;GO:0044419//interspecies interaction between organisms;GO:0044700//single organism signaling;GO:0008219//cell death;GO:0044237//cellular metabolic process;GO:0007165//signal transduction;GO:0008283//cell proliferation;GO:0050789//regulation of biological process;GO:0030154//cell differentiation;GO:0065007//biological regulation;GO:0006464//cellular protein modif…
ENSG00000117114	312	594	6.07	12.2	1.00711	8.39e-25	1.3e-22	yes	ADGRL2	adhesion G protein-coupled receptor L2 [Source:HGNC Symbol;Acc:HGNC:18582]	-	-	-	GO:0005575//cellular_component	GO:0004871//signal transducer activity;GO:0003674//molecular_function	GO:0044763//single-organism cellular process;GO:0007154//cell communication;GO:0007165//signal transduction;GO:0044699//single-organism process;GO:0023052//signaling;GO:0044700//single organism signaling;GO:0051716//cellular response to stimulus;GO:0065007//biological regulation;GO:0009987//cellular process;GO:0050789//regulation of biological process;GO:0050896//response to stimulus;GO:0050794//…
ENSG00000097033	339	545	6.58	24.02	1.86808	4.84e-15	3.19e-13	yes	SH3GLB1	SH3 domain containing GRB2 like endophilin B1 [Source:HGNC Symbol;Acc:HGNC:10833]	Cellular Processes	Transport and catabolism	ko04144//Endocytosis;ko04140//Autophagy - animal	GO:0032991//macromolecular complex;GO:0005773//vacuole;GO:0043227//membrane-bounded organelle;GO:0005575//cellular_component;GO:0043231//intracellular membrane-bounded organelle;GO:0005794//Golgi apparatus;GO:0043226//organelle;GO:0044424//intracellular part;GO:0005576//extracellular region;GO:0044464//cell part;GO:0005622//intracellular;GO:0005739//mitochondrion;GO:0005737//cytoplasm;GO:0031410/…	GO:0043167//ion binding;GO:0016746//transferase activity, transferring acyl groups;GO:0003674//molecular_function;GO:0016740//transferase activity;GO:0008289//lipid binding;GO:0005488//binding;GO:0003824//catalytic activity	GO:0009058//biosynthetic process;GO:0044765//single-organism transport;GO:0006810//transport;GO:0061024//membrane organization;GO:1902582//single-organism intracellular transport;GO:0006996//organelle organization;GO:0044085//cellular component biogenesis;GO:0050896//response to stimulus;GO:1902578//single-organism localization;GO:0007049//cell cycle;GO:0051716//cellular response to stimulus;GO:0…
ENSG00000102024	171	544	7.83	16.55	1.07975	1.17e-50	4.48e-48	yes	PLS3	plastin 3 [Source:HGNC Symbol;Acc:HGNC:9091]	-	-	-	GO:0043229//intracellular organelle;GO:0005623//cell;GO:0044444//cytoplasmic part;GO:0071944//cell periphery;GO:0016020//membrane;GO:0043228//non-membrane-bounded organelle;GO:0043226//organelle;GO:0005856//cytoskeleton;GO:0043232//intracellular non-membrane-bounded organelle;GO:0044424//intracellular part;GO:0005622//intracellular;GO:0005737//cytoplasm;GO:0005575//cellular_component;GO:0005829//…	GO:0003674//molecular_function;GO:0005515//protein binding;GO:0043167//ion binding;GO:0008092//cytoskeletal protein binding;GO:0005488//binding	GO:0032502//developmental process;GO:0008150//biological_process;GO:0022607//cellular component assembly;GO:0044085//cellular component biogenesis;GO:0007010//cytoskeleton organization;GO:0006996//organelle organization;GO:0071840//cellular component organization or biogenesis;GO:0048856//anatomical structure development;GO:0009987//cellular process;GO:0016043//cellular component organization
ENSG00000122068	420	538	6.36	19.43	1.61119	1.59e-06	2.68e-05	yes	FYTTD1	forty-two-three domain containing 1 [Source:HGNC Symbol;Acc:HGNC:25407]	-	-	-	GO:0044428//nuclear part;GO:0005575//cellular_component;GO:0043233//organelle lumen;GO:0070013//intracellular organelle lumen;GO:0044424//intracellular part;GO:0043229//intracellular organelle;GO:0043226//organelle;GO:0044446//intracellular organelle part;GO:0005622//intracellular;GO:0044464//cell part;GO:0043227//membrane-bounded organelle;GO:0005623//cell;GO:0005654//nucleoplasm;GO:0005634//nuc…	GO:0003723//RNA binding;GO:0003729//mRNA binding;GO:1901363//heterocyclic compound binding;GO:0097159//organic cyclic compound binding;GO:0005488//binding;GO:0003676//nucleic acid binding;GO:0003674//molecular_function;GO:0044822//poly(A) RNA binding	GO:0051641//cellular localization;GO:0051649//establishment of localization in cell;GO:0051234//establishment of localization;GO:0046907//intracellular transport;GO:0051179//localization;GO:0006810//transport;GO:0006913//nucleocytoplasmic transport;GO:0051169//nuclear transport;GO:0016482//cytoplasmic transport;GO:0008150//biological_process
ENSG00000111530	345	534.04	2.85	6.97	1.2902	3.23e-13	1.63e-11	yes	CAND1	cullin associated and neddylation dissociated 1 [Source:HGNC Symbol;Acc:HGNC:30688]	-	-	-	GO:0043227//membrane-bounded organelle;GO:0005576//extracellular region;GO:0044422//organelle part;GO:0044424//intracellular part;GO:0070013//intracellular organelle lumen;GO:0043233//organelle lumen;GO:0005634//nucleus;GO:0044446//intracellular organelle part;GO:0044428//nuclear part;GO:0043231//intracellular membrane-bounded organelle;GO:0043229//intracellular organelle;GO:0005623//cell;GO:0044…	GO:0005515//protein binding;GO:0003674//molecular_function;GO:0005488//binding;GO:0008134//transcription factor binding	GO:0036211//protein modification process;GO:0071840//cellular component organization or biogenesis;GO:0016043//cellular component organization;GO:0044763//single-organism cellular process;GO:0008152//metabolic process;GO:0051179//localization;GO:0009058//biosynthetic process;GO:0006810//transport;GO:0071822//protein complex subunit organization;GO:0071704//organic substance metabolic process;GO:0…
ENSG00000136436	237	519	12.87	36.73	1.51295	7.04e-29	1.33e-26	yes	CALCOCO2	calcium binding and coiled-coil domain 2 [Source:HGNC Symbol;Acc:HGNC:29912]	-	-	-	GO:0043229//intracellular organelle;GO:0005575//cellular_component;GO:0031982//vesicle;GO:0043232//intracellular non-membrane-bounded organelle;GO:0044444//cytoplasmic part;GO:0005829//cytosol;GO:0031410//cytoplasmic vesicle;GO:0043226//organelle;GO:0005737//cytoplasm;GO:0044424//intracellular part;GO:0005622//intracellular;GO:0005634//nucleus;GO:0005623//cell;GO:0005856//cytoskeleton;GO:0043227/…	GO:0003674//molecular_function	GO:0051704//multi-organism process;GO:0002376//immune system process;GO:0006950//response to stress;GO:0050896//response to stimulus;GO:0009987//cellular process;GO:0006914//autophagy;GO:0008150//biological_process;GO:0044419//interspecies interaction between organisms;GO:0044403//symbiosis, encompassing mutualism through parasitism
ENSG00000108582	243	518	2.4	7.85	1.70966	1.95e-27	3.5e-25	yes	CPD	carboxypeptidase D [Source:HGNC Symbol;Acc:HGNC:2301]	-	-	-	GO:0005576//extracellular region;GO:0005886//plasma membrane;GO:0016020//membrane;GO:0005623//cell;GO:0043226//organelle;GO:0044421//extracellular region part;GO:0005615//extracellular space;GO:0071944//cell periphery;GO:0044464//cell part;GO:0005575//cellular_component	GO:0008233//peptidase activity;GO:0003824//catalytic activity;GO:0003674//molecular_function;GO:0016787//hydrolase activity;GO:0005488//binding;GO:0043167//ion binding	GO:0010467//gene expression;GO:0019538//protein metabolic process;GO:0006807//nitrogen compound metabolic process;GO:0008152//metabolic process;GO:0008150//biological_process;GO:0034641//cellular nitrogen compound metabolic process;GO:0044238//primary metabolic process;GO:0044237//cellular metabolic process;GO:0071704//organic substance metabolic process;GO:0009987//cellular process;GO:0043170//m…
ENSG00000198554	273	499	6.37	12.92	1.02024	2.36e-19	2.28e-17	yes	WDHD1	WD repeat and HMG-box DNA binding protein 1 [Source:HGNC Symbol;Acc:HGNC:23170]	-	-	-	GO:0043229//intracellular organelle;GO:0005622//intracellular;GO:0044422//organelle part;GO:0005634//nucleus;GO:0043231//intracellular membrane-bounded organelle;GO:0043233//organelle lumen;GO:0005575//cellular_component;GO:0044464//cell part;GO:0043226//organelle;GO:0044424//intracellular part;GO:0043227//membrane-bounded organelle;GO:0031974//membrane-enclosed lumen;GO:0005737//cytoplasm;GO:003…	GO:0003676//nucleic acid binding;GO:1901363//heterocyclic compound binding;GO:0003677//DNA binding;GO:0097159//organic cyclic compound binding;GO:0005488//binding;GO:0003674//molecular_function	-
ENSG00000181061	216	487	14.8	37.78	1.35203	1.78e-28	3.32e-26	yes	HIGD1A	HIG1 hypoxia inducible domain family member 1A [Source:HGNC Symbol;Acc:HGNC:29527]	-	-	-	GO:0031981//nuclear lumen;GO:0070013//intracellular organelle lumen;GO:0043233//organelle lumen;GO:0005654//nucleoplasm;GO:0005737//cytoplasm;GO:0044464//cell part;GO:0043234//protein complex;GO:0043229//intracellular organelle;GO:0044428//nuclear part;GO:0044446//intracellular organelle part;GO:0005739//mitochondrion;GO:0044424//intracellular part;GO:0005575//cellular_component;GO:0005623//cell;…	-	GO:0044763//single-organism cellular process;GO:0008150//biological_process;GO:0006950//response to stress;GO:0008219//cell death;GO:0044699//single-organism process;GO:0044237//cellular metabolic process;GO:0008152//metabolic process;GO:0009987//cellular process;GO:0050896//response to stimulus;GO:0006807//nitrogen compound metabolic process;GO:0016265//death;GO:0009058//biosynthetic process;GO:…
ENSG00000171109	238.75	480.29	5.56	14.11	1.34356	5.77e-23	8.09e-21	yes	MFN1	mitofusin 1 [Source:HGNC Symbol;Acc:HGNC:18262]	Organismal Systems	Immune system	ko04621//NOD-like receptor signaling pathway	GO:0005622//intracellular;GO:0043229//intracellular organelle;GO:0043226//organelle;GO:0044444//cytoplasmic part;GO:0043231//intracellular membrane-bounded organelle;GO:0032991//macromolecular complex;GO:0005575//cellular_component;GO:0044424//intracellular part;GO:0005739//mitochondrion;GO:0005737//cytoplasm;GO:0043234//protein complex;GO:0044464//cell part;GO:0043227//membrane-bounded organelle…	GO:0016787//hydrolase activity;GO:0016817//hydrolase activity, acting on acid anhydrides;GO:0016818//hydrolase activity, acting on acid anhydrides, in phosphorus-containing anhydrides;GO:0003924//GTPase activity;GO:0003824//catalytic activity;GO:0003674//molecular_function;GO:0017111//nucleoside-triphosphatase activity;GO:0005488//binding;GO:0016462//pyrophosphatase activity;GO:0043167//ion bindi…	GO:0044699//single-organism process;GO:0044710//single-organism metabolic process;GO:0008150//biological_process;GO:0006996//organelle organization;GO:0009987//cellular process;GO:0006807//nitrogen compound metabolic process;GO:0044281//small molecule metabolic process;GO:0008152//metabolic process;GO:0044237//cellular metabolic process;GO:0061024//membrane organization;GO:0007005//mitochondrion …
ENSG00000151247	211	462	11.56	38.96	1.75285	5.53e-26	9.09e-24	yes	EIF4E	eukaryotic translation initiation factor 4E [Source:HGNC Symbol;Acc:HGNC:3287]	Genetic Information Processing;Environmental Information Processing;Organismal Systems	Aging;Translation;Signal transduction;Endocrine system	ko04151//PI3K-Akt signaling pathway;ko03013//RNA transport;ko04150//mTOR signaling pathway;ko04910//Insulin signaling pathway;ko04066//HIF-1 signaling pathway;ko04211//Longevity regulating pathway - mammal	GO:0044464//cell part;GO:0005576//extracellular region;GO:0043226//organelle;GO:0005829//cytosol;GO:0005737//cytoplasm;GO:0005622//intracellular;GO:0044444//cytoplasmic part;GO:0032991//macromolecular complex;GO:0005623//cell;GO:0005575//cellular_component;GO:0044424//intracellular part;GO:0043234//protein complex	GO:0008135//translation factor activity, RNA binding;GO:0019899//enzyme binding;GO:0003723//RNA binding;GO:0005488//binding;GO:0008134//transcription factor binding;GO:0005515//protein binding;GO:0003674//molecular_function;GO:0097159//organic cyclic compound binding;GO:1901363//heterocyclic compound binding;GO:0003676//nucleic acid binding	GO:0043604//amide biosynthetic process;GO:0032502//developmental process;GO:0044767//single-organism developmental process;GO:0043043//peptide biosynthetic process;GO:0009056//catabolic process;GO:0034645//cellular macromolecule biosynthetic process;GO:0044419//interspecies interaction between organisms;GO:0048869//cellular developmental process;GO:0006950//response to stress;GO:0006518//peptide …
ENSG00000139684	158	437	12.34	36.39	1.5602	8.18e-35	1.87e-32	yes	ESD	esterase D [Source:HGNC Symbol;Acc:HGNC:3465]	Metabolism	Overview	ko01200//Carbon metabolism	GO:0005737//cytoplasm;GO:0043229//intracellular organelle;GO:0005623//cell;GO:0005783//endoplasmic reticulum;GO:0043226//organelle;GO:0005576//extracellular region;GO:0005575//cellular_component;GO:0043227//membrane-bounded organelle;GO:0031410//cytoplasmic vesicle;GO:0044424//intracellular part;GO:0043231//intracellular membrane-bounded organelle;GO:0031982//vesicle;GO:0044444//cytoplasmic part;…	GO:0003674//molecular_function	GO:0044710//single-organism metabolic process;GO:0044281//small molecule metabolic process;GO:0044237//cellular metabolic process;GO:0009058//biosynthetic process;GO:0008150//biological_process;GO:0009987//cellular process;GO:0044699//single-organism process;GO:0009056//catabolic process;GO:0008152//metabolic process;GO:0006790//sulfur compound metabolic process
ENSG00000120708	274	435	12.79	28.3	1.14579	5.77e-12	2.46e-10	yes	TGFBI	transforming growth factor beta induced [Source:HGNC Symbol;Acc:HGNC:11771]	-	-	-	GO:0005575//cellular_component;GO:0044444//cytoplasmic part;GO:0005578//proteinaceous extracellular matrix;GO:0005623//cell;GO:0044421//extracellular region part;GO:0043231//intracellular membrane-bounded organelle;GO:0012505//endomembrane system;GO:0043226//organelle;GO:0005576//extracellular region;GO:0005622//intracellular;GO:0071944//cell periphery;GO:0044464//cell part;GO:0043229//intracellu…	GO:0003674//molecular_function	GO:0007155//cell adhesion;GO:0048646//anatomical structure formation involved in morphogenesis;GO:0008150//biological_process;GO:0003008//system process;GO:0030198//extracellular matrix organization;GO:0009987//cellular process;GO:0048869//cellular developmental process;GO:0044763//single-organism cellular process;GO:0043062//extracellular structure organization;GO:0022610//biological adhesion;GO…
ENSG00000147400	202	427	12.9	29.3	1.18353	1.25e-22	1.71e-20	yes	CETN2	centrin 2 [Source:HGNC Symbol;Acc:HGNC:1867]	Genetic Information Processing	Replication and repair	ko03420//Nucleotide excision repair	GO:0005634//nucleus;GO:0044424//intracellular part;GO:0043234//protein complex;GO:0044444//cytoplasmic part;GO:0042995//cell projection;GO:0070013//intracellular organelle lumen;GO:0044430//cytoskeletal part;GO:0044422//organelle part;GO:0031981//nuclear lumen;GO:0015630//microtubule cytoskeleton;GO:0005575//cellular_component;GO:0043229//intracellular organelle;GO:0043228//non-membrane-bounded o…	GO:0043167//ion binding;GO:0003674//molecular_function;GO:0008092//cytoskeletal protein binding;GO:0005515//protein binding;GO:0005488//binding	GO:0044260//cellular macromolecule metabolic process;GO:0000003//reproduction;GO:0034641//cellular nitrogen compound metabolic process;GO:0009987//cellular process;GO:0071840//cellular component organization or biogenesis;GO:1901360//organic cyclic compound metabolic process;GO:0051301//cell division;GO:0000278//mitotic cell cycle;GO:0046483//heterocycle metabolic process;GO:0000280//nuclear divi…
ENSG00000163655	241	407	4.4	12.97	1.5596	2.8e-13	1.43e-11	yes	GMPS	guanine monophosphate synthase [Source:HGNC Symbol;Acc:HGNC:4378]	Metabolism	Nucleotide metabolism;Xenobiotics biodegradation and metabolism	ko00230//Purine metabolism;ko00983//Drug metabolism - other enzymes	GO:0044464//cell part;GO:0044424//intracellular part;GO:0005829//cytosol;GO:0005575//cellular_component;GO:0005737//cytoplasm;GO:0005623//cell;GO:0044444//cytoplasmic part;GO:0005622//intracellular	GO:0003674//molecular_function;GO:0043167//ion binding;GO:0016874//ligase activity;GO:0005488//binding;GO:0003824//catalytic activity	GO:0044281//small molecule metabolic process;GO:0006520//cellular amino acid metabolic process;GO:0009058//biosynthetic process;GO:0044710//single-organism metabolic process;GO:0044763//single-organism cellular process;GO:0044237//cellular metabolic process;GO:0008152//metabolic process;GO:1901564//organonitrogen compound metabolic process;GO:0019752//carboxylic acid metabolic process;GO:0006082/…
ENSG00000116473	103	399	5.76	27.28	2.2437	5.79e-46	2.01e-43	yes	RAP1A	RAP1A, member of RAS oncogene family [Source:HGNC Symbol;Acc:HGNC:9855]	Human Diseases;Environmental Information Processing;Organismal Systems;Cellular Processes	Cancers;Digestive system;Cellular community - eukaryotes;Signal transduction;Immune system;Nervous system	ko04010//MAPK signaling pathway;ko04014//Ras signaling pathway;ko04015//Rap1 signaling pathway;ko04062//Chemokine signaling pathway;ko04510//Focal adhesion;ko04024//cAMP signaling pathway;ko04530//Tight junction;ko04611//Platelet activation;ko04722//Neurotrophin signaling pathway;ko04670//Leukocyte transendothelial migration;ko04972//Pancreatic secretion;ko04720//Long-term potentiation;ko05211//R…	GO:0031982//vesicle;GO:0005622//intracellular;GO:0005623//cell;GO:0044424//intracellular part;GO:0032991//macromolecular complex;GO:0031410//cytoplasmic vesicle;GO:0043231//intracellular membrane-bounded organelle;GO:0005737//cytoplasm;GO:0043227//membrane-bounded organelle;GO:0043229//intracellular organelle;GO:0005829//cytosol;GO:0043226//organelle;GO:0044444//cytoplasmic part;GO:0044464//cell …	GO:0016818//hydrolase activity, acting on acid anhydrides, in phosphorus-containing anhydrides;GO:0005215//transporter activity;GO:0017111//nucleoside-triphosphatase activity;GO:0008565//protein transporter activity;GO:0016787//hydrolase activity;GO:0043167//ion binding;GO:0003924//GTPase activity;GO:0022892//substrate-specific transporter activity;GO:0016462//pyrophosphatase activity;GO:0005488/…	GO:0071704//organic substance metabolic process;GO:0009987//cellular process;GO:0044700//single organism signaling;GO:0008152//metabolic process;GO:0002376//immune system process;GO:0016043//cellular component organization;GO:0019538//protein metabolic process;GO:0022607//cellular component assembly;GO:0016192//vesicle-mediated transport;GO:0071840//cellular component organization or biogenesis;G…
ENSG00000149212	200	398	4.67	9.83	1.07377	5.68e-19	5.36e-17	yes	SESN3	sestrin 3 [Source:HGNC Symbol;Acc:HGNC:23060]	Cellular Processes;Organismal Systems	Cell growth and death;Aging	ko04211//Longevity regulating pathway - mammal;ko04115//p53 signaling pathway	GO:0043231//intracellular membrane-bounded organelle;GO:0005737//cytoplasm;GO:0044424//intracellular part;GO:0044464//cell part;GO:0005575//cellular_component;GO:0005622//intracellular;GO:0043234//protein complex;GO:0043226//organelle;GO:0005623//cell;GO:0043227//membrane-bounded organelle;GO:0032991//macromolecular complex;GO:0043229//intracellular organelle;GO:0005634//nucleus	GO:0016491//oxidoreductase activity;GO:0003674//molecular_function;GO:0003824//catalytic activity	GO:0050789//regulation of biological process;GO:0023052//signaling;GO:0044763//single-organism cellular process;GO:0044699//single-organism process;GO:0007165//signal transduction;GO:0065007//biological regulation;GO:0007154//cell communication;GO:0006950//response to stress;GO:0042592//homeostatic process;GO:0044700//single organism signaling;GO:0050794//regulation of cellular process;GO:0065008…
ENSG00000197601	234	389	8.7	18.45	1.08453	2.31e-12	1.03e-10	yes	FAR1	fatty acyl-CoA reductase 1 [Source:HGNC Symbol;Acc:HGNC:26222]	Cellular Processes	Transport and catabolism	ko04146//Peroxisome	GO:0044444//cytoplasmic part;GO:0043226//organelle;GO:0044464//cell part;GO:0005737//cytoplasm;GO:0005622//intracellular;GO:0043227//membrane-bounded organelle;GO:0043231//intracellular membrane-bounded organelle;GO:0042579//microbody;GO:0044424//intracellular part;GO:0005575//cellular_component;GO:0043229//intracellular organelle;GO:0005777//peroxisome;GO:0005623//cell	GO:0003824//catalytic activity;GO:0003674//molecular_function;GO:0016491//oxidoreductase activity	GO:0006629//lipid metabolic process;GO:0006790//sulfur compound metabolic process;GO:0044237//cellular metabolic process;GO:0009058//biosynthetic process;GO:0008150//biological_process;GO:0009987//cellular process;GO:0044699//single-organism process;GO:0008152//metabolic process;GO:0071704//organic substance metabolic process;GO:0044281//small molecule metabolic process;GO:0044710//single-organis…
ENSG00000146411	179	379.3	3.72	8.47	1.18706	2.59e-20	2.8e-18	yes	SLC2A12	solute carrier family 2 member 12 [Source:HGNC Symbol;Acc:HGNC:18067]	-	-	-	GO:0005623//cell;GO:0005575//cellular_component;GO:0044464//cell part;GO:0044424//intracellular part;GO:0005622//intracellular;GO:0071944//cell periphery;GO:0016020//membrane;GO:0005737//cytoplasm;GO:0005886//plasma membrane	GO:0022857//transmembrane transporter activity;GO:0003674//molecular_function;GO:0005215//transporter activity	GO:0008150//biological_process;GO:0051234//establishment of localization;GO:0006810//transport;GO:0051179//localization;GO:0044765//single-organism transport;GO:0009987//cellular process;GO:0044763//single-organism cellular process;GO:1902578//single-organism localization;GO:0055085//transmembrane transport;GO:0044699//single-organism process
ENSG00000198843	260	379	8.74	21.29	1.28447	2.96e-08	6.91e-07	yes	SELENOT	selenoprotein T [Source:HGNC Symbol;Acc:HGNC:18136]	-	-	-	GO:0005575//cellular_component	-	-
ENSG00000172172	190	369	16.48	34.29	1.05707	5.73e-17	4.47e-15	yes	MRPL13	mitochondrial ribosomal protein L13 [Source:HGNC Symbol;Acc:HGNC:14278]	Genetic Information Processing	Translation	ko03010//Ribosome	GO:0043231//intracellular membrane-bounded organelle;GO:0005622//intracellular;GO:0044444//cytoplasmic part;GO:0005739//mitochondrion;GO:0005840//ribosome;GO:0005575//cellular_component;GO:0043226//organelle;GO:0030529//intracellular ribonucleoprotein complex;GO:0032991//macromolecular complex;GO:0043228//non-membrane-bounded organelle;GO:0043229//intracellular organelle;GO:0044424//intracellular…	GO:0003723//RNA binding;GO:0003729//mRNA binding;GO:0044822//poly(A) RNA binding;GO:0005198//structural molecule activity;GO:1901363//heterocyclic compound binding;GO:0005488//binding;GO:0003676//nucleic acid binding;GO:0003735//structural constituent of ribosome;GO:0097159//organic cyclic compound binding;GO:0003674//molecular_function	GO:0009058//biosynthetic process;GO:0008152//metabolic process;GO:0044260//cellular macromolecule metabolic process;GO:0008150//biological_process;GO:1901564//organonitrogen compound metabolic process;GO:0043603//cellular amide metabolic process;GO:0034645//cellular macromolecule biosynthetic process;GO:0044237//cellular metabolic process;GO:0009059//macromolecule biosynthetic process;GO:0006807/…
ENSG00000149311	272	362	2.9	5.84	1.00992	9.75e-06	0.000133847	yes	ATM	ATM serine/threonine kinase [Source:HGNC Symbol;Acc:HGNC:795]	Genetic Information Processing;Cellular Processes;Human Diseases;Environmental Information Processing	Signal transduction;Infectious diseases;Cancers;Cell growth and death;Replication and repair	ko05166//HTLV-I infection;ko05202//Transcriptional misregulation in cancers;ko05206//MicroRNAs in cancer;ko04210//Apoptosis;ko04068//FoxO signaling pathway;ko04110//Cell cycle;ko04064//NF-kappa B signaling pathway;ko04115//p53 signaling pathway;ko03440//Homologous recombination	GO:0043227//membrane-bounded organelle;GO:0044422//organelle part;GO:0044444//cytoplasmic part;GO:0043229//intracellular organelle;GO:0043226//organelle;GO:0031981//nuclear lumen;GO:0005575//cellular_component;GO:0031410//cytoplasmic vesicle;GO:0005654//nucleoplasm;GO:0005622//intracellular;GO:0005737//cytoplasm;GO:0005856//cytoskeleton;GO:0005634//nucleus;GO:0043232//intracellular non-membrane-b…	GO:0016301//kinase activity;GO:0003824//catalytic activity;GO:1901363//heterocyclic compound binding;GO:0016740//transferase activity;GO:0043167//ion binding;GO:0003674//molecular_function;GO:0005488//binding;GO:0016772//transferase activity, transferring phosphorus-containing groups;GO:0003676//nucleic acid binding;GO:0097159//organic cyclic compound binding;GO:0003677//DNA binding	GO:0048285//organelle fission;GO:0009987//cellular process;GO:0022618//ribonucleoprotein complex assembly;GO:0044699//single-organism process;GO:0034622//cellular macromolecular complex assembly;GO:0043933//macromolecular complex subunit organization;GO:0036211//protein modification process;GO:0006139//nucleobase-containing compound metabolic process;GO:0009790//embryo development;GO:0046483//het…
ENSG00000085788	219	353	9.46	21.87	1.20904	1.88e-10	6.41e-09	yes	DDHD2	DDHD domain containing 2 [Source:HGNC Symbol;Acc:HGNC:29106]	-	-	-	GO:0015630//microtubule cytoskeleton;GO:0043228//non-membrane-bounded organelle;GO:0005737//cytoplasm;GO:0043232//intracellular non-membrane-bounded organelle;GO:0043229//intracellular organelle;GO:0043227//membrane-bounded organelle;GO:0044444//cytoplasmic part;GO:0044430//cytoskeletal part;GO:0031410//cytoplasmic vesicle;GO:0031982//vesicle;GO:0005815//microtubule organizing center;GO:0005829//…	GO:0043167//ion binding;GO:0003674//molecular_function;GO:0005488//binding	GO:0044710//single-organism metabolic process;GO:0032502//developmental process;GO:0008152//metabolic process;GO:0071704//organic substance metabolic process;GO:0032501//multicellular organismal process;GO:0006996//organelle organization;GO:0009058//biosynthetic process;GO:0051234//establishment of localization;GO:0048856//anatomical structure development;GO:0071840//cellular component organizati…
ENSG00000171862	248	351.95	2.55	8.2	1.68513	4.71e-07	8.82e-06	yes	PTEN	phosphatase and tensin homolog [Source:HGNC Symbol;Acc:HGNC:9588]	Cellular Processes;Metabolism;Human Diseases;Environmental Information Processing	Endocrine and metabolic diseases;Carbohydrate metabolism;Signal transduction;Cellular community - eukaryotes;Cancers;Cell growth and death;Transport and catabolism;Infectious diseases	ko05200//Pathways in cancer;ko04151//PI3K-Akt signaling pathway;ko04510//Focal adhesion;ko04150//mTOR signaling pathway;ko05206//MicroRNAs in cancer;ko05161//Hepatitis B;ko04068//FoxO signaling pathway;ko04140//Autophagy - animal;ko04071//Sphingolipid signaling pathway;ko04931//Insulin resistance;ko04070//Phosphatidylinositol signaling system;ko05222//Small cell lung cancer;ko05215//Prostate canc…	GO:0043229//intracellular organelle;GO:0005576//extracellular region;GO:0044424//intracellular part;GO:0043226//organelle;GO:0005623//cell;GO:0071944//cell periphery;GO:0070013//intracellular organelle lumen;GO:0005622//intracellular;GO:0043231//intracellular membrane-bounded organelle;GO:0016020//membrane;GO:0044446//intracellular organelle part;GO:0044444//cytoplasmic part;GO:0044428//nuclear p…	GO:0016787//hydrolase activity;GO:0005488//binding;GO:0005515//protein binding;GO:0003674//molecular_function;GO:0016791//phosphatase activity;GO:0019899//enzyme binding;GO:0043167//ion binding;GO:0003824//catalytic activity;GO:0016788//hydrolase activity, acting on ester bonds;GO:0042578//phosphoric ester hydrolase activity;GO:0008289//lipid binding	GO:0008150//biological_process;GO:0007568//aging;GO:0006950//response to stress;GO:0036211//protein modification process;GO:0032501//multicellular organismal process;GO:0008283//cell proliferation;GO:0051234//establishment of localization;GO:0043170//macromolecule metabolic process;GO:0006464//cellular protein modification process;GO:0009058//biosynthetic process;GO:0007165//signal transduction;G…
ENSG00000065613	182	348	2.2	4.53	1.04201	1.89e-15	1.3e-13	yes	SLK	STE20 like kinase [Source:HGNC Symbol;Acc:HGNC:11088]	Cellular Processes	Cell growth and death	ko04114//Oocyte meiosis	GO:0005576//extracellular region;GO:0005575//cellular_component;GO:0043226//organelle;GO:0044424//intracellular part;GO:0005623//cell;GO:0044464//cell part;GO:0005622//intracellular;GO:0005737//cytoplasm	GO:0016740//transferase activity;GO:0003674//molecular_function;GO:0043167//ion binding;GO:0003824//catalytic activity;GO:0016301//kinase activity;GO:0016772//transferase activity, transferring phosphorus-containing groups;GO:0004871//signal transducer activity;GO:0005488//binding	GO:0051674//localization of cell;GO:0043412//macromolecule modification;GO:0008152//metabolic process;GO:0050896//response to stimulus;GO:0044238//primary metabolic process;GO:0065007//biological regulation;GO:0044237//cellular metabolic process;GO:0051179//localization;GO:0006464//cellular protein modification process;GO:0036211//protein modification process;GO:0007155//cell adhesion;GO:0044260/…
ENSG00000164744	119	326	12.7	38.63	1.60489	3.09e-26	5.25e-24	yes	SUN3	Sad1 and UNC84 domain containing 3 [Source:HGNC Symbol;Acc:HGNC:22429]	-	-	-	GO:0043234//protein complex;GO:0005622//intracellular;GO:0032991//macromolecular complex;GO:0031967//organelle envelope;GO:0044446//intracellular organelle part;GO:0044422//organelle part;GO:0005635//nuclear envelope;GO:0005634//nucleus;GO:0005575//cellular_component;GO:0044464//cell part;GO:0043227//membrane-bounded organelle;GO:0043229//intracellular organelle;GO:0044428//nuclear part;GO:004442…	-	GO:0007010//cytoskeleton organization;GO:0009987//cellular process;GO:0016043//cellular component organization;GO:0006996//organelle organization;GO:0061024//membrane organization;GO:0071840//cellular component organization or biogenesis;GO:0008150//biological_process
ENSG00000013375	155.55	321.23	3.44	11.93	1.79411	6.23e-17	4.78e-15	yes	PGM3	phosphoglucomutase 3 [Source:HGNC Symbol;Acc:HGNC:8907]	Metabolism	Carbohydrate metabolism	ko00520//Amino sugar and nucleotide sugar metabolism	GO:0005737//cytoplasm;GO:0005622//intracellular;GO:0005623//cell;GO:0005829//cytosol;GO:0044424//intracellular part;GO:0044464//cell part;GO:0005575//cellular_component;GO:0044444//cytoplasmic part	GO:0043167//ion binding;GO:0003824//catalytic activity;GO:0016853//isomerase activity;GO:0003674//molecular_function;GO:0005488//binding	GO:0044237//cellular metabolic process;GO:0036211//protein modification process;GO:0006464//cellular protein modification process;GO:0043170//macromolecule metabolic process;GO:0044260//cellular macromolecule metabolic process;GO:0034641//cellular nitrogen compound metabolic process;GO:0043412//macromolecule modification;GO:0002376//immune system process;GO:0008152//metabolic process;GO:0009987//…
ENSG00000143341	184	318	0.94	2.48	1.39961	2.17e-11	8.6e-10	yes	HMCN1	hemicentin 1 [Source:HGNC Symbol;Acc:HGNC:19194]	-	-	-	GO:0005576//extracellular region;GO:0043226//organelle;GO:0005737//cytoplasm;GO:0044421//extracellular region part;GO:0005575//cellular_component;GO:0031012//extracellular matrix;GO:0044464//cell part;GO:0005622//intracellular;GO:0005578//proteinaceous extracellular matrix;GO:0005623//cell;GO:0044424//intracellular part	GO:0043167//ion binding;GO:0003674//molecular_function;GO:0005488//binding;GO:0005198//structural molecule activity	GO:0032501//multicellular organismal process;GO:0008150//biological_process;GO:0051301//cell division;GO:0044763//single-organism cellular process;GO:0044699//single-organism process;GO:0003008//system process;GO:0009987//cellular process;GO:0050877//neurological system process;GO:0007049//cell cycle
ENSG00000205765	190	309	3.37	6.79	1.01066	1.55e-09	4.55e-08	yes	C5orf51	chromosome 5 open reading frame 51 [Source:HGNC Symbol;Acc:HGNC:27750]	-	-	-	GO:0005622//intracellular;GO:0070013//intracellular organelle lumen;GO:0044464//cell part;GO:0005634//nucleus;GO:0044444//cytoplasmic part;GO:0005737//cytoplasm;GO:0031974//membrane-enclosed lumen;GO:0044422//organelle part;GO:0005829//cytosol;GO:0043229//intracellular organelle;GO:0005575//cellular_component;GO:0043227//membrane-bounded organelle;GO:0043233//organelle lumen;GO:0044446//intracell…	-	-
ENSG00000119953	211	294	6.16	16.19	1.3941	8.64e-06	0.000120102	yes	SMNDC1	survival motor neuron domain containing 1 [Source:HGNC Symbol;Acc:HGNC:16900]	Genetic Information Processing	Transcription	ko03040//Spliceosome	GO:0070013//intracellular organelle lumen;GO:0043226//organelle;GO:0043231//intracellular membrane-bounded organelle;GO:0005634//nucleus;GO:0005737//cytoplasm;GO:0005623//cell;GO:0043233//organelle lumen;GO:0044424//intracellular part;GO:0044464//cell part;GO:0044428//nuclear part;GO:0031974//membrane-enclosed lumen;GO:0044446//intracellular organelle part;GO:0031981//nuclear lumen;GO:0005654//nu…	GO:0003723//RNA binding;GO:1901363//heterocyclic compound binding;GO:0097159//organic cyclic compound binding;GO:0003674//molecular_function;GO:0003676//nucleic acid binding;GO:0005488//binding	GO:0046483//heterocycle metabolic process;GO:0006139//nucleobase-containing compound metabolic process;GO:0016070//RNA metabolic process;GO:1901360//organic cyclic compound metabolic process;GO:0044763//single-organism cellular process;GO:0044237//cellular metabolic process;GO:0044238//primary metabolic process;GO:0010467//gene expression;GO:0008219//cell death;GO:0006807//nitrogen compound metab…
ENSG00000023516	149	291	1.39	2.93	1.07582	8.13e-14	4.42e-12	yes	AKAP11	A-kinase anchoring protein 11 [Source:HGNC Symbol;Acc:HGNC:369]	-	-	-	GO:0043231//intracellular membrane-bounded organelle;GO:0005815//microtubule organizing center;GO:0005777//peroxisome;GO:0044446//intracellular organelle part;GO:0044428//nuclear part;GO:0044424//intracellular part;GO:0016020//membrane;GO:0005829//cytosol;GO:0005730//nucleolus;GO:0005622//intracellular;GO:0005575//cellular_component;GO:0005634//nucleus;GO:0043229//intracellular organelle;GO:00319…	GO:0005488//binding;GO:0003674//molecular_function;GO:0005515//protein binding;GO:0019899//enzyme binding	GO:0044699//single-organism process;GO:0044763//single-organism cellular process;GO:0023052//signaling;GO:0051716//cellular response to stimulus;GO:0050789//regulation of biological process;GO:0008150//biological_process;GO:0065007//biological regulation;GO:0007165//signal transduction;GO:0050794//regulation of cellular process;GO:0009987//cellular process;GO:0050896//response to stimulus;GO:0044…
ENSG00000050130	157	279	10.3	21.48	1.06035	6.57e-11	2.44e-09	yes	JKAMP	JNK1/MAPK8-associated membrane protein [Source:HGNC Symbol;Acc:HGNC:20184]	-	-	-	GO:0005622//intracellular;GO:0005783//endoplasmic reticulum;GO:0005575//cellular_component;GO:0044444//cytoplasmic part;GO:0044464//cell part;GO:0043231//intracellular membrane-bounded organelle;GO:0043227//membrane-bounded organelle;GO:0044424//intracellular part;GO:0043229//intracellular organelle;GO:0043226//organelle;GO:0005623//cell;GO:0005737//cytoplasm;GO:0012505//endomembrane system	GO:0005488//binding;GO:0003674//molecular_function;GO:0005515//protein binding;GO:0019899//enzyme binding	GO:0008152//metabolic process;GO:0008150//biological_process;GO:0006950//response to stress;GO:0009056//catabolic process;GO:0050896//response to stimulus
ENSG00000205323	97	278	9.73	29.95	1.62204	4.83e-24	7.03e-22	yes	SARNP	SAP domain containing ribonucleoprotein [Source:HGNC Symbol;Acc:HGNC:24432]	-	-	-	GO:0005654//nucleoplasm;GO:0032991//macromolecular complex;GO:0043227//membrane-bounded organelle;GO:0005634//nucleus;GO:0044446//intracellular organelle part;GO:0005737//cytoplasm;GO:0043233//organelle lumen;GO:0043234//protein complex;GO:0044464//cell part;GO:0005575//cellular_component;GO:0043226//organelle;GO:0044424//intracellular part;GO:0043229//intracellular organelle;GO:0044422//organell…	GO:0003676//nucleic acid binding;GO:0003677//DNA binding;GO:0003674//molecular_function;GO:0005488//binding;GO:1901363//heterocyclic compound binding;GO:0003723//RNA binding;GO:0097159//organic cyclic compound binding	GO:1901576//organic substance biosynthetic process;GO:0006810//transport;GO:0046483//heterocycle metabolic process;GO:0043603//cellular amide metabolic process;GO:0043043//peptide biosynthetic process;GO:0051169//nuclear transport;GO:0090304//nucleic acid metabolic process;GO:0034641//cellular nitrogen compound metabolic process;GO:0044267//cellular protein metabolic process;GO:0006518//peptide m…
ENSG00000166037	177	271	6.33	14.01	1.14618	3.28e-07	6.38e-06	yes	CEP57	centrosomal protein 57 [Source:HGNC Symbol;Acc:HGNC:30794]	-	-	-	GO:0043226//organelle;GO:0043231//intracellular membrane-bounded organelle;GO:0044446//intracellular organelle part;GO:0012505//endomembrane system;GO:0043227//membrane-bounded organelle;GO:0005737//cytoplasm;GO:0044424//intracellular part;GO:0044464//cell part;GO:0043228//non-membrane-bounded organelle;GO:0005829//cytosol;GO:0005815//microtubule organizing center;GO:0005623//cell;GO:0005622//int…	GO:0003674//molecular_function;GO:0005488//binding;GO:0008092//cytoskeletal protein binding;GO:0005515//protein binding	GO:0006605//protein targeting;GO:0008104//protein localization;GO:0006461//protein complex assembly;GO:0051234//establishment of localization;GO:0044085//cellular component biogenesis;GO:0070727//cellular macromolecule localization;GO:0051649//establishment of localization in cell;GO:0022607//cellular component assembly;GO:0043933//macromolecular complex subunit organization;GO:1902582//single-or…
ENSG00000158623	144	270	4.27	8.6	1.0101	7.29e-12	3.08e-10	yes	COPG2	coatomer protein complex subunit gamma 2 [Source:HGNC Symbol;Acc:HGNC:2237]	-	-	-	GO:0005623//cell;GO:0043226//organelle;GO:0005575//cellular_component;GO:0043234//protein complex;GO:0043231//intracellular membrane-bounded organelle;GO:0031410//cytoplasmic vesicle;GO:0005829//cytosol;GO:0005622//intracellular;GO:0044464//cell part;GO:0012505//endomembrane system;GO:0005794//Golgi apparatus;GO:0044424//intracellular part;GO:0031982//vesicle;GO:0005783//endoplasmic reticulum;GO:…	GO:0005198//structural molecule activity;GO:0003674//molecular_function	GO:0016192//vesicle-mediated transport;GO:0006810//transport;GO:0008150//biological_process;GO:0051234//establishment of localization;GO:0051179//localization
ENSG00000156531	159	261	3.28	7.25	1.14429	1.4e-08	3.5e-07	yes	PHF6	PHD finger protein 6 [Source:HGNC Symbol;Acc:HGNC:18145]	-	-	-	GO:0043227//membrane-bounded organelle;GO:0031981//nuclear lumen;GO:0044422//organelle part;GO:0043229//intracellular organelle;GO:0044446//intracellular organelle part;GO:0005634//nucleus;GO:0032991//macromolecular complex;GO:0005623//cell;GO:0070013//intracellular organelle lumen;GO:0043226//organelle;GO:0044428//nuclear part;GO:0005730//nucleolus;GO:0043232//intracellular non-membrane-bounded …	GO:0005515//protein binding;GO:0003723//RNA binding;GO:0042393//histone binding;GO:0003677//DNA binding;GO:0005488//binding;GO:0097159//organic cyclic compound binding;GO:0008092//cytoskeletal protein binding;GO:0043167//ion binding;GO:0003676//nucleic acid binding;GO:1901363//heterocyclic compound binding;GO:0003674//molecular_function;GO:0019899//enzyme binding	GO:0008150//biological_process;GO:0034641//cellular nitrogen compound metabolic process;GO:0008152//metabolic process;GO:0006807//nitrogen compound metabolic process;GO:0009058//biosynthetic process;GO:0044237//cellular metabolic process;GO:0009987//cellular process
ENSG00000121481	155	258	4.3	14.86	1.78903	7.81e-09	2.03e-07	yes	RNF2	ring finger protein 2 [Source:HGNC Symbol;Acc:HGNC:10061]	-	-	-	GO:0043228//non-membrane-bounded organelle;GO:0043232//intracellular non-membrane-bounded organelle;GO:0005654//nucleoplasm;GO:0044446//intracellular organelle part;GO:0043226//organelle;GO:0043229//intracellular organelle;GO:0005622//intracellular;GO:0031974//membrane-enclosed lumen;GO:0043234//protein complex;GO:0043227//membrane-bounded organelle;GO:0031981//nuclear lumen;GO:0044428//nuclear p…	GO:0043167//ion binding;GO:0005488//binding;GO:0003674//molecular_function	GO:0032502//developmental process;GO:0044237//cellular metabolic process;GO:0043170//macromolecule metabolic process;GO:0008152//metabolic process;GO:0032501//multicellular organismal process;GO:0044267//cellular protein metabolic process;GO:0007049//cell cycle;GO:0006464//cellular protein modification process;GO:0048869//cellular developmental process;GO:0016043//cellular component organization;…
ENSG00000116791	97.73	257.68	9.03	23.45	1.37679	4.05e-20	4.33e-18	yes	CRYZ	crystallin zeta [Source:HGNC Symbol;Acc:HGNC:2419]	-	-	-	GO:0043226//organelle;GO:0005737//cytoplasm;GO:0005829//cytosol;GO:0005575//cellular_component;GO:0044424//intracellular part;GO:0005623//cell;GO:0005576//extracellular region;GO:0005622//intracellular;GO:0044444//cytoplasmic part;GO:0044464//cell part	GO:0003824//catalytic activity;GO:0003723//RNA binding;GO:0003674//molecular_function;GO:0005488//binding;GO:0043167//ion binding;GO:0016491//oxidoreductase activity;GO:1901363//heterocyclic compound binding;GO:0003729//mRNA binding;GO:0044822//poly(A) RNA binding;GO:0097159//organic cyclic compound binding;GO:0003676//nucleic acid binding	GO:0071822//protein complex subunit organization;GO:0006461//protein complex assembly;GO:0008152//metabolic process;GO:0070271//protein complex biogenesis;GO:0009056//catabolic process;GO:0008150//biological_process;GO:0043933//macromolecular complex subunit organization;GO:0016043//cellular component organization;GO:0050877//neurological system process;GO:0065003//macromolecular complex assembly…
ENSG00000122482	104	235	3.95	8.9	1.17195	9.73e-15	6.02e-13	yes	ZNF644	zinc finger protein 644 [Source:HGNC Symbol;Acc:HGNC:29222]	-	-	-	GO:0043231//intracellular membrane-bounded organelle;GO:0044424//intracellular part;GO:0043229//intracellular organelle;GO:0043226//organelle;GO:0043227//membrane-bounded organelle;GO:0044464//cell part;GO:0005622//intracellular;GO:0005623//cell;GO:0005575//cellular_component;GO:0005634//nucleus	GO:0003674//molecular_function;GO:0003676//nucleic acid binding;GO:0005488//binding;GO:0043167//ion binding;GO:0003677//DNA binding;GO:0097159//organic cyclic compound binding;GO:1901363//heterocyclic compound binding	GO:0009058//biosynthetic process;GO:0044237//cellular metabolic process;GO:0008150//biological_process;GO:0006807//nitrogen compound metabolic process;GO:0008152//metabolic process;GO:0034641//cellular nitrogen compound metabolic process;GO:0009987//cellular process
ENSG00000139329	37	225	1.14	7.46	2.71014	9.34e-37	2.3e-34	yes	LUM	lumican [Source:HGNC Symbol;Acc:HGNC:6724]	Human Diseases	Cancers	ko05205//Proteoglycans in cancer	GO:0043231//intracellular membrane-bounded organelle;GO:0044464//cell part;GO:0043227//membrane-bounded organelle;GO:0044421//extracellular region part;GO:0031012//extracellular matrix;GO:0012505//endomembrane system;GO:0005615//extracellular space;GO:0005575//cellular_component;GO:0044444//cytoplasmic part;GO:0032991//macromolecular complex;GO:0005623//cell;GO:0005622//intracellular;GO:0005794//…	GO:0005198//structural molecule activity;GO:0003674//molecular_function	GO:0044699//single-organism process;GO:0034641//cellular nitrogen compound metabolic process;GO:0032501//multicellular organismal process;GO:0032502//developmental process;GO:0071840//cellular component organization or biogenesis;GO:0008152//metabolic process;GO:0044710//single-organism metabolic process;GO:0006807//nitrogen compound metabolic process;GO:0044763//single-organism cellular process;…
ENSG00000157800	309	224	18.89	9	-1.06963	0.00606622	0.0319276	yes	SLC37A3	solute carrier family 37 member 3 [Source:HGNC Symbol;Acc:HGNC:20651]	-	-	-	GO:0005575//cellular_component;GO:0043231//intracellular membrane-bounded organelle;GO:0012505//endomembrane system;GO:0044424//intracellular part;GO:0005829//cytosol;GO:0005783//endoplasmic reticulum;GO:0005623//cell;GO:0005622//intracellular;GO:0044464//cell part;GO:0043229//intracellular organelle;GO:0044444//cytoplasmic part;GO:0043227//membrane-bounded organelle;GO:0043226//organelle;GO:0005…	GO:0003674//molecular_function	GO:1902578//single-organism localization;GO:0044765//single-organism transport;GO:0055085//transmembrane transport;GO:0006810//transport;GO:0008150//biological_process;GO:0044699//single-organism process;GO:0009987//cellular process;GO:0051234//establishment of localization;GO:0044763//single-organism cellular process;GO:0051179//localization
ENSG00000028203	73	217	2.65	7.81	1.55933	5.12e-20	5.35e-18	yes	VEZT	vezatin, adherens junctions transmembrane protein [Source:HGNC Symbol;Acc:HGNC:18258]	-	-	-	GO:0005654//nucleoplasm;GO:0044464//cell part;GO:0031981//nuclear lumen;GO:0044446//intracellular organelle part;GO:0044428//nuclear part;GO:0044444//cytoplasmic part;GO:0043227//membrane-bounded organelle;GO:0043231//intracellular membrane-bounded organelle;GO:0005622//intracellular;GO:0005575//cellular_component;GO:0044422//organelle part;GO:0043233//organelle lumen;GO:0070013//intracellular or…	GO:0003674//molecular_function;GO:0005488//binding;GO:0005515//protein binding;GO:0008092//cytoskeletal protein binding	GO:0007155//cell adhesion;GO:0008150//biological_process;GO:0022610//biological adhesion
ENSG00000177189	174	217	2.04	8.09	1.98757	0.00429482	0.0241252	yes	RPS6KA3	ribosomal protein S6 kinase A3 [Source:HGNC Symbol;Acc:HGNC:10432]	Environmental Information Processing;Human Diseases;Organismal Systems;Cellular Processes	Endocrine and metabolic diseases;Signal transduction;Endocrine system;Nervous system;Cell growth and death	ko04010//MAPK signaling pathway;ko04150//mTOR signaling pathway;ko04722//Neurotrophin signaling pathway;ko04114//Oocyte meiosis;ko04931//Insulin resistance;ko04914//Progesterone-mediated oocyte maturation;ko04720//Long-term potentiation	GO:0005654//nucleoplasm;GO:0043226//organelle;GO:0044446//intracellular organelle part;GO:0044428//nuclear part;GO:0005634//nucleus;GO:0044464//cell part;GO:0005622//intracellular;GO:0070013//intracellular organelle lumen;GO:0031974//membrane-enclosed lumen;GO:0005829//cytosol;GO:0005623//cell;GO:0043231//intracellular membrane-bounded organelle;GO:0043233//organelle lumen;GO:0043229//intracellul…	GO:0005488//binding;GO:0016740//transferase activity;GO:0016301//kinase activity;GO:0030234//enzyme regulator activity;GO:0043167//ion binding;GO:0016772//transferase activity, transferring phosphorus-containing groups;GO:0019899//enzyme binding;GO:0005515//protein binding;GO:0098772//molecular function regulator;GO:0003824//catalytic activity;GO:0003674//molecular_function	GO:0044249//cellular biosynthetic process;GO:0006950//response to stress;GO:0044271//cellular nitrogen compound biosynthetic process;GO:0043170//macromolecule metabolic process;GO:0034641//cellular nitrogen compound metabolic process;GO:0007049//cell cycle;GO:0043043//peptide biosynthetic process;GO:0048856//anatomical structure development;GO:0044699//single-organism process;GO:0043412//macromol…
ENSG00000115750	128	208	6.33	13.9	1.13481	7.89e-07	1.41e-05	yes	TAF1B	TATA-box binding protein associated factor, RNA polymerase I subunit B [Source:HGNC Symbol;Acc:HGNC:11533]	-	-	-	GO:0005622//intracellular;GO:0043233//organelle lumen;GO:0043231//intracellular membrane-bounded organelle;GO:0044446//intracellular organelle part;GO:0044424//intracellular part;GO:0005623//cell;GO:0005654//nucleoplasm;GO:0031981//nuclear lumen;GO:0070013//intracellular organelle lumen;GO:0043234//protein complex;GO:0005634//nucleus;GO:0005730//nucleolus;GO:0005576//extracellular region;GO:00055…	GO:0001071//nucleic acid binding transcription factor activity;GO:0043167//ion binding;GO:0003676//nucleic acid binding;GO:0003677//DNA binding;GO:0005515//protein binding;GO:0008134//transcription factor binding;GO:0000988//transcription factor activity, protein binding;GO:0097159//organic cyclic compound binding;GO:0005488//binding;GO:0003674//molecular_function;GO:1901363//heterocyclic compoun…	GO:0008150//biological_process;GO:0009058//biosynthetic process;GO:0008152//metabolic process;GO:0065003//macromolecular complex assembly;GO:0034641//cellular nitrogen compound metabolic process;GO:0071840//cellular component organization or biogenesis;GO:0044085//cellular component biogenesis;GO:0016043//cellular component organization;GO:0006807//nitrogen compound metabolic process;GO:0022607//…
ENSG00000037749	60	206	4.38	13.92	1.66816	6.67e-22	8.57e-20	yes	MFAP3	microfibrillar associated protein 3 [Source:HGNC Symbol;Acc:HGNC:7034]	-	-	-	GO:0005886//plasma membrane;GO:0005575//cellular_component;GO:0016020//membrane;GO:0071944//cell periphery;GO:0005623//cell;GO:0005576//extracellular region;GO:0044464//cell part	-	-
ENSG00000152455	96	204	4.83	12.75	1.4004	1.29e-11	5.28e-10	yes	SUV39H2	suppressor of variegation 3-9 homolog 2 [Source:HGNC Symbol;Acc:HGNC:17287]	Metabolism	Amino acid metabolism	ko00310//Lysine degradation	GO:0031981//nuclear lumen;GO:0043226//organelle;GO:0070013//intracellular organelle lumen;GO:0005622//intracellular;GO:0005623//cell;GO:0043232//intracellular non-membrane-bounded organelle;GO:0031974//membrane-enclosed lumen;GO:0005575//cellular_component;GO:0044428//nuclear part;GO:0043227//membrane-bounded organelle;GO:0044424//intracellular part;GO:0043233//organelle lumen;GO:0005634//nucleus…	GO:0097159//organic cyclic compound binding;GO:0043167//ion binding;GO:0016741//transferase activity, transferring one-carbon groups;GO:0008168//methyltransferase activity;GO:0003674//molecular_function;GO:0003676//nucleic acid binding;GO:1901363//heterocyclic compound binding;GO:0003677//DNA binding;GO:0003824//catalytic activity;GO:0005488//binding;GO:0016740//transferase activity	GO:0071704//organic substance metabolic process;GO:0008152//metabolic process;GO:0043412//macromolecule modification;GO:0050896//response to stimulus;GO:0016043//cellular component organization;GO:0044237//cellular metabolic process;GO:0007049//cell cycle;GO:0034641//cellular nitrogen compound metabolic process;GO:0048869//cellular developmental process;GO:0071840//cellular component organization…
ENSG00000159459	119	203	19.85	3.03	-2.71175	1.34e-07	2.8e-06	yes	UBR1	ubiquitin protein ligase E3 component n-recognin 1 [Source:HGNC Symbol;Acc:HGNC:16808]	-	-	-	GO:0005575//cellular_component;GO:0043234//protein complex;GO:0005623//cell;GO:0032991//macromolecular complex;GO:0005622//intracellular;GO:0044464//cell part;GO:0005737//cytoplasm;GO:0044444//cytoplasmic part;GO:0044424//intracellular part;GO:0005829//cytosol	GO:0005488//binding;GO:0043167//ion binding;GO:0003674//molecular_function	GO:0023052//signaling;GO:0019538//protein metabolic process;GO:0050896//response to stimulus;GO:0071704//organic substance metabolic process;GO:0044237//cellular metabolic process;GO:0065007//biological regulation;GO:0007165//signal transduction;GO:0043412//macromolecule modification;GO:0044700//single organism signaling;GO:0050794//regulation of cellular process;GO:0008152//metabolic process;GO:…
ENSG00000113369	93	202	2.06	4.81	1.22339	5.54e-12	2.37e-10	yes	ARRDC3	arrestin domain containing 3 [Source:HGNC Symbol;Acc:HGNC:29263]	-	-	-	GO:0044464//cell part;GO:0016020//membrane;GO:0005886//plasma membrane;GO:0071944//cell periphery;GO:0044444//cytoplasmic part;GO:0005764//lysosome;GO:0043227//membrane-bounded organelle;GO:0005575//cellular_component;GO:0005622//intracellular;GO:0044424//intracellular part;GO:0005768//endosome;GO:0031982//vesicle;GO:0031410//cytoplasmic vesicle;GO:0005773//vacuole;GO:0012505//endomembrane system…	GO:0003674//molecular_function	GO:0050896//response to stimulus;GO:0023052//signaling;GO:0051716//cellular response to stimulus;GO:0044267//cellular protein metabolic process;GO:0048856//anatomical structure development;GO:0043170//macromolecule metabolic process;GO:0008150//biological_process;GO:0071704//organic substance metabolic process;GO:0043412//macromolecule modification;GO:0019538//protein metabolic process;GO:0050794…
ENSG00000083223	122	201	2.32	6.6	1.50834	6.23e-07	1.14e-05	yes	ZCCHC6	zinc finger CCHC-type containing 6 [Source:HGNC Symbol;Acc:HGNC:25817]	-	-	-	GO:0044422//organelle part;GO:0043231//intracellular membrane-bounded organelle;GO:0044424//intracellular part;GO:0043226//organelle;GO:0044428//nuclear part;GO:0005634//nucleus;GO:0005829//cytosol;GO:0044464//cell part;GO:0005737//cytoplasm;GO:0005654//nucleoplasm;GO:0070013//intracellular organelle lumen;GO:0005622//intracellular;GO:0005575//cellular_component;GO:0005623//cell;GO:0044444//cytop…	GO:0097159//organic cyclic compound binding;GO:0016779//nucleotidyltransferase activity;GO:0016740//transferase activity;GO:0003674//molecular_function;GO:0003676//nucleic acid binding;GO:1901363//heterocyclic compound binding;GO:0003824//catalytic activity;GO:0016772//transferase activity, transferring phosphorus-containing groups;GO:0005488//binding;GO:0003723//RNA binding;GO:0043167//ion bindi…	GO:0044237//cellular metabolic process;GO:0009987//cellular process;GO:0034641//cellular nitrogen compound metabolic process;GO:0008150//biological_process;GO:0006807//nitrogen compound metabolic process;GO:0008152//metabolic process
ENSG00000104231	88	199	7.96	18.87	1.24525	1.12e-12	5.14e-11	yes	ZFAND1	zinc finger AN1-type containing 1 [Source:HGNC Symbol;Acc:HGNC:25858]	-	-	-	-	GO:0005488//binding;GO:0003674//molecular_function;GO:0043167//ion binding	-
ENSG00000152700	126.13	196.47	3.04	11.99	1.97969	7.22e-06	0.000102784	yes	SAR1B	secretion associated Ras related GTPase 1B [Source:HGNC Symbol;Acc:HGNC:10535]	Genetic Information Processing;Human Diseases	Folding, sorting and degradation;Infectious diseases	ko04141//Protein processing in endoplasmic reticulum;ko05134//Legionellosis	GO:0005623//cell;GO:0005829//cytosol;GO:0012505//endomembrane system;GO:0044424//intracellular part;GO:0043229//intracellular organelle;GO:0005737//cytoplasm;GO:0031410//cytoplasmic vesicle;GO:0005622//intracellular;GO:0005783//endoplasmic reticulum;GO:0044464//cell part;GO:0043227//membrane-bounded organelle;GO:0043231//intracellular membrane-bounded organelle;GO:0031982//vesicle;GO:0005575//cel…	GO:0043167//ion binding;GO:0003824//catalytic activity;GO:0016818//hydrolase activity, acting on acid anhydrides, in phosphorus-containing anhydrides;GO:0005488//binding;GO:0003674//molecular_function;GO:0016817//hydrolase activity, acting on acid anhydrides;GO:0003924//GTPase activity;GO:0017111//nucleoside-triphosphatase activity;GO:0016787//hydrolase activity;GO:0016462//pyrophosphatase activi…	GO:0044085//cellular component biogenesis;GO:0043933//macromolecular complex subunit organization;GO:0008150//biological_process;GO:0065003//macromolecular complex assembly;GO:0071822//protein complex subunit organization;GO:0051234//establishment of localization;GO:0009987//cellular process;GO:0022607//cellular component assembly;GO:0006810//transport;GO:0061024//membrane organization;GO:0016043…
ENSG00000144909	97	195	2.15	4.64	1.10979	3.7e-10	1.22e-08	yes	OSBPL11	oxysterol binding protein like 11 [Source:HGNC Symbol;Acc:HGNC:16397]	-	-	-	GO:0031974//membrane-enclosed lumen;GO:0012505//endomembrane system;GO:0005768//endosome;GO:0031981//nuclear lumen;GO:0031410//cytoplasmic vesicle;GO:0005737//cytoplasm;GO:0031982//vesicle;GO:0043226//organelle;GO:0005634//nucleus;GO:0005794//Golgi apparatus;GO:0044446//intracellular organelle part;GO:0044424//intracellular part;GO:0070013//intracellular organelle lumen;GO:0043231//intracellular …	GO:0003674//molecular_function;GO:0005488//binding;GO:0008289//lipid binding	GO:0009987//cellular process;GO:0044763//single-organism cellular process;GO:0006810//transport;GO:0030154//cell differentiation;GO:0051234//establishment of localization;GO:0008150//biological_process;GO:0051179//localization;GO:0044699//single-organism process;GO:0048869//cellular developmental process;GO:0044767//single-organism developmental process;GO:0032502//developmental process
ENSG00000138496	104	190	2.75	5.75	1.06413	2.16e-08	5.22e-07	yes	PARP9	poly(ADP-ribose) polymerase family member 9 [Source:HGNC Symbol;Acc:HGNC:24118]	-	-	-	GO:0031974//membrane-enclosed lumen;GO:0043231//intracellular membrane-bounded organelle;GO:0070013//intracellular organelle lumen;GO:0005623//cell;GO:0005829//cytosol;GO:0043227//membrane-bounded organelle;GO:0005575//cellular_component;GO:0044446//intracellular organelle part;GO:0044422//organelle part;GO:0044444//cytoplasmic part;GO:0005739//mitochondrion;GO:0031981//nuclear lumen;GO:0043233//…	GO:0016740//transferase activity;GO:0003674//molecular_function;GO:0016757//transferase activity, transferring glycosyl groups;GO:0003824//catalytic activity	GO:0044281//small molecule metabolic process;GO:0006950//response to stress;GO:0002376//immune system process;GO:0040011//locomotion;GO:0008152//metabolic process;GO:0009987//cellular process;GO:0006807//nitrogen compound metabolic process;GO:0043170//macromolecule metabolic process;GO:0051179//localization;GO:0044710//single-organism metabolic process;GO:0006928//movement of cell or subcellular …
ENSG00000104081	80	187	1.58	5.43	1.78103	9.22e-13	4.32e-11	yes	BMF	Bcl2 modifying factor [Source:HGNC Symbol;Acc:HGNC:24132]	Human Diseases	Cancers	ko05206//MicroRNAs in cancer	GO:0031982//vesicle;GO:0044424//intracellular part;GO:0005575//cellular_component;GO:0005829//cytosol;GO:0043226//organelle;GO:0043231//intracellular membrane-bounded organelle;GO:0044444//cytoplasmic part;GO:0071944//cell periphery;GO:0005737//cytoplasm;GO:0043234//protein complex;GO:0005886//plasma membrane;GO:0005739//mitochondrion;GO:0043229//intracellular organelle;GO:0044464//cell part;GO:0…	GO:0003674//molecular_function	GO:0044763//single-organism cellular process;GO:0006461//protein complex assembly;GO:0007154//cell communication;GO:0061024//membrane organization;GO:0023052//signaling;GO:0007165//signal transduction;GO:0044085//cellular component biogenesis;GO:0071822//protein complex subunit organization;GO:0044699//single-organism process;GO:0044700//single organism signaling;GO:0071840//cellular component or…
ENSG00000198924	83	183	1.78	4.22	1.24537	1.94e-11	7.81e-10	yes	DCLRE1A	DNA cross-link repair 1A [Source:HGNC Symbol;Acc:HGNC:17660]	-	-	-	GO:0044446//intracellular organelle part;GO:0043231//intracellular membrane-bounded organelle;GO:0044428//nuclear part;GO:0043229//intracellular organelle;GO:0005694//chromosome;GO:0044422//organelle part;GO:0005622//intracellular;GO:0005623//cell;GO:0044424//intracellular part;GO:0043226//organelle;GO:0070013//intracellular organelle lumen;GO:0005634//nucleus;GO:0005654//nucleoplasm;GO:0043232//…	GO:0003674//molecular_function;GO:0003677//DNA binding;GO:0004518//nuclease activity;GO:0005488//binding;GO:0097159//organic cyclic compound binding;GO:0003676//nucleic acid binding;GO:1901363//heterocyclic compound binding;GO:0003824//catalytic activity;GO:0016787//hydrolase activity;GO:0016788//hydrolase activity, acting on ester bonds	GO:1901360//organic cyclic compound metabolic process;GO:0048285//organelle fission;GO:0008152//metabolic process;GO:0006139//nucleobase-containing compound metabolic process;GO:0051301//cell division;GO:0006725//cellular aromatic compound metabolic process;GO:0016043//cellular component organization;GO:0051276//chromosome organization;GO:1902589//single-organism organelle organization;GO:0034641…
ENSG00000198513	92	180	4.43	9.89	1.15866	4.03e-09	1.11e-07	yes	ATL1	atlastin GTPase 1 [Source:HGNC Symbol;Acc:HGNC:11231]	-	-	-	GO:0005737//cytoplasm;GO:0005623//cell;GO:0044464//cell part;GO:0043231//intracellular membrane-bounded organelle;GO:0012505//endomembrane system;GO:0044444//cytoplasmic part;GO:0005794//Golgi apparatus;GO:0043229//intracellular organelle;GO:0005783//endoplasmic reticulum;GO:0005622//intracellular;GO:0043227//membrane-bounded organelle;GO:0043226//organelle;GO:0044424//intracellular part;GO:00055…	GO:0043167//ion binding;GO:0003924//GTPase activity;GO:0003824//catalytic activity;GO:0003674//molecular_function;GO:0016462//pyrophosphatase activity;GO:0016787//hydrolase activity;GO:0005488//binding;GO:0017111//nucleoside-triphosphatase activity;GO:0016818//hydrolase activity, acting on acid anhydrides, in phosphorus-containing anhydrides;GO:0016817//hydrolase activity, acting on acid anhydrid…	GO:0044085//cellular component biogenesis;GO:0070271//protein complex biogenesis;GO:0071840//cellular component organization or biogenesis;GO:0000902//cell morphogenesis;GO:0044699//single-organism process;GO:0048856//anatomical structure development;GO:0016043//cellular component organization;GO:0030154//cell differentiation;GO:0043933//macromolecular complex subunit organization;GO:0008150//bio…
ENSG00000138767	99	177	3.37	7.33	1.12106	1.74e-07	3.59e-06	yes	CNOT6L	CCR4-NOT transcription complex subunit 6 like [Source:HGNC Symbol;Acc:HGNC:18042]	Genetic Information Processing	Folding, sorting and degradation	ko03018//RNA degradation	GO:0044444//cytoplasmic part;GO:0043231//intracellular membrane-bounded organelle;GO:0044424//intracellular part;GO:0043234//protein complex;GO:0043227//membrane-bounded organelle;GO:0005829//cytosol;GO:0005623//cell;GO:0005575//cellular_component;GO:0005634//nucleus;GO:0005737//cytoplasm;GO:0044464//cell part;GO:0005622//intracellular;GO:0043229//intracellular organelle;GO:0032991//macromolecula…	GO:0003824//catalytic activity;GO:0016788//hydrolase activity, acting on ester bonds;GO:0003674//molecular_function;GO:0016787//hydrolase activity;GO:0005488//binding;GO:0004518//nuclease activity;GO:0043167//ion binding	GO:0046700//heterocycle catabolic process;GO:0044271//cellular nitrogen compound biosynthetic process;GO:0051716//cellular response to stimulus;GO:0006950//response to stress;GO:0043603//cellular amide metabolic process;GO:0006725//cellular aromatic compound metabolic process;GO:0043170//macromolecule metabolic process;GO:0008152//metabolic process;GO:0023052//signaling;GO:0044085//cellular compo…
ENSG00000171320	130.47	175.96	3.09	7.35	1.25014	0.00147287	0.0100644	yes	ESCO2	establishment of sister chromatid cohesion N-acetyltransferase 2 [Source:HGNC Symbol;Acc:HGNC:27230]	-	-	-	GO:0044424//intracellular part;GO:0043227//membrane-bounded organelle;GO:0031974//membrane-enclosed lumen;GO:0043226//organelle;GO:0005622//intracellular;GO:0005694//chromosome;GO:0005794//Golgi apparatus;GO:0043231//intracellular membrane-bounded organelle;GO:0070013//intracellular organelle lumen;GO:0044464//cell part;GO:0005654//nucleoplasm;GO:0043232//intracellular non-membrane-bounded organe…	GO:0043167//ion binding;GO:0003824//catalytic activity;GO:0005488//binding;GO:0016746//transferase activity, transferring acyl groups;GO:0003674//molecular_function;GO:0016740//transferase activity	GO:0036211//protein modification process;GO:0043170//macromolecule metabolic process;GO:0044767//single-organism developmental process;GO:0044267//cellular protein metabolic process;GO:0034641//cellular nitrogen compound metabolic process;GO:0008150//biological_process;GO:0006259//DNA metabolic process;GO:0030154//cell differentiation;GO:0044238//primary metabolic process;GO:0006807//nitrogen com…
ENSG00000138459	59	164	1.25	3.72	1.57337	3.13e-14	1.78e-12	yes	SLC35A5	solute carrier family 35 member A5 [Source:HGNC Symbol;Acc:HGNC:20792]	-	-	-	GO:0005575//cellular_component;GO:0005737//cytoplasm;GO:0012505//endomembrane system;GO:0044424//intracellular part;GO:0044464//cell part;GO:0043227//membrane-bounded organelle;GO:0005622//intracellular;GO:0043226//organelle;GO:0043231//intracellular membrane-bounded organelle;GO:0005794//Golgi apparatus;GO:0043229//intracellular organelle;GO:0044444//cytoplasmic part;GO:0005623//cell	GO:0022857//transmembrane transporter activity;GO:0005215//transporter activity;GO:0003674//molecular_function	GO:0008150//biological_process;GO:0051234//establishment of localization;GO:0051179//localization;GO:0006810//transport
ENSG00000184517	67	156	5.06	10.15	1.00427	1e-10	3.57e-09	yes	ZFP1	ZFP1 zinc finger protein [Source:HGNC Symbol;Acc:HGNC:23328]	-	-	-	GO:0005622//intracellular;GO:0043226//organelle;GO:0005634//nucleus;GO:0005575//cellular_component;GO:0005623//cell;GO:0043229//intracellular organelle;GO:0043231//intracellular membrane-bounded organelle;GO:0043227//membrane-bounded organelle;GO:0044424//intracellular part;GO:0044464//cell part	GO:0005488//binding;GO:0043167//ion binding;GO:0003674//molecular_function;GO:0003676//nucleic acid binding;GO:1901363//heterocyclic compound binding;GO:0097159//organic cyclic compound binding;GO:0001071//nucleic acid binding transcription factor activity;GO:0003677//DNA binding	GO:0034641//cellular nitrogen compound metabolic process;GO:0008152//metabolic process;GO:0009058//biosynthetic process;GO:0009987//cellular process;GO:0044237//cellular metabolic process;GO:0006807//nitrogen compound metabolic process;GO:0008150//biological_process
ENSG00000166004	90	154	1.2	3.23	1.4285	4.13e-06	6.26e-05	yes	CEP295	centrosomal protein 295 [Source:HGNC Symbol;Acc:HGNC:29366]	-	-	-	GO:0005815//microtubule organizing center;GO:0044422//organelle part;GO:0044446//intracellular organelle part;GO:0044424//intracellular part;GO:0044430//cytoskeletal part;GO:0043232//intracellular non-membrane-bounded organelle;GO:0005622//intracellular;GO:0005856//cytoskeleton;GO:0044464//cell part;GO:0005575//cellular_component;GO:0005737//cytoplasm;GO:0005623//cell;GO:0043228//non-membrane-bou…	-	GO:0022607//cellular component assembly;GO:0016043//cellular component organization;GO:0044085//cellular component biogenesis;GO:0008150//biological_process;GO:0009987//cellular process;GO:0071840//cellular component organization or biogenesis
ENSG00000058729	81	151	1.95	5.52	1.50119	2.92e-07	5.76e-06	yes	RIOK2	RIO kinase 2 [Source:HGNC Symbol;Acc:HGNC:18999]	Genetic Information Processing	Translation	ko03008//Ribosome biogenesis in eukaryotes	GO:0070013//intracellular organelle lumen;GO:0005634//nucleus;GO:0043233//organelle lumen;GO:0005623//cell;GO:0044464//cell part;GO:0044446//intracellular organelle part;GO:0043231//intracellular membrane-bounded organelle;GO:0043227//membrane-bounded organelle;GO:0005654//nucleoplasm;GO:0005737//cytoplasm;GO:0044424//intracellular part;GO:0043229//intracellular organelle;GO:0005575//cellular_com…	GO:0003674//molecular_function;GO:0003824//catalytic activity;GO:0043167//ion binding;GO:0016740//transferase activity;GO:0005488//binding;GO:0016301//kinase activity;GO:0016772//transferase activity, transferring phosphorus-containing groups	GO:0009987//cellular process;GO:0051179//localization;GO:0044238//primary metabolic process;GO:0008152//metabolic process;GO:0036211//protein modification process;GO:0044267//cellular protein metabolic process;GO:0051169//nuclear transport;GO:0051649//establishment of localization in cell;GO:0008150//biological_process;GO:0016482//cytoplasmic transport;GO:0006464//cellular protein modification pr…
ENSG00000078124	74	151	0.93	2.04	1.13327	2.03e-08	4.94e-07	yes	ACER3	alkaline ceramidase 3 [Source:HGNC Symbol;Acc:HGNC:16066]	Metabolism	Lipid metabolism	ko00600//Sphingolipid metabolism	GO:0043226//organelle;GO:0005783//endoplasmic reticulum;GO:0044464//cell part;GO:0043227//membrane-bounded organelle;GO:0044444//cytoplasmic part;GO:0043231//intracellular membrane-bounded organelle;GO:0005794//Golgi apparatus;GO:0005623//cell;GO:0005575//cellular_component;GO:0005622//intracellular;GO:0005737//cytoplasm;GO:0043229//intracellular organelle;GO:0044424//intracellular part;GO:001250…	GO:0016798//hydrolase activity, acting on glycosyl bonds;GO:0003674//molecular_function;GO:0003824//catalytic activity;GO:0016787//hydrolase activity;GO:0016810//hydrolase activity, acting on carbon-nitrogen (but not peptide) bonds	GO:0034641//cellular nitrogen compound metabolic process;GO:0044710//single-organism metabolic process;GO:0044238//primary metabolic process;GO:0071704//organic substance metabolic process;GO:0006807//nitrogen compound metabolic process;GO:0008150//biological_process;GO:0006629//lipid metabolic process;GO:0009058//biosynthetic process;GO:0008283//cell proliferation;GO:0044237//cellular metabolic …
ENSG00000121005	107	147	2.39	6.61	1.46764	0.0027451	0.0168241	yes	CRISPLD1	cysteine rich secretory protein LCCL domain containing 1 [Source:HGNC Symbol;Acc:HGNC:18206]	-	-	-	GO:0005575//cellular_component;GO:0043226//organelle;GO:0005576//extracellular region	GO:0003674//molecular_function	GO:0008150//biological_process;GO:0048856//anatomical structure development;GO:0032502//developmental process
ENSG00000186416	67.25	144.26	1.91	4.39	1.20065	6.54e-09	1.74e-07	yes	NKRF	NFKB repressing factor [Source:HGNC Symbol;Acc:HGNC:19374]	-	-	-	GO:0044446//intracellular organelle part;GO:0044424//intracellular part;GO:0043229//intracellular organelle;GO:0043233//organelle lumen;GO:0043227//membrane-bounded organelle;GO:0005575//cellular_component;GO:0043226//organelle;GO:0044428//nuclear part;GO:0070013//intracellular organelle lumen;GO:0005634//nucleus;GO:0031981//nuclear lumen;GO:0043228//non-membrane-bounded organelle;GO:0044464//cel…	GO:0097159//organic cyclic compound binding;GO:0005488//binding;GO:0003723//RNA binding;GO:0003674//molecular_function;GO:0003676//nucleic acid binding;GO:1901363//heterocyclic compound binding;GO:0003677//DNA binding	GO:0034641//cellular nitrogen compound metabolic process;GO:0009058//biosynthetic process;GO:0008152//metabolic process;GO:0008150//biological_process;GO:0044237//cellular metabolic process;GO:0006807//nitrogen compound metabolic process;GO:0009987//cellular process
ENSG00000151883	51	144	2.46	7.56	1.61973	5.99e-13	2.87e-11	yes	PARP8	poly(ADP-ribose) polymerase family member 8 [Source:HGNC Symbol;Acc:HGNC:26124]	-	-	-	GO:0044464//cell part;GO:0005575//cellular_component;GO:0005623//cell;GO:0005622//intracellular	GO:0003824//catalytic activity;GO:0016757//transferase activity, transferring glycosyl groups;GO:0003674//molecular_function;GO:0016740//transferase activity	-
ENSG00000067113	68.65	143.12	4.01	8.98	1.16311	1.51e-08	3.74e-07	yes	PLPP1	phospholipid phosphatase 1 [Source:HGNC Symbol;Acc:HGNC:9228]	Organismal Systems;Environmental Information Processing;Human Diseases;Metabolism	Immune system;Signal transduction;Digestive system;Cancers;Lipid metabolism	ko04072//Phospholipase D signaling pathway;ko00564//Glycerophospholipid metabolism;ko05231//Choline metabolism in cancer;ko04666//Fc gamma R-mediated phagocytosis;ko00561//Glycerolipid metabolism;ko00600//Sphingolipid metabolism;ko04975//Fat digestion and absorption;ko00565//Ether lipid metabolism	GO:0005575//cellular_component;GO:0071944//cell periphery;GO:0005623//cell;GO:0005576//extracellular region;GO:0044464//cell part;GO:0005886//plasma membrane;GO:0016020//membrane;GO:0043226//organelle	GO:0016787//hydrolase activity;GO:0042578//phosphoric ester hydrolase activity;GO:0016791//phosphatase activity;GO:0003674//molecular_function;GO:0003824//catalytic activity;GO:0016788//hydrolase activity, acting on ester bonds	GO:0009058//biosynthetic process;GO:0050794//regulation of cellular process;GO:0050789//regulation of biological process;GO:0040011//locomotion;GO:0007165//signal transduction;GO:0051179//localization;GO:0000003//reproduction;GO:0044267//cellular protein metabolic process;GO:0006928//movement of cell or subcellular component;GO:0044710//single-organism metabolic process;GO:0023052//signaling;GO:0…
ENSG00000121741	79	138	1.05	3.06	1.54314	7.86e-06	0.000110579	yes	ZMYM2	zinc finger MYM-type containing 2 [Source:HGNC Symbol;Acc:HGNC:12989]	-	-	-	GO:0005654//nucleoplasm;GO:0031974//membrane-enclosed lumen;GO:0043229//intracellular organelle;GO:0005829//cytosol;GO:0044464//cell part;GO:0005575//cellular_component;GO:0043231//intracellular membrane-bounded organelle;GO:0043227//membrane-bounded organelle;GO:0043226//organelle;GO:0044422//organelle part;GO:0070013//intracellular organelle lumen;GO:0044446//intracellular organelle part;GO:004…	GO:0003674//molecular_function;GO:0003677//DNA binding;GO:0097159//organic cyclic compound binding;GO:0003676//nucleic acid binding;GO:0043167//ion binding;GO:0016772//transferase activity, transferring phosphorus-containing groups;GO:0019899//enzyme binding;GO:0003824//catalytic activity;GO:0016301//kinase activity;GO:0005488//binding;GO:0005515//protein binding;GO:0016740//transferase activity;…	GO:0048856//anatomical structure development;GO:0008152//metabolic process;GO:0034641//cellular nitrogen compound metabolic process;GO:0071704//organic substance metabolic process;GO:0044260//cellular macromolecule metabolic process;GO:0032989//cellular component morphogenesis;GO:0071840//cellular component organization or biogenesis;GO:0000902//cell morphogenesis;GO:0044267//cellular protein met…
ENSG00000270181	30.79	137.13	0.51	2.45	2.26421	9.87e-19	8.98e-17	yes	BIVM-ERCC5	BIVM-ERCC5 readthrough [Source:HGNC Symbol;Acc:HGNC:43690]	Genetic Information Processing	Replication and repair	ko03420//Nucleotide excision repair	GO:0005634//nucleus;GO:0043231//intracellular membrane-bounded organelle;GO:0005623//cell;GO:0043227//membrane-bounded organelle;GO:0044424//intracellular part;GO:0005622//intracellular;GO:0005575//cellular_component;GO:0043229//intracellular organelle;GO:0044464//cell part;GO:0043226//organelle	GO:0097159//organic cyclic compound binding;GO:0016788//hydrolase activity, acting on ester bonds;GO:0003824//catalytic activity;GO:0004518//nuclease activity;GO:0016787//hydrolase activity;GO:0005488//binding;GO:0003674//molecular_function;GO:0003677//DNA binding;GO:1901363//heterocyclic compound binding;GO:0003676//nucleic acid binding	GO:0006139//nucleobase-containing compound metabolic process;GO:0044237//cellular metabolic process;GO:0008152//metabolic process;GO:0006807//nitrogen compound metabolic process;GO:0008150//biological_process;GO:0044260//cellular macromolecule metabolic process;GO:0071704//organic substance metabolic process;GO:0046483//heterocycle metabolic process;GO:0043170//macromolecule metabolic process;GO:…
ENSG00000122912	100	132	1.42	4.2	1.5645	0.0090296	0.044533	yes	SLC25A16	solute carrier family 25 member 16 [Source:HGNC Symbol;Acc:HGNC:10986]	-	-	-	GO:0005623//cell;GO:0043229//intracellular organelle;GO:0043226//organelle;GO:0044464//cell part;GO:0043227//membrane-bounded organelle;GO:0043231//intracellular membrane-bounded organelle;GO:0044424//intracellular part;GO:0005737//cytoplasm;GO:0005575//cellular_component;GO:0005622//intracellular;GO:0044444//cytoplasmic part;GO:0005739//mitochondrion	GO:0003674//molecular_function;GO:0022857//transmembrane transporter activity;GO:0005215//transporter activity	GO:0008152//metabolic process;GO:0044763//single-organism cellular process;GO:0051234//establishment of localization;GO:0006810//transport;GO:0009987//cellular process;GO:0055085//transmembrane transport;GO:0051179//localization;GO:0009058//biosynthetic process;GO:0008150//biological_process;GO:1902578//single-organism localization;GO:0051186//cofactor metabolic process;GO:0044237//cellular metab…
ENSG00000152904	83	128	3.45	8.77	1.34598	0.000464922	0.00379058	yes	GGPS1	geranylgeranyl diphosphate synthase 1 [Source:HGNC Symbol;Acc:HGNC:4249]	Metabolism	Metabolism of terpenoids and polyketides	ko00900//Terpenoid backbone biosynthesis	GO:0005829//cytosol;GO:0044464//cell part;GO:0005737//cytoplasm;GO:0044444//cytoplasmic part;GO:0005622//intracellular;GO:0005623//cell;GO:0044424//intracellular part;GO:0005575//cellular_component	GO:0016765//transferase activity, transferring alkyl or aryl (other than methyl) groups;GO:0003824//catalytic activity;GO:0043167//ion binding;GO:0003674//molecular_function;GO:0016740//transferase activity;GO:0005488//binding	GO:0006629//lipid metabolic process;GO:0008150//biological_process;GO:0009058//biosynthetic process;GO:0071704//organic substance metabolic process;GO:0044281//small molecule metabolic process;GO:0044710//single-organism metabolic process;GO:0044238//primary metabolic process;GO:0044699//single-organism process;GO:0008152//metabolic process
ENSG00000162616	63	128	5.87	12.47	1.08703	2.48e-07	4.99e-06	yes	DNAJB4	DnaJ heat shock protein family (Hsp40) member B4 [Source:HGNC Symbol;Acc:HGNC:14886]	-	-	-	GO:0005622//intracellular;GO:0044464//cell part;GO:0005576//extracellular region;GO:0005737//cytoplasm;GO:0005623//cell;GO:0016020//membrane;GO:0005575//cellular_component;GO:0005886//plasma membrane;GO:0043226//organelle;GO:0005829//cytosol;GO:0044424//intracellular part;GO:0044444//cytoplasmic part;GO:0071944//cell periphery	GO:0051082//unfolded protein binding;GO:0003674//molecular_function;GO:0030234//enzyme regulator activity;GO:0005488//binding;GO:0098772//molecular function regulator;GO:0005515//protein binding	GO:0006457//protein folding;GO:0050896//response to stimulus;GO:0008150//biological_process;GO:0006950//response to stress;GO:0009987//cellular process
ENSG00000196632	75	128	0.62	1.61	1.37672	3.5e-05	0.000403989	yes	WNK3	WNK lysine deficient protein kinase 3 [Source:HGNC Symbol;Acc:HGNC:14543]	-	-	-	GO:0044424//intracellular part;GO:0005622//intracellular;GO:0044464//cell part;GO:0005623//cell;GO:0044444//cytoplasmic part;GO:0005737//cytoplasm;GO:0005575//cellular_component;GO:0005829//cytosol	GO:0005488//binding;GO:0016301//kinase activity;GO:0016772//transferase activity, transferring phosphorus-containing groups;GO:0003824//catalytic activity;GO:0043167//ion binding;GO:0016740//transferase activity;GO:0003674//molecular_function	GO:0070727//cellular macromolecule localization;GO:0006464//cellular protein modification process;GO:0044802//single-organism membrane organization;GO:0033036//macromolecule localization;GO:0051641//cellular localization;GO:0006810//transport;GO:0016043//cellular component organization;GO:0051179//localization;GO:0044237//cellular metabolic process;GO:0044699//single-organism process;GO:0008152//…
ENSG00000136122	80.06	125.13	3.06	6.2	1.01874	0.000381817	0.0032089	yes	BORA	bora, aurora kinase A activator [Source:HGNC Symbol;Acc:HGNC:24724]	-	-	-	GO:0005829//cytosol;GO:0043232//intracellular non-membrane-bounded organelle;GO:0044424//intracellular part;GO:0043226//organelle;GO:0005737//cytoplasm;GO:0005623//cell;GO:0044444//cytoplasmic part;GO:0044464//cell part;GO:0043228//non-membrane-bounded organelle;GO:0043229//intracellular organelle;GO:0005856//cytoskeleton;GO:0005622//intracellular;GO:0005575//cellular_component	GO:0019899//enzyme binding;GO:0005515//protein binding;GO:0005488//binding;GO:0003674//molecular_function	GO:0022402//cell cycle process;GO:0016043//cellular component organization;GO:0007049//cell cycle;GO:0000278//mitotic cell cycle;GO:0044763//single-organism cellular process;GO:0009987//cellular process;GO:0051301//cell division;GO:0007067//mitotic nuclear division;GO:0048285//organelle fission;GO:1902589//single-organism organelle organization;GO:0044699//single-organism process;GO:0000280//nucl…
ENSG00000155868	45	125	2.47	8.33	1.75381	4.23e-11	1.61e-09	yes	MED7	mediator complex subunit 7 [Source:HGNC Symbol;Acc:HGNC:2378]	-	-	-	GO:0043233//organelle lumen;GO:0044464//cell part;GO:0005654//nucleoplasm;GO:0070013//intracellular organelle lumen;GO:0044422//organelle part;GO:0043227//membrane-bounded organelle;GO:0044428//nuclear part;GO:0005634//nucleus;GO:0044446//intracellular organelle part;GO:0031974//membrane-enclosed lumen;GO:0043234//protein complex;GO:0005575//cellular_component;GO:0005622//intracellular;GO:0044424…	GO:0000988//transcription factor activity, protein binding;GO:0003674//molecular_function	GO:0034641//cellular nitrogen compound metabolic process;GO:0044237//cellular metabolic process;GO:0036211//protein modification process;GO:0071704//organic substance metabolic process;GO:0008152//metabolic process;GO:0006464//cellular protein modification process;GO:0044238//primary metabolic process;GO:0043170//macromolecule metabolic process;GO:0044260//cellular macromolecule metabolic process…
ENSG00000113595	79	124	1.75	4.25	1.28011	0.000356638	0.00301215	yes	TRIM23	tripartite motif containing 23 [Source:HGNC Symbol;Acc:HGNC:660]	-	-	-	GO:0005634//nucleus;GO:0043226//organelle;GO:0044424//intracellular part;GO:0044444//cytoplasmic part;GO:0005576//extracellular region;GO:0043229//intracellular organelle;GO:0043227//membrane-bounded organelle;GO:0012505//endomembrane system;GO:0043231//intracellular membrane-bounded organelle;GO:0005764//lysosome;GO:0005737//cytoplasm;GO:0005794//Golgi apparatus;GO:0005575//cellular_component;GO…	GO:0016462//pyrophosphatase activity;GO:0017111//nucleoside-triphosphatase activity;GO:0003924//GTPase activity;GO:0016817//hydrolase activity, acting on acid anhydrides;GO:0016818//hydrolase activity, acting on acid anhydrides, in phosphorus-containing anhydrides;GO:0016787//hydrolase activity;GO:0003824//catalytic activity;GO:0098772//molecular function regulator;GO:0043167//ion binding;GO:0005…	GO:0007154//cell communication;GO:0051716//cellular response to stimulus;GO:0051704//multi-organism process;GO:0019538//protein metabolic process;GO:0044700//single organism signaling;GO:0044763//single-organism cellular process;GO:0043170//macromolecule metabolic process;GO:0044403//symbiosis, encompassing mutualism through parasitism;GO:0044419//interspecies interaction between organisms;GO:004…
ENSG00000136051	70	121	1.12	2.65	1.24249	3.73e-05	0.000427374	yes	WASHC4	WASH complex subunit 4 [Source:HGNC Symbol;Acc:HGNC:29174]	Cellular Processes	Transport and catabolism	ko04144//Endocytosis	GO:0005575//cellular_component;GO:0005622//intracellular;GO:0044424//intracellular part;GO:0005737//cytoplasm;GO:0044444//cytoplasmic part;GO:0005768//endosome;GO:0012505//endomembrane system;GO:0032991//macromolecular complex;GO:0043226//organelle;GO:0031410//cytoplasmic vesicle;GO:0043229//intracellular organelle;GO:0043231//intracellular membrane-bounded organelle;GO:0043227//membrane-bounded …	-	GO:0006810//transport;GO:0008150//biological_process;GO:0051179//localization;GO:0051234//establishment of localization
ENSG00000104412	47	119	3.51	9.55	1.44403	1.68e-09	4.92e-08	yes	EMC2	ER membrane protein complex subunit 2 [Source:HGNC Symbol;Acc:HGNC:28963]	-	-	-	GO:0043229//intracellular organelle;GO:0005622//intracellular;GO:0043231//intracellular membrane-bounded organelle;GO:0044424//intracellular part;GO:0043227//membrane-bounded organelle;GO:0005575//cellular_component;GO:0005739//mitochondrion;GO:0043226//organelle;GO:0044444//cytoplasmic part;GO:0005623//cell;GO:0005634//nucleus;GO:0032991//macromolecular complex;GO:0044464//cell part;GO:0005783//…	GO:0003674//molecular_function	GO:0006457//protein folding;GO:0008150//biological_process;GO:0009987//cellular process
ENSG00000177888	61	116	0.67	1.37	1.03194	4.29e-06	6.49e-05	yes	ZBTB41	zinc finger and BTB domain containing 41 [Source:HGNC Symbol;Acc:HGNC:24819]	-	-	-	GO:0005623//cell;GO:0043227//membrane-bounded organelle;GO:0043229//intracellular organelle;GO:0005575//cellular_component;GO:0044464//cell part;GO:0005634//nucleus;GO:0043226//organelle;GO:0043231//intracellular membrane-bounded organelle;GO:0044424//intracellular part;GO:0005622//intracellular	GO:0003674//molecular_function;GO:1901363//heterocyclic compound binding;GO:0003676//nucleic acid binding;GO:0097159//organic cyclic compound binding;GO:0043167//ion binding;GO:0003677//DNA binding;GO:0005488//binding	GO:0008152//metabolic process;GO:0008150//biological_process;GO:0009058//biosynthetic process;GO:0034641//cellular nitrogen compound metabolic process;GO:0006807//nitrogen compound metabolic process;GO:0009987//cellular process;GO:0044237//cellular metabolic process
ENSG00000177485	55	114	1.13	3.37	1.57643	5.01e-07	9.35e-06	yes	ZBTB33	zinc finger and BTB domain containing 33 [Source:HGNC Symbol;Acc:HGNC:16682]	-	-	-	GO:0005886//plasma membrane;GO:0044428//nuclear part;GO:0044464//cell part;GO:0005575//cellular_component;GO:0070013//intracellular organelle lumen;GO:0005622//intracellular;GO:0044446//intracellular organelle part;GO:0016020//membrane;GO:0005634//nucleus;GO:0005654//nucleoplasm;GO:0005730//nucleolus;GO:0043229//intracellular organelle;GO:0043226//organelle;GO:0043232//intracellular non-membrane-…	GO:0097159//organic cyclic compound binding;GO:0003676//nucleic acid binding;GO:1901363//heterocyclic compound binding;GO:0003674//molecular_function;GO:0003677//DNA binding;GO:0005488//binding;GO:0043167//ion binding	GO:0044237//cellular metabolic process;GO:0007267//cell-cell signaling;GO:0044763//single-organism cellular process;GO:0050794//regulation of cellular process;GO:0007154//cell communication;GO:0050789//regulation of biological process;GO:0007165//signal transduction;GO:0065007//biological regulation;GO:0008152//metabolic process;GO:0044699//single-organism process;GO:0023052//signaling;GO:0051716…
ENSG00000204764	59	112	1.19	2.44	1.03592	6.08e-06	8.84e-05	yes	RANBP17	RAN binding protein 17 [Source:HGNC Symbol;Acc:HGNC:14428]	-	-	-	GO:0005737//cytoplasm;GO:0044464//cell part;GO:0043226//organelle;GO:0005635//nuclear envelope;GO:0031975//envelope;GO:0031967//organelle envelope;GO:0005575//cellular_component;GO:0005623//cell;GO:0005622//intracellular;GO:0043231//intracellular membrane-bounded organelle;GO:0043229//intracellular organelle;GO:0044422//organelle part;GO:0012505//endomembrane system;GO:0032991//macromolecular com…	GO:0005215//transporter activity;GO:0003674//molecular_function;GO:0022892//substrate-specific transporter activity;GO:0005515//protein binding;GO:0005488//binding;GO:0043167//ion binding;GO:0019899//enzyme binding;GO:0008565//protein transporter activity	GO:0016482//cytoplasmic transport;GO:0071702//organic substance transport;GO:0006810//transport;GO:0015031//protein transport;GO:1902578//single-organism localization;GO:0006913//nucleocytoplasmic transport;GO:0051179//localization;GO:0046907//intracellular transport;GO:0033036//macromolecule localization;GO:0044765//single-organism transport;GO:0070727//cellular macromolecule localization;GO:005…
ENSG00000143952	52	108	1.2	2.87	1.25802	1.89e-06	3.14e-05	yes	VPS54	VPS54, GARP complex subunit [Source:HGNC Symbol;Acc:HGNC:18652]	-	-	-	GO:0070013//intracellular organelle lumen;GO:0005829//cytosol;GO:0043226//organelle;GO:0043231//intracellular membrane-bounded organelle;GO:0005575//cellular_component;GO:0031974//membrane-enclosed lumen;GO:0044424//intracellular part;GO:0005737//cytoplasm;GO:0031410//cytoplasmic vesicle;GO:0044444//cytoplasmic part;GO:0005622//intracellular;GO:0044464//cell part;GO:0005623//cell;GO:0044422//orga…	GO:0003674//molecular_function	GO:0007034//vacuolar transport;GO:0008150//biological_process;GO:0040007//growth;GO:0044765//single-organism transport;GO:0042592//homeostatic process;GO:0016043//cellular component organization;GO:0065007//biological regulation;GO:0071840//cellular component organization or biogenesis;GO:0051179//localization;GO:0051641//cellular localization;GO:0009987//cellular process;GO:0006810//transport;GO…
ENSG00000198015	35	105	1.44	10.59	2.87856	1.94e-10	6.58e-09	yes	MRPL42	mitochondrial ribosomal protein L42 [Source:HGNC Symbol;Acc:HGNC:14493]	-	-	-	GO:0071944//cell periphery;GO:0043227//membrane-bounded organelle;GO:0043226//organelle;GO:0005739//mitochondrion;GO:0043229//intracellular organelle;GO:0032991//macromolecular complex;GO:0005623//cell;GO:1990904//ribonucleoprotein complex;GO:0030529//intracellular ribonucleoprotein complex;GO:0044444//cytoplasmic part;GO:0005840//ribosome;GO:0005622//intracellular;GO:0043232//intracellular non-m…	GO:0005198//structural molecule activity;GO:1901363//heterocyclic compound binding;GO:0003674//molecular_function;GO:0097159//organic cyclic compound binding;GO:0003735//structural constituent of ribosome;GO:0003723//RNA binding;GO:0003676//nucleic acid binding;GO:0005488//binding	GO:0034645//cellular macromolecule biosynthetic process;GO:1901576//organic substance biosynthetic process;GO:0034641//cellular nitrogen compound metabolic process;GO:0044267//cellular protein metabolic process;GO:0010467//gene expression;GO:0043170//macromolecule metabolic process;GO:0009059//macromolecule biosynthetic process;GO:0044271//cellular nitrogen compound biosynthetic process;GO:004304…
ENSG00000164219	48	100	2.46	6.22	1.33826	3.74e-06	5.76e-05	yes	PGGT1B	protein geranylgeranyltransferase type I subunit beta [Source:HGNC Symbol;Acc:HGNC:8895]	-	-	-	GO:0005622//intracellular;GO:0005623//cell;GO:0044464//cell part;GO:0005575//cellular_component	GO:0003824//catalytic activity;GO:0005488//binding;GO:0016740//transferase activity;GO:0008289//lipid binding;GO:0016765//transferase activity, transferring alkyl or aryl (other than methyl) groups;GO:0003674//molecular_function;GO:0043167//ion binding	GO:0008283//cell proliferation;GO:0006464//cellular protein modification process;GO:0044237//cellular metabolic process;GO:0036211//protein modification process;GO:0008152//metabolic process;GO:0044763//single-organism cellular process;GO:0019538//protein metabolic process;GO:0009058//biosynthetic process;GO:0044260//cellular macromolecule metabolic process;GO:0044699//single-organism process;GO:…
ENSG00000154114	40	97	2.22	5.63	1.34258	1.42e-07	2.95e-06	yes	TBCEL	tubulin folding cofactor E like [Source:HGNC Symbol;Acc:HGNC:28115]	-	-	-	GO:0043232//intracellular non-membrane-bounded organelle;GO:0044464//cell part;GO:0005622//intracellular;GO:0005856//cytoskeleton;GO:0005575//cellular_component;GO:0005737//cytoplasm;GO:0044424//intracellular part;GO:0043226//organelle;GO:0005623//cell;GO:0043229//intracellular organelle;GO:0043228//non-membrane-bounded organelle	GO:0003674//molecular_function	-
ENSG00000172671	56	97	1.41	2.87	1.02536	0.000275825	0.00242901	yes	ZFAND4	zinc finger AN1-type containing 4 [Source:HGNC Symbol;Acc:HGNC:23504]	-	-	-	-	GO:0003674//molecular_function;GO:0005488//binding;GO:0043167//ion binding	-
ENSG00000198648	44	97	1.07	2.53	1.24153	1.35e-06	2.32e-05	yes	STK39	serine/threonine kinase 39 [Source:HGNC Symbol;Acc:HGNC:17717]	-	-	-	GO:0005886//plasma membrane;GO:0031974//membrane-enclosed lumen;GO:0043228//non-membrane-bounded organelle;GO:0044424//intracellular part;GO:0005634//nucleus;GO:0005856//cytoskeleton;GO:0044444//cytoplasmic part;GO:0044422//organelle part;GO:0005622//intracellular;GO:0044464//cell part;GO:0005737//cytoplasm;GO:0043227//membrane-bounded organelle;GO:0043226//organelle;GO:0005829//cytosol;GO:000557…	GO:0005515//protein binding;GO:0019899//enzyme binding;GO:0005488//binding;GO:0003824//catalytic activity;GO:0003674//molecular_function;GO:0016772//transferase activity, transferring phosphorus-containing groups;GO:0004871//signal transducer activity;GO:0016301//kinase activity;GO:0016740//transferase activity;GO:0043167//ion binding	GO:0043170//macromolecule metabolic process;GO:0065008//regulation of biological quality;GO:0023052//signaling;GO:0055085//transmembrane transport;GO:0043412//macromolecule modification;GO:0044267//cellular protein metabolic process;GO:0044237//cellular metabolic process;GO:0050896//response to stimulus;GO:0044699//single-organism process;GO:0051716//cellular response to stimulus;GO:0003008//syst…
ENSG00000196214	66	95	1.12	2.25	1.00643	0.0074155	0.0376667	yes	ZNF766	zinc finger protein 766 [Source:HGNC Symbol;Acc:HGNC:28063]	-	-	-	GO:0044424//intracellular part;GO:0043227//membrane-bounded organelle;GO:0005575//cellular_component;GO:0005634//nucleus;GO:0043229//intracellular organelle;GO:0005623//cell;GO:0044464//cell part;GO:0043226//organelle;GO:0043231//intracellular membrane-bounded organelle;GO:0005622//intracellular	GO:0005488//binding;GO:0003677//DNA binding;GO:1901363//heterocyclic compound binding;GO:0003676//nucleic acid binding;GO:0097159//organic cyclic compound binding;GO:0043167//ion binding;GO:0003674//molecular_function	GO:0009058//biosynthetic process;GO:0006807//nitrogen compound metabolic process;GO:0034641//cellular nitrogen compound metabolic process;GO:0009987//cellular process;GO:0044237//cellular metabolic process;GO:0008150//biological_process;GO:0008152//metabolic process
ENSG00000155329	52	92	5.01	13.08	1.38448	0.000244696	0.00220703	yes	ZCCHC10	zinc finger CCHC-type containing 10 [Source:HGNC Symbol;Acc:HGNC:25954]	-	-	-	-	GO:0043167//ion binding;GO:0003674//molecular_function;GO:0005488//binding	-
ENSG00000135049	45	91	0.96	2.1	1.12928	1.67e-05	0.000214881	yes	AGTPBP1	ATP/GTP binding protein 1 [Source:HGNC Symbol;Acc:HGNC:17258]	-	-	-	GO:0070013//intracellular organelle lumen;GO:0043232//intracellular non-membrane-bounded organelle;GO:0043233//organelle lumen;GO:0005829//cytosol;GO:0043231//intracellular membrane-bounded organelle;GO:0044422//organelle part;GO:0044444//cytoplasmic part;GO:0044446//intracellular organelle part;GO:0005622//intracellular;GO:0043228//non-membrane-bounded organelle;GO:0005634//nucleus;GO:0031974//m…	GO:0043167//ion binding;GO:0008233//peptidase activity;GO:0003824//catalytic activity;GO:0005488//binding;GO:0016787//hydrolase activity;GO:0008092//cytoskeletal protein binding;GO:0005515//protein binding;GO:0003674//molecular_function	GO:0044237//cellular metabolic process;GO:0044267//cellular protein metabolic process;GO:0019538//protein metabolic process;GO:0003008//system process;GO:0043412//macromolecule modification;GO:0008150//biological_process;GO:0036211//protein modification process;GO:0048646//anatomical structure formation involved in morphogenesis;GO:0008152//metabolic process;GO:0006464//cellular protein modificat…
ENSG00000122008	54	88	1.23	3.75	1.60823	0.00145378	0.00996961	yes	POLK	DNA polymerase kappa [Source:HGNC Symbol;Acc:HGNC:9183]	Genetic Information Processing	Replication and repair	ko03460//Fanconi anemia pathway	GO:0005654//nucleoplasm;GO:0005622//intracellular;GO:0031974//membrane-enclosed lumen;GO:0070013//intracellular organelle lumen;GO:0005634//nucleus;GO:0044446//intracellular organelle part;GO:0043233//organelle lumen;GO:0043227//membrane-bounded organelle;GO:0044428//nuclear part;GO:0031981//nuclear lumen;GO:0044424//intracellular part;GO:0044422//organelle part;GO:0044464//cell part;GO:0043231//…	GO:1901363//heterocyclic compound binding;GO:0003674//molecular_function;GO:0043167//ion binding;GO:0003824//catalytic activity;GO:0003677//DNA binding;GO:0016772//transferase activity, transferring phosphorus-containing groups;GO:0016740//transferase activity;GO:0005488//binding;GO:0003676//nucleic acid binding;GO:0097159//organic cyclic compound binding;GO:0016779//nucleotidyltransferase activi…	GO:0071704//organic substance metabolic process;GO:0044237//cellular metabolic process;GO:0006725//cellular aromatic compound metabolic process;GO:0009987//cellular process;GO:0046483//heterocycle metabolic process;GO:0008150//biological_process;GO:0006807//nitrogen compound metabolic process;GO:0043170//macromolecule metabolic process;GO:0006139//nucleobase-containing compound metabolic process;…
ENSG00000163743	51	88	2.95	6.84	1.21328	0.000507875	0.00407768	yes	RCHY1	ring finger and CHY zinc finger domain containing 1 [Source:HGNC Symbol;Acc:HGNC:17479]	Genetic Information Processing;Cellular Processes;Human Diseases	Infectious diseases;Cell growth and death;Folding, sorting and degradation	ko05162//Measles;ko04120//Ubiquitin mediated proteolysis;ko04115//p53 signaling pathway	GO:0031974//membrane-enclosed lumen;GO:0043229//intracellular organelle;GO:0070013//intracellular organelle lumen;GO:0044444//cytoplasmic part;GO:0043226//organelle;GO:0043227//membrane-bounded organelle;GO:0043231//intracellular membrane-bounded organelle;GO:0005829//cytosol;GO:0044424//intracellular part;GO:0044446//intracellular organelle part;GO:0044428//nuclear part;GO:0005654//nucleoplasm;G…	GO:0043167//ion binding;GO:0005488//binding;GO:0003674//molecular_function	GO:0043412//macromolecule modification;GO:0006464//cellular protein modification process;GO:0019538//protein metabolic process;GO:0036211//protein modification process;GO:0090304//nucleic acid metabolic process;GO:0044260//cellular macromolecule metabolic process;GO:0071704//organic substance metabolic process;GO:0044237//cellular metabolic process;GO:0008152//metabolic process;GO:0006139//nucleo…
ENSG00000099256	50	87	3.69	7.53	1.02903	0.000460761	0.00375866	yes	PRTFDC1	phosphoribosyl transferase domain containing 1 [Source:HGNC Symbol;Acc:HGNC:23333]	-	-	-	GO:0005575//cellular_component;GO:0005623//cell;GO:0005622//intracellular;GO:0005737//cytoplasm;GO:0044424//intracellular part;GO:0044464//cell part	GO:0005488//binding;GO:0043167//ion binding;GO:0003674//molecular_function	GO:0044699//single-organism process;GO:0044237//cellular metabolic process;GO:0044710//single-organism metabolic process;GO:0044281//small molecule metabolic process;GO:0009987//cellular process;GO:0006807//nitrogen compound metabolic process;GO:0034641//cellular nitrogen compound metabolic process;GO:0008152//metabolic process;GO:0009058//biosynthetic process;GO:0008150//biological_process
ENSG00000176261	48	86	5.19	12.8	1.30234	0.000282725	0.00247409	yes	ZBTB8OS	zinc finger and BTB domain containing 8 opposite strand [Source:HGNC Symbol;Acc:HGNC:24094]	-	-	-	GO:0044428//nuclear part;GO:0044446//intracellular organelle part;GO:0005576//extracellular region;GO:0005634//nucleus;GO:0044464//cell part;GO:0031981//nuclear lumen;GO:0005623//cell;GO:0032991//macromolecular complex;GO:0043234//protein complex;GO:0043229//intracellular organelle;GO:0070013//intracellular organelle lumen;GO:0043227//membrane-bounded organelle;GO:0043231//intracellular membrane-…	GO:0003674//molecular_function;GO:0043167//ion binding;GO:0005488//binding	GO:0008150//biological_process;GO:0090304//nucleic acid metabolic process;GO:0034641//cellular nitrogen compound metabolic process;GO:0044237//cellular metabolic process;GO:0016070//RNA metabolic process;GO:0044260//cellular macromolecule metabolic process;GO:0046483//heterocycle metabolic process;GO:1901360//organic cyclic compound metabolic process;GO:0043170//macromolecule metabolic process;GO…
ENSG00000010319	56	85	1.06	2.85	1.4269	0.0055954	0.029809	yes	SEMA3G	semaphorin 3G [Source:HGNC Symbol;Acc:HGNC:30400]	Organismal Systems	Development	ko04360//Axon guidance	GO:0043226//organelle;GO:0005575//cellular_component;GO:0005576//extracellular region	-	-
ENSG00000082996	44	84	1.71	3.89	1.18577	9.69e-05	0.000994136	yes	RNF13	ring finger protein 13 [Source:HGNC Symbol;Acc:HGNC:10057]	-	-	-	GO:0005623//cell;GO:0044464//cell part;GO:0044444//cytoplasmic part;GO:0005768//endosome;GO:0043231//intracellular membrane-bounded organelle;GO:0005654//nucleoplasm;GO:0031975//envelope;GO:0005794//Golgi apparatus;GO:0005575//cellular_component;GO:0043227//membrane-bounded organelle;GO:0044428//nuclear part;GO:0031981//nuclear lumen;GO:0043233//organelle lumen;GO:0070013//intracellular organelle…	GO:0043167//ion binding;GO:0005488//binding;GO:0003674//molecular_function	GO:0044237//cellular metabolic process;GO:0071704//organic substance metabolic process;GO:0043412//macromolecule modification;GO:0044260//cellular macromolecule metabolic process;GO:0044267//cellular protein metabolic process;GO:0008152//metabolic process;GO:0044238//primary metabolic process;GO:0043170//macromolecule metabolic process;GO:0006464//cellular protein modification process;GO:0036211/…
ENSG00000121417	36	84	1.4	3.49	1.3178	1.69e-06	2.83e-05	yes	ZNF211	zinc finger protein 211 [Source:HGNC Symbol;Acc:HGNC:13003]	-	-	-	GO:0043231//intracellular membrane-bounded organelle;GO:0043226//organelle;GO:0005575//cellular_component;GO:0043227//membrane-bounded organelle;GO:0005634//nucleus;GO:0005623//cell;GO:0044464//cell part;GO:0043229//intracellular organelle;GO:0005622//intracellular;GO:0044424//intracellular part	GO:0003676//nucleic acid binding;GO:0005488//binding;GO:1901363//heterocyclic compound binding;GO:0097159//organic cyclic compound binding;GO:0043167//ion binding;GO:0003674//molecular_function;GO:0003677//DNA binding	GO:0008152//metabolic process;GO:0006807//nitrogen compound metabolic process;GO:0008150//biological_process;GO:0044237//cellular metabolic process;GO:0009987//cellular process;GO:0034641//cellular nitrogen compound metabolic process;GO:0009058//biosynthetic process
ENSG00000162929	51	83	1.5	3.25	1.11548	0.0019034	0.0124442	yes	KIAA1841	KIAA1841 [Source:HGNC Symbol;Acc:HGNC:29387]	-	-	-	-	GO:0003674//molecular_function;GO:0003676//nucleic acid binding;GO:0005488//binding;GO:0097159//organic cyclic compound binding;GO:1901363//heterocyclic compound binding;GO:0003677//DNA binding	-
ENSG00000196782	39	82	0.53	1.2	1.17897	1.75e-05	0.000222236	yes	MAML3	mastermind like transcriptional coactivator 3 [Source:HGNC Symbol;Acc:HGNC:16272]	Environmental Information Processing	Signal transduction	ko04330//Notch signaling pathway	GO:0044424//intracellular part;GO:0043229//intracellular organelle;GO:0005575//cellular_component;GO:0044446//intracellular organelle part;GO:0005623//cell;GO:0043231//intracellular membrane-bounded organelle;GO:0031974//membrane-enclosed lumen;GO:0005622//intracellular;GO:0043226//organelle;GO:0005634//nucleus;GO:0070013//intracellular organelle lumen;GO:0031981//nuclear lumen;GO:0044422//organe…	GO:0003674//molecular_function;GO:0000988//transcription factor activity, protein binding	GO:0034641//cellular nitrogen compound metabolic process;GO:0050896//response to stimulus;GO:0006807//nitrogen compound metabolic process;GO:0044700//single organism signaling;GO:0050794//regulation of cellular process;GO:0008150//biological_process;GO:0009987//cellular process;GO:0008152//metabolic process;GO:0007165//signal transduction;GO:0044763//single-organism cellular process;GO:0044699//s…
ENSG00000112234	43	81	0.99	2.28	1.20353	0.000157299	0.00150871	yes	FBXL4	F-box and leucine rich repeat protein 4 [Source:HGNC Symbol;Acc:HGNC:13601]	-	-	-	GO:0070013//intracellular organelle lumen;GO:0044446//intracellular organelle part;GO:0043226//organelle;GO:0005829//cytosol;GO:0044422//organelle part;GO:0043233//organelle lumen;GO:0044428//nuclear part;GO:0005654//nucleoplasm;GO:0031981//nuclear lumen;GO:0043231//intracellular membrane-bounded organelle;GO:0005739//mitochondrion;GO:0044444//cytoplasmic part;GO:0043229//intracellular organelle;…	GO:0003674//molecular_function	GO:0043170//macromolecule metabolic process;GO:0008150//biological_process;GO:0036211//protein modification process;GO:0044238//primary metabolic process;GO:0019538//protein metabolic process;GO:0044260//cellular macromolecule metabolic process;GO:0009987//cellular process;GO:0008152//metabolic process;GO:0071704//organic substance metabolic process;GO:0044237//cellular metabolic process;GO:00442…
ENSG00000123219	35	81	2.3	5.52	1.26303	2.85e-06	4.51e-05	yes	CENPK	centromere protein K [Source:HGNC Symbol;Acc:HGNC:29479]	-	-	-	GO:0005575//cellular_component;GO:0043229//intracellular organelle;GO:0044424//intracellular part;GO:0070013//intracellular organelle lumen;GO:0043228//non-membrane-bounded organelle;GO:0005622//intracellular;GO:0044422//organelle part;GO:0043231//intracellular membrane-bounded organelle;GO:0005623//cell;GO:0031981//nuclear lumen;GO:0044428//nuclear part;GO:0032991//macromolecular complex;GO:0005…	GO:0003674//molecular_function	GO:0007059//chromosome segregation;GO:0051276//chromosome organization;GO:0016043//cellular component organization;GO:0006996//organelle organization;GO:0071840//cellular component organization or biogenesis;GO:0008150//biological_process;GO:0044085//cellular component biogenesis;GO:0065003//macromolecular complex assembly;GO:0044699//single-organism process;GO:0009987//cellular process;GO:000704…
ENSG00000156171	39	81	1.9	4.11	1.11314	2.45e-05	0.000298061	yes	DRAM2	DNA damage regulated autophagy modulator 2 [Source:HGNC Symbol;Acc:HGNC:28769]	-	-	-	GO:0043231//intracellular membrane-bounded organelle;GO:0043227//membrane-bounded organelle;GO:0005794//Golgi apparatus;GO:0005575//cellular_component;GO:0044444//cytoplasmic part;GO:0043226//organelle;GO:0005623//cell;GO:0005886//plasma membrane;GO:0016020//membrane;GO:0071944//cell periphery;GO:0012505//endomembrane system;GO:0043229//intracellular organelle;GO:0005622//intracellular;GO:0000323…	-	GO:0042592//homeostatic process;GO:0006914//autophagy;GO:0065007//biological regulation;GO:0009987//cellular process;GO:0008219//cell death;GO:0016265//death;GO:0050877//neurological system process;GO:0003008//system process;GO:0044699//single-organism process;GO:0008150//biological_process;GO:0032501//multicellular organismal process;GO:0044763//single-organism cellular process;GO:0065008//regul…
ENSG00000120370	38	79	1.61	3.6	1.16094	2.91e-05	0.000346106	yes	GORAB	golgin, RAB6 interacting [Source:HGNC Symbol;Acc:HGNC:25676]	Cellular Processes	Cell growth and death	ko04115//p53 signaling pathway	GO:0005575//cellular_component;GO:0005730//nucleolus;GO:0043227//membrane-bounded organelle;GO:0043228//non-membrane-bounded organelle;GO:0044428//nuclear part;GO:0043233//organelle lumen;GO:0043229//intracellular organelle;GO:0070013//intracellular organelle lumen;GO:0005654//nucleoplasm;GO:0044424//intracellular part;GO:0043231//intracellular membrane-bounded organelle;GO:0031981//nuclear lumen…	GO:0003674//molecular_function	GO:0050794//regulation of cellular process;GO:0007154//cell communication;GO:0065007//biological regulation;GO:0032501//multicellular organismal process;GO:0023052//signaling;GO:0044699//single-organism process;GO:0032502//developmental process;GO:0009987//cellular process;GO:0016043//cellular component organization;GO:0050896//response to stimulus;GO:0007165//signal transduction;GO:0048856//anat…
ENSG00000196387	32	77.17	1.46	4.05	1.47195	2.15e-06	3.49e-05	yes	ZNF140	zinc finger protein 140 [Source:HGNC Symbol;Acc:HGNC:12925]	-	-	-	GO:0005622//intracellular;GO:0043229//intracellular organelle;GO:0044424//intracellular part;GO:0043231//intracellular membrane-bounded organelle;GO:0043226//organelle;GO:0044464//cell part;GO:0005623//cell;GO:0005575//cellular_component;GO:0043227//membrane-bounded organelle;GO:0005634//nucleus	GO:0005488//binding;GO:0003674//molecular_function;GO:1901363//heterocyclic compound binding;GO:0001071//nucleic acid binding transcription factor activity;GO:0003676//nucleic acid binding;GO:0003677//DNA binding;GO:0097159//organic cyclic compound binding;GO:0043167//ion binding	GO:0006807//nitrogen compound metabolic process;GO:0044237//cellular metabolic process;GO:0008152//metabolic process;GO:0009058//biosynthetic process;GO:0009987//cellular process;GO:0034641//cellular nitrogen compound metabolic process;GO:0008150//biological_process
ENSG00000145390	31	76	0.48	1.27	1.40372	2.5e-06	4e-05	yes	USP53	ubiquitin specific peptidase 53 [Source:HGNC Symbol;Acc:HGNC:29255]	-	-	-	GO:0005575//cellular_component	GO:0016787//hydrolase activity;GO:0008233//peptidase activity;GO:0003674//molecular_function;GO:0003824//catalytic activity	GO:0044237//cellular metabolic process;GO:0071704//organic substance metabolic process;GO:0044267//cellular protein metabolic process;GO:0008150//biological_process;GO:0043412//macromolecule modification;GO:0044260//cellular macromolecule metabolic process;GO:0044238//primary metabolic process;GO:0032501//multicellular organismal process;GO:0008152//metabolic process;GO:0016265//death;GO:0044699/…
ENSG00000180626	43	75	1.61	3.7	1.20046	0.00121793	0.00858339	yes	ZNF594	zinc finger protein 594 [Source:HGNC Symbol;Acc:HGNC:29392]	-	-	-	GO:0043226//organelle;GO:0005634//nucleus;GO:0005623//cell;GO:0044424//intracellular part;GO:0043227//membrane-bounded organelle;GO:0005622//intracellular;GO:0043229//intracellular organelle;GO:0005575//cellular_component;GO:0043231//intracellular membrane-bounded organelle;GO:0044464//cell part	GO:0005488//binding;GO:0003674//molecular_function;GO:0003677//DNA binding;GO:0043167//ion binding;GO:1901363//heterocyclic compound binding;GO:0097159//organic cyclic compound binding;GO:0003676//nucleic acid binding	GO:0044237//cellular metabolic process;GO:0009058//biosynthetic process;GO:0008152//metabolic process;GO:0034641//cellular nitrogen compound metabolic process;GO:0008150//biological_process;GO:0006807//nitrogen compound metabolic process;GO:0009987//cellular process
ENSG00000114209	41	72	3.02	6.66	1.14097	0.00131809	0.00917308	yes	PDCD10	programmed cell death 10 [Source:HGNC Symbol;Acc:HGNC:8761]	-	-	-	GO:0016020//membrane;GO:0005829//cytosol;GO:0044424//intracellular part;GO:0043231//intracellular membrane-bounded organelle;GO:0005737//cytoplasm;GO:0005622//intracellular;GO:0005576//extracellular region;GO:0005575//cellular_component;GO:0044444//cytoplasmic part;GO:0012505//endomembrane system;GO:0005794//Golgi apparatus;GO:0071944//cell periphery;GO:0043226//organelle;GO:0043229//intracellula…	GO:0003674//molecular_function;GO:0005515//protein binding;GO:0005488//binding;GO:0019899//enzyme binding	GO:0044237//cellular metabolic process;GO:0007154//cell communication;GO:0044700//single organism signaling;GO:0008150//biological_process;GO:0043170//macromolecule metabolic process;GO:0044085//cellular component biogenesis;GO:0006950//response to stress;GO:0048646//anatomical structure formation involved in morphogenesis;GO:0048856//anatomical structure development;GO:0071704//organic substance…
ENSG00000169684	33	72	2.09	5.42	1.37479	3.43e-05	0.000397475	yes	CHRNA5	cholinergic receptor nicotinic alpha 5 subunit [Source:HGNC Symbol;Acc:HGNC:1959]	Environmental Information Processing	Signaling molecules and interaction	ko04080//Neuroactive ligand-receptor interaction	GO:0071944//cell periphery;GO:0005623//cell;GO:0005575//cellular_component;GO:0016020//membrane;GO:0044464//cell part;GO:0005886//plasma membrane	GO:0003674//molecular_function;GO:0005488//binding;GO:0004871//signal transducer activity;GO:0005215//transporter activity;GO:0043167//ion binding;GO:0022857//transmembrane transporter activity	GO:0051716//cellular response to stimulus;GO:0050794//regulation of cellular process;GO:0044763//single-organism cellular process;GO:0008150//biological_process;GO:0006810//transport;GO:0007154//cell communication;GO:0044765//single-organism transport;GO:0044700//single organism signaling;GO:0007165//signal transduction;GO:0065007//biological regulation;GO:0044699//single-organism process;GO:0023…
ENSG00000198040	28	71	0.75	5.29	2.81831	4.95e-06	7.36e-05	yes	ZNF84	zinc finger protein 84 [Source:HGNC Symbol;Acc:HGNC:13159]	-	-	-	GO:0005634//nucleus;GO:0005575//cellular_component;GO:0043231//intracellular membrane-bounded organelle;GO:0005622//intracellular;GO:0043229//intracellular organelle;GO:0043227//membrane-bounded organelle;GO:0044464//cell part;GO:0005623//cell;GO:0043226//organelle;GO:0044424//intracellular part	GO:0005488//binding;GO:0003674//molecular_function;GO:0043167//ion binding;GO:0003676//nucleic acid binding;GO:1901363//heterocyclic compound binding;GO:0097159//organic cyclic compound binding;GO:0003677//DNA binding	GO:0044237//cellular metabolic process;GO:0034641//cellular nitrogen compound metabolic process;GO:0008152//metabolic process;GO:0009987//cellular process;GO:0008150//biological_process;GO:0009058//biosynthetic process;GO:0006807//nitrogen compound metabolic process
ENSG00000213047	33	71	0.64	1.49	1.21917	4.87e-05	0.000539676	yes	DENND1B	DENN domain containing 1B [Source:HGNC Symbol;Acc:HGNC:28404]	-	-	-	GO:0005737//cytoplasm;GO:0044444//cytoplasmic part;GO:0070013//intracellular organelle lumen;GO:0044428//nuclear part;GO:0031981//nuclear lumen;GO:0043227//membrane-bounded organelle;GO:0005654//nucleoplasm;GO:0044464//cell part;GO:0005829//cytosol;GO:0043233//organelle lumen;GO:0031982//vesicle;GO:0005622//intracellular;GO:0043226//organelle;GO:0044446//intracellular organelle part;GO:0005623//c…	GO:0019899//enzyme binding;GO:0003674//molecular_function;GO:0005488//binding;GO:0005515//protein binding	GO:0071840//cellular component organization or biogenesis;GO:0023052//signaling;GO:0008150//biological_process;GO:0007165//signal transduction;GO:0006810//transport;GO:0050794//regulation of cellular process;GO:0044700//single organism signaling;GO:0002376//immune system process;GO:0050789//regulation of biological process;GO:0065007//biological regulation;GO:0016043//cellular component organizat…
ENSG00000122435	31	70	3.39	7.69	1.1817	4.06e-05	0.000461588	yes	TRMT13	tRNA methyltransferase 13 homolog [Source:HGNC Symbol;Acc:HGNC:25502]	-	-	-	-	GO:0016740//transferase activity;GO:0016741//transferase activity, transferring one-carbon groups;GO:0003824//catalytic activity;GO:0008168//methyltransferase activity;GO:0003674//molecular_function;GO:0043167//ion binding;GO:0005488//binding	GO:0034641//cellular nitrogen compound metabolic process;GO:0006139//nucleobase-containing compound metabolic process;GO:0006807//nitrogen compound metabolic process;GO:0009987//cellular process;GO:1901360//organic cyclic compound metabolic process;GO:0090304//nucleic acid metabolic process;GO:0043170//macromolecule metabolic process;GO:0044237//cellular metabolic process;GO:0008150//biological_p…
ENSG00000197442	36	69	0.64	1.32	1.04439	0.000404436	0.00335836	yes	MAP3K5	mitogen-activated protein kinase kinase kinase 5 [Source:HGNC Symbol;Acc:HGNC:6857]	Cellular Processes;Genetic Information Processing;Organismal Systems;Human Diseases;Environmental Information Processing	Folding, sorting and degradation;Neurodegenerative diseases;Endocrine and metabolic diseases;Nervous system;Signal transduction;Cellular community - eukaryotes;Cell growth and death	ko04010//MAPK signaling pathway;ko04141//Protein processing in endoplasmic reticulum;ko04530//Tight junction;ko04932//Non-alcoholic fatty liver disease (NAFLD);ko04210//Apoptosis;ko04071//Sphingolipid signaling pathway;ko04722//Neurotrophin signaling pathway;ko04668//TNF signaling pathway;ko05014//Amyotrophic lateral sclerosis (ALS)	GO:0044464//cell part;GO:0044444//cytoplasmic part;GO:0043227//membrane-bounded organelle;GO:0043231//intracellular membrane-bounded organelle;GO:0043226//organelle;GO:0032991//macromolecular complex;GO:0005575//cellular_component;GO:0005623//cell;GO:0043234//protein complex;GO:0043229//intracellular organelle;GO:0005886//plasma membrane;GO:0071944//cell periphery;GO:0005783//endoplasmic reticulu…	GO:0043167//ion binding;GO:0019899//enzyme binding;GO:0016772//transferase activity, transferring phosphorus-containing groups;GO:0004871//signal transducer activity;GO:0003674//molecular_function;GO:0005488//binding;GO:0003824//catalytic activity;GO:0016301//kinase activity;GO:0005515//protein binding;GO:0016740//transferase activity	GO:0048856//anatomical structure development;GO:0071704//organic substance metabolic process;GO:0044699//single-organism process;GO:0044700//single organism signaling;GO:0032502//developmental process;GO:0008152//metabolic process;GO:0044767//single-organism developmental process;GO:0016265//death;GO:0044763//single-organism cellular process;GO:0007165//signal transduction;GO:0008283//cell prolif…
ENSG00000146409	33	66	1.29	2.78	1.10771	0.000264295	0.00234777	yes	SLC18B1	solute carrier family 18 member B1 [Source:HGNC Symbol;Acc:HGNC:21573]	-	-	-	GO:0005575//cellular_component;GO:0005623//cell;GO:0044464//cell part;GO:0071944//cell periphery;GO:0016020//membrane;GO:0005886//plasma membrane	GO:0005215//transporter activity;GO:0022857//transmembrane transporter activity;GO:0003674//molecular_function	GO:0051179//localization;GO:0051234//establishment of localization;GO:0055085//transmembrane transport;GO:0044699//single-organism process;GO:0008150//biological_process;GO:1902578//single-organism localization;GO:0006810//transport;GO:0009987//cellular process;GO:0044763//single-organism cellular process;GO:0044765//single-organism transport
ENSG00000166200	36	66	2.06	4.3	1.06169	0.00101588	0.00733882	yes	COPS2	COP9 signalosome subunit 2 [Source:HGNC Symbol;Acc:HGNC:30747]	-	-	-	GO:0044424//intracellular part;GO:0005622//intracellular;GO:0043229//intracellular organelle;GO:0070013//intracellular organelle lumen;GO:0005575//cellular_component;GO:0005654//nucleoplasm;GO:0044444//cytoplasmic part;GO:0043226//organelle;GO:0044464//cell part;GO:0043231//intracellular membrane-bounded organelle;GO:0032991//macromolecular complex;GO:0044446//intracellular organelle part;GO:0005…	GO:0004871//signal transducer activity;GO:0000988//transcription factor activity, protein binding;GO:0003674//molecular_function	GO:0006807//nitrogen compound metabolic process;GO:0019538//protein metabolic process;GO:0008150//biological_process;GO:0008152//metabolic process;GO:0044763//single-organism cellular process;GO:0071840//cellular component organization or biogenesis;GO:0050794//regulation of cellular process;GO:0050896//response to stimulus;GO:0050789//regulation of biological process;GO:0044237//cellular metabol…
ENSG00000151287	18	65	1.52	5.71	1.90942	3.72e-08	8.54e-07	yes	TEX30	testis expressed 30 [Source:HGNC Symbol;Acc:HGNC:25188]	-	-	-	-	GO:0003674//molecular_function	-
ENSG00000164414	11	65	0.56	3.52	2.65208	1.84e-11	7.43e-10	yes	SLC35A1	solute carrier family 35 member A1 [Source:HGNC Symbol;Acc:HGNC:11021]	-	-	-	GO:0044444//cytoplasmic part;GO:0012505//endomembrane system;GO:0043231//intracellular membrane-bounded organelle;GO:0005794//Golgi apparatus;GO:0005622//intracellular;GO:0005575//cellular_component;GO:0016020//membrane;GO:0043227//membrane-bounded organelle;GO:0043229//intracellular organelle;GO:0043226//organelle;GO:0044464//cell part;GO:0005623//cell;GO:0005886//plasma membrane;GO:0071944//cel…	GO:0003674//molecular_function;GO:0005215//transporter activity;GO:0022857//transmembrane transporter activity	GO:0043170//macromolecule metabolic process;GO:0051179//localization;GO:0044267//cellular protein metabolic process;GO:0006464//cellular protein modification process;GO:0051234//establishment of localization;GO:0044238//primary metabolic process;GO:0008152//metabolic process;GO:0008150//biological_process;GO:0044237//cellular metabolic process;GO:0043412//macromolecule modification;GO:0009987//ce…
ENSG00000197385	31	65	0.93	2.09	1.1682	0.000226573	0.00205693	yes	ZNF860	zinc finger protein 860 [Source:HGNC Symbol;Acc:HGNC:34513]	-	-	-	GO:0005623//cell;GO:0044424//intracellular part;GO:0005634//nucleus;GO:0005575//cellular_component;GO:0005622//intracellular;GO:0043231//intracellular membrane-bounded organelle;GO:0043226//organelle;GO:0043229//intracellular organelle;GO:0044464//cell part;GO:0043227//membrane-bounded organelle	GO:0043167//ion binding;GO:0003674//molecular_function;GO:0005488//binding;GO:0003677//DNA binding;GO:0097159//organic cyclic compound binding;GO:0001071//nucleic acid binding transcription factor activity;GO:0003676//nucleic acid binding;GO:1901363//heterocyclic compound binding	GO:0009058//biosynthetic process;GO:0008150//biological_process;GO:0034641//cellular nitrogen compound metabolic process;GO:0008152//metabolic process;GO:0009987//cellular process;GO:0006807//nitrogen compound metabolic process;GO:0044237//cellular metabolic process
ENSG00000068885	23	64	0.78	2.41	1.62749	3.02e-06	4.75e-05	yes	IFT80	intraflagellar transport 80 [Source:HGNC Symbol;Acc:HGNC:29262]	-	-	-	GO:0005815//microtubule organizing center;GO:0043234//protein complex;GO:0015630//microtubule cytoskeleton;GO:0005856//cytoskeleton;GO:0044424//intracellular part;GO:0005929//cilium;GO:0043229//intracellular organelle;GO:0042995//cell projection;GO:0044446//intracellular organelle part;GO:0044422//organelle part;GO:0043228//non-membrane-bounded organelle;GO:0043226//organelle;GO:0005623//cell;GO:…	-	GO:0044699//single-organism process;GO:0046907//intracellular transport;GO:0030154//cell differentiation;GO:0048869//cellular developmental process;GO:0071840//cellular component organization or biogenesis;GO:0044085//cellular component biogenesis;GO:0006810//transport;GO:0008150//biological_process;GO:0051641//cellular localization;GO:0009987//cellular process;GO:0007154//cell communication;GO:0…
ENSG00000005189	34	63	1.47	4.57	1.63638	0.00107897	0.00774696	yes	AC004381.6	Putative RNA exonuclease NEF-sp [Source:UniProtKB/Swiss-Prot;Acc:Q96IC2]	Genetic Information Processing	Translation	ko03008//Ribosome biogenesis in eukaryotes	GO:0005623//cell;GO:0044428//nuclear part;GO:0043232//intracellular non-membrane-bounded organelle;GO:0044424//intracellular part;GO:0043228//non-membrane-bounded organelle;GO:0043231//intracellular membrane-bounded organelle;GO:0005634//nucleus;GO:0043226//organelle;GO:0005576//extracellular region;GO:0005622//intracellular;GO:0043233//organelle lumen;GO:0043229//intracellular organelle;GO:00432…	GO:0003723//RNA binding;GO:0003674//molecular_function;GO:0097159//organic cyclic compound binding;GO:0016788//hydrolase activity, acting on ester bonds;GO:0004518//nuclease activity;GO:0005488//binding;GO:1901363//heterocyclic compound binding;GO:0016787//hydrolase activity;GO:0003824//catalytic activity;GO:0003676//nucleic acid binding	GO:0034641//cellular nitrogen compound metabolic process;GO:0008150//biological_process;GO:0006807//nitrogen compound metabolic process;GO:0044237//cellular metabolic process;GO:0008152//metabolic process;GO:0009987//cellular process
ENSG00000022976	39	62	1.5	3.04	1.01911	0.00951299	0.0464522	yes	ZNF839	zinc finger protein 839 [Source:HGNC Symbol;Acc:HGNC:20345]	-	-	-	-	GO:0043167//ion binding;GO:0003674//molecular_function;GO:0005488//binding	-
ENSG00000113494	38	62	1.36	3.23	1.24793	0.00677261	0.0348178	yes	PRLR	prolactin receptor [Source:HGNC Symbol;Acc:HGNC:9446]	Environmental Information Processing;Organismal Systems	Signal transduction;Endocrine system;Signaling molecules and interaction	ko04151//PI3K-Akt signaling pathway;ko04080//Neuroactive ligand-receptor interaction;ko04060//Cytokine-cytokine receptor interaction;ko04630//Jak-STAT signaling pathway;ko04917//Prolactin signaling pathway	GO:0031982//vesicle;GO:0005623//cell;GO:0016020//membrane;GO:0044464//cell part;GO:0005768//endosome;GO:0043226//organelle;GO:0005737//cytoplasm;GO:0005622//intracellular;GO:0005886//plasma membrane;GO:0043229//intracellular organelle;GO:0043231//intracellular membrane-bounded organelle;GO:0071944//cell periphery;GO:0005576//extracellular region;GO:0043227//membrane-bounded organelle;GO:0044444//…	GO:0030234//enzyme regulator activity;GO:0043167//ion binding;GO:0005488//binding;GO:0098772//molecular function regulator;GO:0003674//molecular_function;GO:0004871//signal transducer activity	GO:0065007//biological regulation;GO:0009987//cellular process;GO:0071822//protein complex subunit organization;GO:0016265//death;GO:0019538//protein metabolic process;GO:0043412//macromolecule modification;GO:0007154//cell communication;GO:0044700//single organism signaling;GO:0044238//primary metabolic process;GO:0050794//regulation of cellular process;GO:0007165//signal transduction;GO:0043933…
ENSG00000096654	23	61	0.71	1.96	1.46496	1.02e-05	0.000139442	yes	ZNF184	zinc finger protein 184 [Source:HGNC Symbol;Acc:HGNC:12975]	-	-	-	GO:0044424//intracellular part;GO:0043226//organelle;GO:0043231//intracellular membrane-bounded organelle;GO:0044464//cell part;GO:0005622//intracellular;GO:0005634//nucleus;GO:0043229//intracellular organelle;GO:0043227//membrane-bounded organelle;GO:0005623//cell;GO:0005575//cellular_component	GO:0043167//ion binding;GO:0005488//binding;GO:0003677//DNA binding;GO:0003674//molecular_function;GO:0003676//nucleic acid binding;GO:1901363//heterocyclic compound binding;GO:0097159//organic cyclic compound binding	GO:0009058//biosynthetic process;GO:0006807//nitrogen compound metabolic process;GO:0009987//cellular process;GO:0008152//metabolic process;GO:0044237//cellular metabolic process;GO:0034641//cellular nitrogen compound metabolic process;GO:0008150//biological_process
ENSG00000174652	33	61	1.04	2.21	1.08746	0.00197195	0.0128265	yes	ZNF266	zinc finger protein 266 [Source:HGNC Symbol;Acc:HGNC:13059]	-	-	-	GO:0005575//cellular_component;GO:0044464//cell part;GO:0005622//intracellular;GO:0043226//organelle;GO:0043231//intracellular membrane-bounded organelle;GO:0043229//intracellular organelle;GO:0043227//membrane-bounded organelle;GO:0005634//nucleus;GO:0044424//intracellular part;GO:0005623//cell	GO:0003674//molecular_function;GO:0003677//DNA binding;GO:1901363//heterocyclic compound binding;GO:0043167//ion binding;GO:0097159//organic cyclic compound binding;GO:0005488//binding;GO:0003676//nucleic acid binding	GO:0034641//cellular nitrogen compound metabolic process;GO:0009058//biosynthetic process;GO:0006807//nitrogen compound metabolic process;GO:0008150//biological_process;GO:0044237//cellular metabolic process;GO:0009987//cellular process;GO:0008152//metabolic process
ENSG00000151834	28	60	0.96	2.1	1.12928	0.00027388	0.00241606	yes	GABRA2	gamma-aminobutyric acid type A receptor alpha2 subunit [Source:HGNC Symbol;Acc:HGNC:4076]	Organismal Systems;Human Diseases;Environmental Information Processing	Substance dependence;Signaling molecules and interaction;Nervous system;Sensory system	ko04080//Neuroactive ligand-receptor interaction;ko04742//Taste transduction;ko04723//Retrograde endocannabinoid signaling;ko05032//Morphine addiction;ko04727//GABAergic synapse;ko05033//Nicotine addiction	GO:0005886//plasma membrane;GO:0071944//cell periphery;GO:0043226//organelle;GO:0044444//cytoplasmic part;GO:0005623//cell;GO:0005622//intracellular;GO:0005737//cytoplasm;GO:0044424//intracellular part;GO:0044464//cell part;GO:0043229//intracellular organelle;GO:0031982//vesicle;GO:0016020//membrane;GO:0005575//cellular_component;GO:0031410//cytoplasmic vesicle	GO:0004871//signal transducer activity;GO:0003674//molecular_function;GO:0022857//transmembrane transporter activity;GO:0005215//transporter activity	GO:0006810//transport;GO:1902578//single-organism localization;GO:0007165//signal transduction;GO:0009987//cellular process;GO:0055085//transmembrane transport;GO:0044765//single-organism transport;GO:0044699//single-organism process;GO:0008150//biological_process;GO:0065007//biological regulation;GO:0051234//establishment of localization;GO:0044700//single organism signaling;GO:0050896//response…
ENSG00000162600	30	59	1.53	3.34	1.12632	0.000998264	0.00722866	yes	OMA1	OMA1 zinc metallopeptidase [Source:HGNC Symbol;Acc:HGNC:29661]	-	-	-	GO:0005623//cell;GO:0044464//cell part;GO:0005622//intracellular;GO:0043229//intracellular organelle;GO:0005739//mitochondrion;GO:0044424//intracellular part;GO:0005737//cytoplasm;GO:0043226//organelle;GO:0043227//membrane-bounded organelle;GO:0005575//cellular_component;GO:0044444//cytoplasmic part;GO:0043231//intracellular membrane-bounded organelle	GO:0008233//peptidase activity;GO:0016787//hydrolase activity;GO:0003674//molecular_function;GO:0003824//catalytic activity;GO:0043167//ion binding;GO:0005488//binding	GO:0009056//catabolic process;GO:0042592//homeostatic process;GO:0051604//protein maturation;GO:0016043//cellular component organization;GO:0006950//response to stress;GO:0008152//metabolic process;GO:0019538//protein metabolic process;GO:0048856//anatomical structure development;GO:0006629//lipid metabolic process;GO:0009987//cellular process;GO:0065007//biological regulation;GO:0050896//respons…
ENSG00000166821	33	59	1.8	3.98	1.14477	0.00353701	0.0207137	yes	PEX11A	peroxisomal biogenesis factor 11 alpha [Source:HGNC Symbol;Acc:HGNC:8852]	Cellular Processes	Transport and catabolism	ko04146//Peroxisome	GO:0005737//cytoplasm;GO:0005777//peroxisome;GO:0043227//membrane-bounded organelle;GO:0042579//microbody;GO:0043231//intracellular membrane-bounded organelle;GO:0043229//intracellular organelle;GO:0005623//cell;GO:0005622//intracellular;GO:0005575//cellular_component;GO:0043226//organelle;GO:0044444//cytoplasmic part;GO:0032991//macromolecular complex;GO:0043234//protein complex;GO:0044424//intr…	GO:0003674//molecular_function	GO:0051716//cellular response to stimulus;GO:0050896//response to stimulus;GO:0030154//cell differentiation;GO:0048869//cellular developmental process;GO:0050789//regulation of biological process;GO:0023052//signaling;GO:0044699//single-organism process;GO:0050794//regulation of cellular process;GO:0009987//cellular process;GO:0044700//single organism signaling;GO:0008150//biological_process;GO:0…
ENSG00000128694	24	55	1.41	3.07	1.12254	0.000188488	0.00176249	yes	OSGEPL1	O-sialoglycoprotein endopeptidase like 1 [Source:HGNC Symbol;Acc:HGNC:23075]	-	-	-	GO:0005575//cellular_component;GO:0005622//intracellular;GO:0005739//mitochondrion;GO:0005623//cell;GO:0032991//macromolecular complex;GO:0043231//intracellular membrane-bounded organelle;GO:0044464//cell part;GO:0043226//organelle;GO:0043234//protein complex;GO:0043227//membrane-bounded organelle;GO:0043229//intracellular organelle;GO:0005737//cytoplasm;GO:0044444//cytoplasmic part;GO:0044424//i…	GO:0016740//transferase activity;GO:0016746//transferase activity, transferring acyl groups;GO:0005488//binding;GO:0016787//hydrolase activity;GO:0003824//catalytic activity;GO:0008233//peptidase activity;GO:0043167//ion binding;GO:0003674//molecular_function	GO:0008150//biological_process;GO:0016070//RNA metabolic process;GO:0009987//cellular process;GO:0044260//cellular macromolecule metabolic process;GO:0034660//ncRNA metabolic process;GO:0006399//tRNA metabolic process;GO:0044238//primary metabolic process;GO:1901360//organic cyclic compound metabolic process;GO:0006725//cellular aromatic compound metabolic process;GO:0071704//organic substance me…
ENSG00000062370	21	54.64	0.74	1.84	1.31411	4.51e-05	0.000507659	yes	ZNF112	zinc finger protein 112 [Source:HGNC Symbol;Acc:HGNC:12892]	-	-	-	GO:0005575//cellular_component;GO:0005622//intracellular;GO:0043226//organelle;GO:0044424//intracellular part;GO:0043227//membrane-bounded organelle;GO:0043229//intracellular organelle;GO:0005634//nucleus;GO:0005623//cell;GO:0044464//cell part;GO:0043231//intracellular membrane-bounded organelle	GO:0003674//molecular_function;GO:0003676//nucleic acid binding;GO:0001071//nucleic acid binding transcription factor activity;GO:0005488//binding;GO:0003677//DNA binding;GO:1901363//heterocyclic compound binding;GO:0043167//ion binding;GO:0097159//organic cyclic compound binding	GO:0006807//nitrogen compound metabolic process;GO:0008152//metabolic process;GO:0009058//biosynthetic process;GO:0008150//biological_process;GO:0009987//cellular process;GO:0044237//cellular metabolic process;GO:0034641//cellular nitrogen compound metabolic process
ENSG00000144445	30	53	0.8	2.12	1.40599	0.00614338	0.0322559	yes	KANSL1L	KAT8 regulatory NSL complex subunit 1 like [Source:HGNC Symbol;Acc:HGNC:26310]	-	-	-	GO:0005622//intracellular;GO:0044464//cell part;GO:0043226//organelle;GO:0044428//nuclear part;GO:0005634//nucleus;GO:0031981//nuclear lumen;GO:0044446//intracellular organelle part;GO:0044424//intracellular part;GO:0044422//organelle part;GO:0070013//intracellular organelle lumen;GO:0043227//membrane-bounded organelle;GO:0005654//nucleoplasm;GO:0043233//organelle lumen;GO:0005623//cell;GO:004322…	-	-
ENSG00000160712	101	50	3.86	1.71	-1.1746	0.000226916	0.00205882	yes	IL6R	interleukin 6 receptor [Source:HGNC Symbol;Acc:HGNC:6019]	Human Diseases;Environmental Information Processing;Organismal Systems	Signaling molecules and interaction;Endocrine and metabolic diseases;Signal transduction;Immune system	ko04151//PI3K-Akt signaling pathway;ko04060//Cytokine-cytokine receptor interaction;ko04640//Hematopoietic cell lineage;ko04932//Non-alcoholic fatty liver disease (NAFLD);ko04630//Jak-STAT signaling pathway;ko04066//HIF-1 signaling pathway	GO:0005576//extracellular region;GO:0005886//plasma membrane;GO:0016020//membrane;GO:0071944//cell periphery;GO:0044464//cell part;GO:0005623//cell;GO:0005575//cellular_component	GO:0004871//signal transducer activity;GO:0005515//protein binding;GO:0019899//enzyme binding;GO:0003674//molecular_function;GO:0005488//binding	GO:0036211//protein modification process;GO:0002376//immune system process;GO:0044763//single-organism cellular process;GO:0008283//cell proliferation;GO:0050896//response to stimulus;GO:0048870//cell motility;GO:0009987//cellular process;GO:0032502//developmental process;GO:0040011//locomotion;GO:0051674//localization of cell;GO:0051179//localization;GO:0071704//organic substance metabolic proce…
ENSG00000047936	21	49	0.26	1.11	2.09398	0.000310528	0.00268661	yes	ROS1	ROS proto-oncogene 1, receptor tyrosine kinase [Source:HGNC Symbol;Acc:HGNC:10261]	-	-	-	GO:0005622//intracellular;GO:0005575//cellular_component;GO:0071944//cell periphery;GO:0005623//cell;GO:0016020//membrane;GO:0044464//cell part;GO:0005737//cytoplasm;GO:0044424//intracellular part;GO:0005886//plasma membrane	GO:0019899//enzyme binding;GO:0003824//catalytic activity;GO:0005488//binding;GO:0003674//molecular_function;GO:0043167//ion binding;GO:0016740//transferase activity;GO:0004871//signal transducer activity;GO:0005515//protein binding;GO:0016301//kinase activity;GO:0016772//transferase activity, transferring phosphorus-containing groups	GO:0023052//signaling;GO:0044267//cellular protein metabolic process;GO:0051716//cellular response to stimulus;GO:0030154//cell differentiation;GO:0007154//cell communication;GO:0007165//signal transduction;GO:0044237//cellular metabolic process;GO:0036211//protein modification process;GO:0051234//establishment of localization;GO:0044767//single-organism developmental process;GO:0006464//cellular…
ENSG00000142856	15	48	1.41	4.97	1.81755	1.15e-05	0.000153793	yes	ITGB3BP	integrin subunit beta 3 binding protein [Source:HGNC Symbol;Acc:HGNC:6157]	-	-	-	GO:0044444//cytoplasmic part;GO:0044424//intracellular part;GO:0043228//non-membrane-bounded organelle;GO:0031981//nuclear lumen;GO:0044464//cell part;GO:0005654//nucleoplasm;GO:0005575//cellular_component;GO:0005623//cell;GO:0005622//intracellular;GO:0031974//membrane-enclosed lumen;GO:0043234//protein complex;GO:0043231//intracellular membrane-bounded organelle;GO:0043226//organelle;GO:0043233/…	GO:0003674//molecular_function;GO:0004871//signal transducer activity	GO:0022402//cell cycle process;GO:0008150//biological_process;GO:0044085//cellular component biogenesis;GO:0050789//regulation of biological process;GO:0051301//cell division;GO:0023052//signaling;GO:1903047//mitotic cell cycle process;GO:0007154//cell communication;GO:0044699//single-organism process;GO:0051716//cellular response to stimulus;GO:0007067//mitotic nuclear division;GO:1902589//singl…
ENSG00000116157	23	47	1.74	3.82	1.13449	0.00185416	0.0121482	yes	GPX7	glutathione peroxidase 7 [Source:HGNC Symbol;Acc:HGNC:4559]	Metabolism;Organismal Systems	Endocrine system;Metabolism of other amino acids;Lipid metabolism	ko04918//Thyroid hormone synthesis;ko00590//Arachidonic acid metabolism;ko00480//Glutathione metabolism	GO:0043229//intracellular organelle;GO:0044444//cytoplasmic part;GO:0005622//intracellular;GO:0043226//organelle;GO:0044424//intracellular part;GO:0005576//extracellular region;GO:0043231//intracellular membrane-bounded organelle;GO:0012505//endomembrane system;GO:0043227//membrane-bounded organelle;GO:0044464//cell part;GO:0005737//cytoplasm;GO:0005783//endoplasmic reticulum;GO:0005575//cellular…	GO:0016491//oxidoreductase activity;GO:0003824//catalytic activity;GO:0003674//molecular_function	GO:0050896//response to stimulus;GO:0008150//biological_process;GO:0006950//response to stress
ENSG00000165259	17	47	0.39	2.35	2.59111	7.93e-05	0.000834664	yes	HDX	highly divergent homeobox [Source:HGNC Symbol;Acc:HGNC:26411]	-	-	-	GO:0044424//intracellular part;GO:0005634//nucleus;GO:0005575//cellular_component;GO:0044464//cell part;GO:0043226//organelle;GO:0043227//membrane-bounded organelle;GO:0005622//intracellular;GO:0043229//intracellular organelle;GO:0043231//intracellular membrane-bounded organelle;GO:0005623//cell	GO:0003677//DNA binding;GO:0003674//molecular_function;GO:0003676//nucleic acid binding;GO:0097159//organic cyclic compound binding;GO:1901363//heterocyclic compound binding;GO:0005488//binding	-
ENSG00000023445	20	46	0.36	0.9	1.32193	0.000771085	0.00583527	yes	BIRC3	baculoviral IAP repeat containing 3 [Source:HGNC Symbol;Acc:HGNC:591]	Human Diseases;Environmental Information Processing;Organismal Systems;Genetic Information Processing;Cellular Processes	Folding, sorting and degradation;Cancers;Cell growth and death;Signal transduction;Cellular community - eukaryotes;Immune system;Infectious diseases	ko05200//Pathways in cancer;ko05145//Toxoplasmosis;ko04510//Focal adhesion;ko04621//NOD-like receptor signaling pathway;ko05202//Transcriptional misregulation in cancers;ko04210//Apoptosis;ko04120//Ubiquitin mediated proteolysis;ko04064//NF-kappa B signaling pathway;ko04668//TNF signaling pathway;ko05222//Small cell lung cancer	GO:0005829//cytosol;GO:0043233//organelle lumen;GO:0043234//protein complex;GO:0044424//intracellular part;GO:0044422//organelle part;GO:0044464//cell part;GO:0070013//intracellular organelle lumen;GO:0005623//cell;GO:0043231//intracellular membrane-bounded organelle;GO:0005737//cytoplasm;GO:0031974//membrane-enclosed lumen;GO:0005575//cellular_component;GO:0043227//membrane-bounded organelle;GO:…	GO:0030234//enzyme regulator activity;GO:0043167//ion binding;GO:0005488//binding;GO:0003674//molecular_function;GO:0098772//molecular function regulator	GO:0044260//cellular macromolecule metabolic process;GO:0016265//death;GO:0016043//cellular component organization;GO:0043170//macromolecule metabolic process;GO:0050896//response to stimulus;GO:0000003//reproduction;GO:0070271//protein complex biogenesis;GO:0008152//metabolic process;GO:0007165//signal transduction;GO:0036211//protein modification process;GO:0008150//biological_process;GO:000715…
ENSG00000077616	19	46	0.49	1.4	1.51457	0.00043108	0.00354492	yes	NAALAD2	N-acetylated alpha-linked acidic dipeptidase 2 [Source:HGNC Symbol;Acc:HGNC:14526]	-	-	-	GO:0005886//plasma membrane;GO:0044464//cell part;GO:0071944//cell periphery;GO:0016020//membrane;GO:0005575//cellular_component;GO:0005623//cell	GO:0005488//binding;GO:0008233//peptidase activity;GO:0016810//hydrolase activity, acting on carbon-nitrogen (but not peptide) bonds;GO:0003674//molecular_function;GO:0016787//hydrolase activity;GO:0043167//ion binding;GO:0003824//catalytic activity	GO:0044763//single-organism cellular process;GO:0006082//organic acid metabolic process;GO:0019752//carboxylic acid metabolic process;GO:0044710//single-organism metabolic process;GO:0044238//primary metabolic process;GO:0044281//small molecule metabolic process;GO:0044699//single-organism process;GO:0044237//cellular metabolic process;GO:0008150//biological_process;GO:1901564//organonitrogen com…
ENSG00000165115	8	46	0.16	1.26	2.97728	2.38e-08	5.68e-07	yes	KIF27	kinesin family member 27 [Source:HGNC Symbol;Acc:HGNC:18632]	-	-	-	GO:0032991//macromolecular complex;GO:0005575//cellular_component;GO:0042995//cell projection;GO:0005576//extracellular region;GO:0005929//cilium;GO:0005856//cytoskeleton;GO:0043234//protein complex;GO:0044464//cell part;GO:0044424//intracellular part;GO:0005622//intracellular;GO:0043232//intracellular non-membrane-bounded organelle;GO:0005623//cell;GO:0043228//non-membrane-bounded organelle;GO:0…	GO:0008092//cytoskeletal protein binding;GO:0016817//hydrolase activity, acting on acid anhydrides;GO:0043167//ion binding;GO:0016787//hydrolase activity;GO:0016462//pyrophosphatase activity;GO:0017111//nucleoside-triphosphatase activity;GO:0005488//binding;GO:0016887//ATPase activity;GO:0016818//hydrolase activity, acting on acid anhydrides, in phosphorus-containing anhydrides;GO:0003674//molecu…	GO:0016043//cellular component organization;GO:0022607//cellular component assembly;GO:0032502//developmental process;GO:0044085//cellular component biogenesis;GO:0048856//anatomical structure development;GO:0009987//cellular process;GO:0008150//biological_process;GO:0071840//cellular component organization or biogenesis
ENSG00000183340	23	46	0.75	1.61	1.1021	0.00360132	0.0209929	yes	JRKL	JRK-like [Source:HGNC Symbol;Acc:HGNC:6200]	-	-	-	GO:0044464//cell part;GO:0043227//membrane-bounded organelle;GO:0043226//organelle;GO:0005634//nucleus;GO:0044424//intracellular part;GO:0005575//cellular_component;GO:0005622//intracellular;GO:0043231//intracellular membrane-bounded organelle;GO:0005623//cell;GO:0043229//intracellular organelle	GO:1901363//heterocyclic compound binding;GO:0003676//nucleic acid binding;GO:0005488//binding;GO:0003674//molecular_function;GO:0097159//organic cyclic compound binding;GO:0003677//DNA binding	GO:0008150//biological_process;GO:0032502//developmental process;GO:0048856//anatomical structure development
ENSG00000154162	23	45	0.59	1.24	1.07155	0.00497554	0.0271602	yes	CDH12	cadherin 12 [Source:HGNC Symbol;Acc:HGNC:1751]	-	-	-	GO:0005886//plasma membrane;GO:0005575//cellular_component;GO:0016020//membrane;GO:0044464//cell part;GO:0071944//cell periphery;GO:0005623//cell	GO:0003674//molecular_function;GO:0043167//ion binding;GO:0005488//binding	GO:0016043//cellular component organization;GO:0071840//cellular component organization or biogenesis;GO:0044699//single-organism process;GO:0008150//biological_process;GO:0034330//cell junction organization;GO:0007155//cell adhesion;GO:0009987//cellular process;GO:0022610//biological adhesion;GO:0044763//single-organism cellular process
ENSG00000162782	24	45	0.6	1.57	1.38773	0.00772399	0.0390778	yes	TDRD5	tudor domain containing 5 [Source:HGNC Symbol;Acc:HGNC:20614]	-	-	-	GO:0005575//cellular_component;GO:0043226//organelle;GO:0005623//cell;GO:0044464//cell part;GO:0005737//cytoplasm;GO:0044424//intracellular part;GO:0005622//intracellular	-	GO:0044763//single-organism cellular process;GO:0006139//nucleobase-containing compound metabolic process;GO:0009790//embryo development;GO:0090304//nucleic acid metabolic process;GO:0022607//cellular component assembly;GO:0044260//cellular macromolecule metabolic process;GO:0071840//cellular component organization or biogenesis;GO:0044085//cellular component biogenesis;GO:0044238//primary metabo…
ENSG00000111913	92	44	2.39	1.12	-1.09351	0.000282725	0.00247409	yes	FAM65B	family with sequence similarity 65 member B [Source:HGNC Symbol;Acc:HGNC:13872]	-	-	-	GO:0071944//cell periphery;GO:0043227//membrane-bounded organelle;GO:0044424//intracellular part;GO:0043231//intracellular membrane-bounded organelle;GO:0005623//cell;GO:0044444//cytoplasmic part;GO:0005622//intracellular;GO:0044464//cell part;GO:0005856//cytoskeleton;GO:0005737//cytoplasm;GO:0005886//plasma membrane;GO:0005575//cellular_component;GO:0043232//intracellular non-membrane-bounded or…	GO:0003674//molecular_function	GO:0030154//cell differentiation;GO:0009987//cellular process;GO:0048869//cellular developmental process;GO:0032502//developmental process;GO:0003008//system process;GO:0044767//single-organism developmental process;GO:0044763//single-organism cellular process;GO:0044699//single-organism process;GO:0048856//anatomical structure development;GO:0050877//neurological system process;GO:0008150//biolo…
ENSG00000127081	21	44	0.63	1.37	1.12075	0.00266805	0.016467	yes	ZNF484	zinc finger protein 484 [Source:HGNC Symbol;Acc:HGNC:23385]	-	-	-	GO:0005634//nucleus;GO:0043231//intracellular membrane-bounded organelle;GO:0044424//intracellular part;GO:0005622//intracellular;GO:0043229//intracellular organelle;GO:0005623//cell;GO:0043227//membrane-bounded organelle;GO:0043226//organelle;GO:0005575//cellular_component;GO:0044464//cell part	GO:0043167//ion binding;GO:0003677//DNA binding;GO:0005488//binding;GO:0001071//nucleic acid binding transcription factor activity;GO:0003676//nucleic acid binding;GO:0097159//organic cyclic compound binding;GO:0003674//molecular_function;GO:1901363//heterocyclic compound binding	GO:0034641//cellular nitrogen compound metabolic process;GO:0009058//biosynthetic process;GO:0009987//cellular process;GO:0006807//nitrogen compound metabolic process;GO:0008150//biological_process;GO:0044237//cellular metabolic process;GO:0008152//metabolic process
ENSG00000240344	20	44	1.75	3.67	1.06843	0.00158952	0.0106894	yes	PPIL3	peptidylprolyl isomerase like 3 [Source:HGNC Symbol;Acc:HGNC:9262]	-	-	-	GO:0043226//organelle;GO:0005575//cellular_component;GO:0005623//cell;GO:0043231//intracellular membrane-bounded organelle;GO:0005622//intracellular;GO:0044424//intracellular part;GO:0043227//membrane-bounded organelle;GO:0005634//nucleus;GO:0044464//cell part;GO:0043229//intracellular organelle	GO:0016853//isomerase activity;GO:0003674//molecular_function;GO:0003824//catalytic activity	GO:0006396//RNA processing;GO:0019538//protein metabolic process;GO:0034641//cellular nitrogen compound metabolic process;GO:0016070//RNA metabolic process;GO:0008152//metabolic process;GO:0043412//macromolecule modification;GO:0016071//mRNA metabolic process;GO:0044260//cellular macromolecule metabolic process;GO:0044237//cellular metabolic process;GO:0006807//nitrogen compound metabolic process…
ENSG00000131127	18	43	0.73	1.76	1.26961	0.000743304	0.00566352	yes	ZNF141	zinc finger protein 141 [Source:HGNC Symbol;Acc:HGNC:12926]	-	-	-	GO:0043229//intracellular organelle;GO:0043231//intracellular membrane-bounded organelle;GO:0005634//nucleus;GO:0005623//cell;GO:0043227//membrane-bounded organelle;GO:0043226//organelle;GO:0005575//cellular_component;GO:0044424//intracellular part;GO:0005622//intracellular;GO:0044464//cell part	GO:0003676//nucleic acid binding;GO:0097159//organic cyclic compound binding;GO:0003674//molecular_function;GO:1901363//heterocyclic compound binding;GO:0003677//DNA binding;GO:0043167//ion binding;GO:0005488//binding	GO:0009058//biosynthetic process;GO:0034641//cellular nitrogen compound metabolic process;GO:0006807//nitrogen compound metabolic process;GO:0008152//metabolic process;GO:0044237//cellular metabolic process;GO:0009987//cellular process;GO:0048856//anatomical structure development;GO:0032502//developmental process;GO:0008150//biological_process
ENSG00000112769	13	42	0.44	1.77	2.00817	3.38e-05	0.000393861	yes	LAMA4	laminin subunit alpha 4 [Source:HGNC Symbol;Acc:HGNC:6484]	Cellular Processes;Human Diseases;Environmental Information Processing	Cancers;Cellular community - eukaryotes;Signal transduction;Infectious diseases;Signaling molecules and interaction	ko05200//Pathways in cancer;ko04151//PI3K-Akt signaling pathway;ko05145//Toxoplasmosis;ko04510//Focal adhesion;ko05146//Amoebiasis;ko04512//ECM-receptor interaction;ko05222//Small cell lung cancer;ko05143//African trypanosomiasis	GO:0031012//extracellular matrix;GO:0005575//cellular_component;GO:0005615//extracellular space;GO:0043226//organelle;GO:0044421//extracellular region part;GO:0005576//extracellular region;GO:0005578//proteinaceous extracellular matrix	GO:0003674//molecular_function;GO:0005198//structural molecule activity	GO:0044763//single-organism cellular process;GO:0007155//cell adhesion;GO:0008150//biological_process;GO:0032502//developmental process;GO:0007275//multicellular organism development;GO:0043062//extracellular structure organization;GO:0048869//cellular developmental process;GO:0048856//anatomical structure development;GO:0048870//cell motility;GO:0016043//cellular component organization;GO:000692…
ENSG00000159917	21	40.99	1.19	2.87	1.27009	0.00723705	0.0368952	yes	ZNF235	zinc finger protein 235 [Source:HGNC Symbol;Acc:HGNC:12866]	-	-	-	GO:0005634//nucleus;GO:0005575//cellular_component;GO:0043227//membrane-bounded organelle;GO:0044464//cell part;GO:0005623//cell;GO:0005622//intracellular;GO:0044424//intracellular part;GO:0043226//organelle;GO:0043229//intracellular organelle;GO:0043231//intracellular membrane-bounded organelle	GO:0097159//organic cyclic compound binding;GO:0003676//nucleic acid binding;GO:1901363//heterocyclic compound binding;GO:0001071//nucleic acid binding transcription factor activity;GO:0043167//ion binding;GO:0003674//molecular_function;GO:0003677//DNA binding;GO:0005488//binding	GO:0008150//biological_process;GO:0008152//metabolic process;GO:0006807//nitrogen compound metabolic process;GO:0009987//cellular process;GO:0044237//cellular metabolic process;GO:0034641//cellular nitrogen compound metabolic process;GO:0009058//biosynthetic process
ENSG00000111305	97	40	6.13	2.97	-1.04542	1.03e-05	0.000140895	yes	GSG1	germ cell associated 1 [Source:HGNC Symbol;Acc:HGNC:19716]	-	-	-	GO:0005575//cellular_component;GO:0043231//intracellular membrane-bounded organelle;GO:0005623//cell;GO:0043226//organelle;GO:0043227//membrane-bounded organelle;GO:0012505//endomembrane system;GO:0044464//cell part;GO:0005783//endoplasmic reticulum;GO:0044424//intracellular part;GO:0005622//intracellular;GO:0005737//cytoplasm;GO:0044444//cytoplasmic part;GO:0043229//intracellular organelle	GO:0019899//enzyme binding;GO:0005488//binding;GO:0005515//protein binding;GO:0003674//molecular_function	-
ENSG00000174599	21	40	0.96	1.97	1.03709	0.00996464	0.0482414	yes	TRAM1L1	translocation associated membrane protein 1-like 1 [Source:HGNC Symbol;Acc:HGNC:28371]	-	-	-	GO:0005575//cellular_component;GO:0012505//endomembrane system;GO:0005783//endoplasmic reticulum;GO:0043229//intracellular organelle;GO:0005737//cytoplasm;GO:0044424//intracellular part;GO:0043227//membrane-bounded organelle;GO:0043226//organelle;GO:0044444//cytoplasmic part;GO:0043231//intracellular membrane-bounded organelle;GO:0044464//cell part;GO:0005623//cell;GO:0005622//intracellular	-	GO:0051234//establishment of localization;GO:0008150//biological_process;GO:0051179//localization;GO:0006810//transport
ENSG00000247746	18	40	0.5	1.2	1.26303	0.00226501	0.0142946	yes	USP51	ubiquitin specific peptidase 51 [Source:HGNC Symbol;Acc:HGNC:23086]	-	-	-	-	GO:0003824//catalytic activity;GO:0005515//protein binding;GO:0003674//molecular_function;GO:0005488//binding;GO:0042393//histone binding;GO:0043167//ion binding;GO:0016787//hydrolase activity;GO:0008233//peptidase activity	GO:0008150//biological_process;GO:0009987//cellular process;GO:0006950//response to stress;GO:0044238//primary metabolic process;GO:0050896//response to stimulus;GO:0051276//chromosome organization;GO:0009056//catabolic process;GO:0008152//metabolic process;GO:0036211//protein modification process;GO:0044267//cellular protein metabolic process;GO:0019538//protein metabolic process;GO:0071704//org…
ENSG00000101928	19	39	0.75	2.22	1.5656	0.00542065	0.0290706	yes	MOSPD1	motile sperm domain containing 1 [Source:HGNC Symbol;Acc:HGNC:25235]	-	-	-	GO:0043227//membrane-bounded organelle;GO:0005737//cytoplasm;GO:0043231//intracellular membrane-bounded organelle;GO:0005623//cell;GO:0044464//cell part;GO:0005575//cellular_component;GO:0043229//intracellular organelle;GO:0043226//organelle;GO:0005622//intracellular;GO:0044424//intracellular part;GO:0005634//nucleus	-	GO:0009987//cellular process;GO:0009058//biosynthetic process;GO:0034641//cellular nitrogen compound metabolic process;GO:0006807//nitrogen compound metabolic process;GO:0008152//metabolic process;GO:0044237//cellular metabolic process;GO:0008150//biological_process
ENSG00000186446	12	39	0.34	1.19	1.80735	5.82e-05	0.000634612	yes	ZNF501	zinc finger protein 501 [Source:HGNC Symbol;Acc:HGNC:23717]	-	-	-	GO:0044464//cell part;GO:0005622//intracellular;GO:0043226//organelle;GO:0043229//intracellular organelle;GO:0043227//membrane-bounded organelle;GO:0043231//intracellular membrane-bounded organelle;GO:0044424//intracellular part;GO:0005623//cell;GO:0005575//cellular_component;GO:0005634//nucleus	GO:0005488//binding;GO:1901363//heterocyclic compound binding;GO:0003674//molecular_function;GO:0001071//nucleic acid binding transcription factor activity;GO:0003676//nucleic acid binding;GO:0003677//DNA binding;GO:0043167//ion binding;GO:0097159//organic cyclic compound binding	GO:0044237//cellular metabolic process;GO:0008150//biological_process;GO:0006807//nitrogen compound metabolic process;GO:0008152//metabolic process;GO:0009058//biosynthetic process;GO:0009987//cellular process;GO:0034641//cellular nitrogen compound metabolic process
ENSG00000260691	20.16	38.55	0.55	1.14	1.05153	0.00873873	0.0432801	yes	ANKRD20A1	ankyrin repeat domain 20 family member A1 [Source:HGNC Symbol;Acc:HGNC:23665]	-	-	-	GO:0016020//membrane;GO:0005575//cellular_component;GO:0071944//cell periphery;GO:0044464//cell part;GO:0005886//plasma membrane;GO:0005623//cell	-	-
ENSG00000206579	14	38	0.33	0.85	1.365	0.000416456	0.00344569	yes	XKR4	XK related 4 [Source:HGNC Symbol;Acc:HGNC:29394]	-	-	-	GO:0005575//cellular_component	-	-
ENSG00000251192	15.09	37.76	1.84	4.17	1.18034	0.000814887	0.00610027	yes	ZNF674	zinc finger protein 674 [Source:HGNC Symbol;Acc:HGNC:17625]	-	-	-	GO:0005622//intracellular;GO:0043226//organelle;GO:0005575//cellular_component;GO:0044464//cell part;GO:0005634//nucleus;GO:0005623//cell;GO:0043227//membrane-bounded organelle;GO:0043229//intracellular organelle;GO:0043231//intracellular membrane-bounded organelle;GO:0044424//intracellular part	GO:0003676//nucleic acid binding;GO:0003674//molecular_function;GO:0043167//ion binding;GO:0003677//DNA binding;GO:0005488//binding;GO:1901363//heterocyclic compound binding;GO:0097159//organic cyclic compound binding	GO:0044237//cellular metabolic process;GO:0008150//biological_process;GO:0009058//biosynthetic process;GO:0008152//metabolic process;GO:0034641//cellular nitrogen compound metabolic process;GO:0006807//nitrogen compound metabolic process;GO:0009987//cellular process
ENSG00000137944	15	37.46	1.04	2.27	1.12611	0.000814887	0.00610027	yes	KYAT3	kynurenine aminotransferase 3 [Source:HGNC Symbol;Acc:HGNC:33238]	Human Diseases;Metabolism	Cancers;Amino acid metabolism;Metabolism of other amino acids	ko05204//Chemical carcinogenesis;ko00380//Tryptophan metabolism;ko00450//Selenocompound metabolism	GO:0005575//cellular_component;GO:0005739//mitochondrion;GO:0043227//membrane-bounded organelle;GO:0044444//cytoplasmic part;GO:0005622//intracellular;GO:0005623//cell;GO:0043226//organelle;GO:0043231//intracellular membrane-bounded organelle;GO:0005737//cytoplasm;GO:0044464//cell part;GO:0044424//intracellular part;GO:0043229//intracellular organelle	GO:0043167//ion binding;GO:0003723//RNA binding;GO:0097159//organic cyclic compound binding;GO:0003674//molecular_function;GO:0003676//nucleic acid binding;GO:0016829//lyase activity;GO:0003824//catalytic activity;GO:0005488//binding;GO:1901363//heterocyclic compound binding	GO:0044237//cellular metabolic process;GO:0008150//biological_process;GO:0044281//small molecule metabolic process;GO:0008152//metabolic process;GO:0044238//primary metabolic process;GO:0006520//cellular amino acid metabolic process;GO:0044699//single-organism process;GO:0006082//organic acid metabolic process;GO:0071704//organic substance metabolic process;GO:0043436//oxoacid metabolic process;G…
ENSG00000100311	17	36	0.61	1.5	1.29808	0.00554751	0.0296054	yes	PDGFB	platelet derived growth factor subunit B [Source:HGNC Symbol;Acc:HGNC:8800]	Cellular Processes;Environmental Information Processing;Human Diseases	Cell motility;Cancers;Infectious diseases;Signal transduction;Cellular community - eukaryotes;Signaling molecules and interaction	ko05200//Pathways in cancer;ko05166//HTLV-I infection;ko04151//PI3K-Akt signaling pathway;ko04060//Cytokine-cytokine receptor interaction;ko04010//MAPK signaling pathway;ko04014//Ras signaling pathway;ko04015//Rap1 signaling pathway;ko04810//Regulation of actin cytoskeleton;ko04510//Focal adhesion;ko05206//MicroRNAs in cancer;ko04072//Phospholipase D signaling pathway;ko05231//Choline metabolism …	GO:0044464//cell part;GO:0031410//cytoplasmic vesicle;GO:0043229//intracellular organelle;GO:0005783//endoplasmic reticulum;GO:0043231//intracellular membrane-bounded organelle;GO:0043226//organelle;GO:0016020//membrane;GO:0043227//membrane-bounded organelle;GO:0005575//cellular_component;GO:0005615//extracellular space;GO:0044444//cytoplasmic part;GO:0012505//endomembrane system;GO:0044424//intr…	GO:0030234//enzyme regulator activity;GO:0003824//catalytic activity;GO:0016301//kinase activity;GO:0016772//transferase activity, transferring phosphorus-containing groups;GO:0098772//molecular function regulator;GO:0016740//transferase activity;GO:0003674//molecular_function	GO:0006928//movement of cell or subcellular component;GO:0051234//establishment of localization;GO:0009987//cellular process;GO:0044763//single-organism cellular process;GO:0044700//single organism signaling;GO:0036211//protein modification process;GO:0016043//cellular component organization;GO:0030154//cell differentiation;GO:0016192//vesicle-mediated transport;GO:0048285//organelle fission;GO:0…
ENSG00000113327	11	36	0.29	1.6	2.46395	0.00010027	0.00102272	yes	GABRG2	gamma-aminobutyric acid type A receptor gamma2 subunit [Source:HGNC Symbol;Acc:HGNC:4087]	Environmental Information Processing;Human Diseases;Organismal Systems	Nervous system;Signaling molecules and interaction;Substance dependence	ko04080//Neuroactive ligand-receptor interaction;ko04723//Retrograde endocannabinoid signaling;ko05032//Morphine addiction;ko04727//GABAergic synapse;ko05033//Nicotine addiction	GO:0044424//intracellular part;GO:0043226//organelle;GO:0031982//vesicle;GO:0005886//plasma membrane;GO:0044444//cytoplasmic part;GO:0044464//cell part;GO:0071944//cell periphery;GO:0005575//cellular_component;GO:0005623//cell;GO:0043229//intracellular organelle;GO:0031410//cytoplasmic vesicle;GO:0005622//intracellular;GO:0005737//cytoplasm;GO:0016020//membrane	GO:0003674//molecular_function;GO:0005215//transporter activity;GO:0022857//transmembrane transporter activity;GO:0004871//signal transducer activity	GO:0007165//signal transduction;GO:0008150//biological_process;GO:1902578//single-organism localization;GO:0007154//cell communication;GO:0051179//localization;GO:0006810//transport;GO:0051234//establishment of localization;GO:0050794//regulation of cellular process;GO:0048856//anatomical structure development;GO:0044699//single-organism process;GO:0044765//single-organism transport;GO:0055085//t…
ENSG00000128513	8	36	0.41	0.88	1.10188	5.42e-06	8e-05	yes	POT1	protection of telomeres 1 [Source:HGNC Symbol;Acc:HGNC:17284]	-	-	-	GO:0070013//intracellular organelle lumen;GO:0044446//intracellular organelle part;GO:0043229//intracellular organelle;GO:0000228//nuclear chromosome;GO:0005575//cellular_component;GO:0005622//intracellular;GO:0005623//cell;GO:0043232//intracellular non-membrane-bounded organelle;GO:0044422//organelle part;GO:0044464//cell part;GO:0044424//intracellular part;GO:0043226//organelle;GO:0043227//memb…	GO:0005515//protein binding;GO:0098772//molecular function regulator;GO:0097159//organic cyclic compound binding;GO:1901363//heterocyclic compound binding;GO:0003674//molecular_function;GO:0019899//enzyme binding;GO:0003677//DNA binding;GO:0003676//nucleic acid binding;GO:0030234//enzyme regulator activity;GO:0005488//binding	GO:0008152//metabolic process;GO:0044260//cellular macromolecule metabolic process;GO:0022607//cellular component assembly;GO:0044085//cellular component biogenesis;GO:0006725//cellular aromatic compound metabolic process;GO:0034641//cellular nitrogen compound metabolic process;GO:0006139//nucleobase-containing compound metabolic process;GO:0071704//organic substance metabolic process;GO:0044237/…
ENSG00000179873	18	36	0.54	1.15	1.0906	0.00916558	0.0450872	yes	NLRP11	NLR family pyrin domain containing 11 [Source:HGNC Symbol;Acc:HGNC:22945]	-	-	-	-	GO:0043167//ion binding;GO:0005488//binding;GO:0003676//nucleic acid binding;GO:0003723//RNA binding;GO:0016491//oxidoreductase activity;GO:0003824//catalytic activity;GO:0003674//molecular_function;GO:1901363//heterocyclic compound binding;GO:0097159//organic cyclic compound binding	GO:0008150//biological_process
ENSG00000072133	14	35	0.48	1.34	1.48113	0.00142124	0.00978599	yes	RPS6KA6	ribosomal protein S6 kinase A6 [Source:HGNC Symbol;Acc:HGNC:10435]	Organismal Systems;Human Diseases;Environmental Information Processing;Cellular Processes	Endocrine and metabolic diseases;Cell growth and death;Signal transduction;Endocrine system;Nervous system	ko04010//MAPK signaling pathway;ko04150//mTOR signaling pathway;ko04722//Neurotrophin signaling pathway;ko04114//Oocyte meiosis;ko04931//Insulin resistance;ko04914//Progesterone-mediated oocyte maturation;ko04720//Long-term potentiation	GO:0044424//intracellular part;GO:0005575//cellular_component;GO:0005622//intracellular;GO:0005737//cytoplasm;GO:0044464//cell part;GO:0044444//cytoplasmic part;GO:0005739//mitochondrion;GO:0043228//non-membrane-bounded organelle;GO:0070013//intracellular organelle lumen;GO:0044422//organelle part;GO:0005654//nucleoplasm;GO:0005623//cell;GO:0005730//nucleolus;GO:0005634//nucleus;GO:0043233//organ…	GO:0016301//kinase activity;GO:0005488//binding;GO:0003674//molecular_function;GO:0003824//catalytic activity;GO:0043167//ion binding;GO:0016772//transferase activity, transferring phosphorus-containing groups;GO:0016740//transferase activity	GO:0044267//cellular protein metabolic process;GO:0050896//response to stimulus;GO:0050789//regulation of biological process;GO:0044763//single-organism cellular process;GO:0007154//cell communication;GO:0050794//regulation of cellular process;GO:0008150//biological_process;GO:0043412//macromolecule modification;GO:0043170//macromolecule metabolic process;GO:0071704//organic substance metabolic p…
ENSG00000221886	8	35	0.26	1.22	2.2303	9.15e-06	0.000126507	yes	ZBED8	zinc finger BED-type containing 8 [Source:HGNC Symbol;Acc:HGNC:30804]	-	-	-	GO:0043229//intracellular organelle;GO:0031974//membrane-enclosed lumen;GO:0005737//cytoplasm;GO:0044464//cell part;GO:0005634//nucleus;GO:0005623//cell;GO:0005622//intracellular;GO:0044424//intracellular part;GO:0044446//intracellular organelle part;GO:0043227//membrane-bounded organelle;GO:0005575//cellular_component;GO:0043233//organelle lumen;GO:0031981//nuclear lumen;GO:0044428//nuclear part…	GO:0005488//binding;GO:0003677//DNA binding;GO:1901363//heterocyclic compound binding;GO:0097159//organic cyclic compound binding;GO:0003676//nucleic acid binding;GO:0003674//molecular_function;GO:0001071//nucleic acid binding transcription factor activity	GO:0006807//nitrogen compound metabolic process;GO:0044237//cellular metabolic process;GO:0009058//biosynthetic process;GO:0008150//biological_process;GO:0034641//cellular nitrogen compound metabolic process;GO:0009987//cellular process;GO:0008152//metabolic process
ENSG00000130943	16	33	0.19	0.43	1.17834	0.00948508	0.0463307	yes	PKDREJ	polycystin (PKD) family receptor for egg jelly [Source:HGNC Symbol;Acc:HGNC:9015]	-	-	-	GO:0005575//cellular_component	GO:0022857//transmembrane transporter activity;GO:0003674//molecular_function;GO:0043167//ion binding;GO:0005488//binding;GO:0005215//transporter activity	GO:0044763//single-organism cellular process;GO:0051179//localization;GO:0006810//transport;GO:0055085//transmembrane transport;GO:0008150//biological_process;GO:0051234//establishment of localization;GO:0000003//reproduction;GO:0044765//single-organism transport;GO:0009987//cellular process;GO:1902578//single-organism localization;GO:0044699//single-organism process
ENSG00000166448	5	33	0.21	0.98	2.22239	2.48e-06	3.98e-05	yes	TMEM130	transmembrane protein 130 [Source:HGNC Symbol;Acc:HGNC:25429]	-	-	-	GO:0071944//cell periphery;GO:0044464//cell part;GO:0043227//membrane-bounded organelle;GO:0012505//endomembrane system;GO:0043229//intracellular organelle;GO:0043231//intracellular membrane-bounded organelle;GO:0043226//organelle;GO:0016020//membrane;GO:0005622//intracellular;GO:0005575//cellular_component;GO:0005623//cell;GO:0005737//cytoplasm;GO:0005886//plasma membrane;GO:0044424//intracellul…	-	-
ENSG00000124491	8	30	0.7	2.63	1.90964	0.000297911	0.00259213	yes	F13A1	coagulation factor XIII A chain [Source:HGNC Symbol;Acc:HGNC:3531]	Organismal Systems	Immune system	ko04610//Complement and coagulation cascades	GO:0044444//cytoplasmic part;GO:0043226//organelle;GO:0031410//cytoplasmic vesicle;GO:0005737//cytoplasm;GO:0031982//vesicle;GO:0044424//intracellular part;GO:0044421//extracellular region part;GO:0005615//extracellular space;GO:0005622//intracellular;GO:0005623//cell;GO:0044464//cell part;GO:0005576//extracellular region;GO:0043229//intracellular organelle;GO:0005575//cellular_component	GO:0016746//transferase activity, transferring acyl groups;GO:0043167//ion binding;GO:0016740//transferase activity;GO:0003824//catalytic activity;GO:0005488//binding;GO:0003674//molecular_function	GO:0016192//vesicle-mediated transport;GO:0008150//biological_process;GO:0008152//metabolic process;GO:0006810//transport;GO:0009987//cellular process;GO:0043412//macromolecule modification;GO:0036211//protein modification process;GO:0051179//localization;GO:0006950//response to stress;GO:0006464//cellular protein modification process;GO:0050896//response to stimulus;GO:0044237//cellular metaboli…
ENSG00000185875	14	30	0.35	0.79	1.1745	0.00963779	0.0469716	yes	THNSL1	threonine synthase like 1 [Source:HGNC Symbol;Acc:HGNC:26160]	-	-	-	GO:0005575//cellular_component	GO:0003674//molecular_function	GO:0008150//biological_process
ENSG00000215695	0	29.99	0.001	1.61	10.6528	9.53e-10	2.88e-08	yes	RSC1A1	regulator of solute carriers 1 [Source:HGNC Symbol;Acc:HGNC:10458]	-	-	-	GO:0005737//cytoplasm;GO:0005575//cellular_component;GO:0043229//intracellular organelle;GO:0043227//membrane-bounded organelle;GO:0012505//endomembrane system;GO:0016020//membrane;GO:0005794//Golgi apparatus;GO:0043226//organelle;GO:0070013//intracellular organelle lumen;GO:0043231//intracellular membrane-bounded organelle;GO:0031981//nuclear lumen;GO:0044428//nuclear part;GO:0044464//cell part;…	GO:0003674//molecular_function	GO:0051234//establishment of localization;GO:0009987//cellular process;GO:0006807//nitrogen compound metabolic process;GO:0009058//biosynthetic process;GO:0006810//transport;GO:0008150//biological_process;GO:0044237//cellular metabolic process;GO:0034641//cellular nitrogen compound metabolic process;GO:0051179//localization;GO:0008152//metabolic process
ENSG00000128683	11	29	0.53	1.22	1.20282	0.00224347	0.0141879	yes	GAD1	glutamate decarboxylase 1 [Source:HGNC Symbol;Acc:HGNC:4092]	Organismal Systems;Human Diseases;Metabolism	Endocrine and metabolic diseases;Amino acid metabolism;Metabolism of other amino acids;Carbohydrate metabolism;Nervous system	ko04940//Type I diabetes mellitus;ko04727//GABAergic synapse;ko00250//Alanine, aspartate and glutamate metabolism;ko00410//beta-Alanine metabolism;ko00650//Butanoate metabolism;ko00430//Taurine and hypotaurine metabolism	GO:0005886//plasma membrane;GO:0044444//cytoplasmic part;GO:0043227//membrane-bounded organelle;GO:0031982//vesicle;GO:0071944//cell periphery;GO:0005737//cytoplasm;GO:0044464//cell part;GO:0005739//mitochondrion;GO:0044424//intracellular part;GO:0043229//intracellular organelle;GO:0043226//organelle;GO:0005622//intracellular;GO:0005575//cellular_component;GO:0016020//membrane;GO:0031410//cytopla…	GO:0003824//catalytic activity;GO:0005488//binding;GO:0003674//molecular_function;GO:0016829//lyase activity;GO:0043167//ion binding	GO:0009058//biosynthetic process;GO:0019538//protein metabolic process;GO:0043170//macromolecule metabolic process;GO:0044699//single-organism process;GO:0044267//cellular protein metabolic process;GO:0044710//single-organism metabolic process;GO:0071704//organic substance metabolic process;GO:0051234//establishment of localization;GO:0043412//macromolecule modification;GO:0008150//biological_pro…
ENSG00000132915	12	29	0.21	0.55	1.38904	0.0043629	0.0244	yes	PDE6A	phosphodiesterase 6A [Source:HGNC Symbol;Acc:HGNC:8785]	Organismal Systems;Metabolism	Sensory system;Nucleotide metabolism	ko00230//Purine metabolism;ko04744//Phototransduction	GO:0044464//cell part;GO:0042995//cell projection;GO:0005929//cilium;GO:0071944//cell periphery;GO:0005623//cell;GO:0043226//organelle;GO:0016020//membrane;GO:0005886//plasma membrane;GO:0005575//cellular_component	GO:0003674//molecular_function;GO:0043167//ion binding;GO:0005488//binding	GO:0007165//signal transduction;GO:0044763//single-organism cellular process;GO:0044710//single-organism metabolic process;GO:0065008//regulation of biological quality;GO:0050789//regulation of biological process;GO:0044700//single organism signaling;GO:0044281//small molecule metabolic process;GO:0008150//biological_process;GO:0050877//neurological system process;GO:0034641//cellular nitrogen co…
ENSG00000271092	9.37	28.51	0.58	1.91	1.71945	0.00167444	0.0111476	yes	TMEM56-RWDD3	TMEM56-RWDD3 readthrough [Source:HGNC Symbol;Acc:HGNC:49388]	-	-	-	GO:0005575//cellular_component	-	-
ENSG00000198963	9	28	0.16	0.56	1.80735	0.00167444	0.0111476	yes	RORB	RAR related orphan receptor B [Source:HGNC Symbol;Acc:HGNC:10259]	Organismal Systems	Environmental adaptation	ko04710//Circadian rhythm	GO:0005654//nucleoplasm;GO:0005634//nucleus;GO:0044446//intracellular organelle part;GO:0031974//membrane-enclosed lumen;GO:0031981//nuclear lumen;GO:0044428//nuclear part;GO:0043227//membrane-bounded organelle;GO:0043233//organelle lumen;GO:0043231//intracellular membrane-bounded organelle;GO:0005622//intracellular;GO:0005575//cellular_component;GO:0044464//cell part;GO:0043226//organelle;GO:000…	GO:0001071//nucleic acid binding transcription factor activity;GO:1901363//heterocyclic compound binding;GO:0008134//transcription factor binding;GO:0043167//ion binding;GO:0004871//signal transducer activity;GO:0097159//organic cyclic compound binding;GO:0005515//protein binding;GO:0003676//nucleic acid binding;GO:0003677//DNA binding;GO:0003674//molecular_function;GO:0005488//binding	GO:0044700//single organism signaling;GO:0044767//single-organism developmental process;GO:0050794//regulation of cellular process;GO:0050789//regulation of biological process;GO:0050877//neurological system process;GO:0006807//nitrogen compound metabolic process;GO:0007154//cell communication;GO:0032502//developmental process;GO:0003008//system process;GO:0050896//response to stimulus;GO:0065007…
ENSG00000283149	0	27.26	0.001	5.43	12.4067	7.59e-09	1.98e-07	yes	RP11-134F2.8	-	-	-	-	GO:0005622//intracellular;GO:0005575//cellular_component;GO:0044464//cell part;GO:0044444//cytoplasmic part;GO:0012505//endomembrane system;GO:0005783//endoplasmic reticulum;GO:0043226//organelle;GO:0043229//intracellular organelle;GO:0043227//membrane-bounded organelle;GO:0044424//intracellular part;GO:0043231//intracellular membrane-bounded organelle;GO:0005737//cytoplasm;GO:0005623//cell	GO:0051082//unfolded protein binding;GO:0005488//binding;GO:0005515//protein binding;GO:0003674//molecular_function	GO:0008150//biological_process;GO:0009987//cellular process;GO:0006457//protein folding
ENSG00000282827	99.62	27.01	4.21	1.23	-1.77516	1.04e-09	3.11e-08	yes	RP13-794C1.1	-	-	-	-	-	GO:0004518//nuclease activity;GO:0003824//catalytic activity;GO:0016787//hydrolase activity;GO:0003674//molecular_function;GO:0016788//hydrolase activity, acting on ester bonds	GO:0006950//response to stress;GO:0044763//single-organism cellular process;GO:0006807//nitrogen compound metabolic process;GO:0008150//biological_process;GO:0008152//metabolic process;GO:0044237//cellular metabolic process;GO:0044699//single-organism process;GO:0009987//cellular process;GO:0007049//cell cycle;GO:0034641//cellular nitrogen compound metabolic process;GO:0050896//response to stimul…
ENSG00000272636	4	26	0.06	0.43	2.8413	3.44e-05	0.00039807	yes	DOC2B	double C2 domain beta [Source:HGNC Symbol;Acc:HGNC:2986]	-	-	-	GO:0005737//cytoplasm;GO:0071944//cell periphery;GO:0005575//cellular_component;GO:0044424//intracellular part;GO:0005623//cell;GO:0005622//intracellular;GO:0005886//plasma membrane;GO:0016020//membrane;GO:0044464//cell part	GO:0008289//lipid binding;GO:0043167//ion binding;GO:0003674//molecular_function;GO:0005488//binding	GO:0044699//single-organism process;GO:0044763//single-organism cellular process;GO:0007154//cell communication;GO:0009987//cellular process;GO:0007267//cell-cell signaling;GO:0044700//single organism signaling;GO:0016192//vesicle-mediated transport;GO:0051234//establishment of localization;GO:0023052//signaling;GO:0006810//transport;GO:0051179//localization;GO:0016043//cellular component organiz…
ENSG00000256591	5.38	25.25	0.86	4.34	2.33529	0.00019426	0.00180761	yes	RP11-286N22.8	-	-	-	-	GO:0005623//cell;GO:0043227//membrane-bounded organelle;GO:0005622//intracellular;GO:0044444//cytoplasmic part;GO:0043231//intracellular membrane-bounded organelle;GO:0005739//mitochondrion;GO:0043226//organelle;GO:0005737//cytoplasm;GO:0044464//cell part;GO:0044424//intracellular part;GO:0043229//intracellular organelle;GO:0005575//cellular_component	-	GO:0044238//primary metabolic process;GO:0044085//cellular component biogenesis;GO:0019538//protein metabolic process;GO:0036211//protein modification process;GO:0071840//cellular component organization or biogenesis;GO:0022607//cellular component assembly;GO:0006091//generation of precursor metabolites and energy;GO:0043933//macromolecular complex subunit organization;GO:0006464//cellular protei…
ENSG00000121552	3	24	0.36	3.19	3.14749	2.78e-05	0.00033165	yes	CSTA	cystatin A [Source:HGNC Symbol;Acc:HGNC:2481]	-	-	-	GO:0005622//intracellular;GO:0005576//extracellular region;GO:0016020//membrane;GO:0044421//extracellular region part;GO:0044464//cell part;GO:0044444//cytoplasmic part;GO:0044424//intracellular part;GO:0005737//cytoplasm;GO:0005623//cell;GO:0043226//organelle;GO:0071944//cell periphery;GO:0005615//extracellular space;GO:0005575//cellular_component;GO:0005886//plasma membrane;GO:0005829//cytosol	GO:0030674//protein binding, bridging;GO:0003674//molecular_function;GO:0005198//structural molecule activity;GO:0098772//molecular function regulator;GO:0019899//enzyme binding;GO:0005515//protein binding;GO:0005488//binding;GO:0060090//binding, bridging;GO:0030234//enzyme regulator activity	GO:0043412//macromolecule modification;GO:0048856//anatomical structure development;GO:0044237//cellular metabolic process;GO:0048869//cellular developmental process;GO:0008150//biological_process;GO:0044260//cellular macromolecule metabolic process;GO:0030154//cell differentiation;GO:0044238//primary metabolic process;GO:0044699//single-organism process;GO:0022610//biological adhesion;GO:0006464…
ENSG00000166192	8	24	0.17	1.45	3.09245	0.00458378	0.0254305	yes	SENP8	SUMO/sentrin peptidase family member, NEDD8 specific [Source:HGNC Symbol;Acc:HGNC:22992]	-	-	-	GO:0005622//intracellular;GO:0005634//nucleus;GO:0005575//cellular_component;GO:0043231//intracellular membrane-bounded organelle;GO:0043229//intracellular organelle;GO:0044424//intracellular part;GO:0043226//organelle;GO:0044444//cytoplasmic part;GO:0005737//cytoplasm;GO:0005623//cell;GO:0044464//cell part;GO:0043227//membrane-bounded organelle;GO:0005829//cytosol	GO:0003674//molecular_function;GO:0008233//peptidase activity;GO:0003824//catalytic activity;GO:0016787//hydrolase activity	GO:0071704//organic substance metabolic process;GO:0008152//metabolic process;GO:0044260//cellular macromolecule metabolic process;GO:0008150//biological_process;GO:0006464//cellular protein modification process;GO:0043170//macromolecule metabolic process;GO:0043412//macromolecule modification;GO:0044238//primary metabolic process;GO:0044267//cellular protein metabolic process;GO:0036211//protein…
ENSG00000220201	53	24	2.67	1.23	-1.11818	0.00390268	0.0223859	yes	ZGLP1	zinc finger, GATA-like protein 1 [Source:HGNC Symbol;Acc:HGNC:37245]	-	-	-	GO:0005575//cellular_component;GO:0005622//intracellular;GO:0043234//protein complex;GO:0043229//intracellular organelle;GO:0032991//macromolecular complex;GO:0044464//cell part;GO:0043227//membrane-bounded organelle;GO:0044424//intracellular part;GO:0043226//organelle;GO:0005634//nucleus;GO:0043231//intracellular membrane-bounded organelle;GO:0005623//cell	GO:0097159//organic cyclic compound binding;GO:0005488//binding;GO:0043167//ion binding;GO:0005515//protein binding;GO:1901363//heterocyclic compound binding;GO:0003676//nucleic acid binding;GO:0008134//transcription factor binding;GO:0003674//molecular_function;GO:0001071//nucleic acid binding transcription factor activity;GO:0003677//DNA binding	GO:0009987//cellular process;GO:0044237//cellular metabolic process;GO:0034641//cellular nitrogen compound metabolic process;GO:0048856//anatomical structure development;GO:0048869//cellular developmental process;GO:0006807//nitrogen compound metabolic process;GO:0009058//biosynthetic process;GO:0000003//reproduction;GO:0008152//metabolic process;GO:0044763//single-organism cellular process;GO:00…
ENSG00000125954	7.14	23.24	0.45	1.58	1.81193	0.00335045	0.0197776	yes	CHURC1-FNTB	CHURC1-FNTB readthrough [Source:HGNC Symbol;Acc:HGNC:42960]	-	-	-	GO:0005737//cytoplasm;GO:0005575//cellular_component;GO:0044464//cell part;GO:0005623//cell;GO:0005622//intracellular;GO:0044424//intracellular part	GO:0003824//catalytic activity;GO:0003674//molecular_function;GO:0016765//transferase activity, transferring alkyl or aryl (other than methyl) groups;GO:0043167//ion binding;GO:0016740//transferase activity;GO:0005488//binding	GO:0043170//macromolecule metabolic process;GO:0034641//cellular nitrogen compound metabolic process;GO:0044699//single-organism process;GO:0071704//organic substance metabolic process;GO:0044238//primary metabolic process;GO:0044237//cellular metabolic process;GO:0043412//macromolecule modification;GO:0008152//metabolic process;GO:0006807//nitrogen compound metabolic process;GO:0048856//anatomic…
ENSG00000147408	7	23	0.59	1.32	1.16175	0.00335045	0.0197776	yes	CSGALNACT1	chondroitin sulfate N-acetylgalactosaminyltransferase 1 [Source:HGNC Symbol;Acc:HGNC:24290]	Metabolism	Glycan biosynthesis and metabolism	ko00532//Glycosaminoglycan biosynthesis - chondroitin sulfate / dermatan sulfate	GO:0044464//cell part;GO:0005623//cell;GO:0043227//membrane-bounded organelle;GO:0043226//organelle;GO:0012505//endomembrane system;GO:0005575//cellular_component;GO:0044444//cytoplasmic part;GO:0043229//intracellular organelle;GO:0005737//cytoplasm;GO:0005794//Golgi apparatus;GO:0043231//intracellular membrane-bounded organelle;GO:0005622//intracellular;GO:0044424//intracellular part	GO:0016757//transferase activity, transferring glycosyl groups;GO:0003824//catalytic activity;GO:0003674//molecular_function;GO:0016740//transferase activity;GO:0005488//binding;GO:0043167//ion binding	GO:0016043//cellular component organization;GO:0006790//sulfur compound metabolic process;GO:0071840//cellular component organization or biogenesis;GO:0032502//developmental process;GO:0044699//single-organism process;GO:0008150//biological_process;GO:0008283//cell proliferation;GO:0043062//extracellular structure organization;GO:0048856//anatomical structure development;GO:0008152//metabolic pro…
ENSG00000162873	5	23	0.26	0.75	1.52838	0.000550905	0.00438171	yes	KLHDC8A	kelch domain containing 8A [Source:HGNC Symbol;Acc:HGNC:25573]	-	-	-	GO:0005623//cell;GO:0005622//intracellular;GO:0005575//cellular_component;GO:0044464//cell part	GO:0003674//molecular_function	GO:0044237//cellular metabolic process;GO:0019538//protein metabolic process;GO:0044267//cellular protein metabolic process;GO:0036211//protein modification process;GO:0008150//biological_process;GO:0043412//macromolecule modification;GO:0044238//primary metabolic process;GO:0044260//cellular macromolecule metabolic process;GO:0009987//cellular process;GO:0008152//metabolic process;GO:0071704//or…
ENSG00000182359	6	23	0.2	0.84	2.07039	0.00144222	0.00991256	yes	KBTBD3	kelch repeat and BTB domain containing 3 [Source:HGNC Symbol;Acc:HGNC:22934]	-	-	-	GO:0005623//cell;GO:0005575//cellular_component;GO:0044464//cell part;GO:0005622//intracellular	GO:0003674//molecular_function	GO:0043170//macromolecule metabolic process;GO:0008150//biological_process;GO:0044237//cellular metabolic process;GO:0043412//macromolecule modification;GO:0044267//cellular protein metabolic process;GO:0036211//protein modification process;GO:0044260//cellular macromolecule metabolic process;GO:0008152//metabolic process;GO:0006464//cellular protein modification process;GO:0009987//cellular proc…
ENSG00000254245	8	23	0.28	0.85	1.60204	0.00704452	0.0360098	yes	PCDHGA3	protocadherin gamma subfamily A, 3 [Source:HGNC Symbol;Acc:HGNC:8701]	-	-	-	GO:0044464//cell part;GO:0005886//plasma membrane;GO:0005622//intracellular;GO:0005575//cellular_component;GO:0071944//cell periphery;GO:0005623//cell;GO:0016020//membrane	GO:0003674//molecular_function;GO:0005488//binding;GO:0043167//ion binding	GO:0007155//cell adhesion;GO:1902578//single-organism localization;GO:0022610//biological adhesion;GO:0009987//cellular process;GO:0051179//localization;GO:0051649//establishment of localization in cell;GO:0071840//cellular component organization or biogenesis;GO:0065003//macromolecular complex assembly;GO:0008150//biological_process;GO:1902582//single-organism intracellular transport;GO:0051234/…
ENSG00000023892	65	21	2.67	0.93	-1.52154	1.02e-05	0.000139442	yes	DEF6	DEF6, guanine nucleotide exchange factor [Source:HGNC Symbol;Acc:HGNC:2760]	-	-	-	GO:0005575//cellular_component;GO:0070013//intracellular organelle lumen;GO:0044446//intracellular organelle part;GO:0044428//nuclear part;GO:0043232//intracellular non-membrane-bounded organelle;GO:0043226//organelle;GO:0005856//cytoskeleton;GO:0043229//intracellular organelle;GO:0005886//plasma membrane;GO:0044444//cytoplasmic part;GO:0031981//nuclear lumen;GO:0071944//cell periphery;GO:0043227…	GO:0003674//molecular_function	-
ENSG00000101074	5	21	0.34	1.52	2.16046	0.00152433	0.0103328	yes	R3HDML	R3H domain containing like [Source:HGNC Symbol;Acc:HGNC:16249]	-	-	-	GO:0005576//extracellular region;GO:0005575//cellular_component	GO:0098772//molecular function regulator;GO:0030234//enzyme regulator activity;GO:0003674//molecular_function	GO:0008150//biological_process
ENSG00000144935	5	21	0.15	0.55	1.87447	0.00152433	0.0103328	yes	TRPC1	transient receptor potential cation channel subfamily C member 1 [Source:HGNC Symbol;Acc:HGNC:12333]	Organismal Systems	Digestive system;Development;Nervous system	ko04360//Axon guidance;ko04726//Serotonergic synapse;ko04724//Glutamatergic synapse;ko04972//Pancreatic secretion	GO:0005886//plasma membrane;GO:0005575//cellular_component;GO:0071944//cell periphery;GO:0005623//cell;GO:0044464//cell part;GO:0016020//membrane	GO:0003674//molecular_function;GO:0022857//transmembrane transporter activity;GO:0005488//binding;GO:0005215//transporter activity;GO:0043167//ion binding	GO:0044765//single-organism transport;GO:0008150//biological_process;GO:0009987//cellular process;GO:0003013//circulatory system process;GO:0044699//single-organism process;GO:0051179//localization;GO:0006810//transport;GO:0044763//single-organism cellular process;GO:0008152//metabolic process;GO:0055085//transmembrane transport;GO:0032501//multicellular organismal process;GO:0065008//regulation …
ENSG00000158014	7	21	0.26	0.84	1.69188	0.00817489	0.0408718	yes	SLC30A2	solute carrier family 30 member 2 [Source:HGNC Symbol;Acc:HGNC:11013]	-	-	-	GO:0000323//lytic vacuole;GO:0031982//vesicle;GO:0005886//plasma membrane;GO:0016020//membrane;GO:0043229//intracellular organelle;GO:0044424//intracellular part;GO:0012505//endomembrane system;GO:0005737//cytoplasm;GO:0005622//intracellular;GO:0005575//cellular_component;GO:0005764//lysosome;GO:0044444//cytoplasmic part;GO:0005623//cell;GO:0043231//intracellular membrane-bounded organelle;GO:007…	GO:0003674//molecular_function;GO:0005215//transporter activity;GO:0022857//transmembrane transporter activity	GO:0044699//single-organism process;GO:0009987//cellular process;GO:0006810//transport;GO:0044763//single-organism cellular process;GO:0008150//biological_process;GO:0042592//homeostatic process;GO:0051234//establishment of localization;GO:1902578//single-organism localization;GO:0065007//biological regulation;GO:0051179//localization;GO:0065008//regulation of biological quality;GO:0055085//trans…
ENSG00000258465	114.25	20.81	4.03	0.79	-2.35086	2.08e-15	1.42e-13	yes	RP11-574F21.3	-	-	-	-	GO:0044422//organelle part;GO:0005829//cytosol;GO:0044446//intracellular organelle part;GO:0005739//mitochondrion;GO:0043227//membrane-bounded organelle;GO:0031974//membrane-enclosed lumen;GO:0005777//peroxisome;GO:0042579//microbody;GO:0005623//cell;GO:0031981//nuclear lumen;GO:0044428//nuclear part;GO:0043226//organelle;GO:0005737//cytoplasm;GO:0070013//intracellular organelle lumen;GO:0043233/…	-	-
ENSG00000255730	0	20.68	0.001	1.05	10.0362	9.64e-07	1.7e-05	yes	CTC-435M10.3	-	-	-	-	-	GO:0016491//oxidoreductase activity;GO:0003824//catalytic activity;GO:0003674//molecular_function	GO:0008150//biological_process
ENSG00000134198	5	19	0.19	1.44	2.922	0.00409952	0.0232073	yes	TSPAN2	tetraspanin 2 [Source:HGNC Symbol;Acc:HGNC:20659]	-	-	-	GO:0071944//cell periphery;GO:0005575//cellular_component;GO:0005623//cell;GO:0044464//cell part;GO:0005886//plasma membrane;GO:0016020//membrane	GO:0003674//molecular_function	GO:0044699//single-organism process;GO:0048869//cellular developmental process;GO:0009987//cellular process;GO:0006950//response to stress;GO:0002376//immune system process;GO:0048856//anatomical structure development;GO:0065007//biological regulation;GO:0044763//single-organism cellular process;GO:0050794//regulation of cellular process;GO:0007154//cell communication;GO:0050789//regulation of bi…
ENSG00000139173	3	19	0.11	1.49	3.75974	0.000491667	0.0039663	yes	TMEM117	transmembrane protein 117 [Source:HGNC Symbol;Acc:HGNC:25308]	-	-	-	GO:0012505//endomembrane system;GO:0005737//cytoplasm;GO:0005575//cellular_component;GO:0044444//cytoplasmic part;GO:0005622//intracellular;GO:0043227//membrane-bounded organelle;GO:0005623//cell;GO:0005783//endoplasmic reticulum;GO:0044464//cell part;GO:0044424//intracellular part;GO:0043226//organelle;GO:0043231//intracellular membrane-bounded organelle;GO:0043229//intracellular organelle	GO:0003674//molecular_function	GO:0008150//biological_process
ENSG00000184258	5	19	0.19	0.77	2.01886	0.00409952	0.0232073	yes	CDR1	cerebellar degeneration related protein 1 [Source:HGNC Symbol;Acc:HGNC:1798]	-	-	-	-	GO:0003674//molecular_function	-
ENSG00000233608	42	19	2.83	1.38	-1.03613	0.00996464	0.0482414	yes	TWIST2	twist family bHLH transcription factor 2 [Source:HGNC Symbol;Acc:HGNC:20670]	Human Diseases	Cancers	ko05205//Proteoglycans in cancer	GO:0044464//cell part;GO:0043226//organelle;GO:0005575//cellular_component;GO:0044422//organelle part;GO:0005634//nucleus;GO:0070013//intracellular organelle lumen;GO:0031981//nuclear lumen;GO:0044424//intracellular part;GO:0043232//intracellular non-membrane-bounded organelle;GO:0044428//nuclear part;GO:0005623//cell;GO:0043231//intracellular membrane-bounded organelle;GO:0031974//membrane-enclo…	GO:0003677//DNA binding;GO:0097159//organic cyclic compound binding;GO:0003676//nucleic acid binding;GO:0003674//molecular_function;GO:0005488//binding;GO:1901363//heterocyclic compound binding	GO:0044237//cellular metabolic process;GO:0044699//single-organism process;GO:0009058//biosynthetic process;GO:0044767//single-organism developmental process;GO:0008219//cell death;GO:0044763//single-organism cellular process;GO:0009987//cellular process;GO:0008150//biological_process;GO:0008152//metabolic process;GO:0030154//cell differentiation;GO:0048869//cellular developmental process;GO:0006…
ENSG00000263020	51.83	18.89	2.21	0.76	-1.53998	0.000450305	0.00368714	yes	XXbac-BPG32J3.22	-	-	-	-	GO:0043234//protein complex;GO:0005575//cellular_component;GO:0005623//cell;GO:0032991//macromolecular complex;GO:0044464//cell part;GO:0005622//intracellular	GO:0098772//molecular function regulator;GO:0030234//enzyme regulator activity;GO:0003674//molecular_function	GO:0044238//primary metabolic process;GO:0006464//cellular protein modification process;GO:0071704//organic substance metabolic process;GO:0044267//cellular protein metabolic process;GO:0019538//protein metabolic process;GO:0009987//cellular process;GO:0043170//macromolecule metabolic process;GO:0036211//protein modification process;GO:0043412//macromolecule modification;GO:0008152//metabolic pro…
ENSG00000259112	71.54	18.34	10.12	2.79	-1.85887	8.34e-08	1.82e-06	yes	NDUFC2-KCTD14	NDUFC2-KCTD14 readthrough [Source:HGNC Symbol;Acc:HGNC:42956]	Metabolism;Human Diseases	Energy metabolism;Endocrine and metabolic diseases;Neurodegenerative diseases	ko05016//Huntington's disease;ko05010//Alzheimer's disease;ko04932//Non-alcoholic fatty liver disease (NAFLD);ko05012//Parkinson's disease;ko00190//Oxidative phosphorylation	GO:0043226//organelle;GO:0044444//cytoplasmic part;GO:0005739//mitochondrion;GO:0043227//membrane-bounded organelle;GO:0044464//cell part;GO:0005575//cellular_component;GO:0005737//cytoplasm;GO:0005622//intracellular;GO:0043231//intracellular membrane-bounded organelle;GO:0005623//cell;GO:0044424//intracellular part;GO:0043229//intracellular organelle	GO:0003824//catalytic activity;GO:0016491//oxidoreductase activity;GO:0003674//molecular_function	GO:0008152//metabolic process;GO:0044237//cellular metabolic process;GO:0009987//cellular process;GO:0034641//cellular nitrogen compound metabolic process;GO:0044281//small molecule metabolic process;GO:0044699//single-organism process;GO:0008150//biological_process;GO:0006807//nitrogen compound metabolic process;GO:0044710//single-organism metabolic process;GO:0006091//generation of precursor me…
ENSG00000149968	68	18	3.13	0.89	-1.81429	3.21e-07	6.26e-06	yes	MMP3	matrix metallopeptidase 3 [Source:HGNC Symbol;Acc:HGNC:7173]	Environmental Information Processing;Human Diseases	Immune diseases;Signal transduction;Cancers	ko05323//Rheumatoid arthritis;ko05202//Transcriptional misregulation in cancers;ko04668//TNF signaling pathway	GO:0005578//proteinaceous extracellular matrix;GO:0005576//extracellular region;GO:0005575//cellular_component;GO:0044421//extracellular region part;GO:0031012//extracellular matrix;GO:0005615//extracellular space	GO:0003674//molecular_function;GO:0005488//binding;GO:0043167//ion binding;GO:0016787//hydrolase activity;GO:0008233//peptidase activity;GO:0003824//catalytic activity	GO:0006461//protein complex assembly;GO:0071822//protein complex subunit organization;GO:0043062//extracellular structure organization;GO:0016265//death;GO:0071840//cellular component organization or biogenesis;GO:0044085//cellular component biogenesis;GO:0043933//macromolecular complex subunit organization;GO:0050896//response to stimulus;GO:0070271//protein complex biogenesis;GO:0065003//macrom…
ENSG00000178150	42.03	18	1.98	0.78	-1.34395	0.0062942	0.0329234	yes	ZNF114	zinc finger protein 114 [Source:HGNC Symbol;Acc:HGNC:12894]	-	-	-	GO:0044424//intracellular part;GO:0005623//cell;GO:0043227//membrane-bounded organelle;GO:0005622//intracellular;GO:0005634//nucleus;GO:0043231//intracellular membrane-bounded organelle;GO:0043229//intracellular organelle;GO:0005575//cellular_component;GO:0005576//extracellular region;GO:0043226//organelle;GO:0044464//cell part	GO:0005488//binding;GO:1901363//heterocyclic compound binding;GO:0043167//ion binding;GO:0003677//DNA binding;GO:0003674//molecular_function;GO:0097159//organic cyclic compound binding;GO:0003676//nucleic acid binding	GO:0044237//cellular metabolic process;GO:0009987//cellular process;GO:0034641//cellular nitrogen compound metabolic process;GO:0009058//biosynthetic process;GO:0008152//metabolic process;GO:0008150//biological_process;GO:0006807//nitrogen compound metabolic process
ENSG00000224940	5	18	0.16	0.8	2.32193	0.00664208	0.0342852	yes	PRRT4	proline rich transmembrane protein 4 [Source:HGNC Symbol;Acc:HGNC:37280]	-	-	-	GO:0005575//cellular_component	-	-
ENSG00000102796	39	15	2.49	0.93	-1.42084	0.00388515	0.0223163	yes	DHRS12	dehydrogenase/reductase 12 [Source:HGNC Symbol;Acc:HGNC:25832]	-	-	-	-	GO:0003824//catalytic activity;GO:0016491//oxidoreductase activity;GO:0003674//molecular_function	GO:0008150//biological_process
ENSG00000176092	42	15	1.55	0.59	-1.39348	0.00128343	0.00896639	yes	AIM1L	absent in melanoma 1-like [Source:HGNC Symbol;Acc:HGNC:17295]	-	-	-	-	GO:0003674//molecular_function	-
ENSG00000144821	37	14	0.49	0.2	-1.29278	0.00465245	0.0257413	yes	MYH15	myosin heavy chain 15 [Source:HGNC Symbol;Acc:HGNC:31073]	Cellular Processes	Cellular community - eukaryotes	ko04530//Tight junction	GO:0044464//cell part;GO:0043232//intracellular non-membrane-bounded organelle;GO:0043228//non-membrane-bounded organelle;GO:0005737//cytoplasm;GO:0032991//macromolecular complex;GO:0043229//intracellular organelle;GO:0043226//organelle;GO:0044424//intracellular part;GO:0005623//cell;GO:0005622//intracellular;GO:0005856//cytoskeleton;GO:0043234//protein complex;GO:0005575//cellular_component	GO:0005515//protein binding;GO:0008092//cytoskeletal protein binding;GO:0043167//ion binding;GO:0005488//binding;GO:0003674//molecular_function	GO:0008150//biological_process;GO:0032502//developmental process;GO:0048856//anatomical structure development
ENSG00000144460	1	12	0.02	0.26	3.70044	0.0034275	0.0201418	yes	NYAP2	neuronal tyrosine-phosphorylated phosphoinositide-3-kinase adaptor 2 [Source:HGNC Symbol;Acc:HGNC:29291]	-	-	-	GO:0005623//cell;GO:0005622//intracellular;GO:0005575//cellular_component;GO:0044464//cell part	GO:0003674//molecular_function	GO:0044763//single-organism cellular process;GO:0007154//cell communication;GO:0030154//cell differentiation;GO:0023052//signaling;GO:0007165//signal transduction;GO:0044699//single-organism process;GO:0048856//anatomical structure development;GO:0050794//regulation of cellular process;GO:0050896//response to stimulus;GO:0065007//biological regulation;GO:0071840//cellular component organization o…
ENSG00000248643	38.95	11.08	3.48	1.33	-1.38766	0.000311016	0.00268931	yes	RBM14-RBM4	RBM14-RBM4 readthrough [Source:HGNC Symbol;Acc:HGNC:38840]	-	-	-	-	GO:0003674//molecular_function	-
ENSG00000142619	1	11	0.03	0.34	3.5025	0.00636217	0.0331088	yes	PADI3	peptidyl arginine deiminase 3 [Source:HGNC Symbol;Acc:HGNC:18337]	-	-	-	GO:0044464//cell part;GO:0043227//membrane-bounded organelle;GO:0005622//intracellular;GO:0005623//cell;GO:0044424//intracellular part;GO:0044444//cytoplasmic part;GO:0043226//organelle;GO:0005575//cellular_component;GO:0043229//intracellular organelle;GO:0005829//cytosol;GO:0005634//nucleus;GO:0043231//intracellular membrane-bounded organelle;GO:0005737//cytoplasm	GO:0005488//binding;GO:0043167//ion binding;GO:0016787//hydrolase activity;GO:0016810//hydrolase activity, acting on carbon-nitrogen (but not peptide) bonds;GO:0003674//molecular_function;GO:0003824//catalytic activity	GO:0036211//protein modification process;GO:0044260//cellular macromolecule metabolic process;GO:0006464//cellular protein modification process;GO:0044237//cellular metabolic process;GO:0016043//cellular component organization;GO:0006996//organelle organization;GO:0019538//protein metabolic process;GO:0044238//primary metabolic process;GO:0071840//cellular component organization or biogenesis;GO:…
ENSG00000256977	1.47	10.58	0.11	0.88	3	0.00636217	0.0331088	yes	LIMS3	LIM zinc finger domain containing 3 [Source:HGNC Symbol;Acc:HGNC:30047]	-	-	-	GO:0005737//cytoplasm;GO:0005622//intracellular;GO:0044464//cell part;GO:0005575//cellular_component;GO:0005623//cell;GO:0005886//plasma membrane;GO:0071944//cell periphery;GO:0044424//intracellular part;GO:0016020//membrane	GO:0003674//molecular_function;GO:0043167//ion binding;GO:0005488//binding	GO:0009987//cellular process;GO:0044763//single-organism cellular process;GO:0016043//cellular component organization;GO:0071840//cellular component organization or biogenesis;GO:0008150//biological_process;GO:0034330//cell junction organization;GO:0044699//single-organism process
ENSG00000003987	0	10	0.001	0.34	8.40939	0.00195752	0.0127381	yes	MTMR7	myotubularin related protein 7 [Source:HGNC Symbol;Acc:HGNC:7454]	Environmental Information Processing;Metabolism	Signal transduction;Carbohydrate metabolism	ko04070//Phosphatidylinositol signaling system;ko00562//Inositol phosphate metabolism	GO:0044464//cell part;GO:0044444//cytoplasmic part;GO:0005575//cellular_component;GO:0005623//cell;GO:0044424//intracellular part;GO:0005829//cytosol;GO:0005622//intracellular;GO:0005737//cytoplasm	GO:0016787//hydrolase activity;GO:0003674//molecular_function;GO:0016788//hydrolase activity, acting on ester bonds;GO:0016791//phosphatase activity;GO:0003824//catalytic activity;GO:0042578//phosphoric ester hydrolase activity	GO:0044699//single-organism process;GO:0044238//primary metabolic process;GO:0044281//small molecule metabolic process;GO:0043412//macromolecule modification;GO:0044710//single-organism metabolic process;GO:0009058//biosynthetic process;GO:0006464//cellular protein modification process;GO:0043170//macromolecule metabolic process;GO:0009056//catabolic process;GO:0009987//cellular process;GO:004426…
ENSG00000146374	0	9	0.001	0.43	8.74819	0.00391328	0.0223859	yes	RSPO3	R-spondin 3 [Source:HGNC Symbol;Acc:HGNC:20866]	-	-	-	GO:0005576//extracellular region;GO:0005575//cellular_component	GO:0043167//ion binding;GO:0005488//binding;GO:0003674//molecular_function	GO:0044767//single-organism developmental process;GO:0009790//embryo development;GO:0000003//reproduction;GO:0065007//biological regulation;GO:0048856//anatomical structure development;GO:0044700//single organism signaling;GO:0009987//cellular process;GO:0032502//developmental process;GO:0007154//cell communication;GO:0048646//anatomical structure formation involved in morphogenesis;GO:0032501//m…
ENSG00000165325	0	9	0.001	0.47	8.87652	0.00391328	0.0223859	yes	DEUP1	deuterosome assembly protein 1 [Source:HGNC Symbol;Acc:HGNC:26344]	-	-	-	GO:0043228//non-membrane-bounded organelle;GO:0043226//organelle;GO:0005737//cytoplasm;GO:0005815//microtubule organizing center;GO:0043232//intracellular non-membrane-bounded organelle;GO:0005575//cellular_component;GO:0005856//cytoskeleton;GO:0005623//cell;GO:0044422//organelle part;GO:0005622//intracellular;GO:0044430//cytoskeletal part;GO:0044424//intracellular part;GO:0044464//cell part;GO:0…	GO:0003674//molecular_function	GO:0044763//single-organism cellular process;GO:0006996//organelle organization;GO:0071840//cellular component organization or biogenesis;GO:0044767//single-organism developmental process;GO:0007010//cytoskeleton organization;GO:0048856//anatomical structure development;GO:0008150//biological_process;GO:0032502//developmental process;GO:0044699//single-organism process;GO:0007049//cell cycle;GO:0…
ENSG00000196092	0	9	0.001	0.1	6.64386	0.00391328	0.0223859	yes	PAX5	paired box 5 [Source:HGNC Symbol;Acc:HGNC:8619]	Human Diseases	Cancers	ko05202//Transcriptional misregulation in cancers	GO:0043231//intracellular membrane-bounded organelle;GO:0043233//organelle lumen;GO:0005622//intracellular;GO:0044428//nuclear part;GO:0043226//organelle;GO:0005730//nucleolus;GO:0005575//cellular_component;GO:0005737//cytoplasm;GO:0070013//intracellular organelle lumen;GO:0044424//intracellular part;GO:0043228//non-membrane-bounded organelle;GO:0031981//nuclear lumen;GO:0044464//cell part;GO:000…	GO:0097159//organic cyclic compound binding;GO:0005488//binding;GO:0001071//nucleic acid binding transcription factor activity;GO:0003677//DNA binding;GO:1901363//heterocyclic compound binding;GO:0003676//nucleic acid binding;GO:0003674//molecular_function	GO:0002376//immune system process;GO:0034641//cellular nitrogen compound metabolic process;GO:0048869//cellular developmental process;GO:0007568//aging;GO:0006807//nitrogen compound metabolic process;GO:0044238//primary metabolic process;GO:0044767//single-organism developmental process;GO:0044237//cellular metabolic process;GO:0044267//cellular protein metabolic process;GO:0019538//protein metab…
ENSG00000254692	0	8.41	0.001	0.31	8.27612	0.00391328	0.0223859	yes	RP11-468E2.1	-	-	-	-	GO:0005575//cellular_component	-	GO:0044765//single-organism transport;GO:0007034//vacuolar transport;GO:0051649//establishment of localization in cell;GO:0046907//intracellular transport;GO:0008150//biological_process;GO:0044699//single-organism process;GO:0051179//localization;GO:0051234//establishment of localization;GO:0051641//cellular localization;GO:1902578//single-organism localization;GO:0006810//transport;GO:1902582//s…
ENSG00000284194	26.75	8.34	4.03	1.33	-1.59935	0.00603095	0.0317748	yes	SCO2	SCO2, cytochrome c oxidase assembly protein [Source:EntrezGene;Acc:9997]	Human Diseases	Cancers	ko05230//Central carbon metabolism in cancer	GO:0044424//intracellular part;GO:0044464//cell part;GO:0005623//cell;GO:0043226//organelle;GO:0044444//cytoplasmic part;GO:0043229//intracellular organelle;GO:0005739//mitochondrion;GO:0005622//intracellular;GO:0043227//membrane-bounded organelle;GO:0043231//intracellular membrane-bounded organelle;GO:0005575//cellular_component;GO:0005737//cytoplasm	GO:0043167//ion binding;GO:0003674//molecular_function;GO:0005488//binding	GO:0051179//localization;GO:0071822//protein complex subunit organization;GO:0071840//cellular component organization or biogenesis;GO:0070271//protein complex biogenesis;GO:0032502//developmental process;GO:0008150//biological_process;GO:0043933//macromolecular complex subunit organization;GO:0009987//cellular process;GO:0065007//biological regulation;GO:0048856//anatomical structure development…
ENSG00000125551	0	8.13	0.001	0.69	9.43045	0.00782344	0.0394113	yes	PLGLB2	plasminogen-like B2 [Source:HGNC Symbol;Acc:HGNC:9073]	-	-	-	GO:0005575//cellular_component;GO:0005576//extracellular region	-	-
ENSG00000127743	0	8	0.001	1.15	10.1674	0.00782344	0.0394113	yes	IL17B	interleukin 17B [Source:HGNC Symbol;Acc:HGNC:5982]	Environmental Information Processing	Signaling molecules and interaction	ko04060//Cytokine-cytokine receptor interaction	GO:0044421//extracellular region part;GO:0005575//cellular_component;GO:0005615//extracellular space;GO:0005576//extracellular region	GO:0003674//molecular_function	GO:0023052//signaling;GO:0044763//single-organism cellular process;GO:0008150//biological_process;GO:0002376//immune system process;GO:0044699//single-organism process;GO:0050896//response to stimulus;GO:0044700//single organism signaling;GO:0007154//cell communication;GO:0007267//cell-cell signaling;GO:0006950//response to stress;GO:0009987//cellular process
ENSG00000171346	33	8	1.36	0.26	-2.38702	0.000184753	0.0017318	yes	KRT15	keratin 15 [Source:HGNC Symbol;Acc:HGNC:6421]	-	-	-	GO:0043227//membrane-bounded organelle;GO:0044424//intracellular part;GO:0005634//nucleus;GO:0043226//organelle;GO:0043232//intracellular non-membrane-bounded organelle;GO:0043229//intracellular organelle;GO:0005623//cell;GO:0044444//cytoplasmic part;GO:0043231//intracellular membrane-bounded organelle;GO:0005576//extracellular region;GO:0043228//non-membrane-bounded organelle;GO:0005575//cellula…	GO:0003674//molecular_function;GO:0005198//structural molecule activity	GO:0008219//cell death;GO:0006996//organelle organization;GO:0030154//cell differentiation;GO:0016043//cellular component organization;GO:0044699//single-organism process;GO:0008150//biological_process;GO:0044763//single-organism cellular process;GO:0048869//cellular developmental process;GO:0007010//cytoskeleton organization;GO:0071840//cellular component organization or biogenesis;GO:0048856//a…
ENSG00000134668	31	7	1.66	0.3	-2.46815	0.00019356	0.0018044	yes	SPOCD1	SPOC domain containing 1 [Source:HGNC Symbol;Acc:HGNC:26338]	-	-	-	-	-	GO:0034641//cellular nitrogen compound metabolic process;GO:0008152//metabolic process;GO:0044237//cellular metabolic process;GO:0006807//nitrogen compound metabolic process;GO:0008150//biological_process;GO:0009987//cellular process;GO:0009058//biosynthetic process
ENSG00000136099	21	6	0.46	0.16	-1.52356	0.00939996	0.0460032	yes	PCDH8	protocadherin 8 [Source:HGNC Symbol;Acc:HGNC:8660]	-	-	-	GO:0005623//cell;GO:0071944//cell periphery;GO:0005575//cellular_component;GO:0005886//plasma membrane;GO:0044464//cell part;GO:0016020//membrane	GO:0005488//binding;GO:0043167//ion binding;GO:0003674//molecular_function	GO:0009790//embryo development;GO:0032501//multicellular organismal process;GO:0044707//single-multicellular organism process;GO:0048646//anatomical structure formation involved in morphogenesis;GO:0044700//single organism signaling;GO:0009987//cellular process;GO:0007154//cell communication;GO:0032502//developmental process;GO:0044699//single-organism process;GO:0009653//anatomical structure mor…
ENSG00000267281	24.3	5.48	1.4	0.34	-2.04182	0.00144222	0.00991256	yes	RP11-793H13.10	-	-	-	-	-	GO:0005488//binding;GO:0001071//nucleic acid binding transcription factor activity;GO:0003676//nucleic acid binding;GO:0003677//DNA binding;GO:0003674//molecular_function;GO:1901363//heterocyclic compound binding;GO:0043167//ion binding;GO:0097159//organic cyclic compound binding	GO:0044237//cellular metabolic process;GO:0006807//nitrogen compound metabolic process;GO:0009987//cellular process;GO:0034641//cellular nitrogen compound metabolic process;GO:0008152//metabolic process;GO:0009058//biosynthetic process;GO:0008150//biological_process
ENSG00000095370	23	4	0.75	0.15	-2.32193	0.000537698	0.00428783	yes	SH2D3C	SH2 domain containing 3C [Source:HGNC Symbol;Acc:HGNC:16884]	-	-	-	GO:0005737//cytoplasm;GO:0044424//intracellular part;GO:0005622//intracellular;GO:0005623//cell;GO:0005575//cellular_component;GO:0044464//cell part	GO:0060090//binding, bridging;GO:0005515//protein binding;GO:0003674//molecular_function;GO:0005488//binding;GO:0030674//protein binding, bridging	GO:0044699//single-organism process;GO:0051716//cellular response to stimulus;GO:0044237//cellular metabolic process;GO:0044700//single organism signaling;GO:0043412//macromolecule modification;GO:0044260//cellular macromolecule metabolic process;GO:0009987//cellular process;GO:0050896//response to stimulus;GO:0006464//cellular protein modification process;GO:0071704//organic substance metabolic …
ENSG00000198807	18	4	0.58	0.13	-2.15754	0.00722652	0.0368541	yes	PAX9	paired box 9 [Source:HGNC Symbol;Acc:HGNC:8623]	-	-	-	GO:0005634//nucleus;GO:0005623//cell;GO:0005575//cellular_component;GO:0043227//membrane-bounded organelle;GO:0043226//organelle;GO:0044424//intracellular part;GO:0043229//intracellular organelle;GO:0043231//intracellular membrane-bounded organelle;GO:0005622//intracellular;GO:0044464//cell part	GO:0001071//nucleic acid binding transcription factor activity;GO:0005488//binding;GO:0003677//DNA binding;GO:0097159//organic cyclic compound binding;GO:0003674//molecular_function;GO:0003676//nucleic acid binding;GO:1901363//heterocyclic compound binding	GO:0034641//cellular nitrogen compound metabolic process;GO:0008152//metabolic process;GO:0044237//cellular metabolic process;GO:0048856//anatomical structure development;GO:0032502//developmental process;GO:0009058//biosynthetic process;GO:0009987//cellular process;GO:0008150//biological_process;GO:0006807//nitrogen compound metabolic process
ENSG00000151876	16	3	0.88	0.18	-2.28951	0.00444281	0.02478	yes	FBXO4	F-box protein 4 [Source:HGNC Symbol;Acc:HGNC:13583]	Genetic Information Processing	Folding, sorting and degradation	ko04120//Ubiquitin mediated proteolysis	GO:0005829//cytosol;GO:0044464//cell part;GO:0005575//cellular_component;GO:0044444//cytoplasmic part;GO:0005737//cytoplasm;GO:0005623//cell;GO:0005622//intracellular;GO:0044424//intracellular part	GO:0003674//molecular_function	GO:0007568//aging;GO:0019538//protein metabolic process;GO:0008150//biological_process;GO:0032502//developmental process;GO:0044237//cellular metabolic process;GO:0008152//metabolic process;GO:0007049//cell cycle;GO:0050896//response to stimulus;GO:0006464//cellular protein modification process;GO:0008283//cell proliferation;GO:0043412//macromolecule modification;GO:0009056//catabolic process;GO:…
ENSG00000106336	13	2	0.59	0.12	-2.29768	0.0074061	0.0376314	yes	FBXO24	F-box protein 24 [Source:HGNC Symbol;Acc:HGNC:13595]	-	-	-	GO:0044464//cell part;GO:0005622//intracellular;GO:0005575//cellular_component;GO:0005623//cell	GO:0003674//molecular_function	GO:0043170//macromolecule metabolic process;GO:0043412//macromolecule modification;GO:0044267//cellular protein metabolic process;GO:0044237//cellular metabolic process;GO:0019538//protein metabolic process;GO:0008152//metabolic process;GO:0009987//cellular process;GO:0044238//primary metabolic process;GO:0071704//organic substance metabolic process;GO:0006464//cellular protein modification proce…
ENSG00000173678	15.45	1.58	0.88	0.13	-2.75899	0.0023592	0.0148339	yes	SPDYE2B	speedy/RINGO cell cycle regulator family member E2B [Source:HGNC Symbol;Acc:HGNC:48334]	Organismal Systems;Cellular Processes	Endocrine system;Cell growth and death	ko04114//Oocyte meiosis;ko04914//Progesterone-mediated oocyte maturation	-	GO:0019899//enzyme binding;GO:0005515//protein binding;GO:0005488//binding;GO:0003674//molecular_function	GO:0043170//macromolecule metabolic process;GO:0044237//cellular metabolic process;GO:0044267//cellular protein metabolic process;GO:0036211//protein modification process;GO:0008152//metabolic process;GO:0009987//cellular process;GO:0043412//macromolecule modification;GO:0019538//protein metabolic process;GO:0071704//organic substance metabolic process;GO:0006464//cellular protein modification pr…
ENSG00000125414	11	1	0.23	0.02	-3.52356	0.00636217	0.0331088	yes	MYH2	myosin heavy chain 2 [Source:HGNC Symbol;Acc:HGNC:7572]	Cellular Processes	Cellular community - eukaryotes	ko04530//Tight junction	GO:0012505//endomembrane system;GO:0005829//cytosol;GO:0043234//protein complex;GO:0043231//intracellular membrane-bounded organelle;GO:0044424//intracellular part;GO:0005575//cellular_component;GO:0044444//cytoplasmic part;GO:0043227//membrane-bounded organelle;GO:0005737//cytoplasm;GO:0032991//macromolecular complex;GO:0043226//organelle;GO:0043232//intracellular non-membrane-bounded organelle;…	GO:0003674//molecular_function;GO:0005488//binding;GO:0043167//ion binding;GO:0008092//cytoskeletal protein binding;GO:0005515//protein binding	GO:0023052//signaling;GO:0006950//response to stress;GO:0044763//single-organism cellular process;GO:0061024//membrane organization;GO:0016043//cellular component organization;GO:0050789//regulation of biological process;GO:0016192//vesicle-mediated transport;GO:0044699//single-organism process;GO:0051716//cellular response to stimulus;GO:0044700//single organism signaling;GO:0009987//cellular pr…
ENSG00000103426	18.77	0	0.53	0.001	-9.04985	7.69e-06	0.000108362	yes	CORO7-PAM16	CORO7-PAM16 readthrough [Source:HGNC Symbol;Acc:HGNC:44424]	-	-	-	GO:0043227//membrane-bounded organelle;GO:0044464//cell part;GO:0005794//Golgi apparatus;GO:0012505//endomembrane system;GO:0044444//cytoplasmic part;GO:0043229//intracellular organelle;GO:0005622//intracellular;GO:0005737//cytoplasm;GO:0043226//organelle;GO:0044424//intracellular part;GO:0005623//cell;GO:0043231//intracellular membrane-bounded organelle;GO:0005575//cellular_component	-	-
ENSG00000111729	8	0	0.64	0.001	-9.32193	0.00782344	0.0394113	yes	CLEC4A	C-type lectin domain family 4 member A [Source:HGNC Symbol;Acc:HGNC:13257]	-	-	-	GO:0005886//plasma membrane;GO:0005575//cellular_component;GO:0016020//membrane;GO:0044464//cell part;GO:0005623//cell;GO:0071944//cell periphery	GO:0004871//signal transducer activity;GO:0003674//molecular_function	GO:0006950//response to stress;GO:0007154//cell communication;GO:0007155//cell adhesion;GO:0065007//biological regulation;GO:0009987//cellular process;GO:0022610//biological adhesion;GO:0023052//signaling;GO:0044763//single-organism cellular process;GO:0044699//single-organism process;GO:0007165//signal transduction;GO:0008150//biological_process;GO:0002376//immune system process;GO:0050794//regu…
ENSG00000117600	11	0	0.21	0.001	-7.71425	0.00097925	0.0071112	yes	PLPPR4	phospholipid phosphatase related 4 [Source:HGNC Symbol;Acc:HGNC:23496]	-	-	-	GO:0005575//cellular_component;GO:0071944//cell periphery;GO:0005623//cell;GO:0005886//plasma membrane;GO:0016020//membrane;GO:0044464//cell part	GO:0003824//catalytic activity;GO:0003674//molecular_function;GO:0042578//phosphoric ester hydrolase activity;GO:0016787//hydrolase activity;GO:0016791//phosphatase activity;GO:0016788//hydrolase activity, acting on ester bonds	GO:0071840//cellular component organization or biogenesis;GO:0065007//biological regulation;GO:0032989//cellular component morphogenesis;GO:0044767//single-organism developmental process;GO:0016043//cellular component organization;GO:0044710//single-organism metabolic process;GO:0071704//organic substance metabolic process;GO:0050896//response to stimulus;GO:0048869//cellular developmental proces…
ENSG00000126231	11	0	0.69	0.001	-9.43045	0.00097925	0.0071112	yes	PROZ	protein Z, vitamin K dependent plasma glycoprotein [Source:HGNC Symbol;Acc:HGNC:9460]	-	-	-	GO:0005737//cytoplasm;GO:0005615//extracellular space;GO:0005576//extracellular region;GO:0043226//organelle;GO:0012505//endomembrane system;GO:0043229//intracellular organelle;GO:0005575//cellular_component;GO:0044424//intracellular part;GO:0044421//extracellular region part;GO:0044464//cell part;GO:0005783//endoplasmic reticulum;GO:0043231//intracellular membrane-bounded organelle;GO:0005794//G…	GO:0016787//hydrolase activity;GO:0043167//ion binding;GO:0003674//molecular_function;GO:0008233//peptidase activity;GO:0005488//binding;GO:0003824//catalytic activity	GO:0034641//cellular nitrogen compound metabolic process;GO:0044267//cellular protein metabolic process;GO:0006810//transport;GO:0016192//vesicle-mediated transport;GO:0006807//nitrogen compound metabolic process;GO:0036211//protein modification process;GO:0006950//response to stress;GO:0006464//cellular protein modification process;GO:0044260//cellular macromolecule metabolic process;GO:0008152/…
ENSG00000149922	13	0	0.59	0.001	-9.20457	0.000245094	0.00220932	yes	TBX6	T-box 6 [Source:HGNC Symbol;Acc:HGNC:11605]	-	-	-	GO:0005634//nucleus;GO:0005623//cell;GO:0043226//organelle;GO:0043229//intracellular organelle;GO:0043231//intracellular membrane-bounded organelle;GO:0005575//cellular_component;GO:0043227//membrane-bounded organelle;GO:0044464//cell part;GO:0044424//intracellular part;GO:0005622//intracellular	GO:0005515//protein binding;GO:0008134//transcription factor binding;GO:0003676//nucleic acid binding;GO:0003677//DNA binding;GO:1901363//heterocyclic compound binding;GO:0000988//transcription factor activity, protein binding;GO:0097159//organic cyclic compound binding;GO:0005488//binding;GO:0001071//nucleic acid binding transcription factor activity;GO:0003674//molecular_function	GO:0050794//regulation of cellular process;GO:0065007//biological regulation;GO:0009653//anatomical structure morphogenesis;GO:0032502//developmental process;GO:0044767//single-organism developmental process;GO:0032501//multicellular organismal process;GO:0048869//cellular developmental process;GO:0009058//biosynthetic process;GO:0048856//anatomical structure development;GO:0021700//developmental…
ENSG00000162944	10	0	0.25	0.001	-7.96578	0.00195752	0.0127381	yes	RFTN2	raftlin family member 2 [Source:HGNC Symbol;Acc:HGNC:26402]	-	-	-	GO:0044464//cell part;GO:0005737//cytoplasm;GO:0044424//intracellular part;GO:0005622//intracellular;GO:0071944//cell periphery;GO:0005575//cellular_component;GO:0016020//membrane;GO:0005886//plasma membrane;GO:0005623//cell	-	GO:0016043//cellular component organization;GO:0002376//immune system process;GO:0023052//signaling;GO:0065007//biological regulation;GO:0071840//cellular component organization or biogenesis;GO:0050794//regulation of cellular process;GO:0051179//localization;GO:0044699//single-organism process;GO:0009987//cellular process;GO:0061024//membrane organization;GO:0007165//signal transduction;GO:00512…
ENSG00000205670	60.57	0	6.62	0.001	-12.6926	3.78e-18	3.28e-16	yes	SMIM11A	small integral membrane protein 11A [Source:HGNC Symbol;Acc:HGNC:1293]	-	-	-	GO:0005575//cellular_component	GO:0003674//molecular_function	GO:0008150//biological_process
ENSG00000213648	60.27	0	4.15	0.001	-12.0189	3.78e-18	3.28e-16	yes	SULT1A4	sulfotransferase family 1A member 4 [Source:HGNC Symbol;Acc:HGNC:30004]	Human Diseases	Cancers	ko05204//Chemical carcinogenesis	GO:0005737//cytoplasm;GO:0005622//intracellular;GO:0044424//intracellular part;GO:0044464//cell part;GO:0005623//cell;GO:0005575//cellular_component	GO:0003674//molecular_function	GO:0008152//metabolic process;GO:0044699//single-organism process;GO:0006629//lipid metabolic process;GO:0008150//biological_process;GO:0044238//primary metabolic process;GO:0044710//single-organism metabolic process;GO:0071704//organic substance metabolic process
ENSG00000257529	10.35	0	1.7	0.001	-10.7313	0.00195752	0.0127381	yes	RPL36A-HNRNPH2	RPL36A-HNRNPH2 readthrough [Source:HGNC Symbol;Acc:HGNC:48349]	-	-	-	GO:0005575//cellular_component;GO:0016020//membrane;GO:0032991//macromolecular complex;GO:0044424//intracellular part;GO:0071944//cell periphery;GO:0005622//intracellular;GO:1990904//ribonucleoprotein complex;GO:0043232//intracellular non-membrane-bounded organelle;GO:0043226//organelle;GO:0044444//cytoplasmic part;GO:0005840//ribosome;GO:0043228//non-membrane-bounded organelle;GO:0005737//cytopl…	GO:0005198//structural molecule activity;GO:0003735//structural constituent of ribosome;GO:0003674//molecular_function	GO:0019538//protein metabolic process;GO:0071704//organic substance metabolic process;GO:0044249//cellular biosynthetic process;GO:1901566//organonitrogen compound biosynthetic process;GO:0044237//cellular metabolic process;GO:0043170//macromolecule metabolic process;GO:1901564//organonitrogen compound metabolic process;GO:0044267//cellular protein metabolic process;GO:0006412//translation;GO:004…
ENSG00000274276	19.99	0	0.93	0.001	-9.86109	3.85e-06	5.91e-05	yes	CBSL	cystathionine-beta-synthase like [Source:HGNC Symbol;Acc:HGNC:51829]	Metabolism	Amino acid metabolism;Overview	ko01230//Biosynthesis of amino acids;ko00270//Cysteine and methionine metabolism;ko00260//Glycine, serine and threonine metabolism	GO:0043226//organelle;GO:0005575//cellular_component;GO:0044464//cell part;GO:0005737//cytoplasm;GO:0043229//intracellular organelle;GO:0005623//cell;GO:0044424//intracellular part;GO:0005622//intracellular;GO:0043227//membrane-bounded organelle;GO:0005634//nucleus;GO:0043231//intracellular membrane-bounded organelle	GO:0016829//lyase activity;GO:0043167//ion binding;GO:0003824//catalytic activity;GO:0005488//binding;GO:0003674//molecular_function	GO:1901564//organonitrogen compound metabolic process;GO:0019752//carboxylic acid metabolic process;GO:0043436//oxoacid metabolic process;GO:0044238//primary metabolic process;GO:0006082//organic acid metabolic process;GO:0044710//single-organism metabolic process;GO:0044237//cellular metabolic process;GO:0044763//single-organism cellular process;GO:0006807//nitrogen compound metabolic process;GO…
ENSG00000274386	10.66	0	0.3	0.001	-8.22882	0.00195752	0.0127381	yes	TMEM269	transmembrane protein 269 [Source:HGNC Symbol;Acc:HGNC:52381]	-	-	-	GO:0005575//cellular_component	-	-
ENSG00000282218	59.89	0	5.98	0.001	-12.5459	7.53e-18	6.36e-16	yes	RP1-179P9.3	-	-	-	-	-	GO:0005488//binding;GO:0016301//kinase activity;GO:0003824//catalytic activity;GO:0003674//molecular_function;GO:0043167//ion binding;GO:0016772//transferase activity, transferring phosphorus-containing groups;GO:0016740//transferase activity	GO:0019538//protein metabolic process;GO:0036211//protein modification process;GO:0006464//cellular protein modification process;GO:0008150//biological_process;GO:0071704//organic substance metabolic process;GO:0043170//macromolecule metabolic process;GO:0008152//metabolic process;GO:0044267//cellular protein metabolic process;GO:0044260//cellular macromolecule metabolic process;GO:0043412//macro…
ENSG00000000005	0	0	0.001	0.001	0	1	1	notest	TNMD	tenomodulin [Source:HGNC Symbol;Acc:HGNC:17757]	-	-	-	GO:0031967//organelle envelope;GO:0005575//cellular_component;GO:0044446//intracellular organelle part;GO:0005737//cytoplasm;GO:0005634//nucleus;GO:0044464//cell part;GO:0043229//intracellular organelle;GO:0044422//organelle part;GO:0044424//intracellular part;GO:0012505//endomembrane system;GO:0031975//envelope;GO:0043227//membrane-bounded organelle;GO:0005635//nuclear envelope;GO:0044428//nucle…	GO:0003674//molecular_function	GO:0009653//anatomical structure morphogenesis;GO:0044699//single-organism process;GO:0071840//cellular component organization or biogenesis;GO:0048856//anatomical structure development;GO:0032989//cellular component morphogenesis;GO:0030154//cell differentiation;GO:0009987//cellular process;GO:0016043//cellular component organization;GO:0008150//biological_process;GO:0044767//single-organism dev…
ENSG00000000938	0	0	0.001	0.001	0	1	1	notest	FGR	FGR proto-oncogene, Src family tyrosine kinase [Source:HGNC Symbol;Acc:HGNC:3697]	Human Diseases;Organismal Systems	Immune system;Infectious diseases	ko05169//Epstein-Barr virus infection;ko04062//Chemokine signaling pathway	GO:0005856//cytoskeleton;GO:0043232//intracellular non-membrane-bounded organelle;GO:0031982//vesicle;GO:0071944//cell periphery;GO:0005576//extracellular region;GO:0043228//non-membrane-bounded organelle;GO:0044444//cytoplasmic part;GO:0043231//intracellular membrane-bounded organelle;GO:0043227//membrane-bounded organelle;GO:0031410//cytoplasmic vesicle;GO:0005623//cell;GO:0043226//organelle;GO…	GO:0016772//transferase activity, transferring phosphorus-containing groups;GO:0003674//molecular_function;GO:0005515//protein binding;GO:0043167//ion binding;GO:0016301//kinase activity;GO:0003824//catalytic activity;GO:0019899//enzyme binding;GO:0005488//binding;GO:0016740//transferase activity	GO:0044763//single-organism cellular process;GO:0032502//developmental process;GO:0044267//cellular protein metabolic process;GO:0006464//cellular protein modification process;GO:0023052//signaling;GO:0044699//single-organism process;GO:0048870//cell motility;GO:0006810//transport;GO:0016192//vesicle-mediated transport;GO:0043170//macromolecule metabolic process;GO:0008150//biological_process;GO:…
ENSG00000001626	0	0	0.001	0.001	0	1	1	notest	CFTR	cystic fibrosis transmembrane conductance regulator [Source:HGNC Symbol;Acc:HGNC:1884]	Cellular Processes;Organismal Systems;Environmental Information Processing;Human Diseases	Membrane transport;Digestive system;Signal transduction;Cellular community - eukaryotes;Infectious diseases	ko04024//cAMP signaling pathway;ko04530//Tight junction;ko04152//AMPK signaling pathway;ko04972//Pancreatic secretion;ko04971//Gastric acid secretion;ko04976//Bile secretion;ko02010//ABC transporters;ko05110//Vibrio cholerae infection	GO:0005737//cytoplasm;GO:0044424//intracellular part;GO:0044444//cytoplasmic part;GO:0032991//macromolecular complex;GO:0005576//extracellular region;GO:0071944//cell periphery;GO:0005783//endoplasmic reticulum;GO:0005764//lysosome;GO:0005623//cell;GO:0043234//protein complex;GO:0012505//endomembrane system;GO:0005622//intracellular;GO:0043229//intracellular organelle;GO:0005773//vacuole;GO:00432…	GO:0016462//pyrophosphatase activity;GO:0003674//molecular_function;GO:0005515//protein binding;GO:0005488//binding;GO:0016787//hydrolase activity;GO:0022857//transmembrane transporter activity;GO:0016818//hydrolase activity, acting on acid anhydrides, in phosphorus-containing anhydrides;GO:0019899//enzyme binding;GO:0016817//hydrolase activity, acting on acid anhydrides;GO:0017111//nucleoside-tr…	GO:0065007//biological regulation;GO:0044710//single-organism metabolic process;GO:0044260//cellular macromolecule metabolic process;GO:0007267//cell-cell signaling;GO:0044700//single organism signaling;GO:0044699//single-organism process;GO:0044238//primary metabolic process;GO:0008150//biological_process;GO:0071840//cellular component organization or biogenesis;GO:0044763//single-organism cellu…
ENSG00000002745	0	0	0.001	0.001	0	1	1	notest	WNT16	Wnt family member 16 [Source:HGNC Symbol;Acc:HGNC:16267]	Organismal Systems;Human Diseases;Environmental Information Processing;Cellular Processes	Signal transduction;Cellular community - eukaryotes;Infectious diseases;Endocrine system;Cancers	ko05200//Pathways in cancer;ko05166//HTLV-I infection;ko05205//Proteoglycans in cancer;ko05202//Transcriptional misregulation in cancers;ko04150//mTOR signaling pathway;ko04390//Hippo signaling pathway;ko04310//Wnt signaling pathway;ko04550//Signaling pathways regulating pluripotency of stem cells;ko04916//Melanogenesis;ko05217//Basal cell carcinoma	GO:0005575//cellular_component;GO:0005623//cell;GO:0005737//cytoplasm;GO:0031012//extracellular matrix;GO:0005622//intracellular;GO:0044424//intracellular part;GO:0044464//cell part;GO:0005615//extracellular space;GO:0044421//extracellular region part;GO:0005576//extracellular region;GO:0005578//proteinaceous extracellular matrix	GO:0003674//molecular_function	GO:0044267//cellular protein metabolic process;GO:0007165//signal transduction;GO:0008219//cell death;GO:0043170//macromolecule metabolic process;GO:0019538//protein metabolic process;GO:0032502//developmental process;GO:0048646//anatomical structure formation involved in morphogenesis;GO:0071704//organic substance metabolic process;GO:0032501//multicellular organismal process;GO:0006950//respons…
ENSG00000004809	0	0	0.001	0.001	0	1	1	notest	SLC22A16	solute carrier family 22 member 16 [Source:HGNC Symbol;Acc:HGNC:20302]	-	-	-	GO:0005575//cellular_component;GO:0005886//plasma membrane;GO:0071944//cell periphery;GO:0005623//cell;GO:0044464//cell part;GO:0016020//membrane	GO:0003674//molecular_function;GO:0022857//transmembrane transporter activity;GO:0005215//transporter activity	GO:0048869//cellular developmental process;GO:0044767//single-organism developmental process;GO:0051234//establishment of localization;GO:0009987//cellular process;GO:0051179//localization;GO:0030154//cell differentiation;GO:0048856//anatomical structure development;GO:0044765//single-organism transport;GO:0055085//transmembrane transport;GO:0044699//single-organism process;GO:0006810//transport;…
ENSG00000004939	0	0	0.001	0.001	0	1	1	notest	SLC4A1	solute carrier family 4 member 1 (Diego blood group) [Source:HGNC Symbol;Acc:HGNC:11027]	Organismal Systems	Excretory system	ko04966//Collecting duct acid secretion	GO:0005622//intracellular;GO:0005856//cytoskeleton;GO:0044464//cell part;GO:0005575//cellular_component;GO:0005886//plasma membrane;GO:0005576//extracellular region;GO:0016020//membrane;GO:0071944//cell periphery;GO:0044424//intracellular part;GO:0005623//cell;GO:0043228//non-membrane-bounded organelle;GO:0043229//intracellular organelle;GO:0043232//intracellular non-membrane-bounded organelle;GO…	GO:0005488//binding;GO:0003674//molecular_function;GO:0005215//transporter activity;GO:0005515//protein binding;GO:0008092//cytoskeletal protein binding;GO:0022857//transmembrane transporter activity	GO:0008150//biological_process;GO:0065008//regulation of biological quality;GO:0065007//biological regulation;GO:0051179//localization;GO:0044699//single-organism process;GO:0051234//establishment of localization;GO:0006810//transport;GO:1902578//single-organism localization;GO:0044765//single-organism transport;GO:0055085//transmembrane transport;GO:0044763//single-organism cellular process;GO:0…
ENSG00000005001	0	0	0.001	0.001	0	1	1	notest	PRSS22	protease, serine 22 [Source:HGNC Symbol;Acc:HGNC:14368]	-	-	-	GO:0071944//cell periphery;GO:0005886//plasma membrane;GO:0005576//extracellular region;GO:0005623//cell;GO:0016020//membrane;GO:0005575//cellular_component;GO:0044464//cell part	GO:0003674//molecular_function;GO:0016787//hydrolase activity;GO:0008233//peptidase activity;GO:0003824//catalytic activity	GO:0008150//biological_process
ENSG00000005381	0	0	0.001	0.001	0	1	1	notest	MPO	myeloperoxidase [Source:HGNC Symbol;Acc:HGNC:7218]	Human Diseases;Cellular Processes	Transport and catabolism;Cancers	ko04145//Phagosome;ko05202//Transcriptional misregulation in cancers	GO:0000323//lytic vacuole;GO:0005634//nucleus;GO:0005737//cytoplasm;GO:0044464//cell part;GO:0044424//intracellular part;GO:0005623//cell;GO:0043227//membrane-bounded organelle;GO:0005739//mitochondrion;GO:0005773//vacuole;GO:0031410//cytoplasmic vesicle;GO:0005622//intracellular;GO:0043226//organelle;GO:0044444//cytoplasmic part;GO:0005615//extracellular space;GO:0043231//intracellular membrane-…	GO:0005488//binding;GO:0003674//molecular_function;GO:0043167//ion binding;GO:0016491//oxidoreductase activity;GO:0003824//catalytic activity	GO:0040007//growth;GO:0032502//developmental process;GO:0016192//vesicle-mediated transport;GO:0051179//localization;GO:0002376//immune system process;GO:0008152//metabolic process;GO:0009987//cellular process;GO:0044699//single-organism process;GO:0016265//death;GO:0050896//response to stimulus;GO:0007568//aging;GO:0006810//transport;GO:0044403//symbiosis, encompassing mutualism through parasiti…
ENSG00000005421	0	0	0.001	0.001	0	1	1	notest	PON1	paraoxonase 1 [Source:HGNC Symbol;Acc:HGNC:9204]	-	-	-	GO:0044421//extracellular region part;GO:0043226//organelle;GO:0005623//cell;GO:0005622//intracellular;GO:0005575//cellular_component;GO:0005576//extracellular region;GO:0005615//extracellular space;GO:0044464//cell part	GO:0008289//lipid binding;GO:0016791//phosphatase activity;GO:0042578//phosphoric ester hydrolase activity;GO:0016787//hydrolase activity;GO:0005488//binding;GO:0016788//hydrolase activity, acting on ester bonds;GO:0003674//molecular_function;GO:0003824//catalytic activity;GO:0043167//ion binding	GO:0044281//small molecule metabolic process;GO:0051179//localization;GO:0044238//primary metabolic process;GO:0044699//single-organism process;GO:0044710//single-organism metabolic process;GO:0009056//catabolic process;GO:0071704//organic substance metabolic process;GO:0006810//transport;GO:0006629//lipid metabolic process;GO:0008150//biological_process;GO:0008152//metabolic process;GO:0051234//…
ENSG00000005844	0	0	0.001	0.001	0	1	1	notest	ITGAL	integrin subunit alpha L [Source:HGNC Symbol;Acc:HGNC:6148]	Organismal Systems;Human Diseases;Environmental Information Processing;Cellular Processes	Immune system;Signal transduction;Immune diseases;Infectious diseases;Cell motility;Cardiovascular diseases;Signaling molecules and interaction	ko04650//Natural killer cell mediated cytotoxicity;ko05166//HTLV-I infection;ko05169//Epstein-Barr virus infection;ko04514//Cell adhesion molecules (CAMs);ko04015//Rap1 signaling pathway;ko04810//Regulation of actin cytoskeleton;ko05323//Rheumatoid arthritis;ko05416//Viral myocarditis;ko05150//Staphylococcus aureus infection;ko04670//Leukocyte transendothelial migration;ko05144//Malaria	GO:0044444//cytoplasmic part;GO:0016020//membrane;GO:0005623//cell;GO:0044424//intracellular part;GO:0031410//cytoplasmic vesicle;GO:0005576//extracellular region;GO:0032991//macromolecular complex;GO:0005886//plasma membrane;GO:0005737//cytoplasm;GO:0044464//cell part;GO:0071944//cell periphery;GO:0031982//vesicle;GO:0043226//organelle;GO:0005622//intracellular;GO:0043229//intracellular organell…	GO:0043167//ion binding;GO:0004871//signal transducer activity;GO:0003674//molecular_function;GO:0005488//binding	GO:0040011//locomotion;GO:0071840//cellular component organization or biogenesis;GO:0050794//regulation of cellular process;GO:0051179//localization;GO:0009987//cellular process;GO:0065007//biological regulation;GO:0051716//cellular response to stimulus;GO:0044700//single organism signaling;GO:0044699//single-organism process;GO:0006810//transport;GO:0023052//signaling;GO:0043062//extracellular s…
ENSG00000005981	0	0	0.001	0.001	0	1	1	notest	ASB4	ankyrin repeat and SOCS box containing 4 [Source:HGNC Symbol;Acc:HGNC:16009]	-	-	-	GO:0005622//intracellular;GO:0005737//cytoplasm;GO:0043227//membrane-bounded organelle;GO:0005575//cellular_component;GO:0043229//intracellular organelle;GO:0044464//cell part;GO:0005634//nucleus;GO:0044424//intracellular part;GO:0005623//cell;GO:0043226//organelle;GO:0043231//intracellular membrane-bounded organelle	GO:0005515//protein binding;GO:0019899//enzyme binding;GO:0003674//molecular_function;GO:0005488//binding	GO:0023052//signaling;GO:0006464//cellular protein modification process;GO:0071704//organic substance metabolic process;GO:0007165//signal transduction;GO:0019538//protein metabolic process;GO:0044763//single-organism cellular process;GO:0044238//primary metabolic process;GO:0044767//single-organism developmental process;GO:0050789//regulation of biological process;GO:0048856//anatomical structur…
ENSG00000006059	0	0	0.001	0.001	0	1	1	notest	KRT33A	keratin 33A [Source:HGNC Symbol;Acc:HGNC:6450]	-	-	-	GO:0005856//cytoskeleton;GO:0044421//extracellular region part;GO:0044464//cell part;GO:0043229//intracellular organelle;GO:0005829//cytosol;GO:0005576//extracellular region;GO:0005622//intracellular;GO:0005615//extracellular space;GO:0005575//cellular_component;GO:0044424//intracellular part;GO:0043226//organelle;GO:0043232//intracellular non-membrane-bounded organelle;GO:0043228//non-membrane-b…	GO:0003674//molecular_function;GO:0005198//structural molecule activity	GO:0016265//death;GO:0044763//single-organism cellular process;GO:0008219//cell death;GO:0030154//cell differentiation;GO:0044767//single-organism developmental process;GO:0009987//cellular process;GO:0008150//biological_process;GO:0048869//cellular developmental process;GO:0032502//developmental process;GO:0044699//single-organism process;GO:0048856//anatomical structure development
ENSG00000006116	0	0	0.001	0.001	0	1	1	notest	CACNG3	calcium voltage-gated channel auxiliary subunit gamma 3 [Source:HGNC Symbol;Acc:HGNC:1407]	Human Diseases;Environmental Information Processing;Organismal Systems	Cardiovascular diseases;Circulatory system;Endocrine system;Signal transduction	ko04010//MAPK signaling pathway;ko04921//Oxytocin signaling pathway;ko04261//Adrenergic signaling in cardiomyocytes;ko05414//Dilated cardiomyopathy (DCM);ko05410//Hypertrophic cardiomyopathy (HCM);ko04260//Cardiac muscle contraction;ko05412//Arrhythmogenic right ventricular cardiomyopathy (ARVC)	GO:0005886//plasma membrane;GO:0031982//vesicle;GO:0043229//intracellular organelle;GO:0005737//cytoplasm;GO:0043226//organelle;GO:0071944//cell periphery;GO:0005623//cell;GO:0044444//cytoplasmic part;GO:0005575//cellular_component;GO:0044464//cell part;GO:0031410//cytoplasmic vesicle;GO:0005622//intracellular;GO:0044424//intracellular part;GO:0016020//membrane	GO:0022857//transmembrane transporter activity;GO:0005215//transporter activity;GO:0003674//molecular_function	GO:0051716//cellular response to stimulus;GO:0032501//multicellular organismal process;GO:0050877//neurological system process;GO:0023052//signaling;GO:0007154//cell communication;GO:0050896//response to stimulus;GO:0050789//regulation of biological process;GO:0008150//biological_process;GO:0044700//single organism signaling;GO:0044763//single-organism cellular process;GO:0065007//biological regu…
ENSG00000006128	0	0	0.001	0.001	0	1	1	notest	TAC1	tachykinin precursor 1 [Source:HGNC Symbol;Acc:HGNC:11517]	Environmental Information Processing	Signaling molecules and interaction	ko04080//Neuroactive ligand-receptor interaction	GO:0016020//membrane;GO:0005575//cellular_component;GO:0005886//plasma membrane;GO:0044464//cell part;GO:0005576//extracellular region;GO:0044421//extracellular region part;GO:0071944//cell periphery;GO:0005623//cell;GO:0005615//extracellular space	GO:0003674//molecular_function	GO:0051716//cellular response to stimulus;GO:0006996//organelle organization;GO:0065008//regulation of biological quality;GO:0009987//cellular process;GO:0042592//homeostatic process;GO:0048870//cell motility;GO:0000003//reproduction;GO:0050794//regulation of cellular process;GO:0007010//cytoskeleton organization;GO:0003008//system process;GO:0051179//localization;GO:0050877//neurological system …
ENSG00000006377	0	0	0.001	0.001	0	1	1	notest	DLX6	distal-less homeobox 6 [Source:HGNC Symbol;Acc:HGNC:2919]	-	-	-	GO:0043231//intracellular membrane-bounded organelle;GO:0005623//cell;GO:0043227//membrane-bounded organelle;GO:0044424//intracellular part;GO:0005575//cellular_component;GO:0005634//nucleus;GO:0043229//intracellular organelle;GO:0005622//intracellular;GO:0043226//organelle;GO:0044464//cell part	GO:0005488//binding;GO:0003677//DNA binding;GO:0097159//organic cyclic compound binding;GO:0003674//molecular_function;GO:0003676//nucleic acid binding;GO:0001071//nucleic acid binding transcription factor activity;GO:1901363//heterocyclic compound binding	GO:0007275//multicellular organism development;GO:0032502//developmental process;GO:0044699//single-organism process;GO:0008283//cell proliferation;GO:0032501//multicellular organismal process;GO:0008152//metabolic process;GO:0034641//cellular nitrogen compound metabolic process;GO:0008150//biological_process;GO:0009790//embryo development;GO:0009653//anatomical structure morphogenesis;GO:0048646…
ENSG00000006659	0	0	0.001	0.001	0	1	1	notest	LGALS14	galectin 14 [Source:HGNC Symbol;Acc:HGNC:30054]	-	-	-	GO:0005634//nucleus;GO:0043231//intracellular membrane-bounded organelle;GO:0044464//cell part;GO:0043227//membrane-bounded organelle;GO:0005623//cell;GO:0043226//organelle;GO:0043229//intracellular organelle;GO:0044424//intracellular part;GO:0005575//cellular_component;GO:0005622//intracellular	GO:0003674//molecular_function	GO:0016265//death;GO:0008150//biological_process;GO:0009987//cellular process;GO:0044763//single-organism cellular process;GO:0044699//single-organism process;GO:0008219//cell death
ENSG00000007001	0	0	0.001	0.001	0	1	1	notest	UPP2	uridine phosphorylase 2 [Source:HGNC Symbol;Acc:HGNC:23061]	Metabolism	Nucleotide metabolism;Xenobiotics biodegradation and metabolism	ko00240//Pyrimidine metabolism;ko00983//Drug metabolism - other enzymes	GO:0005623//cell;GO:0044424//intracellular part;GO:0005622//intracellular;GO:0005829//cytosol;GO:0044464//cell part;GO:0043226//organelle;GO:0005856//cytoskeleton;GO:0005575//cellular_component;GO:0043228//non-membrane-bounded organelle;GO:0043232//intracellular non-membrane-bounded organelle;GO:0005737//cytoplasm;GO:0043229//intracellular organelle;GO:0044444//cytoplasmic part	GO:0016757//transferase activity, transferring glycosyl groups;GO:0016740//transferase activity;GO:0003824//catalytic activity;GO:0003674//molecular_function	GO:0009987//cellular process;GO:0046700//heterocycle catabolic process;GO:0044238//primary metabolic process;GO:0046483//heterocycle metabolic process;GO:0044237//cellular metabolic process;GO:0006807//nitrogen compound metabolic process;GO:0034641//cellular nitrogen compound metabolic process;GO:1901575//organic substance catabolic process;GO:0071704//organic substance metabolic process;GO:19013…
ENSG00000007038	0	0	0.001	0.001	0	1	1	notest	PRSS21	protease, serine 21 [Source:HGNC Symbol;Acc:HGNC:9485]	-	-	-	GO:0005623//cell;GO:0016020//membrane;GO:0005622//intracellular;GO:0044424//intracellular part;GO:0005737//cytoplasm;GO:0005576//extracellular region;GO:0071944//cell periphery;GO:0005886//plasma membrane;GO:0044464//cell part;GO:0005575//cellular_component	GO:0003824//catalytic activity;GO:0016787//hydrolase activity;GO:0003674//molecular_function;GO:0008233//peptidase activity	GO:0043412//macromolecule modification;GO:0044267//cellular protein metabolic process;GO:0044237//cellular metabolic process;GO:0008152//metabolic process;GO:0044238//primary metabolic process;GO:0071704//organic substance metabolic process;GO:0008150//biological_process;GO:0036211//protein modification process;GO:0019538//protein metabolic process;GO:0009987//cellular process;GO:0043170//macromo…
ENSG00000007062	0	0	0.001	0.001	0	1	1	notest	PROM1	prominin 1 [Source:HGNC Symbol;Acc:HGNC:9454]	Human Diseases	Cancers	ko05202//Transcriptional misregulation in cancers	GO:0043231//intracellular membrane-bounded organelle;GO:0043226//organelle;GO:0005575//cellular_component;GO:0005929//cilium;GO:0005783//endoplasmic reticulum;GO:0005576//extracellular region;GO:0044424//intracellular part;GO:0044444//cytoplasmic part;GO:0071944//cell periphery;GO:0016020//membrane;GO:0044421//extracellular region part;GO:0005615//extracellular space;GO:0005737//cytoplasm;GO:0005…	GO:0008092//cytoskeletal protein binding;GO:0005488//binding;GO:0003674//molecular_function;GO:0005515//protein binding	GO:0032502//developmental process;GO:0048856//anatomical structure development;GO:0008150//biological_process;GO:0009653//anatomical structure morphogenesis;GO:0044763//single-organism cellular process;GO:0065007//biological regulation;GO:0009987//cellular process;GO:0065008//regulation of biological quality;GO:0048646//anatomical structure formation involved in morphogenesis;GO:0030154//cell dif…
ENSG00000007216	0	0	0.001	0.001	0	1	1	notest	SLC13A2	solute carrier family 13 member 2 [Source:HGNC Symbol;Acc:HGNC:10917]	-	-	-	GO:0005623//cell;GO:0016020//membrane;GO:0071944//cell periphery;GO:0005576//extracellular region;GO:0005886//plasma membrane;GO:0005575//cellular_component;GO:0043226//organelle;GO:0044464//cell part	GO:0022857//transmembrane transporter activity;GO:0003674//molecular_function;GO:0005215//transporter activity	GO:0051179//localization;GO:0055085//transmembrane transport;GO:0051234//establishment of localization;GO:1902578//single-organism localization;GO:0044765//single-organism transport;GO:0044699//single-organism process;GO:0044763//single-organism cellular process;GO:0009987//cellular process;GO:0008150//biological_process;GO:0006810//transport
ENSG00000007306	0	0	0.001	0.001	0	1	1	notest	CEACAM7	carcinoembryonic antigen related cell adhesion molecule 7 [Source:HGNC Symbol;Acc:HGNC:1819]	-	-	-	GO:0005886//plasma membrane;GO:0016020//membrane;GO:0005623//cell;GO:0005576//extracellular region;GO:0044464//cell part;GO:0005575//cellular_component;GO:0071944//cell periphery	-	GO:0009058//biosynthetic process;GO:0036211//protein modification process;GO:0008150//biological_process;GO:0044260//cellular macromolecule metabolic process;GO:0043170//macromolecule metabolic process;GO:0044237//cellular metabolic process;GO:0008152//metabolic process;GO:0009987//cellular process;GO:0044238//primary metabolic process;GO:0019538//protein metabolic process;GO:0071704//organic sub…
ENSG00000007312	0	0	0.001	0.001	0	1	1	notest	CD79B	CD79b molecule [Source:HGNC Symbol;Acc:HGNC:1699]	Organismal Systems	Immune system	ko04662//B cell receptor signaling pathway	GO:0044424//intracellular part;GO:0043226//organelle;GO:0032991//macromolecular complex;GO:0005829//cytosol;GO:0005622//intracellular;GO:0044444//cytoplasmic part;GO:0005794//Golgi apparatus;GO:0005737//cytoplasm;GO:0005634//nucleus;GO:0031974//membrane-enclosed lumen;GO:0071944//cell periphery;GO:0043234//protein complex;GO:0043231//intracellular membrane-bounded organelle;GO:0044428//nuclear pa…	GO:0004871//signal transducer activity;GO:0003674//molecular_function	GO:0002376//immune system process;GO:0051716//cellular response to stimulus;GO:0050794//regulation of cellular process;GO:0048869//cellular developmental process;GO:0030154//cell differentiation;GO:0065007//biological regulation;GO:0048856//anatomical structure development;GO:0044763//single-organism cellular process;GO:0050789//regulation of biological process;GO:0044699//single-organism process…
ENSG00000007372	0	0	0.001	0.001	0	1	1	notest	PAX6	paired box 6 [Source:HGNC Symbol;Acc:HGNC:8620]	Cellular Processes;Human Diseases	Cellular community - eukaryotes;Endocrine and metabolic diseases	ko04550//Signaling pathways regulating pluripotency of stem cells;ko04950//Maturity onset diabetes of the young	GO:0043227//membrane-bounded organelle;GO:0005654//nucleoplasm;GO:0005622//intracellular;GO:0044446//intracellular organelle part;GO:0005694//chromosome;GO:0005623//cell;GO:0005575//cellular_component;GO:0043228//non-membrane-bounded organelle;GO:0043229//intracellular organelle;GO:0005829//cytosol;GO:0044428//nuclear part;GO:0044444//cytoplasmic part;GO:0000228//nuclear chromosome;GO:0044422//or…	GO:0008134//transcription factor binding;GO:0003674//molecular_function;GO:0001071//nucleic acid binding transcription factor activity;GO:0003677//DNA binding;GO:1901363//heterocyclic compound binding;GO:0003676//nucleic acid binding;GO:0005515//protein binding;GO:0005488//binding;GO:0097159//organic cyclic compound binding;GO:0019899//enzyme binding	GO:0050794//regulation of cellular process;GO:0044260//cellular macromolecule metabolic process;GO:0006464//cellular protein modification process;GO:0050877//neurological system process;GO:0032989//cellular component morphogenesis;GO:0007165//signal transduction;GO:0048870//cell motility;GO:0044238//primary metabolic process;GO:0009790//embryo development;GO:0044700//single organism signaling;GO:…
ENSG00000007908	0	0	0.001	0.001	0	1	1	notest	SELE	selectin E [Source:HGNC Symbol;Acc:HGNC:10718]	Human Diseases;Environmental Information Processing	Signal transduction;Infectious diseases;Endocrine and metabolic diseases;Signaling molecules and interaction	ko04514//Cell adhesion molecules (CAMs);ko04668//TNF signaling pathway;ko04933//AGE-RAGE signaling pathway in diabetic complications;ko05144//Malaria;ko05143//African trypanosomiasis	GO:0005615//extracellular space;GO:0005575//cellular_component;GO:0044464//cell part;GO:0043226//organelle;GO:0005886//plasma membrane;GO:0044421//extracellular region part;GO:0005856//cytoskeleton;GO:0005737//cytoplasm;GO:0044424//intracellular part;GO:0043229//intracellular organelle;GO:0016020//membrane;GO:0071944//cell periphery;GO:0005622//intracellular;GO:0005623//cell;GO:0043228//non-membr…	GO:0003674//molecular_function;GO:0019899//enzyme binding;GO:0005488//binding;GO:0005515//protein binding;GO:0004871//signal transducer activity;GO:0043167//ion binding	GO:0009987//cellular process;GO:0022610//biological adhesion;GO:0051674//localization of cell;GO:0007154//cell communication;GO:0006928//movement of cell or subcellular component;GO:0007155//cell adhesion;GO:0050794//regulation of cellular process;GO:0065007//biological regulation;GO:0044699//single-organism process;GO:0006950//response to stress;GO:0016192//vesicle-mediated transport;GO:0044763/…
ENSG00000007952	0	0	0.001	0.001	0	1	1	notest	NOX1	NADPH oxidase 1 [Source:HGNC Symbol;Acc:HGNC:7889]	Human Diseases;Organismal Systems	Endocrine and metabolic diseases;Development	ko04380//Osteoclast differentiation;ko04933//AGE-RAGE signaling pathway in diabetic complications	GO:0012505//endomembrane system;GO:0071944//cell periphery;GO:0005886//plasma membrane;GO:0044444//cytoplasmic part;GO:0044464//cell part;GO:0031410//cytoplasmic vesicle;GO:0043227//membrane-bounded organelle;GO:0005622//intracellular;GO:0031982//vesicle;GO:0016020//membrane;GO:0005768//endosome;GO:0005575//cellular_component;GO:0044424//intracellular part;GO:0043226//organelle;GO:0043231//intrac…	GO:0003824//catalytic activity;GO:0005488//binding;GO:0005515//protein binding;GO:0005215//transporter activity;GO:0043167//ion binding;GO:0003674//molecular_function;GO:0022857//transmembrane transporter activity;GO:0016491//oxidoreductase activity;GO:0019899//enzyme binding	GO:0034641//cellular nitrogen compound metabolic process;GO:0006810//transport;GO:0051716//cellular response to stimulus;GO:0009987//cellular process;GO:0051674//localization of cell;GO:0016043//cellular component organization;GO:0036211//protein modification process;GO:0019538//protein metabolic process;GO:0044710//single-organism metabolic process;GO:0055085//transmembrane transport;GO:0051234/…
ENSG00000008118	0	0	0.001	0.001	0	1	1	notest	CAMK1G	calcium/calmodulin dependent protein kinase IG [Source:HGNC Symbol;Acc:HGNC:14585]	Organismal Systems	Endocrine system	ko04921//Oxytocin signaling pathway;ko04925//Aldosterone synthesis and secretion	GO:0043231//intracellular membrane-bounded organelle;GO:0005886//plasma membrane;GO:0043227//membrane-bounded organelle;GO:0044444//cytoplasmic part;GO:0043226//organelle;GO:0012505//endomembrane system;GO:0043229//intracellular organelle;GO:0044424//intracellular part;GO:0005623//cell;GO:0032991//macromolecular complex;GO:0005575//cellular_component;GO:0005794//Golgi apparatus;GO:0044464//cell p…	GO:0016301//kinase activity;GO:0003824//catalytic activity;GO:0043167//ion binding;GO:0016772//transferase activity, transferring phosphorus-containing groups;GO:0003674//molecular_function;GO:0016740//transferase activity;GO:0005488//binding	GO:0044267//cellular protein metabolic process;GO:0043412//macromolecule modification;GO:0036211//protein modification process;GO:0071704//organic substance metabolic process;GO:0044699//single-organism process;GO:0051716//cellular response to stimulus;GO:0019538//protein metabolic process;GO:0008150//biological_process;GO:0043170//macromolecule metabolic process;GO:0044763//single-organism cellu…
ENSG00000008197	0	0	0.001	0.001	0	1	1	notest	TFAP2D	transcription factor AP-2 delta [Source:HGNC Symbol;Acc:HGNC:15581]	-	-	-	GO:0005622//intracellular;GO:0043227//membrane-bounded organelle;GO:0044464//cell part;GO:0043226//organelle;GO:0005575//cellular_component;GO:0043231//intracellular membrane-bounded organelle;GO:0044424//intracellular part;GO:0005623//cell;GO:0032991//macromolecular complex;GO:0043229//intracellular organelle;GO:0005634//nucleus;GO:0043234//protein complex	GO:0003677//DNA binding;GO:0005488//binding;GO:1901363//heterocyclic compound binding;GO:0001071//nucleic acid binding transcription factor activity;GO:0097159//organic cyclic compound binding;GO:0003674//molecular_function;GO:0003676//nucleic acid binding	GO:0044237//cellular metabolic process;GO:0016265//death;GO:0008150//biological_process;GO:0009058//biosynthetic process;GO:0008152//metabolic process;GO:0032502//developmental process;GO:0048856//anatomical structure development;GO:0044763//single-organism cellular process;GO:0006807//nitrogen compound metabolic process;GO:0034641//cellular nitrogen compound metabolic process;GO:0008283//cell pr…
ENSG00000008438	0	0	0.001	0.001	0	1	1	notest	PGLYRP1	peptidoglycan recognition protein 1 [Source:HGNC Symbol;Acc:HGNC:8904]	-	-	-	GO:0031982//vesicle;GO:0044444//cytoplasmic part;GO:0044464//cell part;GO:0005576//extracellular region;GO:0005575//cellular_component;GO:0043229//intracellular organelle;GO:0005622//intracellular;GO:0043226//organelle;GO:0044424//intracellular part;GO:0005737//cytoplasm;GO:0031410//cytoplasmic vesicle;GO:0005623//cell	GO:0004871//signal transducer activity;GO:0003824//catalytic activity;GO:0016787//hydrolase activity;GO:0003674//molecular_function;GO:0005488//binding;GO:0016810//hydrolase activity, acting on carbon-nitrogen (but not peptide) bonds;GO:0043167//ion binding	GO:0051704//multi-organism process;GO:0050789//regulation of biological process;GO:0023052//signaling;GO:0006810//transport;GO:0008150//biological_process;GO:0065007//biological regulation;GO:0007154//cell communication;GO:0044763//single-organism cellular process;GO:0009987//cellular process;GO:0050794//regulation of cellular process;GO:0016192//vesicle-mediated transport;GO:0044419//interspecie…
ENSG00000009790	0	0	0.001	0.001	0	1	1	notest	TRAF3IP3	TRAF3 interacting protein 3 [Source:HGNC Symbol;Acc:HGNC:30766]	-	-	-	GO:0005575//cellular_component	GO:0003674//molecular_function	-
ENSG00000010282	0	0	0.001	0.001	0	1	1	notest	HHATL	hedgehog acyltransferase-like [Source:HGNC Symbol;Acc:HGNC:13242]	-	-	-	GO:0043229//intracellular organelle;GO:0043226//organelle;GO:0005783//endoplasmic reticulum;GO:0012505//endomembrane system;GO:0005623//cell;GO:0043231//intracellular membrane-bounded organelle;GO:0043227//membrane-bounded organelle;GO:0005737//cytoplasm;GO:0044424//intracellular part;GO:0044444//cytoplasmic part;GO:0044464//cell part;GO:0005575//cellular_component;GO:0005622//intracellular	-	GO:0044238//primary metabolic process;GO:0006464//cellular protein modification process;GO:0043170//macromolecule metabolic process;GO:0071704//organic substance metabolic process;GO:0044260//cellular macromolecule metabolic process;GO:0044267//cellular protein metabolic process;GO:0009058//biosynthetic process;GO:0036211//protein modification process;GO:0008150//biological_process;GO:0008152//me…
ENSG00000010379	0	0	0.001	0.001	0	1	1	notest	SLC6A13	solute carrier family 6 member 13 [Source:HGNC Symbol;Acc:HGNC:11046]	Organismal Systems	Nervous system	ko04727//GABAergic synapse	GO:0005623//cell;GO:0005576//extracellular region;GO:0005886//plasma membrane;GO:0044464//cell part;GO:0043226//organelle;GO:0071944//cell periphery;GO:0005575//cellular_component;GO:0016020//membrane	GO:0003674//molecular_function;GO:0005215//transporter activity;GO:0022857//transmembrane transporter activity	GO:0044763//single-organism cellular process;GO:1902578//single-organism localization;GO:0055085//transmembrane transport;GO:0051179//localization;GO:0044699//single-organism process;GO:0009987//cellular process;GO:0006810//transport;GO:0044765//single-organism transport;GO:0051234//establishment of localization;GO:0008150//biological_process
ENSG00000010438	0	0	0.001	0.001	0	1	1	notest	PRSS3	protease, serine 3 [Source:HGNC Symbol;Acc:HGNC:9486]	Human Diseases;Environmental Information Processing;Organismal Systems	Signaling molecules and interaction;Digestive system;Infectious diseases	ko04080//Neuroactive ligand-receptor interaction;ko05164//Influenza A;ko04972//Pancreatic secretion;ko04974//Protein digestion and absorption	GO:0005575//cellular_component;GO:0043229//intracellular organelle;GO:0005737//cytoplasm;GO:0031410//cytoplasmic vesicle;GO:0005576//extracellular region;GO:0044464//cell part;GO:0043226//organelle;GO:0005623//cell;GO:0031982//vesicle;GO:0005615//extracellular space;GO:0044421//extracellular region part;GO:0005622//intracellular;GO:0044424//intracellular part;GO:0044444//cytoplasmic part	GO:0008233//peptidase activity;GO:0005488//binding;GO:0043167//ion binding;GO:0003674//molecular_function;GO:0016787//hydrolase activity;GO:0003824//catalytic activity	GO:0006928//movement of cell or subcellular component;GO:0044710//single-organism metabolic process;GO:0002376//immune system process;GO:0016192//vesicle-mediated transport;GO:0008150//biological_process;GO:0044238//primary metabolic process;GO:0048870//cell motility;GO:0040011//locomotion;GO:0010467//gene expression;GO:0019538//protein metabolic process;GO:0051604//protein maturation;GO:0009987/…
ENSG00000010932	0	0	0.001	0.001	0	1	1	notest	FMO1	flavin containing monooxygenase 1 [Source:HGNC Symbol;Acc:HGNC:3769]	Metabolism	Xenobiotics biodegradation and metabolism	ko00982//Drug metabolism - cytochrome P450	GO:0005783//endoplasmic reticulum;GO:0043229//intracellular organelle;GO:0044424//intracellular part;GO:0005575//cellular_component;GO:0043231//intracellular membrane-bounded organelle;GO:0043227//membrane-bounded organelle;GO:0044444//cytoplasmic part;GO:0005622//intracellular;GO:0005737//cytoplasm;GO:0044464//cell part;GO:0043226//organelle;GO:0005623//cell;GO:0012505//endomembrane system	GO:0016491//oxidoreductase activity;GO:0003674//molecular_function;GO:0043167//ion binding;GO:0005488//binding;GO:0003824//catalytic activity	GO:0044237//cellular metabolic process;GO:0019748//secondary metabolic process;GO:0008150//biological_process;GO:0009987//cellular process;GO:0044699//single-organism process;GO:0006950//response to stress;GO:0034641//cellular nitrogen compound metabolic process;GO:0044710//single-organism metabolic process;GO:0008152//metabolic process;GO:0006807//nitrogen compound metabolic process;GO:0051186//…
ENSG00000011083	0	0	0.001	0.001	0	1	1	notest	SLC6A7	solute carrier family 6 member 7 [Source:HGNC Symbol;Acc:HGNC:11054]	-	-	-	GO:0005623//cell;GO:0071944//cell periphery;GO:0005886//plasma membrane;GO:0016020//membrane;GO:0044464//cell part;GO:0005575//cellular_component	GO:0022857//transmembrane transporter activity;GO:0005215//transporter activity;GO:0003674//molecular_function	GO:0044763//single-organism cellular process;GO:0055085//transmembrane transport;GO:1902578//single-organism localization;GO:0008150//biological_process;GO:0051234//establishment of localization;GO:0009987//cellular process;GO:0044765//single-organism transport;GO:0044699//single-organism process;GO:0051179//localization;GO:0006810//transport
ENSG00000011600	0	0	0.001	0.001	0	1	1	notest	TYROBP	TYRO protein tyrosine kinase binding protein [Source:HGNC Symbol;Acc:HGNC:12449]	Organismal Systems	Immune system;Development	ko04650//Natural killer cell mediated cytotoxicity;ko04380//Osteoclast differentiation	GO:0005737//cytoplasm;GO:0044464//cell part;GO:0005623//cell;GO:0031982//vesicle;GO:0071944//cell periphery;GO:0044424//intracellular part;GO:0031410//cytoplasmic vesicle;GO:0016020//membrane;GO:0043226//organelle;GO:0005622//intracellular;GO:0005575//cellular_component;GO:0005886//plasma membrane;GO:0044444//cytoplasmic part;GO:0043229//intracellular organelle	GO:0003674//molecular_function;GO:0004871//signal transducer activity	GO:0016192//vesicle-mediated transport;GO:0050896//response to stimulus;GO:0030154//cell differentiation;GO:0044700//single organism signaling;GO:0051716//cellular response to stimulus;GO:0002376//immune system process;GO:0051179//localization;GO:0065007//biological regulation;GO:0051234//establishment of localization;GO:0048856//anatomical structure development;GO:0006810//transport;GO:0009987//…
ENSG00000012504	0	0	0.001	0.001	0	1	1	notest	NR1H4	nuclear receptor subfamily 1 group H member 4 [Source:HGNC Symbol;Acc:HGNC:7967]	Organismal Systems	Digestive system	ko04976//Bile secretion	GO:0070013//intracellular organelle lumen;GO:0005694//chromosome;GO:0044446//intracellular organelle part;GO:0044428//nuclear part;GO:0005623//cell;GO:0043229//intracellular organelle;GO:0044422//organelle part;GO:0031974//membrane-enclosed lumen;GO:0043227//membrane-bounded organelle;GO:0043233//organelle lumen;GO:0043228//non-membrane-bounded organelle;GO:0043232//intracellular non-membrane-bou…	GO:0005515//protein binding;GO:0097159//organic cyclic compound binding;GO:0001071//nucleic acid binding transcription factor activity;GO:0003676//nucleic acid binding;GO:0043167//ion binding;GO:1901363//heterocyclic compound binding;GO:0000988//transcription factor activity, protein binding;GO:0004871//signal transducer activity;GO:0008289//lipid binding;GO:0003674//molecular_function;GO:0008134…	GO:0050896//response to stimulus;GO:0051276//chromosome organization;GO:0044267//cellular protein metabolic process;GO:0044085//cellular component biogenesis;GO:0019538//protein metabolic process;GO:0034330//cell junction organization;GO:0071704//organic substance metabolic process;GO:0051234//establishment of localization;GO:0065008//regulation of biological quality;GO:0032502//developmental pro…
ENSG00000012817	0	0	0.001	0.001	0	1	1	notest	KDM5D	lysine demethylase 5D [Source:HGNC Symbol;Acc:HGNC:11115]	-	-	-	GO:0031974//membrane-enclosed lumen;GO:0044446//intracellular organelle part;GO:0031981//nuclear lumen;GO:0070013//intracellular organelle lumen;GO:0044464//cell part;GO:0005575//cellular_component;GO:0005654//nucleoplasm;GO:0044424//intracellular part;GO:0043227//membrane-bounded organelle;GO:0043231//intracellular membrane-bounded organelle;GO:0043226//organelle;GO:0005622//intracellular;GO:004…	GO:0097159//organic cyclic compound binding;GO:0003674//molecular_function;GO:0003677//DNA binding;GO:1901363//heterocyclic compound binding;GO:0043167//ion binding;GO:0016491//oxidoreductase activity;GO:0005488//binding;GO:0003676//nucleic acid binding;GO:0003824//catalytic activity	GO:0043170//macromolecule metabolic process;GO:0009058//biosynthetic process;GO:0006807//nitrogen compound metabolic process;GO:0071704//organic substance metabolic process;GO:0044260//cellular macromolecule metabolic process;GO:0050789//regulation of biological process;GO:0034641//cellular nitrogen compound metabolic process;GO:0019538//protein metabolic process;GO:0009987//cellular process;GO:0…
ENSG00000013293	0	0	0.001	0.001	0	1	1	notest	SLC7A14	solute carrier family 7 member 14 [Source:HGNC Symbol;Acc:HGNC:29326]	-	-	-	GO:0005737//cytoplasm;GO:0005622//intracellular;GO:0043229//intracellular organelle;GO:0043226//organelle;GO:0000323//lytic vacuole;GO:0044424//intracellular part;GO:0044464//cell part;GO:0043231//intracellular membrane-bounded organelle;GO:0005773//vacuole;GO:0005623//cell;GO:0043227//membrane-bounded organelle;GO:0005575//cellular_component;GO:0044444//cytoplasmic part;GO:0005764//lysosome	GO:0022857//transmembrane transporter activity;GO:0003674//molecular_function;GO:0005215//transporter activity	GO:0044765//single-organism transport;GO:1902578//single-organism localization;GO:0044699//single-organism process;GO:0006810//transport;GO:0009987//cellular process;GO:0051179//localization;GO:0008150//biological_process;GO:0051234//establishment of localization;GO:0055085//transmembrane transport;GO:0044763//single-organism cellular process
ENSG00000013725	0	0	0.001	0.001	0	1	1	notest	CD6	CD6 molecule [Source:HGNC Symbol;Acc:HGNC:1691]	Environmental Information Processing	Signaling molecules and interaction	ko04514//Cell adhesion molecules (CAMs)	GO:0005623//cell;GO:0071944//cell periphery;GO:0005886//plasma membrane;GO:0005576//extracellular region;GO:0005575//cellular_component;GO:0044464//cell part;GO:0016020//membrane	GO:0005488//binding;GO:0008289//lipid binding;GO:0003674//molecular_function	GO:0002376//immune system process;GO:0009987//cellular process;GO:0044700//single organism signaling;GO:0044763//single-organism cellular process;GO:0008283//cell proliferation;GO:0007154//cell communication;GO:0044699//single-organism process;GO:0022610//biological adhesion;GO:0051234//establishment of localization;GO:0050789//regulation of biological process;GO:0007155//cell adhesion;GO:0007165…
ENSG00000014257	0	0	0.001	0.001	0	1	1	notest	ACPP	acid phosphatase, prostate [Source:HGNC Symbol;Acc:HGNC:125]	-	-	-	GO:0071944//cell periphery;GO:0043229//intracellular organelle;GO:0005575//cellular_component;GO:0031982//vesicle;GO:0043231//intracellular membrane-bounded organelle;GO:0031410//cytoplasmic vesicle;GO:0005622//intracellular;GO:0005623//cell;GO:0005764//lysosome;GO:0005615//extracellular space;GO:0043226//organelle;GO:0044464//cell part;GO:0043227//membrane-bounded organelle;GO:0000323//lytic vac…	GO:0003674//molecular_function;GO:0016791//phosphatase activity;GO:0003824//catalytic activity;GO:0042578//phosphoric ester hydrolase activity;GO:0016787//hydrolase activity;GO:0016788//hydrolase activity, acting on ester bonds	GO:0051234//establishment of localization;GO:0006807//nitrogen compound metabolic process;GO:0007154//cell communication;GO:0044763//single-organism cellular process;GO:0050789//regulation of biological process;GO:0016192//vesicle-mediated transport;GO:0051716//cellular response to stimulus;GO:0044710//single-organism metabolic process;GO:0008152//metabolic process;GO:0050877//neurological system…
ENSG00000015520	0	0	0.001	0.001	0	1	1	notest	NPC1L1	NPC1 like intracellular cholesterol transporter 1 [Source:HGNC Symbol;Acc:HGNC:7898]	Organismal Systems	Digestive system	ko04975//Fat digestion and absorption	GO:0044444//cytoplasmic part;GO:0071944//cell periphery;GO:0005575//cellular_component;GO:0043229//intracellular organelle;GO:0044424//intracellular part;GO:0043226//organelle;GO:0031410//cytoplasmic vesicle;GO:0005622//intracellular;GO:0016020//membrane;GO:0005886//plasma membrane;GO:0005737//cytoplasm;GO:0005623//cell;GO:0031982//vesicle;GO:0044464//cell part	GO:0008092//cytoskeletal protein binding;GO:0019899//enzyme binding;GO:0003674//molecular_function;GO:0005488//binding;GO:0005515//protein binding	GO:0009058//biosynthetic process;GO:0006629//lipid metabolic process;GO:0008150//biological_process;GO:0044710//single-organism metabolic process;GO:0051234//establishment of localization;GO:0051179//localization;GO:0006810//transport;GO:0071704//organic substance metabolic process;GO:0008152//metabolic process;GO:0044281//small molecule metabolic process;GO:0044699//single-organism process;GO:00…
ENSG00000016490	0	0	0.001	0.001	0	1	1	notest	CLCA1	chloride channel accessory 1 [Source:HGNC Symbol;Acc:HGNC:2015]	Organismal Systems	Digestive system;Endocrine system	ko04972//Pancreatic secretion;ko04924//Renin secretion	GO:0044424//intracellular part;GO:0016020//membrane;GO:0044444//cytoplasmic part;GO:0005623//cell;GO:0005615//extracellular space;GO:0005575//cellular_component;GO:0031982//vesicle;GO:0071944//cell periphery;GO:0031410//cytoplasmic vesicle;GO:0044421//extracellular region part;GO:0044464//cell part;GO:0005576//extracellular region;GO:0005737//cytoplasm;GO:0043226//organelle;GO:0043229//intracellu…	GO:0003824//catalytic activity;GO:0005488//binding;GO:0016787//hydrolase activity;GO:0008233//peptidase activity;GO:0003674//molecular_function;GO:0022857//transmembrane transporter activity;GO:0043167//ion binding;GO:0005215//transporter activity	GO:0009987//cellular process;GO:0044763//single-organism cellular process;GO:0055085//transmembrane transport;GO:0051179//localization;GO:0008150//biological_process;GO:0044765//single-organism transport;GO:1902578//single-organism localization;GO:0006950//response to stress;GO:0044699//single-organism process;GO:0050896//response to stimulus;GO:0051234//establishment of localization;GO:0006810//…
ENSG00000016602	0	0	0.001	0.001	0	1	1	notest	CLCA4	chloride channel accessory 4 [Source:HGNC Symbol;Acc:HGNC:2018]	Organismal Systems	Digestive system;Endocrine system	ko04972//Pancreatic secretion;ko04924//Renin secretion	GO:0071944//cell periphery;GO:0005575//cellular_component;GO:0005623//cell;GO:0005886//plasma membrane;GO:0005576//extracellular region;GO:0016020//membrane;GO:0044464//cell part;GO:0043226//organelle	GO:0043167//ion binding;GO:0022857//transmembrane transporter activity;GO:0008233//peptidase activity;GO:0005215//transporter activity;GO:0016787//hydrolase activity;GO:0003824//catalytic activity;GO:0003674//molecular_function;GO:0005488//binding	GO:0044699//single-organism process;GO:0051234//establishment of localization;GO:1902578//single-organism localization;GO:0044765//single-organism transport;GO:0006810//transport;GO:0051179//localization;GO:0044763//single-organism cellular process;GO:0009987//cellular process;GO:0055085//transmembrane transport;GO:0008150//biological_process
ENSG00000017427	0	0	0.001	0.001	0	1	1	notest	IGF1	insulin like growth factor 1 [Source:HGNC Symbol;Acc:HGNC:5464]	Human Diseases;Environmental Information Processing;Organismal Systems;Cellular Processes	Endocrine system;Nervous system;Signal transduction;Cellular community - eukaryotes;Sensory system;Cell growth and death;Excretory system;Cancers;Cardiovascular diseases;Aging	ko05200//Pathways in cancer;ko04151//PI3K-Akt signaling pathway;ko04014//Ras signaling pathway;ko04015//Rap1 signaling pathway;ko05205//Proteoglycans in cancer;ko04510//Focal adhesion;ko05202//Transcriptional misregulation in cancers;ko04150//mTOR signaling pathway;ko04550//Signaling pathways regulating pluripotency of stem cells;ko04068//FoxO signaling pathway;ko04152//AMPK signaling pathway;ko0…	GO:0043226//organelle;GO:0005576//extracellular region;GO:0005886//plasma membrane;GO:0071944//cell periphery;GO:0044424//intracellular part;GO:0044444//cytoplasmic part;GO:0044464//cell part;GO:0031982//vesicle;GO:0005575//cellular_component;GO:0043234//protein complex;GO:0016020//membrane;GO:0005623//cell;GO:0032991//macromolecular complex;GO:0005737//cytoplasm;GO:0005615//extracellular space;G…	GO:0003674//molecular_function	GO:0023052//signaling;GO:0000278//mitotic cell cycle;GO:0008152//metabolic process;GO:0070727//cellular macromolecule localization;GO:0021700//developmental maturation;GO:0006950//response to stress;GO:0000003//reproduction;GO:0009056//catabolic process;GO:0007049//cell cycle;GO:0006139//nucleobase-containing compound metabolic process;GO:0009987//cellular process;GO:1902582//single-organism intr…
ENSG00000019991	0	0	0.001	0.001	0	1	1	notest	HGF	hepatocyte growth factor [Source:HGNC Symbol;Acc:HGNC:4893]	Cellular Processes;Human Diseases;Environmental Information Processing	Infectious diseases;Cellular community - eukaryotes;Signal transduction;Cancers;Signaling molecules and interaction	ko05200//Pathways in cancer;ko04151//PI3K-Akt signaling pathway;ko04060//Cytokine-cytokine receptor interaction;ko04014//Ras signaling pathway;ko04015//Rap1 signaling pathway;ko05205//Proteoglycans in cancer;ko04510//Focal adhesion;ko05218//Melanoma;ko05211//Renal cell carcinoma;ko05144//Malaria	GO:0044464//cell part;GO:0043226//organelle;GO:0005575//cellular_component;GO:0043229//intracellular organelle;GO:0031982//vesicle;GO:0044444//cytoplasmic part;GO:0005737//cytoplasm;GO:0005622//intracellular;GO:0044424//intracellular part;GO:0044421//extracellular region part;GO:0005615//extracellular space;GO:0005623//cell;GO:0031410//cytoplasmic vesicle;GO:0005576//extracellular region	GO:0003824//catalytic activity;GO:0016740//transferase activity;GO:0016301//kinase activity;GO:0016772//transferase activity, transferring phosphorus-containing groups;GO:0003674//molecular_function	GO:0040011//locomotion;GO:0030154//cell differentiation;GO:0034641//cellular nitrogen compound metabolic process;GO:0071840//cellular component organization or biogenesis;GO:0006950//response to stress;GO:1902589//single-organism organelle organization;GO:0036211//protein modification process;GO:0050794//regulation of cellular process;GO:0044237//cellular metabolic process;GO:0006996//organelle o…
ENSG00000021461	0	0	0.001	0.001	0	1	1	notest	CYP3A43	cytochrome P450 family 3 subfamily A member 43 [Source:HGNC Symbol;Acc:HGNC:17450]	Human Diseases	Cancers	ko05204//Chemical carcinogenesis	GO:0044424//intracellular part;GO:0005575//cellular_component;GO:0043229//intracellular organelle;GO:0012505//endomembrane system;GO:0005783//endoplasmic reticulum;GO:0005623//cell;GO:0043227//membrane-bounded organelle;GO:0043226//organelle;GO:0044444//cytoplasmic part;GO:0005622//intracellular;GO:0005737//cytoplasm;GO:0044464//cell part;GO:0043231//intracellular membrane-bounded organelle	GO:0016491//oxidoreductase activity;GO:0003674//molecular_function;GO:0003824//catalytic activity;GO:0043167//ion binding;GO:0005488//binding	GO:0008150//biological_process
ENSG00000021852	0	0	0.001	0.001	0	1	1	notest	C8B	complement C8 beta chain [Source:HGNC Symbol;Acc:HGNC:1353]	Human Diseases;Organismal Systems	Neurodegenerative diseases;Immune diseases;Infectious diseases;Immune system	ko05322//Systemic lupus erythematosus;ko05146//Amoebiasis;ko04610//Complement and coagulation cascades;ko05020//Prion diseases	GO:0032991//macromolecular complex;GO:0005886//plasma membrane;GO:0005615//extracellular space;GO:0044464//cell part;GO:0005576//extracellular region;GO:0005575//cellular_component;GO:0016020//membrane;GO:0044421//extracellular region part;GO:0043226//organelle;GO:0005623//cell;GO:0043234//protein complex;GO:0071944//cell periphery	GO:0003674//molecular_function	GO:0043170//macromolecule metabolic process;GO:0006950//response to stress;GO:0002376//immune system process;GO:0019538//protein metabolic process;GO:0071704//organic substance metabolic process;GO:0008150//biological_process;GO:0044238//primary metabolic process;GO:0050896//response to stimulus;GO:0008152//metabolic process;GO:0010467//gene expression;GO:0051604//protein maturation
ENSG00000030304	0	0	0.001	0.001	0	1	1	notest	MUSK	muscle associated receptor tyrosine kinase [Source:HGNC Symbol;Acc:HGNC:7525]	-	-	-	GO:0016020//membrane;GO:0071944//cell periphery;GO:0005623//cell;GO:0005886//plasma membrane;GO:0005575//cellular_component;GO:0044464//cell part	GO:0016772//transferase activity, transferring phosphorus-containing groups;GO:0043167//ion binding;GO:0003824//catalytic activity;GO:0016301//kinase activity;GO:0016740//transferase activity;GO:0003674//molecular_function;GO:0005488//binding;GO:0004871//signal transducer activity	GO:0050794//regulation of cellular process;GO:0003008//system process;GO:0050896//response to stimulus;GO:0006464//cellular protein modification process;GO:0044260//cellular macromolecule metabolic process;GO:0071704//organic substance metabolic process;GO:0044767//single-organism developmental process;GO:0022607//cellular component assembly;GO:0032502//developmental process;GO:0030154//cell diff…
ENSG00000034239	0	0	0.001	0.001	0	1	1	notest	EFCAB1	EF-hand calcium binding domain 1 [Source:HGNC Symbol;Acc:HGNC:25678]	-	-	-	-	GO:0043167//ion binding;GO:0005488//binding;GO:0003674//molecular_function	-
ENSG00000034971	0	0	0.001	0.001	0	1	1	notest	MYOC	myocilin [Source:HGNC Symbol;Acc:HGNC:7610]	-	-	-	GO:0031012//extracellular matrix;GO:0005622//intracellular;GO:0005739//mitochondrion;GO:0044464//cell part;GO:0044424//intracellular part;GO:0005623//cell;GO:0005615//extracellular space;GO:0005576//extracellular region;GO:0005794//Golgi apparatus;GO:0043229//intracellular organelle;GO:0031982//vesicle;GO:0005929//cilium;GO:0012505//endomembrane system;GO:0044421//extracellular region part;GO:000…	GO:0005488//binding;GO:0008092//cytoskeletal protein binding;GO:0003674//molecular_function;GO:0019899//enzyme binding;GO:0043167//ion binding;GO:0005515//protein binding	GO:0061024//membrane organization;GO:0048856//anatomical structure development;GO:0032502//developmental process;GO:0044260//cellular macromolecule metabolic process;GO:0007267//cell-cell signaling;GO:0030154//cell differentiation;GO:0048870//cell motility;GO:0007155//cell adhesion;GO:0022607//cellular component assembly;GO:0006996//organelle organization;GO:0065008//regulation of biological qual…
ENSG00000035720	0	0	0.001	0.001	0	1	1	notest	STAP1	signal transducing adaptor family member 1 [Source:HGNC Symbol;Acc:HGNC:24133]	-	-	-	GO:0031974//membrane-enclosed lumen;GO:0043233//organelle lumen;GO:0005737//cytoplasm;GO:0032991//macromolecular complex;GO:0070013//intracellular organelle lumen;GO:0005623//cell;GO:0043229//intracellular organelle;GO:0005654//nucleoplasm;GO:0031981//nuclear lumen;GO:0005739//mitochondrion;GO:0043234//protein complex;GO:0043231//intracellular membrane-bounded organelle;GO:0005575//cellular_compo…	GO:0043167//ion binding;GO:0003674//molecular_function;GO:0030674//protein binding, bridging;GO:0008289//lipid binding;GO:0005515//protein binding;GO:0060090//binding, bridging;GO:0004871//signal transducer activity;GO:0019899//enzyme binding;GO:0005488//binding	GO:0044700//single organism signaling;GO:0050789//regulation of biological process;GO:0007165//signal transduction;GO:0006928//movement of cell or subcellular component;GO:0040011//locomotion;GO:0050794//regulation of cellular process;GO:0030154//cell differentiation;GO:0036211//protein modification process;GO:0044238//primary metabolic process;GO:0043412//macromolecule modification;GO:0006464//c…
ENSG00000036473	0	0	0.001	0.001	0	1	1	notest	OTC	ornithine carbamoyltransferase [Source:HGNC Symbol;Acc:HGNC:8512]	Metabolism	Overview;Amino acid metabolism	ko01230//Biosynthesis of amino acids;ko00220//Arginine biosynthesis	GO:0005623//cell;GO:0043229//intracellular organelle;GO:0043231//intracellular membrane-bounded organelle;GO:0005739//mitochondrion;GO:0005737//cytoplasm;GO:0005622//intracellular;GO:0005575//cellular_component;GO:0044464//cell part;GO:0043227//membrane-bounded organelle;GO:0044424//intracellular part;GO:0044444//cytoplasmic part;GO:0043226//organelle	GO:0003674//molecular_function;GO:0043167//ion binding;GO:0008289//lipid binding;GO:0005488//binding	GO:0032502//developmental process;GO:0006520//cellular amino acid metabolic process;GO:0022607//cellular component assembly;GO:0065008//regulation of biological quality;GO:0070271//protein complex biogenesis;GO:0043436//oxoacid metabolic process;GO:0043933//macromolecular complex subunit organization;GO:0044763//single-organism cellular process;GO:1901564//organonitrogen compound metabolic proces…
ENSG00000036565	0	0	0.001	0.001	0	1	1	notest	SLC18A1	solute carrier family 18 member A1 [Source:HGNC Symbol;Acc:HGNC:10934]	Human Diseases;Organismal Systems	Neurodegenerative diseases;Substance dependence;Nervous system	ko05034//Alcoholism;ko05012//Parkinson's disease;ko04728//Dopaminergic synapse;ko04726//Serotonergic synapse;ko05031//Amphetamine addiction;ko04721//Synaptic vesicle cycle;ko05030//Cocaine addiction	GO:0044464//cell part;GO:0016020//membrane;GO:0044424//intracellular part;GO:0071944//cell periphery;GO:0012505//endomembrane system;GO:0043229//intracellular organelle;GO:0043226//organelle;GO:0005886//plasma membrane;GO:0005622//intracellular;GO:0005737//cytoplasm;GO:0031982//vesicle;GO:0043231//intracellular membrane-bounded organelle;GO:0005575//cellular_component;GO:0043227//membrane-bounded…	GO:0022857//transmembrane transporter activity;GO:0005215//transporter activity;GO:0003674//molecular_function	GO:0055085//transmembrane transport;GO:0008150//biological_process;GO:0009987//cellular process;GO:0051234//establishment of localization;GO:0044699//single-organism process;GO:1902578//single-organism localization;GO:0044765//single-organism transport;GO:0051179//localization;GO:0044763//single-organism cellular process;GO:0006810//transport
ENSG00000039537	0	0	0.001	0.001	0	1	1	notest	C6	complement C6 [Source:HGNC Symbol;Acc:HGNC:1339]	Organismal Systems;Human Diseases	Neurodegenerative diseases;Immune diseases;Immune system	ko05322//Systemic lupus erythematosus;ko04610//Complement and coagulation cascades;ko05020//Prion diseases	GO:0005886//plasma membrane;GO:0043234//protein complex;GO:0032991//macromolecular complex;GO:0071944//cell periphery;GO:0044464//cell part;GO:0043226//organelle;GO:0016020//membrane;GO:0005575//cellular_component;GO:0005576//extracellular region;GO:0005623//cell	GO:0003674//molecular_function	GO:0006950//response to stress;GO:0019538//protein metabolic process;GO:0048646//anatomical structure formation involved in morphogenesis;GO:0044238//primary metabolic process;GO:0032501//multicellular organismal process;GO:0008152//metabolic process;GO:0009653//anatomical structure morphogenesis;GO:0044699//single-organism process;GO:0009790//embryo development;GO:0050896//response to stimulus;G…
ENSG00000039987	0	0	0.001	0.001	0	1	1	notest	BEST2	bestrophin 2 [Source:HGNC Symbol;Acc:HGNC:17107]	Organismal Systems	Digestive system	ko04970//Salivary secretion	GO:0005575//cellular_component;GO:0042995//cell projection;GO:0005886//plasma membrane;GO:0016020//membrane;GO:0005929//cilium;GO:0005623//cell;GO:0071944//cell periphery;GO:0044464//cell part;GO:0043226//organelle	GO:0003674//molecular_function;GO:0005215//transporter activity;GO:0022857//transmembrane transporter activity	GO:0055085//transmembrane transport;GO:0032501//multicellular organismal process;GO:0051234//establishment of localization;GO:0044699//single-organism process;GO:0006810//transport;GO:0050877//neurological system process;GO:0009987//cellular process;GO:0003008//system process;GO:0044765//single-organism transport;GO:0044763//single-organism cellular process;GO:0051179//localization;GO:1902578//si…
ENSG00000042304	0	0	0.001	0.001	0	1	1	notest	C2orf83	chromosome 2 open reading frame 83 [Source:HGNC Symbol;Acc:HGNC:25344]	-	-	-	GO:0005575//cellular_component	GO:0005215//transporter activity;GO:0022857//transmembrane transporter activity;GO:0003674//molecular_function	GO:0009987//cellular process;GO:0044765//single-organism transport;GO:0055085//transmembrane transport;GO:0006810//transport;GO:1902578//single-organism localization;GO:0044699//single-organism process;GO:0008150//biological_process;GO:0051234//establishment of localization;GO:0051179//localization;GO:0044763//single-organism cellular process
ENSG00000042781	0	0	0.001	0.001	0	1	1	notest	USH2A	usherin [Source:HGNC Symbol;Acc:HGNC:12601]	-	-	-	GO:0043234//protein complex;GO:0042995//cell projection;GO:0043229//intracellular organelle;GO:0044421//extracellular region part;GO:0032991//macromolecular complex;GO:0016020//membrane;GO:0031012//extracellular matrix;GO:0043228//non-membrane-bounded organelle;GO:0043226//organelle;GO:0043232//intracellular non-membrane-bounded organelle;GO:0005737//cytoplasm;GO:0005929//cilium;GO:0044430//cytos…	GO:0008092//cytoskeletal protein binding;GO:0003674//molecular_function;GO:0005515//protein binding;GO:0005488//binding	GO:0065008//regulation of biological quality;GO:0048869//cellular developmental process;GO:0003008//system process;GO:0044767//single-organism developmental process;GO:0044699//single-organism process;GO:0030154//cell differentiation;GO:0032501//multicellular organismal process;GO:0009987//cellular process;GO:0042592//homeostatic process;GO:0065007//biological regulation;GO:0050877//neurological …
ENSG00000042813	0	0	0.001	0.001	0	1	1	notest	ZPBP	zona pellucida binding protein [Source:HGNC Symbol;Acc:HGNC:15662]	-	-	-	GO:0005622//intracellular;GO:0043231//intracellular membrane-bounded organelle;GO:0031410//cytoplasmic vesicle;GO:0005634//nucleus;GO:0005623//cell;GO:0043226//organelle;GO:0005575//cellular_component;GO:0031982//vesicle;GO:0044444//cytoplasmic part;GO:0044424//intracellular part;GO:0043229//intracellular organelle;GO:0043227//membrane-bounded organelle;GO:0005576//extracellular region;GO:0005737…	-	GO:0008150//biological_process;GO:0000003//reproduction
ENSG00000043462	0	0	0.001	0.001	0	1	1	notest	LCP2	lymphocyte cytosolic protein 2 [Source:HGNC Symbol;Acc:HGNC:6529]	Organismal Systems;Environmental Information Processing	Signal transduction;Immune system;Development	ko04650//Natural killer cell mediated cytotoxicity;ko04015//Rap1 signaling pathway;ko04380//Osteoclast differentiation;ko04611//Platelet activation;ko04660//T cell receptor signaling pathway;ko04664//Fc epsilon RI signaling pathway	GO:0005622//intracellular;GO:0071944//cell periphery;GO:0005829//cytosol;GO:0044424//intracellular part;GO:0016020//membrane;GO:0044464//cell part;GO:0005575//cellular_component;GO:0005623//cell;GO:0044444//cytoplasmic part;GO:0043234//protein complex;GO:0005886//plasma membrane;GO:0005737//cytoplasm;GO:0032991//macromolecular complex	GO:0003674//molecular_function	GO:0044237//cellular metabolic process;GO:0050896//response to stimulus;GO:0044763//single-organism cellular process;GO:0051716//cellular response to stimulus;GO:0043412//macromolecule modification;GO:0023052//signaling;GO:0044238//primary metabolic process;GO:0050789//regulation of biological process;GO:0051179//localization;GO:0044699//single-organism process;GO:0008150//biological_process;GO:0…
ENSG00000043591	0	0	0.001	0.001	0	1	1	notest	ADRB1	adrenoceptor beta 1 [Source:HGNC Symbol;Acc:HGNC:285]	Organismal Systems;Environmental Information Processing;Human Diseases;Cellular Processes	Cardiovascular diseases;Circulatory system;Signaling molecules and interaction;Transport and catabolism;Digestive system;Endocrine system;Cellular community - eukaryotes;Signal transduction	ko04144//Endocytosis;ko04080//Neuroactive ligand-receptor interaction;ko04024//cAMP signaling pathway;ko04020//Calcium signaling pathway;ko04022//cGMP - PKG signaling pathway;ko04261//Adrenergic signaling in cardiomyocytes;ko04970//Salivary secretion;ko04540//Gap junction;ko05414//Dilated cardiomyopathy (DCM);ko04924//Renin secretion;ko04923//Regulation of lipolysis in adipocyte	GO:0005575//cellular_component;GO:0043227//membrane-bounded organelle;GO:0005622//intracellular;GO:0044464//cell part;GO:0043231//intracellular membrane-bounded organelle;GO:0043229//intracellular organelle;GO:0005737//cytoplasm;GO:0012505//endomembrane system;GO:0005768//endosome;GO:0005623//cell;GO:0044424//intracellular part;GO:0043226//organelle;GO:0044444//cytoplasmic part;GO:0071944//cell p…	GO:0003674//molecular_function;GO:0004871//signal transducer activity	GO:0044700//single organism signaling;GO:0003008//system process;GO:0032502//developmental process;GO:0007154//cell communication;GO:0050896//response to stimulus;GO:0007165//signal transduction;GO:0044710//single-organism metabolic process;GO:0040007//growth;GO:0008150//biological_process;GO:0044281//small molecule metabolic process;GO:0065007//biological regulation;GO:0044699//single-organism p…
ENSG00000044012	0	0	0.001	0.001	0	1	1	notest	GUCA2B	guanylate cyclase activator 2B [Source:HGNC Symbol;Acc:HGNC:4683]	-	-	-	GO:0005575//cellular_component;GO:0005623//cell;GO:0005929//cilium;GO:0044464//cell part;GO:0043226//organelle;GO:0005576//extracellular region;GO:0042995//cell projection	GO:0003674//molecular_function;GO:0098772//molecular function regulator;GO:0030234//enzyme regulator activity	GO:0044699//single-organism process;GO:0008152//metabolic process;GO:0008150//biological_process;GO:0044237//cellular metabolic process;GO:0044281//small molecule metabolic process;GO:0051234//establishment of localization;GO:0009987//cellular process;GO:0051179//localization;GO:0003013//circulatory system process;GO:0032501//multicellular organismal process;GO:0044710//single-organism metabolic …
ENSG00000044524	0	0	0.001	0.001	0	1	1	notest	EPHA3	EPH receptor A3 [Source:HGNC Symbol;Acc:HGNC:3387]	Organismal Systems	Development	ko04360//Axon guidance	GO:0044424//intracellular part;GO:0071944//cell periphery;GO:0043229//intracellular organelle;GO:0005623//cell;GO:0043231//intracellular membrane-bounded organelle;GO:0031410//cytoplasmic vesicle;GO:0005737//cytoplasm;GO:0012505//endomembrane system;GO:0031982//vesicle;GO:0005575//cellular_component;GO:0016020//membrane;GO:0043227//membrane-bounded organelle;GO:0005622//intracellular;GO:0005886//…	GO:0016772//transferase activity, transferring phosphorus-containing groups;GO:0016740//transferase activity;GO:0016301//kinase activity;GO:0005488//binding;GO:0003674//molecular_function;GO:0003824//catalytic activity;GO:0043167//ion binding;GO:0004871//signal transducer activity	GO:0034330//cell junction organization;GO:0050794//regulation of cellular process;GO:0043170//macromolecule metabolic process;GO:0051716//cellular response to stimulus;GO:0022610//biological adhesion;GO:0036211//protein modification process;GO:0065007//biological regulation;GO:0009987//cellular process;GO:0032502//developmental process;GO:0044267//cellular protein metabolic process;GO:0050896//re…
ENSG00000047457	0	0	0.001	0.001	0	1	1	notest	CP	ceruloplasmin [Source:HGNC Symbol;Acc:HGNC:2295]	Metabolism	Metabolism of cofactors and vitamins	ko00860//Porphyrin and chlorophyll metabolism	GO:0005575//cellular_component;GO:0044464//cell part;GO:0005615//extracellular space;GO:0005622//intracellular;GO:0005764//lysosome;GO:0005576//extracellular region;GO:0005773//vacuole;GO:0044444//cytoplasmic part;GO:0044421//extracellular region part;GO:0044424//intracellular part;GO:0043231//intracellular membrane-bounded organelle;GO:0005623//cell;GO:0043226//organelle;GO:0005737//cytoplasm;GO…	GO:0043167//ion binding;GO:0003824//catalytic activity;GO:0005488//binding;GO:0016491//oxidoreductase activity;GO:0003674//molecular_function	GO:0051179//localization;GO:0006810//transport;GO:0042592//homeostatic process;GO:0065008//regulation of biological quality;GO:0051234//establishment of localization;GO:0008150//biological_process;GO:0065007//biological regulation
ENSG00000048462	0	0	0.001	0.001	0	1	1	notest	TNFRSF17	TNF receptor superfamily member 17 [Source:HGNC Symbol;Acc:HGNC:11913]	Environmental Information Processing;Organismal Systems	Signaling molecules and interaction;Immune system	ko04060//Cytokine-cytokine receptor interaction;ko04672//Intestinal immune network for IgA production	GO:0044464//cell part;GO:0005623//cell;GO:0005575//cellular_component;GO:0005886//plasma membrane;GO:0071944//cell periphery;GO:0016020//membrane	GO:0003674//molecular_function	GO:0008283//cell proliferation;GO:0002376//immune system process;GO:0042592//homeostatic process;GO:0050789//regulation of biological process;GO:0007165//signal transduction;GO:0008150//biological_process;GO:0051716//cellular response to stimulus;GO:0048856//anatomical structure development;GO:0032502//developmental process;GO:0023052//signaling;GO:0050794//regulation of cellular process;GO:00447…
ENSG00000048540	0	0	0.001	0.001	0	1	1	notest	LMO3	LIM domain only 3 [Source:HGNC Symbol;Acc:HGNC:6643]	-	-	-	GO:0005622//intracellular;GO:0005623//cell;GO:0005575//cellular_component;GO:0044464//cell part;GO:0005737//cytoplasm;GO:0044424//intracellular part	GO:0003674//molecular_function;GO:0005488//binding;GO:0043167//ion binding	GO:0006464//cellular protein modification process;GO:0007165//signal transduction;GO:0019538//protein metabolic process;GO:0044700//single organism signaling;GO:0044238//primary metabolic process;GO:0044763//single-organism cellular process;GO:0050789//regulation of biological process;GO:0044699//single-organism process;GO:0044237//cellular metabolic process;GO:0044267//cellular protein metabolic…
ENSG00000048545	0	0	0.001	0.001	0	1	1	notest	GUCA1A	guanylate cyclase activator 1A [Source:HGNC Symbol;Acc:HGNC:4678]	Organismal Systems	Sensory system	ko04744//Phototransduction	GO:0005929//cilium;GO:0005886//plasma membrane;GO:0071944//cell periphery;GO:0044464//cell part;GO:0042995//cell projection;GO:0016020//membrane;GO:0043226//organelle;GO:0005575//cellular_component;GO:0005623//cell	GO:0030234//enzyme regulator activity;GO:0005488//binding;GO:0003674//molecular_function;GO:0043167//ion binding;GO:0098772//molecular function regulator	GO:0034641//cellular nitrogen compound metabolic process;GO:0032501//multicellular organismal process;GO:0006807//nitrogen compound metabolic process;GO:0003008//system process;GO:0044710//single-organism metabolic process;GO:0044237//cellular metabolic process;GO:0071704//organic substance metabolic process;GO:0051716//cellular response to stimulus;GO:0044238//primary metabolic process;GO:004428…
ENSG00000049247	0	0	0.001	0.001	0	1	1	notest	UTS2	urotensin 2 [Source:HGNC Symbol;Acc:HGNC:12636]	Environmental Information Processing	Signaling molecules and interaction	ko04080//Neuroactive ligand-receptor interaction	GO:0005576//extracellular region;GO:0005623//cell;GO:0044421//extracellular region part;GO:0005575//cellular_component;GO:0005615//extracellular space	GO:0003674//molecular_function	GO:0048870//cell motility;GO:0008283//cell proliferation;GO:0009653//anatomical structure morphogenesis;GO:0044700//single organism signaling;GO:0040011//locomotion;GO:0048856//anatomical structure development;GO:0007154//cell communication;GO:0007267//cell-cell signaling;GO:0065007//biological regulation;GO:0003013//circulatory system process;GO:0042592//homeostatic process;GO:0008152//metabolic…
ENSG00000053328	0	0	0.001	0.001	0	1	1	notest	METTL24	methyltransferase like 24 [Source:HGNC Symbol;Acc:HGNC:21566]	-	-	-	GO:0005576//extracellular region;GO:0005575//cellular_component	GO:0008168//methyltransferase activity;GO:0003674//molecular_function;GO:0016741//transferase activity, transferring one-carbon groups;GO:0016740//transferase activity;GO:0003824//catalytic activity	GO:0008150//biological_process
ENSG00000054179	0	0	0.001	0.001	0	1	1	notest	ENTPD2	ectonucleoside triphosphate diphosphohydrolase 2 [Source:HGNC Symbol;Acc:HGNC:3364]	Metabolism;Organismal Systems	Nucleotide metabolism;Sensory system	ko00230//Purine metabolism;ko04742//Taste transduction	GO:0043229//intracellular organelle;GO:0044424//intracellular part;GO:0031012//extracellular matrix;GO:0005622//intracellular;GO:0005623//cell;GO:0012505//endomembrane system;GO:0005737//cytoplasm;GO:0044421//extracellular region part;GO:0005886//plasma membrane;GO:0044444//cytoplasmic part;GO:0005575//cellular_component;GO:0016020//membrane;GO:0044464//cell part;GO:0005783//endoplasmic reticulum…	GO:0003674//molecular_function;GO:0005488//binding;GO:0043167//ion binding	GO:0044248//cellular catabolic process;GO:0044699//single-organism process;GO:0046483//heterocycle metabolic process;GO:0008152//metabolic process;GO:0008150//biological_process;GO:0006725//cellular aromatic compound metabolic process;GO:0050896//response to stimulus;GO:0007165//signal transduction;GO:0044238//primary metabolic process;GO:0046700//heterocycle catabolic process;GO:1901361//organic…
ENSG00000054219	0	0	0.001	0.001	0	1	1	notest	LY75	lymphocyte antigen 75 [Source:HGNC Symbol;Acc:HGNC:6729]	-	-	-	GO:0044464//cell part;GO:0005576//extracellular region;GO:0043226//organelle;GO:0005623//cell;GO:0005575//cellular_component;GO:0016020//membrane;GO:0071944//cell periphery;GO:0005886//plasma membrane	GO:0004871//signal transducer activity;GO:0003674//molecular_function	GO:0050794//regulation of cellular process;GO:0044699//single-organism process;GO:0006810//transport;GO:0007154//cell communication;GO:0006950//response to stress;GO:0008150//biological_process;GO:0002376//immune system process;GO:0050789//regulation of biological process;GO:0050896//response to stimulus;GO:0007165//signal transduction;GO:0009987//cellular process;GO:0044763//single-organism cell…
ENSG00000054796	0	0	0.001	0.001	0	1	1	notest	SPO11	SPO11, initiator of meiotic double stranded breaks [Source:HGNC Symbol;Acc:HGNC:11250]	-	-	-	GO:0070013//intracellular organelle lumen;GO:0043233//organelle lumen;GO:0005622//intracellular;GO:0043229//intracellular organelle;GO:0000228//nuclear chromosome;GO:0043228//non-membrane-bounded organelle;GO:0044422//organelle part;GO:0005634//nucleus;GO:0031974//membrane-enclosed lumen;GO:0005575//cellular_component;GO:0005623//cell;GO:0031981//nuclear lumen;GO:0044464//cell part;GO:0043226//or…	GO:0005488//binding;GO:0003674//molecular_function;GO:0003676//nucleic acid binding;GO:0004518//nuclease activity;GO:0016462//pyrophosphatase activity;GO:0016853//isomerase activity;GO:0016788//hydrolase activity, acting on ester bonds;GO:0016818//hydrolase activity, acting on acid anhydrides, in phosphorus-containing anhydrides;GO:0097159//organic cyclic compound binding;GO:0003824//catalytic ac…	GO:0006950//response to stress;GO:0044763//single-organism cellular process;GO:0051276//chromosome organization;GO:0006996//organelle organization;GO:0032502//developmental process;GO:0034641//cellular nitrogen compound metabolic process;GO:0046483//heterocycle metabolic process;GO:1901575//organic substance catabolic process;GO:0044699//single-organism process;GO:0044238//primary metabolic proce…
ENSG00000054938	0	0	0.001	0.001	0	1	1	notest	CHRDL2	chordin like 2 [Source:HGNC Symbol;Acc:HGNC:24168]	-	-	-	GO:0044464//cell part;GO:0005622//intracellular;GO:0005615//extracellular space;GO:0005737//cytoplasm;GO:0005623//cell;GO:0044421//extracellular region part;GO:0044424//intracellular part;GO:0005575//cellular_component;GO:0005576//extracellular region	-	GO:0008150//biological_process;GO:0030154//cell differentiation;GO:0044767//single-organism developmental process;GO:0009987//cellular process;GO:0044763//single-organism cellular process;GO:0044699//single-organism process;GO:0048856//anatomical structure development;GO:0032502//developmental process;GO:0048869//cellular developmental process
ENSG00000055732	0	0	0.001	0.001	0	1	1	notest	MCOLN3	mucolipin 3 [Source:HGNC Symbol;Acc:HGNC:13358]	-	-	-	GO:0071944//cell periphery;GO:0044424//intracellular part;GO:0005575//cellular_component;GO:0005737//cytoplasm;GO:0005886//plasma membrane;GO:0016020//membrane;GO:0005623//cell;GO:0005622//intracellular;GO:0044464//cell part	GO:0003674//molecular_function;GO:0005215//transporter activity;GO:0022857//transmembrane transporter activity	GO:0055085//transmembrane transport;GO:1902578//single-organism localization;GO:0044699//single-organism process;GO:0048869//cellular developmental process;GO:0009987//cellular process;GO:0006810//transport;GO:0051234//establishment of localization;GO:0008150//biological_process;GO:0030154//cell differentiation;GO:0044763//single-organism cellular process;GO:0044767//single-organism developmental…
ENSG00000055957	0	0	0.001	0.001	0	1	1	notest	ITIH1	inter-alpha-trypsin inhibitor heavy chain 1 [Source:HGNC Symbol;Acc:HGNC:6166]	-	-	-	GO:0005576//extracellular region;GO:0043226//organelle;GO:0044421//extracellular region part;GO:0005615//extracellular space;GO:0005575//cellular_component	GO:0005488//binding;GO:0043167//ion binding;GO:0030234//enzyme regulator activity;GO:0003674//molecular_function;GO:0098772//molecular function regulator	GO:0008150//biological_process
ENSG00000057149	0	0	0.001	0.001	0	1	1	notest	SERPINB3	serpin family B member 3 [Source:HGNC Symbol;Acc:HGNC:10569]	Human Diseases	Infectious diseases	ko05146//Amoebiasis	GO:0000323//lytic vacuole;GO:0005615//extracellular space;GO:0043227//membrane-bounded organelle;GO:0005634//nucleus;GO:0005622//intracellular;GO:0005575//cellular_component;GO:0005737//cytoplasm;GO:0031982//vesicle;GO:0043231//intracellular membrane-bounded organelle;GO:0005773//vacuole;GO:0044424//intracellular part;GO:0005576//extracellular region;GO:0043229//intracellular organelle;GO:0044444…	GO:0005488//binding;GO:0030234//enzyme regulator activity;GO:0003674//molecular_function;GO:0019899//enzyme binding;GO:0098772//molecular function regulator;GO:0005515//protein binding	GO:0044260//cellular macromolecule metabolic process;GO:0006810//transport;GO:0006928//movement of cell or subcellular component;GO:0016192//vesicle-mediated transport;GO:0007267//cell-cell signaling;GO:0044267//cellular protein metabolic process;GO:0002376//immune system process;GO:0048856//anatomical structure development;GO:0007154//cell communication;GO:0051674//localization of cell;GO:004441…
ENSG00000057593	0	0	0.001	0.001	0	1	1	notest	F7	coagulation factor VII [Source:HGNC Symbol;Acc:HGNC:3544]	Organismal Systems	Immune system	ko04610//Complement and coagulation cascades	GO:0043226//organelle;GO:0005615//extracellular space;GO:0005576//extracellular region;GO:0005737//cytoplasm;GO:0043231//intracellular membrane-bounded organelle;GO:0005575//cellular_component;GO:0005622//intracellular;GO:0044464//cell part;GO:0044444//cytoplasmic part;GO:0016020//membrane;GO:0071944//cell periphery;GO:0005886//plasma membrane;GO:0043229//intracellular organelle;GO:0005783//endop…	GO:0016787//hydrolase activity;GO:0003824//catalytic activity;GO:0043167//ion binding;GO:0003674//molecular_function;GO:0008233//peptidase activity;GO:0005488//binding	GO:0023052//signaling;GO:0051234//establishment of localization;GO:0044237//cellular metabolic process;GO:0006807//nitrogen compound metabolic process;GO:0016192//vesicle-mediated transport;GO:0043412//macromolecule modification;GO:0006810//transport;GO:0065007//biological regulation;GO:0006950//response to stress;GO:0006928//movement of cell or subcellular component;GO:0044238//primary metabolic…
ENSG00000060566	0	0	0.001	0.001	0	1	1	notest	CREB3L3	cAMP responsive element binding protein 3 like 3 [Source:HGNC Symbol;Acc:HGNC:18855]	Organismal Systems;Human Diseases;Environmental Information Processing	Neurodegenerative diseases;Endocrine and metabolic diseases;Endocrine system;Nervous system;Signal transduction;Substance dependence;Aging;Circulatory system;Cancers;Excretory system;Infectious diseases	ko04151//PI3K-Akt signaling pathway;ko05203//Viral carcinogenesis;ko04024//cAMP signaling pathway;ko05016//Huntington's disease;ko05034//Alcoholism;ko04022//cGMP - PKG signaling pathway;ko05161//Hepatitis B;ko04261//Adrenergic signaling in cardiomyocytes;ko04728//Dopaminergic synapse;ko04668//TNF signaling pathway;ko04152//AMPK signaling pathway;ko04915//Estrogen signaling pathway;ko04931//Insuli…	GO:0044464//cell part;GO:0005829//cytosol;GO:0043229//intracellular organelle;GO:0005783//endoplasmic reticulum;GO:0005575//cellular_component;GO:0044446//intracellular organelle part;GO:0005622//intracellular;GO:0005737//cytoplasm;GO:0044428//nuclear part;GO:0005623//cell;GO:0031981//nuclear lumen;GO:0044422//organelle part;GO:0043226//organelle;GO:0031974//membrane-enclosed lumen;GO:0043233//or…	GO:0001071//nucleic acid binding transcription factor activity;GO:0005488//binding;GO:1901363//heterocyclic compound binding;GO:0003676//nucleic acid binding;GO:0097159//organic cyclic compound binding;GO:0003674//molecular_function;GO:0003677//DNA binding	GO:0006807//nitrogen compound metabolic process;GO:0044699//single-organism process;GO:0051716//cellular response to stimulus;GO:0023052//signaling;GO:0009987//cellular process;GO:0034641//cellular nitrogen compound metabolic process;GO:0044700//single organism signaling;GO:0008152//metabolic process;GO:0044763//single-organism cellular process;GO:0009058//biosynthetic process;GO:0050896//respons…
ENSG00000061492	0	0	0.001	0.001	0	1	1	notest	WNT8A	Wnt family member 8A [Source:HGNC Symbol;Acc:HGNC:12788]	Cellular Processes;Environmental Information Processing;Human Diseases;Organismal Systems	Cancers;Endocrine system;Infectious diseases;Cellular community - eukaryotes;Signal transduction	ko05200//Pathways in cancer;ko05166//HTLV-I infection;ko05205//Proteoglycans in cancer;ko04150//mTOR signaling pathway;ko04390//Hippo signaling pathway;ko04310//Wnt signaling pathway;ko04550//Signaling pathways regulating pluripotency of stem cells;ko04916//Melanogenesis;ko05217//Basal cell carcinoma	GO:0005576//extracellular region;GO:0005615//extracellular space;GO:0005578//proteinaceous extracellular matrix;GO:0005575//cellular_component;GO:0031012//extracellular matrix;GO:0044421//extracellular region part	GO:0003674//molecular_function;GO:0004871//signal transducer activity	GO:0044700//single organism signaling;GO:0009987//cellular process;GO:0044763//single-organism cellular process;GO:0008152//metabolic process;GO:0044699//single-organism process;GO:0032989//cellular component morphogenesis;GO:0007165//signal transduction;GO:0034641//cellular nitrogen compound metabolic process;GO:0008150//biological_process;GO:0009790//embryo development;GO:0048856//anatomical st…
ENSG00000063515	0	0	0.001	0.001	0	1	1	notest	GSC2	goosecoid homeobox 2 [Source:HGNC Symbol;Acc:HGNC:4613]	-	-	-	GO:0005623//cell;GO:0044464//cell part;GO:0005575//cellular_component;GO:0044424//intracellular part;GO:0005634//nucleus;GO:0005622//intracellular;GO:0043227//membrane-bounded organelle;GO:0043226//organelle;GO:0043231//intracellular membrane-bounded organelle;GO:0043229//intracellular organelle	GO:0005488//binding;GO:0003676//nucleic acid binding;GO:0097159//organic cyclic compound binding;GO:0001071//nucleic acid binding transcription factor activity;GO:0003677//DNA binding;GO:0003674//molecular_function;GO:1901363//heterocyclic compound binding	GO:0034641//cellular nitrogen compound metabolic process;GO:0006807//nitrogen compound metabolic process;GO:0009058//biosynthetic process;GO:0044237//cellular metabolic process;GO:0008150//biological_process;GO:0009987//cellular process;GO:0008152//metabolic process;GO:0048856//anatomical structure development;GO:0032502//developmental process
ENSG00000064270	0	0	0.001	0.001	0	1	1	notest	ATP2C2	ATPase secretory pathway Ca2+ transporting 2 [Source:HGNC Symbol;Acc:HGNC:29103]	-	-	-	GO:0016020//membrane;GO:0043227//membrane-bounded organelle;GO:0044424//intracellular part;GO:0043231//intracellular membrane-bounded organelle;GO:0005622//intracellular;GO:0012505//endomembrane system;GO:0044444//cytoplasmic part;GO:0005575//cellular_component;GO:0071944//cell periphery;GO:0005623//cell;GO:0043226//organelle;GO:0044464//cell part;GO:0005886//plasma membrane;GO:0031410//cytoplasm…	GO:0005488//binding;GO:0016818//hydrolase activity, acting on acid anhydrides, in phosphorus-containing anhydrides;GO:0022857//transmembrane transporter activity;GO:0016817//hydrolase activity, acting on acid anhydrides;GO:0016787//hydrolase activity;GO:0003824//catalytic activity;GO:0005215//transporter activity;GO:0016887//ATPase activity;GO:0016462//pyrophosphatase activity;GO:0017111//nucleos…	GO:0044765//single-organism transport;GO:0006886//intracellular protein transport;GO:0045184//establishment of protein localization;GO:0032502//developmental process;GO:0008150//biological_process;GO:0010256//endomembrane system organization;GO:0006810//transport;GO:0061024//membrane organization;GO:0007009//plasma membrane organization;GO:0033036//macromolecule localization;GO:0034613//cellular …
ENSG00000064835	0	0	0.001	0.001	0	1	1	notest	POU1F1	POU class 1 homeobox 1 [Source:HGNC Symbol;Acc:HGNC:9210]	-	-	-	GO:0043226//organelle;GO:0005634//nucleus;GO:0043234//protein complex;GO:0043231//intracellular membrane-bounded organelle;GO:0044424//intracellular part;GO:0032991//macromolecular complex;GO:0044464//cell part;GO:0005623//cell;GO:0043227//membrane-bounded organelle;GO:0043229//intracellular organelle;GO:0005622//intracellular;GO:0005575//cellular_component	GO:0000988//transcription factor activity, protein binding;GO:0097159//organic cyclic compound binding;GO:0008134//transcription factor binding;GO:0001071//nucleic acid binding transcription factor activity;GO:0003677//DNA binding;GO:0003676//nucleic acid binding;GO:1901363//heterocyclic compound binding;GO:0003674//molecular_function;GO:0005515//protein binding;GO:0005488//binding	GO:0044763//single-organism cellular process;GO:0044281//small molecule metabolic process;GO:0050896//response to stimulus;GO:0040007//growth;GO:0006810//transport;GO:0051179//localization;GO:0006807//nitrogen compound metabolic process;GO:0044700//single organism signaling;GO:0051234//establishment of localization;GO:0051716//cellular response to stimulus;GO:0065007//biological regulation;GO:005…
ENSG00000066056	0	0	0.001	0.001	0	1	1	notest	TIE1	tyrosine kinase with immunoglobulin like and EGF like domains 1 [Source:HGNC Symbol;Acc:HGNC:11809]	-	-	-	GO:0016020//membrane;GO:0005575//cellular_component;GO:0005886//plasma membrane;GO:0005623//cell;GO:0071944//cell periphery;GO:0044464//cell part	GO:0003824//catalytic activity;GO:0016301//kinase activity;GO:0016772//transferase activity, transferring phosphorus-containing groups;GO:0005488//binding;GO:0003674//molecular_function;GO:0043167//ion binding;GO:0004871//signal transducer activity;GO:0016740//transferase activity	GO:0051674//localization of cell;GO:0007154//cell communication;GO:0065007//biological regulation;GO:0030154//cell differentiation;GO:0044237//cellular metabolic process;GO:0050896//response to stimulus;GO:0019538//protein metabolic process;GO:0006464//cellular protein modification process;GO:0050794//regulation of cellular process;GO:0036211//protein modification process;GO:0051716//cellular res…
ENSG00000066294	0	0	0.001	0.001	0	1	1	notest	CD84	CD84 molecule [Source:HGNC Symbol;Acc:HGNC:1704]	-	-	-	GO:0071944//cell periphery;GO:0043226//organelle;GO:0016020//membrane;GO:0005623//cell;GO:0005575//cellular_component;GO:0044464//cell part;GO:0005576//extracellular region;GO:0005886//plasma membrane	GO:0003674//molecular_function	GO:0006950//response to stress;GO:0016192//vesicle-mediated transport;GO:0006928//movement of cell or subcellular component;GO:0006810//transport;GO:0051674//localization of cell;GO:0008150//biological_process;GO:0007155//cell adhesion;GO:0051179//localization;GO:0044699//single-organism process;GO:0044763//single-organism cellular process;GO:0002376//immune system process;GO:0022610//biological …
ENSG00000066813	0	0	0.001	0.001	0	1	1	notest	ACSM2B	acyl-CoA synthetase medium-chain family member 2B [Source:HGNC Symbol;Acc:HGNC:30931]	Metabolism	Carbohydrate metabolism	ko00650//Butanoate metabolism	GO:0005737//cytoplasm;GO:0044424//intracellular part;GO:0043227//membrane-bounded organelle;GO:0043229//intracellular organelle;GO:0044444//cytoplasmic part;GO:0043226//organelle;GO:0005739//mitochondrion;GO:0005623//cell;GO:0005575//cellular_component;GO:0043231//intracellular membrane-bounded organelle;GO:0044464//cell part;GO:0005622//intracellular	GO:0003824//catalytic activity;GO:0016874//ligase activity;GO:0043167//ion binding;GO:0016746//transferase activity, transferring acyl groups;GO:0016740//transferase activity;GO:0003674//molecular_function;GO:0005488//binding	GO:0006790//sulfur compound metabolic process;GO:0009987//cellular process;GO:0006629//lipid metabolic process;GO:0071704//organic substance metabolic process;GO:0044237//cellular metabolic process;GO:0008152//metabolic process;GO:0044238//primary metabolic process;GO:0044281//small molecule metabolic process;GO:0051186//cofactor metabolic process;GO:0044699//single-organism process;GO:0044710//s…
ENSG00000067048	0	0	0.001	0.001	0	1	1	notest	DDX3Y	DEAD-box helicase 3, Y-linked [Source:HGNC Symbol;Acc:HGNC:2699]	-	-	-	GO:0043229//intracellular organelle;GO:0005829//cytosol;GO:0043226//organelle;GO:0005623//cell;GO:0005575//cellular_component;GO:0044424//intracellular part;GO:0005622//intracellular;GO:0043227//membrane-bounded organelle;GO:0005737//cytoplasm;GO:0043231//intracellular membrane-bounded organelle;GO:0005634//nucleus;GO:0044444//cytoplasmic part;GO:0044464//cell part	GO:1901363//heterocyclic compound binding;GO:0097159//organic cyclic compound binding;GO:0016787//hydrolase activity;GO:0016817//hydrolase activity, acting on acid anhydrides;GO:0017111//nucleoside-triphosphatase activity;GO:0003723//RNA binding;GO:0043167//ion binding;GO:0003677//DNA binding;GO:0016818//hydrolase activity, acting on acid anhydrides, in phosphorus-containing anhydrides;GO:0004386…	GO:1901576//organic substance biosynthetic process;GO:0044237//cellular metabolic process;GO:0034641//cellular nitrogen compound metabolic process;GO:0043603//cellular amide metabolic process;GO:0044238//primary metabolic process;GO:1901564//organonitrogen compound metabolic process;GO:0006412//translation;GO:0008150//biological_process;GO:0008152//metabolic process;GO:0009987//cellular process;G…
ENSG00000067646	0	0	0.001	0.001	0	1	1	notest	ZFY	zinc finger protein, Y-linked [Source:HGNC Symbol;Acc:HGNC:12870]	-	-	-	GO:0044422//organelle part;GO:0005730//nucleolus;GO:0044428//nuclear part;GO:0044464//cell part;GO:0005654//nucleoplasm;GO:0043232//intracellular non-membrane-bounded organelle;GO:0043229//intracellular organelle;GO:0005622//intracellular;GO:0005623//cell;GO:0005575//cellular_component;GO:0044446//intracellular organelle part;GO:0043231//intracellular membrane-bounded organelle;GO:0044424//intrac…	GO:0003674//molecular_function;GO:1901363//heterocyclic compound binding;GO:0043167//ion binding;GO:0097159//organic cyclic compound binding;GO:0003677//DNA binding;GO:0003676//nucleic acid binding;GO:0005488//binding	GO:0009987//cellular process;GO:0044237//cellular metabolic process;GO:0034641//cellular nitrogen compound metabolic process;GO:0008150//biological_process;GO:0008152//metabolic process;GO:0032502//developmental process;GO:0009058//biosynthetic process;GO:0006807//nitrogen compound metabolic process;GO:0048856//anatomical structure development
ENSG00000068781	0	0	0.001	0.001	0	1	1	notest	STON1-GTF2A1L	STON1-GTF2A1L readthrough [Source:HGNC Symbol;Acc:HGNC:30651]	-	-	-	GO:0005623//cell;GO:0031981//nuclear lumen;GO:0044424//intracellular part;GO:0043234//protein complex;GO:0043226//organelle;GO:0043231//intracellular membrane-bounded organelle;GO:0044428//nuclear part;GO:0031974//membrane-enclosed lumen;GO:0043227//membrane-bounded organelle;GO:0044446//intracellular organelle part;GO:0005622//intracellular;GO:0005634//nucleus;GO:0032991//macromolecular complex;…	GO:0003674//molecular_function;GO:0000988//transcription factor activity, protein binding	GO:0016192//vesicle-mediated transport;GO:0034641//cellular nitrogen compound metabolic process;GO:0009058//biosynthetic process;GO:0051234//establishment of localization;GO:0008150//biological_process;GO:0006807//nitrogen compound metabolic process;GO:0044237//cellular metabolic process;GO:0008152//metabolic process;GO:0009987//cellular process;GO:0006810//transport;GO:0051179//localization
ENSG00000069018	0	0	0.001	0.001	0	1	1	notest	TRPC7	transient receptor potential cation channel subfamily C member 7 [Source:HGNC Symbol;Acc:HGNC:20754]	-	-	-	GO:0031967//organelle envelope;GO:0044428//nuclear part;GO:0043226//organelle;GO:0044422//organelle part;GO:0043229//intracellular organelle;GO:0044424//intracellular part;GO:0005575//cellular_component;GO:0012505//endomembrane system;GO:0043231//intracellular membrane-bounded organelle;GO:0044446//intracellular organelle part;GO:0005623//cell;GO:0043227//membrane-bounded organelle;GO:0044464//ce…	GO:0003674//molecular_function;GO:0005215//transporter activity;GO:0022857//transmembrane transporter activity	GO:0051179//localization;GO:0006810//transport;GO:0008150//biological_process;GO:0065008//regulation of biological quality;GO:0044763//single-organism cellular process;GO:0065007//biological regulation;GO:0044699//single-organism process;GO:1902578//single-organism localization;GO:0044765//single-organism transport;GO:0009987//cellular process;GO:0051234//establishment of localization;GO:0006950/…
ENSG00000069206	0	0	0.001	0.001	0	1	1	notest	ADAM7	ADAM metallopeptidase domain 7 [Source:HGNC Symbol;Acc:HGNC:214]	-	-	-	GO:0005623//cell;GO:0016020//membrane;GO:0071944//cell periphery;GO:0005575//cellular_component;GO:0044464//cell part;GO:0005886//plasma membrane	GO:0003674//molecular_function;GO:0043167//ion binding;GO:0016787//hydrolase activity;GO:0005488//binding;GO:0003824//catalytic activity;GO:0008233//peptidase activity	GO:0008150//biological_process
ENSG00000069482	0	0	0.001	0.001	0	1	1	notest	GAL	galanin and GMAP prepropeptide [Source:HGNC Symbol;Acc:HGNC:4114]	Environmental Information Processing	Signaling molecules and interaction	ko04080//Neuroactive ligand-receptor interaction	GO:0005622//intracellular;GO:0044464//cell part;GO:0005737//cytoplasm;GO:0031410//cytoplasmic vesicle;GO:0005794//Golgi apparatus;GO:0044424//intracellular part;GO:0031982//vesicle;GO:0005576//extracellular region;GO:0043231//intracellular membrane-bounded organelle;GO:0005615//extracellular space;GO:0043226//organelle;GO:0005623//cell;GO:0044421//extracellular region part;GO:0012505//endomembran…	GO:0004871//signal transducer activity;GO:0003674//molecular_function	GO:0044699//single-organism process;GO:0006950//response to stress;GO:0006807//nitrogen compound metabolic process;GO:0009058//biosynthetic process;GO:0008152//metabolic process;GO:0016265//death;GO:0030154//cell differentiation;GO:0044710//single-organism metabolic process;GO:0050896//response to stimulus;GO:0044237//cellular metabolic process;GO:0007154//cell communication;GO:0051716//cellular …
ENSG00000069764	0	0	0.001	0.001	0	1	1	notest	PLA2G10	phospholipase A2 group X [Source:HGNC Symbol;Acc:HGNC:9029]	Environmental Information Processing;Metabolism;Organismal Systems	Signal transduction;Digestive system;Circulatory system;Lipid metabolism	ko04014//Ras signaling pathway;ko04270//Vascular smooth muscle contraction;ko00564//Glycerophospholipid metabolism;ko04972//Pancreatic secretion;ko00590//Arachidonic acid metabolism;ko04975//Fat digestion and absorption;ko00565//Ether lipid metabolism;ko00591//Linoleic acid metabolism;ko00592//alpha-Linolenic acid metabolism	GO:0005576//extracellular region;GO:0005575//cellular_component	GO:0003674//molecular_function;GO:0005488//binding;GO:0043167//ion binding	GO:0008150//biological_process;GO:0009058//biosynthetic process;GO:0048856//anatomical structure development;GO:0065008//regulation of biological quality;GO:0002376//immune system process;GO:0032502//developmental process;GO:0071704//organic substance metabolic process;GO:0006629//lipid metabolic process;GO:0048869//cellular developmental process;GO:0034641//cellular nitrogen compound metabolic p…
ENSG00000070019	0	0	0.001	0.001	0	1	1	notest	GUCY2C	guanylate cyclase 2C [Source:HGNC Symbol;Acc:HGNC:4688]	Metabolism	Nucleotide metabolism	ko00230//Purine metabolism	GO:0032991//macromolecular complex;GO:0012505//endomembrane system;GO:0043226//organelle;GO:0005623//cell;GO:0043229//intracellular organelle;GO:0043231//intracellular membrane-bounded organelle;GO:0044464//cell part;GO:0005575//cellular_component;GO:0043234//protein complex;GO:0005886//plasma membrane;GO:0005622//intracellular;GO:0016020//membrane;GO:0044444//cytoplasmic part;GO:0043227//membran…	GO:0043167//ion binding;GO:0003824//catalytic activity;GO:0005488//binding;GO:0016740//transferase activity;GO:0016829//lyase activity;GO:0016301//kinase activity;GO:0003674//molecular_function;GO:0016772//transferase activity, transferring phosphorus-containing groups	GO:0009058//biosynthetic process;GO:0006807//nitrogen compound metabolic process;GO:0009987//cellular process;GO:0006464//cellular protein modification process;GO:0044267//cellular protein metabolic process;GO:0034641//cellular nitrogen compound metabolic process;GO:0043412//macromolecule modification;GO:0007165//signal transduction;GO:0023052//signaling;GO:0050896//response to stimulus;GO:004476…
ENSG00000070031	0	0	0.001	0.001	0	1	1	notest	SCT	secretin [Source:HGNC Symbol;Acc:HGNC:10607]	Environmental Information Processing;Organismal Systems	Digestive system;Signaling molecules and interaction	ko04080//Neuroactive ligand-receptor interaction;ko04972//Pancreatic secretion	GO:0005575//cellular_component;GO:0005576//extracellular region;GO:0005615//extracellular space;GO:0044421//extracellular region part	GO:0003674//molecular_function	GO:0034641//cellular nitrogen compound metabolic process;GO:0008150//biological_process;GO:0006810//transport;GO:0032502//developmental process;GO:0044710//single-organism metabolic process;GO:0048856//anatomical structure development;GO:0007267//cell-cell signaling;GO:0032501//multicellular organismal process;GO:0009987//cellular process;GO:0044707//single-multicellular organism process;GO:00447…
ENSG00000070190	0	0	0.001	0.001	0	1	1	notest	DAPP1	dual adaptor of phosphotyrosine and 3-phosphoinositides 1 [Source:HGNC Symbol;Acc:HGNC:16500]	Organismal Systems	Immune system	ko04662//B cell receptor signaling pathway	GO:0005829//cytosol;GO:0071944//cell periphery;GO:0005623//cell;GO:0005622//intracellular;GO:0044444//cytoplasmic part;GO:0005886//plasma membrane;GO:0044424//intracellular part;GO:0005737//cytoplasm;GO:0016020//membrane;GO:0044464//cell part;GO:0005575//cellular_component	GO:0008289//lipid binding;GO:0003674//molecular_function;GO:0043167//ion binding;GO:0005488//binding	GO:0050794//regulation of cellular process;GO:0044237//cellular metabolic process;GO:0044699//single-organism process;GO:0036211//protein modification process;GO:0023052//signaling;GO:0044238//primary metabolic process;GO:0071704//organic substance metabolic process;GO:0050896//response to stimulus;GO:0043170//macromolecule metabolic process;GO:0051716//cellular response to stimulus;GO:0006464//c…
ENSG00000070526	0	0	0.001	0.001	0	1	1	notest	ST6GALNAC1	ST6 N-acetylgalactosaminide alpha-2,6-sialyltransferase 1 [Source:HGNC Symbol;Acc:HGNC:23614]	Metabolism	Glycan biosynthesis and metabolism	ko00512//Mucin type O-glycan biosynthesis	GO:0043231//intracellular membrane-bounded organelle;GO:0044444//cytoplasmic part;GO:0043229//intracellular organelle;GO:0043226//organelle;GO:0005575//cellular_component;GO:0005623//cell;GO:0005622//intracellular;GO:0005794//Golgi apparatus;GO:0044424//intracellular part;GO:0044464//cell part;GO:0005737//cytoplasm;GO:0012505//endomembrane system;GO:0043227//membrane-bounded organelle	GO:0003674//molecular_function;GO:0003824//catalytic activity;GO:0016757//transferase activity, transferring glycosyl groups;GO:0016740//transferase activity	GO:0043412//macromolecule modification;GO:0044238//primary metabolic process;GO:0008150//biological_process;GO:0071704//organic substance metabolic process;GO:0009058//biosynthetic process;GO:0044237//cellular metabolic process;GO:0005975//carbohydrate metabolic process;GO:0008152//metabolic process;GO:0009987//cellular process;GO:0044267//cellular protein metabolic process;GO:0044260//cellular m…
ENSG00000070729	0	0	0.001	0.001	0	1	1	notest	CNGB1	cyclic nucleotide gated channel beta 1 [Source:HGNC Symbol;Acc:HGNC:2151]	Organismal Systems;Environmental Information Processing	Sensory system;Signal transduction	ko04740//Olfactory transduction;ko04024//cAMP signaling pathway;ko04022//cGMP - PKG signaling pathway;ko04744//Phototransduction	GO:0043227//membrane-bounded organelle;GO:0005622//intracellular;GO:0044464//cell part;GO:0012505//endomembrane system;GO:0005794//Golgi apparatus;GO:0044424//intracellular part;GO:0071944//cell periphery;GO:0031410//cytoplasmic vesicle;GO:0044444//cytoplasmic part;GO:0005737//cytoplasm;GO:0031982//vesicle;GO:0043226//organelle;GO:0005929//cilium;GO:0005623//cell;GO:0043229//intracellular organel…	GO:0043167//ion binding;GO:0005488//binding;GO:0005215//transporter activity;GO:0022857//transmembrane transporter activity;GO:0003674//molecular_function	GO:0071822//protein complex subunit organization;GO:0032501//multicellular organismal process;GO:0048869//cellular developmental process;GO:0070271//protein complex biogenesis;GO:0050789//regulation of biological process;GO:0009987//cellular process;GO:0044763//single-organism cellular process;GO:0048856//anatomical structure development;GO:0050877//neurological system process;GO:0016043//cellula…
ENSG00000070731	0	0	0.001	0.001	0	1	1	notest	ST6GALNAC2	ST6 N-acetylgalactosaminide alpha-2,6-sialyltransferase 2 [Source:HGNC Symbol;Acc:HGNC:10867]	-	-	-	GO:0012505//endomembrane system;GO:0044424//intracellular part;GO:0044464//cell part;GO:0005622//intracellular;GO:0043227//membrane-bounded organelle;GO:0005794//Golgi apparatus;GO:0043226//organelle;GO:0044444//cytoplasmic part;GO:0005737//cytoplasm;GO:0005575//cellular_component;GO:0005623//cell;GO:0043229//intracellular organelle;GO:0043231//intracellular membrane-bounded organelle	GO:0003674//molecular_function;GO:0016740//transferase activity;GO:0016757//transferase activity, transferring glycosyl groups;GO:0003824//catalytic activity	GO:0043170//macromolecule metabolic process;GO:0009058//biosynthetic process;GO:0071704//organic substance metabolic process;GO:0044267//cellular protein metabolic process;GO:0019538//protein metabolic process;GO:0044260//cellular macromolecule metabolic process;GO:0008152//metabolic process;GO:0005975//carbohydrate metabolic process;GO:0043412//macromolecule modification;GO:0008150//biological_p…
ENSG00000070915	0	0	0.001	0.001	0	1	1	notest	SLC12A3	solute carrier family 12 member 3 [Source:HGNC Symbol;Acc:HGNC:10912]	-	-	-	GO:0005622//intracellular;GO:0005829//cytosol;GO:0005623//cell;GO:0005576//extracellular region;GO:0071944//cell periphery;GO:0005737//cytoplasm;GO:0016020//membrane;GO:0044424//intracellular part;GO:0005575//cellular_component;GO:0044444//cytoplasmic part;GO:0005886//plasma membrane;GO:0043226//organelle;GO:0044464//cell part	GO:0022857//transmembrane transporter activity;GO:0003674//molecular_function;GO:0005215//transporter activity	GO:0009987//cellular process;GO:0044765//single-organism transport;GO:0051234//establishment of localization;GO:1902578//single-organism localization;GO:0006810//transport;GO:0044763//single-organism cellular process;GO:0044699//single-organism process;GO:0008150//biological_process;GO:0051179//localization;GO:0055085//transmembrane transport
ENSG00000070985	0	0	0.001	0.001	0	1	1	notest	TRPM5	transient receptor potential cation channel subfamily M member 5 [Source:HGNC Symbol;Acc:HGNC:14323]	Organismal Systems	Sensory system	ko04742//Taste transduction	GO:0044464//cell part;GO:0005886//plasma membrane;GO:0005575//cellular_component;GO:0016020//membrane;GO:0005623//cell;GO:0071944//cell periphery	GO:0022857//transmembrane transporter activity;GO:0003674//molecular_function;GO:0005215//transporter activity	GO:0050877//neurological system process;GO:0032501//multicellular organismal process;GO:0044765//single-organism transport;GO:0006810//transport;GO:0044763//single-organism cellular process;GO:0044699//single-organism process;GO:0051179//localization;GO:0003008//system process;GO:0055085//transmembrane transport;GO:1902578//single-organism localization;GO:0051234//establishment of localization;GO…
ENSG00000071203	0	0	0.001	0.001	0	1	1	notest	MS4A12	membrane spanning 4-domains A12 [Source:HGNC Symbol;Acc:HGNC:13370]	-	-	-	GO:0005575//cellular_component	GO:0003674//molecular_function	-
ENSG00000071677	0	0	0.001	0.001	0	1	1	notest	PRLH	prolactin releasing hormone [Source:HGNC Symbol;Acc:HGNC:17945]	Environmental Information Processing	Signaling molecules and interaction	ko04080//Neuroactive ligand-receptor interaction	GO:0044464//cell part;GO:0005623//cell;GO:0005575//cellular_component;GO:0005622//intracellular;GO:0005576//extracellular region;GO:0044424//intracellular part;GO:0005737//cytoplasm	GO:0003674//molecular_function	GO:0006091//generation of precursor metabolites and energy;GO:0006629//lipid metabolic process;GO:0050896//response to stimulus;GO:0044237//cellular metabolic process;GO:0007165//signal transduction;GO:0044710//single-organism metabolic process;GO:0044699//single-organism process;GO:0044700//single organism signaling;GO:0044763//single-organism cellular process;GO:0008150//biological_process;GO:0…
ENSG00000071991	0	0	0.001	0.001	0	1	1	notest	CDH19	cadherin 19 [Source:HGNC Symbol;Acc:HGNC:1758]	-	-	-	GO:0005575//cellular_component;GO:0044464//cell part;GO:0071944//cell periphery;GO:0005623//cell;GO:0016020//membrane;GO:0005886//plasma membrane	GO:0043167//ion binding;GO:0003674//molecular_function;GO:0005488//binding	GO:0007155//cell adhesion;GO:0008150//biological_process;GO:0022610//biological adhesion
ENSG00000072080	0	0	0.001	0.001	0	1	1	notest	SPP2	secreted phosphoprotein 2 [Source:HGNC Symbol;Acc:HGNC:11256]	-	-	-	GO:0044444//cytoplasmic part;GO:0031982//vesicle;GO:0005622//intracellular;GO:0043226//organelle;GO:0043229//intracellular organelle;GO:0005623//cell;GO:0044424//intracellular part;GO:0031410//cytoplasmic vesicle;GO:0005737//cytoplasm;GO:0005575//cellular_component;GO:0044464//cell part;GO:0005576//extracellular region	GO:0030234//enzyme regulator activity;GO:0098772//molecular function regulator;GO:0003674//molecular_function	GO:0006810//transport;GO:0048856//anatomical structure development;GO:0032502//developmental process;GO:0051179//localization;GO:0008150//biological_process;GO:0016192//vesicle-mediated transport;GO:0051234//establishment of localization
ENSG00000072315	0	0	0.001	0.001	0	1	1	notest	TRPC5	transient receptor potential cation channel subfamily C member 5 [Source:HGNC Symbol;Acc:HGNC:12337]	Organismal Systems	Development	ko04360//Axon guidance	GO:0005737//cytoplasm;GO:0044424//intracellular part;GO:0016020//membrane;GO:0005623//cell;GO:0005575//cellular_component;GO:0005622//intracellular;GO:0005886//plasma membrane;GO:0071944//cell periphery;GO:0044464//cell part	GO:0005215//transporter activity;GO:0022857//transmembrane transporter activity;GO:0003674//molecular_function;GO:0008092//cytoskeletal protein binding;GO:0005488//binding;GO:0043167//ion binding;GO:0019899//enzyme binding;GO:0005515//protein binding	GO:0008283//cell proliferation;GO:0019538//protein metabolic process;GO:0032989//cellular component morphogenesis;GO:0065008//regulation of biological quality;GO:0032502//developmental process;GO:0006810//transport;GO:0048856//anatomical structure development;GO:0008150//biological_process;GO:0048869//cellular developmental process;GO:0044238//primary metabolic process;GO:0044767//single-organism…
ENSG00000072694	0	0	0.001	0.001	0	1	1	notest	FCGR2B	Fc fragment of IgG receptor IIb [Source:HGNC Symbol;Acc:HGNC:3618]	Cellular Processes;Human Diseases;Organismal Systems	Infectious diseases;Transport and catabolism;Immune system;Development	ko04145//Phagosome;ko05152//Tuberculosis;ko04380//Osteoclast differentiation;ko05150//Staphylococcus aureus infection;ko05162//Measles;ko04666//Fc gamma R-mediated phagocytosis;ko04662//B cell receptor signaling pathway	GO:0016020//membrane;GO:0005623//cell;GO:0071944//cell periphery;GO:0005886//plasma membrane;GO:0044464//cell part;GO:0005575//cellular_component	GO:0003674//molecular_function	GO:0050794//regulation of cellular process;GO:0044699//single-organism process;GO:0051704//multi-organism process;GO:0051716//cellular response to stimulus;GO:0002376//immune system process;GO:0044403//symbiosis, encompassing mutualism through parasitism;GO:0023052//signaling;GO:0009987//cellular process;GO:0050789//regulation of biological process;GO:0007165//signal transduction;GO:0065007//biol…
ENSG00000073598	0	0	0.001	0.001	0	1	1	notest	FNDC8	fibronectin type III domain containing 8 [Source:HGNC Symbol;Acc:HGNC:25286]	-	-	-	GO:0043231//intracellular membrane-bounded organelle;GO:0005623//cell;GO:0005575//cellular_component;GO:0005622//intracellular;GO:0044424//intracellular part;GO:0043227//membrane-bounded organelle;GO:0005634//nucleus;GO:0043229//intracellular organelle;GO:0044464//cell part;GO:0043226//organelle	-	-
ENSG00000073734	0	0	0.001	0.001	0	1	1	notest	ABCB11	ATP binding cassette subfamily B member 11 [Source:HGNC Symbol;Acc:HGNC:42]	Environmental Information Processing;Organismal Systems	Digestive system;Membrane transport	ko04976//Bile secretion;ko02010//ABC transporters	GO:0005623//cell;GO:0005576//extracellular region;GO:0071944//cell periphery;GO:0043226//organelle;GO:0005886//plasma membrane;GO:0016020//membrane;GO:0044464//cell part;GO:0005575//cellular_component	GO:0016462//pyrophosphatase activity;GO:0005215//transporter activity;GO:0016787//hydrolase activity;GO:0005488//binding;GO:0003824//catalytic activity;GO:0016887//ATPase activity;GO:0022857//transmembrane transporter activity;GO:0016818//hydrolase activity, acting on acid anhydrides, in phosphorus-containing anhydrides;GO:0017111//nucleoside-triphosphatase activity;GO:0043167//ion binding;GO:001…	GO:0006629//lipid metabolic process;GO:0008150//biological_process;GO:0044281//small molecule metabolic process;GO:0071704//organic substance metabolic process;GO:0044710//single-organism metabolic process;GO:0009058//biosynthetic process;GO:0055085//transmembrane transport;GO:0044765//single-organism transport;GO:0051179//localization;GO:0009987//cellular process;GO:0006810//transport;GO:0051234…
ENSG00000073754	0	0	0.001	0.001	0	1	1	notest	CD5L	CD5 molecule like [Source:HGNC Symbol;Acc:HGNC:1690]	-	-	-	GO:0005615//extracellular space;GO:0044421//extracellular region part;GO:0005737//cytoplasm;GO:0044424//intracellular part;GO:0005576//extracellular region;GO:0005622//intracellular;GO:0043226//organelle;GO:0044464//cell part;GO:0005623//cell;GO:0005575//cellular_component	GO:0003674//molecular_function	GO:0009987//cellular process;GO:0044763//single-organism cellular process;GO:0051179//localization;GO:0008219//cell death;GO:0044699//single-organism process;GO:0002376//immune system process;GO:0016192//vesicle-mediated transport;GO:0050896//response to stimulus;GO:0008150//biological_process;GO:0016265//death;GO:0006950//response to stress;GO:0006810//transport;GO:0051234//establishment of loca…
ENSG00000074771	0	0	0.001	0.001	0	1	1	notest	NOX3	NADPH oxidase 3 [Source:HGNC Symbol;Acc:HGNC:7890]	-	-	-	GO:0005737//cytoplasm;GO:0005575//cellular_component;GO:0005576//extracellular region;GO:0005622//intracellular;GO:0044464//cell part;GO:0005886//plasma membrane;GO:0016020//membrane;GO:0005623//cell;GO:0043226//organelle;GO:0071944//cell periphery;GO:0044424//intracellular part	GO:0016491//oxidoreductase activity;GO:0003824//catalytic activity;GO:0003674//molecular_function	GO:0065007//biological regulation;GO:0042592//homeostatic process;GO:0008150//biological_process;GO:0032502//developmental process;GO:0048856//anatomical structure development;GO:0065008//regulation of biological quality
ENSG00000074803	0	0	0.001	0.001	0	1	1	notest	SLC12A1	solute carrier family 12 member 1 [Source:HGNC Symbol;Acc:HGNC:10910]	-	-	-	GO:0005575//cellular_component;GO:0071944//cell periphery;GO:0043226//organelle;GO:0005576//extracellular region;GO:0005886//plasma membrane;GO:0044464//cell part;GO:0016020//membrane;GO:0005623//cell	GO:0022857//transmembrane transporter activity;GO:0003674//molecular_function;GO:0005215//transporter activity	GO:0055085//transmembrane transport;GO:0009987//cellular process;GO:0044763//single-organism cellular process;GO:0044765//single-organism transport;GO:0008150//biological_process;GO:0044699//single-organism process;GO:0051179//localization;GO:0006810//transport;GO:0051234//establishment of localization;GO:1902578//single-organism localization
ENSG00000074966	0	0	0.001	0.001	0	1	1	notest	TXK	TXK tyrosine kinase [Source:HGNC Symbol;Acc:HGNC:12434]	Organismal Systems	Immune system	ko04670//Leukocyte transendothelial migration	GO:0043229//intracellular organelle;GO:0005623//cell;GO:0016020//membrane;GO:0005622//intracellular;GO:0071944//cell periphery;GO:0005886//plasma membrane;GO:0044464//cell part;GO:0043226//organelle;GO:0005575//cellular_component;GO:0043227//membrane-bounded organelle;GO:0044424//intracellular part;GO:0043231//intracellular membrane-bounded organelle;GO:0005737//cytoplasm;GO:0005634//nucleus	GO:0097159//organic cyclic compound binding;GO:0016772//transferase activity, transferring phosphorus-containing groups;GO:0003824//catalytic activity;GO:0003676//nucleic acid binding;GO:0003677//DNA binding;GO:0005488//binding;GO:0043167//ion binding;GO:0016740//transferase activity;GO:0016301//kinase activity;GO:0003674//molecular_function;GO:1901363//heterocyclic compound binding;GO:0001071//n…	GO:0006807//nitrogen compound metabolic process;GO:0007165//signal transduction;GO:0009987//cellular process;GO:0050794//regulation of cellular process;GO:0008283//cell proliferation;GO:0040007//growth;GO:0044767//single-organism developmental process;GO:0044238//primary metabolic process;GO:0034641//cellular nitrogen compound metabolic process;GO:0065007//biological regulation;GO:0007154//cell c…
ENSG00000075035	0	0	0.001	0.001	0	1	1	notest	WSCD2	WSC domain containing 2 [Source:HGNC Symbol;Acc:HGNC:29117]	-	-	-	GO:0005575//cellular_component	-	-
ENSG00000075290	0	0	0.001	0.001	0	1	1	notest	WNT8B	Wnt family member 8B [Source:HGNC Symbol;Acc:HGNC:12789]	Organismal Systems;Human Diseases;Environmental Information Processing;Cellular Processes	Endocrine system;Infectious diseases;Signal transduction;Cellular community - eukaryotes;Cancers	ko05200//Pathways in cancer;ko05166//HTLV-I infection;ko05205//Proteoglycans in cancer;ko04150//mTOR signaling pathway;ko04390//Hippo signaling pathway;ko04310//Wnt signaling pathway;ko04550//Signaling pathways regulating pluripotency of stem cells;ko04916//Melanogenesis;ko05217//Basal cell carcinoma	GO:0005615//extracellular space;GO:0005575//cellular_component;GO:0044421//extracellular region part;GO:0005576//extracellular region;GO:0031012//extracellular matrix;GO:0005578//proteinaceous extracellular matrix	GO:0003674//molecular_function	GO:0044763//single-organism cellular process;GO:0050794//regulation of cellular process;GO:0051716//cellular response to stimulus;GO:0044707//single-multicellular organism process;GO:0009790//embryo development;GO:0065007//biological regulation;GO:0044767//single-organism developmental process;GO:0044699//single-organism process;GO:0009987//cellular process;GO:0032501//multicellular organismal pr…
ENSG00000075461	0	0	0.001	0.001	0	1	1	notest	CACNG4	calcium voltage-gated channel auxiliary subunit gamma 4 [Source:HGNC Symbol;Acc:HGNC:1408]	Human Diseases;Environmental Information Processing;Organismal Systems	Circulatory system;Cardiovascular diseases;Signal transduction;Endocrine system	ko04010//MAPK signaling pathway;ko04921//Oxytocin signaling pathway;ko04261//Adrenergic signaling in cardiomyocytes;ko05414//Dilated cardiomyopathy (DCM);ko05410//Hypertrophic cardiomyopathy (HCM);ko04260//Cardiac muscle contraction;ko05412//Arrhythmogenic right ventricular cardiomyopathy (ARVC)	GO:0043229//intracellular organelle;GO:0071944//cell periphery;GO:0005886//plasma membrane;GO:0044444//cytoplasmic part;GO:0031410//cytoplasmic vesicle;GO:0005737//cytoplasm;GO:0016020//membrane;GO:0044424//intracellular part;GO:0031982//vesicle;GO:0005575//cellular_component;GO:0043226//organelle;GO:0005622//intracellular;GO:0005623//cell;GO:0044464//cell part	GO:0003674//molecular_function;GO:0022857//transmembrane transporter activity;GO:0005215//transporter activity	GO:0050789//regulation of biological process;GO:0007154//cell communication;GO:0055085//transmembrane transport;GO:0051234//establishment of localization;GO:0006810//transport;GO:0003013//circulatory system process;GO:0044763//single-organism cellular process;GO:0009987//cellular process;GO:0065007//biological regulation;GO:0007165//signal transduction;GO:1902578//single-organism localization;GO:…
ENSG00000076344	0	0	0.001	0.001	0	1	1	notest	RGS11	regulator of G-protein signaling 11 [Source:HGNC Symbol;Acc:HGNC:9993]	-	-	-	GO:0016020//membrane;GO:0005623//cell;GO:0005622//intracellular;GO:0032991//macromolecular complex;GO:0005886//plasma membrane;GO:0044464//cell part;GO:0044424//intracellular part;GO:0071944//cell periphery;GO:0043234//protein complex;GO:0005575//cellular_component;GO:0005737//cytoplasm	GO:0098772//molecular function regulator;GO:0030234//enzyme regulator activity;GO:0003674//molecular_function;GO:0004871//signal transducer activity	GO:0065007//biological regulation;GO:0044700//single organism signaling;GO:0008150//biological_process;GO:0007154//cell communication;GO:0050794//regulation of cellular process;GO:0007165//signal transduction;GO:0051716//cellular response to stimulus;GO:0023052//signaling;GO:0044763//single-organism cellular process;GO:0050896//response to stimulus;GO:0009987//cellular process;GO:0050789//regulat…
ENSG00000077009	0	0	0.001	0.001	0	1	1	notest	NMRK2	nicotinamide riboside kinase 2 [Source:HGNC Symbol;Acc:HGNC:17871]	Metabolism	Metabolism of cofactors and vitamins	ko00760//Nicotinate and nicotinamide metabolism	GO:0005654//nucleoplasm;GO:0044422//organelle part;GO:0005575//cellular_component;GO:0044424//intracellular part;GO:0031981//nuclear lumen;GO:0043227//membrane-bounded organelle;GO:0043233//organelle lumen;GO:0005623//cell;GO:0043229//intracellular organelle;GO:0005622//intracellular;GO:0044446//intracellular organelle part;GO:0043231//intracellular membrane-bounded organelle;GO:0071944//cell per…	GO:0016740//transferase activity;GO:0016301//kinase activity;GO:0003674//molecular_function;GO:0003824//catalytic activity;GO:0043167//ion binding;GO:0016772//transferase activity, transferring phosphorus-containing groups;GO:0005488//binding	GO:0009987//cellular process;GO:0051186//cofactor metabolic process;GO:0034641//cellular nitrogen compound metabolic process;GO:0030154//cell differentiation;GO:0044237//cellular metabolic process;GO:0008152//metabolic process;GO:0044699//single-organism process;GO:0006807//nitrogen compound metabolic process;GO:0032502//developmental process;GO:0044767//single-organism developmental process;GO:0…
ENSG00000077080	0	0	0.001	0.001	0	1	1	notest	ACTL6B	actin like 6B [Source:HGNC Symbol;Acc:HGNC:160]	-	-	-	GO:0044464//cell part;GO:0005575//cellular_component;GO:0044422//organelle part;GO:0043227//membrane-bounded organelle;GO:0070013//intracellular organelle lumen;GO:0043232//intracellular non-membrane-bounded organelle;GO:0043231//intracellular membrane-bounded organelle;GO:0031974//membrane-enclosed lumen;GO:0043226//organelle;GO:0005622//intracellular;GO:0043228//non-membrane-bounded organelle;G…	GO:0000988//transcription factor activity, protein binding;GO:0003674//molecular_function;GO:0005198//structural molecule activity	GO:0071840//cellular component organization or biogenesis;GO:0032502//developmental process;GO:0008152//metabolic process;GO:0051276//chromosome organization;GO:0006996//organelle organization;GO:0009058//biosynthetic process;GO:0007010//cytoskeleton organization;GO:0006807//nitrogen compound metabolic process;GO:0048856//anatomical structure development;GO:0044237//cellular metabolic process;GO:…
ENSG00000077327	0	0	0.001	0.001	0	1	1	notest	SPAG6	sperm associated antigen 6 [Source:HGNC Symbol;Acc:HGNC:11215]	-	-	-	GO:0043226//organelle;GO:0043228//non-membrane-bounded organelle;GO:0044424//intracellular part;GO:0043231//intracellular membrane-bounded organelle;GO:0005634//nucleus;GO:0005623//cell;GO:0005856//cytoskeleton;GO:0043229//intracellular organelle;GO:0005575//cellular_component;GO:0044464//cell part;GO:0042995//cell projection;GO:0005737//cytoplasm;GO:0043232//intracellular non-membrane-bounded or…	-	GO:0044699//single-organism process;GO:0044763//single-organism cellular process;GO:0044767//single-organism developmental process;GO:0008150//biological_process;GO:0032502//developmental process;GO:0048856//anatomical structure development;GO:0009987//cellular process;GO:0048869//cellular developmental process;GO:0030154//cell differentiation;GO:0000003//reproduction
ENSG00000077420	0	0	0.001	0.001	0	1	1	notest	APBB1IP	amyloid beta precursor protein binding family B member 1 interacting protein [Source:HGNC Symbol;Acc:HGNC:17379]	Environmental Information Processing;Organismal Systems	Immune system;Signal transduction	ko04015//Rap1 signaling pathway;ko04611//Platelet activation	GO:0043228//non-membrane-bounded organelle;GO:0071944//cell periphery;GO:0016020//membrane;GO:0044424//intracellular part;GO:0005623//cell;GO:0043232//intracellular non-membrane-bounded organelle;GO:0005622//intracellular;GO:0044444//cytoplasmic part;GO:0005886//plasma membrane;GO:0044464//cell part;GO:0005829//cytosol;GO:0043229//intracellular organelle;GO:0043226//organelle;GO:0005575//cellular…	GO:0003674//molecular_function	GO:0050896//response to stimulus;GO:0007165//signal transduction;GO:0044700//single organism signaling;GO:0022610//biological adhesion;GO:0044763//single-organism cellular process;GO:0050794//regulation of cellular process;GO:0065007//biological regulation;GO:0023052//signaling;GO:0007155//cell adhesion;GO:0044699//single-organism process;GO:0009987//cellular process;GO:0008150//biological_proces…
ENSG00000077498	0	0	0.001	0.001	0	1	1	notest	TYR	tyrosinase [Source:HGNC Symbol;Acc:HGNC:12442]	Organismal Systems;Metabolism	Endocrine system;Amino acid metabolism	ko04916//Melanogenesis;ko00350//Tyrosine metabolism	GO:0005622//intracellular;GO:0005623//cell;GO:0005794//Golgi apparatus;GO:0043227//membrane-bounded organelle;GO:0005764//lysosome;GO:0043231//intracellular membrane-bounded organelle;GO:0012505//endomembrane system;GO:0005773//vacuole;GO:0005737//cytoplasm;GO:0005829//cytosol;GO:0043229//intracellular organelle;GO:0044424//intracellular part;GO:0005575//cellular_component;GO:0044464//cell part;G…	GO:0005488//binding;GO:0003674//molecular_function;GO:0043167//ion binding;GO:0003824//catalytic activity;GO:0016491//oxidoreductase activity	GO:0008150//biological_process;GO:0019752//carboxylic acid metabolic process;GO:0044699//single-organism process;GO:0044763//single-organism cellular process;GO:0006520//cellular amino acid metabolic process;GO:0043473//pigmentation;GO:0032502//developmental process;GO:0044281//small molecule metabolic process;GO:1901564//organonitrogen compound metabolic process;GO:0071704//organic substance met…
ENSG00000077800	0	0	0.001	0.001	0	1	1	notest	FKBP6	FK506 binding protein 6 [Source:HGNC Symbol;Acc:HGNC:3722]	-	-	-	GO:0044446//intracellular organelle part;GO:0005694//chromosome;GO:0005575//cellular_component;GO:0005829//cytosol;GO:0043231//intracellular membrane-bounded organelle;GO:0005623//cell;GO:0070013//intracellular organelle lumen;GO:0043228//non-membrane-bounded organelle;GO:0031974//membrane-enclosed lumen;GO:0044444//cytoplasmic part;GO:0005737//cytoplasm;GO:0043232//intracellular non-membrane-bou…	GO:0003674//molecular_function;GO:0016853//isomerase activity;GO:0003824//catalytic activity	GO:0000003//reproduction;GO:0006139//nucleobase-containing compound metabolic process;GO:0006807//nitrogen compound metabolic process;GO:0048869//cellular developmental process;GO:0044260//cellular macromolecule metabolic process;GO:0006457//protein folding;GO:0030154//cell differentiation;GO:0009987//cellular process;GO:0046483//heterocycle metabolic process;GO:0006259//DNA metabolic process;GO:…
ENSG00000078579	0	0	0.001	0.001	0	1	1	notest	FGF20	fibroblast growth factor 20 [Source:HGNC Symbol;Acc:HGNC:3677]	Human Diseases;Environmental Information Processing;Cellular Processes	Signal transduction;Cell motility;Cancers	ko05200//Pathways in cancer;ko04151//PI3K-Akt signaling pathway;ko04010//MAPK signaling pathway;ko04014//Ras signaling pathway;ko04015//Rap1 signaling pathway;ko04810//Regulation of actin cytoskeleton;ko05218//Melanoma	GO:0005576//extracellular region;GO:0005623//cell;GO:0005622//intracellular;GO:0005575//cellular_component;GO:0044464//cell part	GO:0003674//molecular_function;GO:0016740//transferase activity;GO:0016301//kinase activity;GO:0005488//binding;GO:0016772//transferase activity, transferring phosphorus-containing groups;GO:0043167//ion binding;GO:0003824//catalytic activity	GO:0009058//biosynthetic process;GO:0023052//signaling;GO:0008283//cell proliferation;GO:0051179//localization;GO:0007165//signal transduction;GO:0007154//cell communication;GO:0040007//growth;GO:0006629//lipid metabolic process;GO:0044260//cellular macromolecule metabolic process;GO:0044767//single-organism developmental process;GO:0044267//cellular protein metabolic process;GO:0050794//regulati…
ENSG00000078589	0	0	0.001	0.001	0	1	1	notest	P2RY10	purinergic receptor P2Y10 [Source:HGNC Symbol;Acc:HGNC:19906]	Environmental Information Processing	Signaling molecules and interaction	ko04080//Neuroactive ligand-receptor interaction	GO:0044464//cell part;GO:0005575//cellular_component;GO:0005886//plasma membrane;GO:0016020//membrane;GO:0005623//cell;GO:0071944//cell periphery	GO:0004871//signal transducer activity;GO:0003674//molecular_function	GO:0008150//biological_process;GO:0044699//single-organism process;GO:0050794//regulation of cellular process;GO:0042592//homeostatic process;GO:0051716//cellular response to stimulus;GO:0044763//single-organism cellular process;GO:0007154//cell communication;GO:0065007//biological regulation;GO:0009987//cellular process;GO:0023052//signaling;GO:0050896//response to stimulus;GO:0065008//regulatio…
ENSG00000078596	0	0	0.001	0.001	0	1	1	notest	ITM2A	integral membrane protein 2A [Source:HGNC Symbol;Acc:HGNC:6173]	-	-	-	GO:0005575//cellular_component	GO:0003674//molecular_function	GO:0002376//immune system process;GO:0044699//single-organism process;GO:0032502//developmental process;GO:0048869//cellular developmental process;GO:0008150//biological_process;GO:0044767//single-organism developmental process;GO:0009987//cellular process;GO:0030154//cell differentiation;GO:0048856//anatomical structure development;GO:0044763//single-organism cellular process
ENSG00000078898	0	0	0.001	0.001	0	1	1	notest	BPIFB2	BPI fold containing family B member 2 [Source:HGNC Symbol;Acc:HGNC:16177]	-	-	-	GO:0005575//cellular_component;GO:0044421//extracellular region part;GO:0005615//extracellular space;GO:0005576//extracellular region;GO:0043226//organelle	GO:0008289//lipid binding;GO:0005488//binding;GO:0003674//molecular_function	GO:0002376//immune system process;GO:0008150//biological_process
ENSG00000079102	0	0	0.001	0.001	0	1	1	notest	RUNX1T1	RUNX1 translocation partner 1 [Source:HGNC Symbol;Acc:HGNC:1535]	Human Diseases	Cancers	ko05200//Pathways in cancer;ko05202//Transcriptional misregulation in cancers;ko05221//Acute myeloid leukemia	GO:0044424//intracellular part;GO:0043227//membrane-bounded organelle;GO:0031974//membrane-enclosed lumen;GO:0005575//cellular_component;GO:0044422//organelle part;GO:0005622//intracellular;GO:0005623//cell;GO:0043233//organelle lumen;GO:0043231//intracellular membrane-bounded organelle;GO:0031981//nuclear lumen;GO:0005654//nucleoplasm;GO:0005634//nucleus;GO:0070013//intracellular organelle lumen…	GO:0097159//organic cyclic compound binding;GO:0001071//nucleic acid binding transcription factor activity;GO:1901363//heterocyclic compound binding;GO:0043167//ion binding;GO:0003677//DNA binding;GO:0000988//transcription factor activity, protein binding;GO:0003676//nucleic acid binding;GO:0005488//binding;GO:0003674//molecular_function	GO:0030154//cell differentiation;GO:0006091//generation of precursor metabolites and energy;GO:0034641//cellular nitrogen compound metabolic process;GO:0032502//developmental process;GO:0008152//metabolic process;GO:0044237//cellular metabolic process;GO:0044699//single-organism process;GO:0048869//cellular developmental process;GO:0009058//biosynthetic process;GO:0044763//single-organism cellula…
ENSG00000079112	0	0	0.001	0.001	0	1	1	notest	CDH17	cadherin 17 [Source:HGNC Symbol;Acc:HGNC:1756]	-	-	-	GO:0043229//intracellular organelle;GO:0071944//cell periphery;GO:0005623//cell;GO:0005886//plasma membrane;GO:0044464//cell part;GO:0044424//intracellular part;GO:0005575//cellular_component;GO:0043227//membrane-bounded organelle;GO:0043226//organelle;GO:0043231//intracellular membrane-bounded organelle;GO:0016020//membrane;GO:0005622//intracellular;GO:0005634//nucleus	GO:0043167//ion binding;GO:0003674//molecular_function;GO:0005215//transporter activity;GO:0005488//binding;GO:0022857//transmembrane transporter activity	GO:0044767//single-organism developmental process;GO:0022607//cellular component assembly;GO:0044763//single-organism cellular process;GO:0050794//regulation of cellular process;GO:0051716//cellular response to stimulus;GO:0032502//developmental process;GO:0006810//transport;GO:0034330//cell junction organization;GO:0048856//anatomical structure development;GO:0006461//protein complex assembly;GO…
ENSG00000079257	0	0	0.001	0.001	0	1	1	notest	LXN	latexin [Source:HGNC Symbol;Acc:HGNC:13347]	-	-	-	GO:0043226//organelle;GO:0005737//cytoplasm;GO:0005622//intracellular;GO:0005623//cell;GO:0005575//cellular_component;GO:0005576//extracellular region;GO:0044464//cell part;GO:0044424//intracellular part	GO:0005488//binding;GO:0043167//ion binding;GO:0098772//molecular function regulator;GO:0030234//enzyme regulator activity;GO:0003674//molecular_function	GO:0006950//response to stress;GO:0050896//response to stimulus;GO:0032501//multicellular organismal process;GO:0003008//system process;GO:0008150//biological_process;GO:0050877//neurological system process
ENSG00000079385	0	0	0.001	0.001	0	1	1	notest	CEACAM1	carcinoembryonic antigen related cell adhesion molecule 1 [Source:HGNC Symbol;Acc:HGNC:1814]	-	-	-	GO:0031410//cytoplasmic vesicle;GO:0044464//cell part;GO:0005886//plasma membrane;GO:0005576//extracellular region;GO:0031982//vesicle;GO:0016020//membrane;GO:0005622//intracellular;GO:0044424//intracellular part;GO:0044444//cytoplasmic part;GO:0071944//cell periphery;GO:0043226//organelle;GO:0005737//cytoplasm;GO:0005575//cellular_component;GO:0005623//cell;GO:0043229//intracellular organelle	GO:0005488//binding;GO:0005515//protein binding;GO:0019899//enzyme binding;GO:0005215//transporter activity;GO:0008092//cytoskeletal protein binding;GO:0022857//transmembrane transporter activity;GO:0003674//molecular_function	GO:0051716//cellular response to stimulus;GO:0050789//regulation of biological process;GO:0009987//cellular process;GO:0006810//transport;GO:0032501//multicellular organismal process;GO:0051179//localization;GO:0044700//single organism signaling;GO:0007165//signal transduction;GO:0008150//biological_process;GO:0007154//cell communication;GO:0043170//macromolecule metabolic process;GO:0044237//cel…
ENSG00000079393	0	0	0.001	0.001	0	1	1	notest	DUSP13	dual specificity phosphatase 13 [Source:HGNC Symbol;Acc:HGNC:19681]	-	-	-	GO:0005623//cell;GO:0005622//intracellular;GO:0044464//cell part;GO:0005737//cytoplasm;GO:0044424//intracellular part;GO:0005575//cellular_component	GO:0003824//catalytic activity;GO:0016791//phosphatase activity;GO:0016787//hydrolase activity;GO:0016788//hydrolase activity, acting on ester bonds;GO:0042578//phosphoric ester hydrolase activity;GO:0003674//molecular_function	GO:0044763//single-organism cellular process;GO:0044699//single-organism process;GO:0044260//cellular macromolecule metabolic process;GO:0043170//macromolecule metabolic process;GO:0043412//macromolecule modification;GO:0044267//cellular protein metabolic process;GO:0009987//cellular process;GO:0071704//organic substance metabolic process;GO:0006464//cellular protein modification process;GO:00442…
ENSG00000079557	0	0	0.001	0.001	0	1	1	notest	AFM	afamin [Source:HGNC Symbol;Acc:HGNC:316]	-	-	-	GO:0005575//cellular_component;GO:0044421//extracellular region part;GO:0043226//organelle;GO:0005615//extracellular space;GO:0005576//extracellular region	GO:0003674//molecular_function	GO:0008150//biological_process;GO:0051179//localization;GO:0051234//establishment of localization;GO:0006810//transport
ENSG00000079689	0	0	0.001	0.001	0	1	1	notest	SCGN	secretagogin, EF-hand calcium binding protein [Source:HGNC Symbol;Acc:HGNC:16941]	-	-	-	GO:0043229//intracellular organelle;GO:0044444//cytoplasmic part;GO:0044424//intracellular part;GO:0005634//nucleus;GO:0043226//organelle;GO:0044464//cell part;GO:0005575//cellular_component;GO:0005576//extracellular region;GO:0043231//intracellular membrane-bounded organelle;GO:0005622//intracellular;GO:0005737//cytoplasm;GO:0043227//membrane-bounded organelle;GO:0005623//cell;GO:0031410//cytopl…	GO:0005488//binding;GO:0003674//molecular_function;GO:0043167//ion binding	GO:0065007//biological regulation;GO:0065008//regulation of biological quality;GO:0008150//biological_process;GO:0042592//homeostatic process
[truncated: 18,274 more rows]
