# Supplementary material for: PIM3-mediated phosphorylation stabilizes myeloid leukemia factor 2 to promote metastasis in osteosarcoma
Source: J Clin Invest. 2025 Oct 15;135(20):e191040. doi: 10.1172/JCI191040 (PMC12520695; doi:10.1172/JCI191040)
Supplement: Supplemental table 4 [file jci-135-191040-s036.xlsx]

## Sheet: Supplementary Table 4
Supplementary Table 4. MLF2 interacting proteins identified by tandem affinity purification and mass spectrometry.
Accession	Description	-10lgP	Coverage (%)	Area U2-M	#Peptides	#Unique	#Spec U2-M	Avg. Mass
P11142	Heat shock cognate 71 kDa protein OS=Homo sapiens GN=HSPA8 PE=1 SV=1	343.56	68	2450000000	70	46	288	70898
P0DMV8	Heat shock 70 kDa protein 1A OS=Homo sapiens GN=HSPA1A PE=1 SV=1	303.88	68	514000000	54	31	147	70052
Q15773	Myeloid leukemia factor 2 OS=Homo sapiens GN=MLF2 PE=1 SV=1	297.31	71	6470000000	42	41	223	28147
P52272	Heterogeneous nuclear ribonucleoprotein M OS=Homo sapiens GN=HNRNPM PE=1 SV=3	258.09	62	181000000	40	40	74	77516
P07437	Tubulin beta chain OS=Homo sapiens GN=TUBB PE=1 SV=2	296.79	76	204000000	39	7	154	49671
P68371	Tubulin beta-4B chain OS=Homo sapiens GN=TUBB4B PE=1 SV=1	290.89	70	53300000	37	2	144	49831
Q9BQE3	Tubulin alpha-1C chain OS=Homo sapiens GN=TUBA1C PE=1 SV=1	288.9	65	124000000	37	2	167	49895
P08238	Heat shock protein HSP 90-beta OS=Homo sapiens GN=HSP90AB1 PE=1 SV=4	263.82	49	180000000	37	25	78	83264
O95817	BAG family molecular chaperone regulator 3 OS=Homo sapiens GN=BAG3 PE=1 SV=3	282.23	85	910000000	36	35	118	61595
Q13885	Tubulin beta-2A chain OS=Homo sapiens GN=TUBB2A PE=1 SV=1	280.71	67	8630000	34	3	118	49907
Q13748	Tubulin alpha-3C/D chain OS=Homo sapiens GN=TUBA3C PE=1 SV=3	279.76	60	29100000	30	1	127	49960
Q13085	Acetyl-CoA carboxylase 1 OS=Homo sapiens GN=ACACA PE=1 SV=2	215.88	17	28500000	30	26	36	265551
Q13509	Tubulin beta-3 chain OS=Homo sapiens GN=TUBB3 PE=1 SV=2	264.47	60	13500000	29	7	87	50433
Q9BUF5	Tubulin beta-6 chain OS=Homo sapiens GN=TUBB6 PE=1 SV=1	246.58	67	89200000	28	13	67	49857
Q9UJS0	Calcium-binding mitochondrial carrier protein Aralar2 OS=Homo sapiens GN=SLC25A13 PE=1 SV=2	227.06	42	91400000	27	17	38	74176
P05141	ADP/ATP translocase 2 OS=Homo sapiens GN=SLC25A5 PE=1 SV=7	231.78	56	75100000	26	8	57	32852
P25705	ATP synthase subunit alpha mitochondrial OS=Homo sapiens GN=ATP5A1 PE=1 SV=1	230.82	43	91800000	26	25	40	59751
P33993	DNA replication licensing factor MCM7 OS=Homo sapiens GN=MCM7 PE=1 SV=4	211.55	44	49300000	26	26	36	81308
P12236	ADP/ATP translocase 3 OS=Homo sapiens GN=SLC25A6 PE=1 SV=4	218.63	55	12400000	25	4	55	32866
Q9Y5V3	Melanoma-associated antigen D1 OS=Homo sapiens GN=MAGED1 PE=1 SV=3	212.52	39	65100000	25	21	35	86161
P05787	Keratin type II cytoskeletal 8 OS=Homo sapiens GN=KRT8 PE=1 SV=7	205.5	45	81700000	24	19	48	53704
P04406	Glyceraldehyde-3-phosphate dehydrogenase OS=Homo sapiens GN=GAPDH PE=1 SV=3	258.27	65	290000000	23	21	59	36053
P04264	Keratin type II cytoskeletal 1 OS=Homo sapiens GN=KRT1 PE=1 SV=6	246.21	41	98100000	23	17	33	66039
P08670	Vimentin OS=Homo sapiens GN=VIM PE=1 SV=4	217.2	61	59500000	23	20	33	53652
P41250	Glycine--tRNA ligase OS=Homo sapiens GN=GARS PE=1 SV=3	208.41	39	47700000	23	23	34	83166
P13645	Keratin type I cytoskeletal 10 OS=Homo sapiens GN=KRT10 PE=1 SV=6	206.87	34	51900000	23	19	37	58827
P68366	Tubulin alpha-4A chain OS=Homo sapiens GN=TUBA4A PE=1 SV=1	259.88	54	4600000	22	3	110	49924
Q99615	DnaJ homolog subfamily C member 7 OS=Homo sapiens GN=DNAJC7 PE=1 SV=2	194.1	51	29100000	21	21	28	56441
O75190	DnaJ homolog subfamily B member 6 OS=Homo sapiens GN=DNAJB6 PE=1 SV=2	239.55	45	289000000	20	19	58	36087
P34931	Heat shock 70 kDa protein 1-like OS=Homo sapiens GN=HSPA1L PE=1 SV=2	226.14	32	50600000	20	2	50	70375
Q9HCC0	Methylcrotonoyl-CoA carboxylase beta chain mitochondrial OS=Homo sapiens GN=MCCC2 PE=1 SV=1	214.2	45	45900000	20	20	24	61333
P05783	Keratin type I cytoskeletal 18 OS=Homo sapiens GN=KRT18 PE=1 SV=2	202.94	45	47900000	20	19	30	48058
O75746	Calcium-binding mitochondrial carrier protein Aralar1 OS=Homo sapiens GN=SLC25A12 PE=1 SV=2	207	29	18700000	19	10	25	74762
P60709	Actin cytoplasmic 1 OS=Homo sapiens GN=ACTB PE=1 SV=1	205.94	60	136000000	19	10	47	41737
Q96RQ3	Methylcrotonoyl-CoA carboxylase subunit alpha mitochondrial OS=Homo sapiens GN=MCCC1 PE=1 SV=3	202.54	33	48600000	19	18	26	80473
Q9Y285	Phenylalanine--tRNA ligase alpha subunit OS=Homo sapiens GN=FARSA PE=1 SV=3	191.36	44	40000000	19	17	26	57564
P11498	Pyruvate carboxylase mitochondrial OS=Homo sapiens GN=PC PE=1 SV=2	200.37	21	25600000	18	18	23	129634
P05165	Propionyl-CoA carboxylase alpha chain mitochondrial OS=Homo sapiens GN=PCCA PE=1 SV=4	196.34	32	24700000	17	15	21	80059
P61978	Heterogeneous nuclear ribonucleoprotein K OS=Homo sapiens GN=HNRNPK PE=1 SV=1	185.16	41	23500000	16	15	20	50976
O95816	BAG family molecular chaperone regulator 2 OS=Homo sapiens GN=BAG2 PE=1 SV=1	197.18	60	328000000	15	14	49	23772
P11021	78 kDa glucose-regulated protein OS=Homo sapiens GN=HSPA5 PE=1 SV=2	195.58	28	33100000	15	13	28	72333
P07900	Heat shock protein HSP 90-alpha OS=Homo sapiens GN=HSP90AA1 PE=1 SV=5	191.17	21	10300000	15	4	32	84660
P17987	T-complex protein 1 subunit alpha OS=Homo sapiens GN=TCP1 PE=1 SV=1	188.29	36	27300000	15	15	20	60344
P49411	Elongation factor Tu mitochondrial OS=Homo sapiens GN=TUFM PE=1 SV=2	185.47	40	27100000	15	15	22	49542
Q9UDY4	DnaJ homolog subfamily B member 4 OS=Homo sapiens GN=DNAJB4 PE=1 SV=1	184.31	45	28900000	15	14	20	37807
P68104	Elongation factor 1-alpha 1 OS=Homo sapiens GN=EEF1A1 PE=1 SV=1	204.94	41	58700000	14	6	27	50141
Q5VTE0	Putative elongation factor 1-alpha-like 3 OS=Homo sapiens GN=EEF1A1P5 PE=5 SV=1	204.94	41	58700000	14	6	27	50185
Q9UBX3	Mitochondrial dicarboxylate carrier OS=Homo sapiens GN=SLC25A10 PE=1 SV=2	191.04	48	44300000	14	13	22	31282
Q04695	Keratin type I cytoskeletal 17 OS=Homo sapiens GN=KRT17 PE=1 SV=2	173.38	35	8690000	14	7	17	48106
P38646	Stress-70 protein mitochondrial OS=Homo sapiens GN=HSPA9 PE=1 SV=2	174.68	20	9030000	13	10	16	73681
Q00325	Phosphate carrier protein mitochondrial OS=Homo sapiens GN=SLC25A3 PE=1 SV=2	165.35	31	41300000	13	12	19	40095
P62987	Ubiquitin-60S ribosomal protein L40 OS=Homo sapiens GN=UBA52 PE=1 SV=2	176.52	52	50700000	12	11	24	14728
P62979	Ubiquitin-40S ribosomal protein S27a OS=Homo sapiens GN=RPS27A PE=1 SV=2	176.52	43	50700000	12	11	24	17965
P0CG47	Polyubiquitin-B OS=Homo sapiens GN=UBB PE=1 SV=1	176.52	29	50700000	12	11	24	25762
P0CG48	Polyubiquitin-C OS=Homo sapiens GN=UBC PE=1 SV=3	176.52	10	50700000	12	11	24	77039
P50454	Serpin H1 OS=Homo sapiens GN=SERPINH1 PE=1 SV=2	171.82	38	23100000	12	11	16	46441
P35908	Keratin type II cytoskeletal 2 epidermal OS=Homo sapiens GN=KRT2 PE=1 SV=2	170.53	20	13100000	12	6	18	65433
P23396	40S ribosomal protein S3 OS=Homo sapiens GN=RPS3 PE=1 SV=2	162.35	51	22800000	12	11	13	26688
P10809	60 kDa heat shock protein mitochondrial OS=Homo sapiens GN=HSPD1 PE=1 SV=2	183.39	27	19900000	11	11	13	61055
Q92598	Heat shock protein 105 kDa OS=Homo sapiens GN=HSPH1 PE=1 SV=1	167.52	17	15300000	11	10	15	96865
P11586	C-1-tetrahydrofolate synthase cytoplasmic OS=Homo sapiens GN=MTHFD1 PE=1 SV=3	162.11	14	9670000	11	11	14	101559
O75953	DnaJ homolog subfamily B member 5 OS=Homo sapiens GN=DNAJB5 PE=1 SV=1	158.9	42	18900000	11	11	15	39134
P14618	Pyruvate kinase PKM OS=Homo sapiens GN=PKM PE=1 SV=4	158.34	28	18200000	11	11	14	57937
P08195	4F2 cell-surface antigen heavy chain OS=Homo sapiens GN=SLC3A2 PE=1 SV=3	155.61	18	17900000	11	10	12	67994
P11940	Polyadenylate-binding protein 1 OS=Homo sapiens GN=PABPC1 PE=1 SV=2	167.64	16	7590000	10	9	12	70671
O15460	Prolyl 4-hydroxylase subunit alpha-2 OS=Homo sapiens GN=P4HA2 PE=1 SV=1	166.25	28	12200000	10	10	13	60902
P31689	DnaJ homolog subfamily A member 1 OS=Homo sapiens GN=DNAJA1 PE=1 SV=2	163.2	41	49100000	10	9	19	44868
Q16891	MICOS complex subunit MIC60 OS=Homo sapiens GN=IMMT PE=1 SV=1	154.87	15	13500000	10	9	13	83678
P36578	60S ribosomal protein L4 OS=Homo sapiens GN=RPL4 PE=1 SV=5	153.75	24	14500000	10	10	12	47697
P60842	Eukaryotic initiation factor 4A-I OS=Homo sapiens GN=EIF4A1 PE=1 SV=1	153.11	21	19400000	10	9	13	46154
Q9ULX6	A-kinase anchor protein 8-like OS=Homo sapiens GN=AKAP8L PE=1 SV=3	152.03	16	21200000	10	10	15	71649
Q96PK6	RNA-binding protein 14 OS=Homo sapiens GN=RBM14 PE=1 SV=2	151.34	19	7550000	10	9	11	69492
P49368	T-complex protein 1 subunit gamma OS=Homo sapiens GN=CCT3 PE=1 SV=4	150.62	27	11500000	10	10	16	60534
Q05639	Elongation factor 1-alpha 2 OS=Homo sapiens GN=EEF1A2 PE=1 SV=1	176.68	24	767000	9	1	18	50470
P35527	Keratin type I cytoskeletal 9 OS=Homo sapiens GN=KRT9 PE=1 SV=3	167.19	26	34600000	9	9	14	62064
O95831	Apoptosis-inducing factor 1 mitochondrial OS=Homo sapiens GN=AIFM1 PE=1 SV=1	157.23	17	16200000	9	9	11	66901
P22695	Cytochrome b-c1 complex subunit 2 mitochondrial OS=Homo sapiens GN=UQCRC2 PE=1 SV=3	149.7	25	16900000	9	8	14	48443
P31943	Heterogeneous nuclear ribonucleoprotein H OS=Homo sapiens GN=HNRNPH1 PE=1 SV=4	149.49	23	3480000	9	2	10	49229
Q8WUF5	RelA-associated inhibitor OS=Homo sapiens GN=PPP1R13L PE=1 SV=4	148.34	16	9780000	9	9	9	89091
P17844	Probable ATP-dependent RNA helicase DDX5 OS=Homo sapiens GN=DDX5 PE=1 SV=1	132.93	12	5680000	9	8	10	69148
O00571	ATP-dependent RNA helicase DDX3X OS=Homo sapiens GN=DDX3X PE=1 SV=3	130.38	13	9460000	9	8	12	73244
P02545	Prelamin-A/C OS=Homo sapiens GN=LMNA PE=1 SV=1	154.07	15	5300000	8	8	9	74140
Q9BWM7	Sideroflexin-3 OS=Homo sapiens GN=SFXN3 PE=1 SV=3	150.36	31	7510000	8	6	8	35503
P04792	Heat shock protein beta-1 OS=Homo sapiens GN=HSPB1 PE=1 SV=2	147.37	64	22100000	8	8	11	22783
P50402	Emerin OS=Homo sapiens GN=EMD PE=1 SV=1	140.49	31	13600000	8	8	13	28994
Q9Y3I0	tRNA-splicing ligase RtcB homolog OS=Homo sapiens GN=RTCB PE=1 SV=1	140.15	25	9270000	8	8	9	55210
P50991	T-complex protein 1 subunit delta OS=Homo sapiens GN=CCT4 PE=1 SV=4	136.91	18	9210000	8	8	9	57924
P00966	Argininosuccinate synthase OS=Homo sapiens GN=ASS1 PE=1 SV=2	131.76	19	17000000	8	8	12	46530
O60884	DnaJ homolog subfamily A member 2 OS=Homo sapiens GN=DNAJA2 PE=1 SV=1	130.03	17	14000000	8	8	10	45746
Q9Y230	RuvB-like 2 OS=Homo sapiens GN=RUVBL2 PE=1 SV=3	126.95	22	5220000	8	8	8	51157
Q15365	Poly(rC)-binding protein 1 OS=Homo sapiens GN=PCBP1 PE=1 SV=2	123.27	33	6290000	8	5	8	37498
P25686	DnaJ homolog subfamily B member 2 OS=Homo sapiens GN=DNAJB2 PE=1 SV=3	146.12	27	11500000	7	6	11	35580
P05166	Propionyl-CoA carboxylase beta chain mitochondrial OS=Homo sapiens GN=PCCB PE=1 SV=3	143.85	17	6440000	7	7	7	58216
|TRYP_PIG	SWISS-PROT:#CONTAM#P00761|TRYP_PIG Trypsin - Sus scrofa (Pig).	140.73	34	2340000000	7	6	17	24409
Q9H936	Mitochondrial glutamate carrier 1 OS=Homo sapiens GN=SLC25A22 PE=1 SV=1	139.54	31	10400000	7	7	8	34470
P06733	Alpha-enolase OS=Homo sapiens GN=ENO1 PE=1 SV=2	138.53	25	5830000	7	7	7	47169
P55795	Heterogeneous nuclear ribonucleoprotein H2 OS=Homo sapiens GN=HNRNPH2 PE=1 SV=1	134.66	16	349000	7	1	8	49264
P52597	Heterogeneous nuclear ribonucleoprotein F OS=Homo sapiens GN=HNRNPF PE=1 SV=3	114.71	16	5020000	7	4	8	45672
P11166	Solute carrier family 2 facilitated glucose transporter member 1 OS=Homo sapiens GN=SLC2A1 PE=1 SV=2	144.98	9	9030000	6	6	9	54084
Q96EY1	DnaJ homolog subfamily A member 3 mitochondrial OS=Homo sapiens GN=DNAJA3 PE=1 SV=2	136.36	17	7990000	6	6	9	52489
Q15233	Non-POU domain-containing octamer-binding protein OS=Homo sapiens GN=NONO PE=1 SV=4	133.3	17	6610000	6	6	8	54232
P04843	Dolichyl-diphosphooligosaccharide--protein glycosyltransferase subunit 1 OS=Homo sapiens GN=RPN1 PE=1 SV=1	129.92	12	7770000	6	6	8	68569
Q14568	Heat shock protein HSP 90-alpha A2 OS=Homo sapiens GN=HSP90AA2P PE=1 SV=2	127.47	16	2970000	6	1	12	39365
P13647	Keratin type II cytoskeletal 5 OS=Homo sapiens GN=KRT5 PE=1 SV=3	126.1	9	1600000	6	2	10	62378
P10909	Clusterin OS=Homo sapiens GN=CLU PE=1 SV=1	126.05	19	8580000	6	6	7	52495
P61247	40S ribosomal protein S3a OS=Homo sapiens GN=RPS3A PE=1 SV=2	125.28	26	4350000	6	6	9	29945
Q9UNE7	E3 ubiquitin-protein ligase CHIP OS=Homo sapiens GN=STUB1 PE=1 SV=2	125.2	21	5740000	6	6	7	34856
P57088	Transmembrane protein 33 OS=Homo sapiens GN=TMEM33 PE=1 SV=2	123.54	25	10900000	6	6	9	27978
P15880	40S ribosomal protein S2 OS=Homo sapiens GN=RPS2 PE=1 SV=2	123.1	20	8020000	6	6	6	31324
P07355	Annexin A2 OS=Homo sapiens GN=ANXA2 PE=1 SV=2	120.04	22	7150000	6	6	6	38604
O00165	HCLS1-associated protein X-1 OS=Homo sapiens GN=HAX1 PE=1 SV=2	119.06	22	8380000	6	6	9	31621
Q562R1	Beta-actin-like protein 2 OS=Homo sapiens GN=ACTBL2 PE=1 SV=2	117.9	14	2940000	6	2	11	42003
P48643	T-complex protein 1 subunit epsilon OS=Homo sapiens GN=CCT5 PE=1 SV=1	112.17	14	4910000	6	6	7	59671
P02786	Transferrin receptor protein 1 OS=Homo sapiens GN=TFRC PE=1 SV=2	91.35	8	2880000	6	5	6	84871
P25685	DnaJ homolog subfamily B member 1 OS=Homo sapiens GN=DNAJB1 PE=1 SV=4	126.43	17	3760000	5	4	6	38044
P17812	CTP synthase 1 OS=Homo sapiens GN=CTPS1 PE=1 SV=2	125.35	15	6920000	5	5	8	66690
P30837	Aldehyde dehydrogenase X mitochondrial OS=Homo sapiens GN=ALDH1B1 PE=1 SV=3	124.85	13	3850000	5	4	6	57206
P02768	Serum albumin OS=Homo sapiens GN=ALB PE=1 SV=2	123.56	11	5010000	5	3	8	69367
Q02978	Mitochondrial 2-oxoglutarate/malate carrier protein OS=Homo sapiens GN=SLC25A11 PE=1 SV=3	117.24	19	7900000	5	4	5	34062
P50990	T-complex protein 1 subunit theta OS=Homo sapiens GN=CCT8 PE=1 SV=4	114.66	10	4650000	5	5	7	59621
Q9UNF1	Melanoma-associated antigen D2 OS=Homo sapiens GN=MAGED2 PE=1 SV=2	114.53	8	3030000	5	3	5	64954
Q9UJY1	Heat shock protein beta-8 OS=Homo sapiens GN=HSPB8 PE=1 SV=1	114.18	32	26300000	5	5	10	21604
P26373	60S ribosomal protein L13 OS=Homo sapiens GN=RPL13 PE=1 SV=4	114.04	21	4600000	5	5	7	24261
P62701	40S ribosomal protein S4 X isoform OS=Homo sapiens GN=RPS4X PE=1 SV=2	104.28	18	5470000	5	5	6	29598
P05023	Sodium/potassium-transporting ATPase subunit alpha-1 OS=Homo sapiens GN=ATP1A1 PE=1 SV=1	98.82	7	2310000	5	3	5	112896
Q9Y265	RuvB-like 1 OS=Homo sapiens GN=RUVBL1 PE=1 SV=1	98.68	14	2780000	5	5	6	50228
Q96HS1	Serine/threonine-protein phosphatase PGAM5 mitochondrial OS=Homo sapiens GN=PGAM5 PE=1 SV=2	92.63	18	4180000	5	4	6	32004
P62249	40S ribosomal protein S16 OS=Homo sapiens GN=RPS16 PE=1 SV=2	87.61	27	2920000	5	5	5	16445
Q9UBM7	7-dehydrocholesterol reductase OS=Homo sapiens GN=DHCR7 PE=1 SV=1	85.59	9	5490000	5	5	5	54489
P33991	DNA replication licensing factor MCM4 OS=Homo sapiens GN=MCM4 PE=1 SV=5	84.14	7	1860000	5	4	5	96558
P08574	Cytochrome c1 heme protein mitochondrial OS=Homo sapiens GN=CYC1 PE=1 SV=3	82.92	20	5130000	5	5	6	35422
P51617	Interleukin-1 receptor-associated kinase 1 OS=Homo sapiens GN=IRAK1 PE=1 SV=2	77.47	10	1640000	5	4	5	76537
P62241	40S ribosomal protein S8 OS=Homo sapiens GN=RPS8 PE=1 SV=2	120.17	19	5210000	4	4	4	24205
Q58FF6	Putative heat shock protein HSP 90-beta 4 OS=Homo sapiens GN=HSP90AB4P PE=5 SV=1	120.07	12	0	4	1	9	58264
Q9H853	Putative tubulin-like protein alpha-4B OS=Homo sapiens GN=TUBA4B PE=5 SV=2	118.27	21	3120000	4	1	13	27551
Q9NZJ7	Mitochondrial carrier homolog 1 OS=Homo sapiens GN=MTCH1 PE=1 SV=1	116	16	7450000	4	4	4	41544
O15269	Serine palmitoyltransferase 1 OS=Homo sapiens GN=SPTLC1 PE=1 SV=1	113.71	13	4080000	4	4	5	52744
P45880	Voltage-dependent anion-selective channel protein 2 OS=Homo sapiens GN=VDAC2 PE=1 SV=2	111.43	20	4730000	4	4	6	31567
P62263	40S ribosomal protein S14 OS=Homo sapiens GN=RPS14 PE=1 SV=3	108.88	34	3460000	4	4	4	16273
Q16795	NADH dehydrogenase [ubiquinone] 1 alpha subcomplex subunit 9 mitochondrial OS=Homo sapiens GN=NDUFA9 PE=1 SV=2	105.28	13	3650000	4	4	4	42510
Q06210	Glutamine--fructose-6-phosphate aminotransferase [isomerizing] 1 OS=Homo sapiens GN=GFPT1 PE=1 SV=3	102.91	7	2200000	4	4	4	78806
Q9Y312	Protein AAR2 homolog OS=Homo sapiens GN=AAR2 PE=1 SV=2	96.82	18	5670000	4	4	4	43472
Q9Y6C9	Mitochondrial carrier homolog 2 OS=Homo sapiens GN=MTCH2 PE=1 SV=1	96.75	18	4340000	4	4	5	33331
P11177	Pyruvate dehydrogenase E1 component subunit beta mitochondrial OS=Homo sapiens GN=PDHB PE=1 SV=3	94.69	16	3080000	4	4	4	39233
Q9Y4W6	AFG3-like protein 2 OS=Homo sapiens GN=AFG3L2 PE=1 SV=2	91.45	7	1990000	4	4	4	88584
Q9UL15	BAG family molecular chaperone regulator 5 OS=Homo sapiens GN=BAG5 PE=1 SV=1	88.8	15	9040000	4	4	4	51200
P26641	Elongation factor 1-gamma OS=Homo sapiens GN=EEF1G PE=1 SV=3	87.83	11	1450000	4	4	4	50119
Q15366	Poly(rC)-binding protein 2 OS=Homo sapiens GN=PCBP2 PE=1 SV=1	82.94	14	1910000	4	1	4	38580
Q9NXE4	Sphingomyelin phosphodiesterase 4 OS=Homo sapiens GN=SMPD4 PE=1 SV=2	82.64	5	2340000	4	4	4	93352
P06493	Cyclin-dependent kinase 1 OS=Homo sapiens GN=CDK1 PE=1 SV=3	74.44	11	2100000	4	3	4	34095
Q9NVI7	ATPase family AAA domain-containing protein 3A OS=Homo sapiens GN=ATAD3A PE=1 SV=2	73.34	7	2640000	4	4	4	71369
Q7Z745	Maestro heat-like repeat-containing protein family member 2B OS=Homo sapiens GN=MROH2B PE=2 SV=3	61.34	1	1760000	4	1	4	180780
P18124	60S ribosomal protein L7 OS=Homo sapiens GN=RPL7 PE=1 SV=1	111.32	15	4790000	3	3	5	29226
P06576	ATP synthase subunit beta mitochondrial OS=Homo sapiens GN=ATP5B PE=1 SV=3	106.58	9	2230000	3	3	4	56560
P46782	40S ribosomal protein S5 OS=Homo sapiens GN=RPS5 PE=1 SV=4	106.44	19	5210000	3	3	4	22876
Q9UKV8	Protein argonaute-2 OS=Homo sapiens GN=AGO2 PE=1 SV=3	105.13	5	900000	3	1	3	97208
P02511	Alpha-crystallin B chain OS=Homo sapiens GN=CRYAB PE=1 SV=2	104.97	23	11900000	3	3	9	20159
Q9Y5A9	YTH domain-containing family protein 2 OS=Homo sapiens GN=YTHDF2 PE=1 SV=2	100.01	6	4400000	3	2	4	62334
Q06830	Peroxiredoxin-1 OS=Homo sapiens GN=PRDX1 PE=1 SV=1	99.67	17	2120000	3	3	3	22110
O43175	D-3-phosphoglycerate dehydrogenase OS=Homo sapiens GN=PHGDH PE=1 SV=4	97.33	6	1730000	3	3	4	56651
P49593	Protein phosphatase 1F OS=Homo sapiens GN=PPM1F PE=1 SV=3	96.17	8	1940000	3	2	5	49831
Q8WVX9	Fatty acyl-CoA reductase 1 OS=Homo sapiens GN=FAR1 PE=1 SV=1	96.09	7	2320000	3	3	3	59357
Q07020	60S ribosomal protein L18 OS=Homo sapiens GN=RPL18 PE=1 SV=2	94.39	19	3120000	3	3	3	21634
O94905	Erlin-2 OS=Homo sapiens GN=ERLIN2 PE=1 SV=1	94.23	11	530000	3	2	3	37840
Q14739	Lamin-B receptor OS=Homo sapiens GN=LBR PE=1 SV=2	92.82	5	3700000	3	3	4	70703
P53007	Tricarboxylate transport protein mitochondrial OS=Homo sapiens GN=SLC25A1 PE=1 SV=2	88.73	9	5330000	3	3	3	34013
P62847	40S ribosomal protein S24 OS=Homo sapiens GN=RPS24 PE=1 SV=1	87.35	29	2600000	3	3	3	15423
Q02878	60S ribosomal protein L6 OS=Homo sapiens GN=RPL6 PE=1 SV=3	86.39	11	5200000	3	3	6	32728
Q9UG63	ATP-binding cassette sub-family F member 2 OS=Homo sapiens GN=ABCF2 PE=1 SV=2	80.49	7	1250000	3	3	3	71290
O43592	Exportin-T OS=Homo sapiens GN=XPOT PE=1 SV=2	80.4	5	1440000	3	3	3	109964
P62269	40S ribosomal protein S18 OS=Homo sapiens GN=RPS18 PE=1 SV=3	78.54	16	4300000	3	3	4	17719
Q9NR12	PDZ and LIM domain protein 7 OS=Homo sapiens GN=PDLIM7 PE=1 SV=1	77.03	11	3960000	3	3	6	49845
P55060	Exportin-2 OS=Homo sapiens GN=CSE1L PE=1 SV=3	77	4	1930000	3	3	3	110417
Q9H9B4	Sideroflexin-1 OS=Homo sapiens GN=SFXN1 PE=1 SV=4	75.92	12	493000	3	1	3	35619
P60866	40S ribosomal protein S20 OS=Homo sapiens GN=RPS20 PE=1 SV=1	74.8	28	2870000	3	3	3	13373
O95573	Long-chain-fatty-acid--CoA ligase 3 OS=Homo sapiens GN=ACSL3 PE=1 SV=3	72.46	8	3950000	3	3	3	80420
Q9H4H8	Protein FAM83D OS=Homo sapiens GN=FAM83D PE=1 SV=3	72	6	1190000	3	3	3	64425
P31948	Stress-induced-phosphoprotein 1 OS=Homo sapiens GN=STIP1 PE=1 SV=1	70.9	5	2910000	3	2	3	62639
P18621	60S ribosomal protein L17 OS=Homo sapiens GN=RPL17 PE=1 SV=3	70.43	17	2110000	3	3	3	21397
P62753	40S ribosomal protein S6 OS=Homo sapiens GN=RPS6 PE=1 SV=1	69.18	14	2390000	3	3	3	28681
Q15149	Plectin OS=Homo sapiens GN=PLEC PE=1 SV=3	68.96	1	1460000	3	3	3	531796
Q99832	T-complex protein 1 subunit eta OS=Homo sapiens GN=CCT7 PE=1 SV=2	68.34	6	2070000	3	2	4	59367
O14925	Mitochondrial import inner membrane translocase subunit Tim23 OS=Homo sapiens GN=TIMM23 PE=1 SV=1	68.18	19	4650000	3	3	6	21943
P78371	T-complex protein 1 subunit beta OS=Homo sapiens GN=CCT2 PE=1 SV=4	67.96	8	1940000	3	3	4	57488
P78527	DNA-dependent protein kinase catalytic subunit OS=Homo sapiens GN=PRKDC PE=1 SV=3	66.29	1	567000	3	2	3	469093
Q96CS3	FAS-associated factor 2 OS=Homo sapiens GN=FAF2 PE=1 SV=2	64.82	11	2920000	3	3	3	52624
Q02543	60S ribosomal protein L18a OS=Homo sapiens GN=RPL18A PE=1 SV=2	63.65	20	1480000	3	3	4	20762
P63244	Receptor of activated protein C kinase 1 OS=Homo sapiens GN=RACK1 PE=1 SV=3	63.63	12	3520000	3	3	3	35077
P25205	DNA replication licensing factor MCM3 OS=Homo sapiens GN=MCM3 PE=1 SV=3	49.73	3	887000	3	2	5	90981
Q96DT5	Dynein heavy chain 11 axonemal OS=Homo sapiens GN=DNAH11 PE=1 SV=4	41.53	0	8190000	3	1	3	520374
P07237	Protein disulfide-isomerase OS=Homo sapiens GN=P4HB PE=1 SV=3	98.23	5	1600000	2	2	3	57116
Q14697	Neutral alpha-glucosidase AB OS=Homo sapiens GN=GANAB PE=1 SV=3	88	3	2350000	2	2	2	106874
P62424	60S ribosomal protein L7a OS=Homo sapiens GN=RPL7A PE=1 SV=2	86.12	11	2280000	2	2	3	29996
Q9BQ70	Transcription factor 25 OS=Homo sapiens GN=TCF25 PE=1 SV=1	82.72	4	1090000	2	2	2	76667
P04049	RAF proto-oncogene serine/threonine-protein kinase OS=Homo sapiens GN=RAF1 PE=1 SV=1	80.88	3	838000	2	1	2	73052
Q9BYJ9	YTH domain-containing family protein 1 OS=Homo sapiens GN=YTHDF1 PE=1 SV=1	80.76	4	0	2	1	2	60874
P31153	S-adenosylmethionine synthase isoform type-2 OS=Homo sapiens GN=MAT2A PE=1 SV=1	80.36	4	914000	2	2	2	43661
P62913	60S ribosomal protein L11 OS=Homo sapiens GN=RPL11 PE=1 SV=2	79.09	15	2100000	2	2	2	20252
P40939	Trifunctional enzyme subunit alpha mitochondrial OS=Homo sapiens GN=HADHA PE=1 SV=2	76.92	3	1310000	2	2	2	83000
P10398	Serine/threonine-protein kinase A-Raf OS=Homo sapiens GN=ARAF PE=1 SV=2	76.4	6	665000	2	1	2	67585
P62277	40S ribosomal protein S13 OS=Homo sapiens GN=RPS13 PE=1 SV=2	74.02	15	2280000	2	2	2	17222
Q9BZG1	Ras-related protein Rab-34 OS=Homo sapiens GN=RAB34 PE=1 SV=1	72.71	9	1880000	2	2	2	29044
P06748	Nucleophosmin OS=Homo sapiens GN=NPM1 PE=1 SV=2	72.61	12	2340000	2	2	3	32575
P30050	60S ribosomal protein L12 OS=Homo sapiens GN=RPL12 PE=1 SV=1	72.33	15	2930000	2	2	2	17819
Q9NXW2	DnaJ homolog subfamily B member 12 OS=Homo sapiens GN=DNAJB12 PE=1 SV=4	71.39	7	1650000	2	2	2	41819
Q7RTS7	Keratin type II cytoskeletal 74 OS=Homo sapiens GN=KRT74 PE=1 SV=2	70.32	4	762000	2	1	3	57865
Q53GQ0	Very-long-chain 3-oxoacyl-CoA reductase OS=Homo sapiens GN=HSD17B12 PE=1 SV=2	69.99	8	1720000	2	2	2	34324
O43242	26S proteasome non-ATPase regulatory subunit 3 OS=Homo sapiens GN=PSMD3 PE=1 SV=2	69.56	4	629000	2	2	2	60978
Q96L21	60S ribosomal protein L10-like OS=Homo sapiens GN=RPL10L PE=1 SV=3	68.54	8	608000	2	1	2	24519
P27635	60S ribosomal protein L10 OS=Homo sapiens GN=RPL10 PE=1 SV=4	68.54	8	608000	2	1	2	24604
P46776	60S ribosomal protein L27a OS=Homo sapiens GN=RPL27A PE=1 SV=2	67.9	16	2980000	2	2	2	16561
P62280	40S ribosomal protein S11 OS=Homo sapiens GN=RPS11 PE=1 SV=3	66.68	13	1480000	2	2	3	18431
P13674	Prolyl 4-hydroxylase subunit alpha-1 OS=Homo sapiens GN=P4HA1 PE=1 SV=2	62.77	4	715000	2	2	2	61049
Q14CN4	Keratin type II cytoskeletal 72 OS=Homo sapiens GN=KRT72 PE=1 SV=2	62.42	4	800000	2	1	3	55877
P50914	60S ribosomal protein L14 OS=Homo sapiens GN=RPL14 PE=1 SV=4	61.45	8	1170000	2	1	2	23432
P62917	60S ribosomal protein L8 OS=Homo sapiens GN=RPL8 PE=1 SV=2	60.61	7	2330000	2	2	2	28025
Q9Y619	Mitochondrial ornithine transporter 1 OS=Homo sapiens GN=SLC25A15 PE=1 SV=1	60.37	6	817000	2	2	2	32736
P37198	Nuclear pore glycoprotein p62 OS=Homo sapiens GN=NUP62 PE=1 SV=3	57.25	6	847000	2	2	2	53255
P39023	60S ribosomal protein L3 OS=Homo sapiens GN=RPL3 PE=1 SV=2	56.57	8	2030000	2	2	2	46109
Q9H078	Caseinolytic peptidase B protein homolog OS=Homo sapiens GN=CLPB PE=1 SV=1	56.39	5	1020000	2	2	2	78729
Q8N1F7	Nuclear pore complex protein Nup93 OS=Homo sapiens GN=NUP93 PE=1 SV=2	55.83	3	1380000	2	2	2	93488
P46781	40S ribosomal protein S9 OS=Homo sapiens GN=RPS9 PE=1 SV=3	55.72	10	1150000	2	2	2	22591
P33992	DNA replication licensing factor MCM5 OS=Homo sapiens GN=MCM5 PE=1 SV=5	54.73	3	1110000	2	2	2	82286
Q15758	Neutral amino acid transporter B(0) OS=Homo sapiens GN=SLC1A5 PE=1 SV=2	54.53	6	2550000	2	2	2	56598
O60716	Catenin delta-1 OS=Homo sapiens GN=CTNND1 PE=1 SV=1	54.17	3	3310000	2	2	2	108170
P23528	Cofilin-1 OS=Homo sapiens GN=CFL1 PE=1 SV=3	54.12	14	3090000	2	2	3	18502
O15260	Surfeit locus protein 4 OS=Homo sapiens GN=SURF4 PE=1 SV=3	49.68	7	1580000	2	2	2	30394
P46779	60S ribosomal protein L28 OS=Homo sapiens GN=RPL28 PE=1 SV=3	49.56	12	1410000	2	2	2	15747
P22626	Heterogeneous nuclear ribonucleoproteins A2/B1 OS=Homo sapiens GN=HNRNPA2B1 PE=1 SV=2	49.39	7	1550000	2	2	2	37430
Q6P1M0	Long-chain fatty acid transport protein 4 OS=Homo sapiens GN=SLC27A4 PE=1 SV=1	48.81	3	425000	2	2	2	72064
P13639	Elongation factor 2 OS=Homo sapiens GN=EEF2 PE=1 SV=4	48.46	2	505000	2	1	3	95338
P33121	Long-chain-fatty-acid--CoA ligase 1 OS=Homo sapiens GN=ACSL1 PE=1 SV=1	47.53	2	387000	2	1	3	77943
O14556	Glyceraldehyde-3-phosphate dehydrogenase testis-specific OS=Homo sapiens GN=GAPDHS PE=1 SV=2	47.33	3	5680000	2	1	3	44501
O60701	UDP-glucose 6-dehydrogenase OS=Homo sapiens GN=UGDH PE=1 SV=1	46.58	5	1700000	2	2	2	55024
O75628	GTP-binding protein REM 1 OS=Homo sapiens GN=REM1 PE=1 SV=2	46.58	5	324000	2	1	2	32947
Q12802	A-kinase anchor protein 13 OS=Homo sapiens GN=AKAP13 PE=1 SV=2	36.44	0	213000000	2	1	2	307550
Q63HN8	E3 ubiquitin-protein ligase RNF213 OS=Homo sapiens GN=RNF213 PE=1 SV=3	32.66	0	19400000	2	1	2	591415
Q4AC94	C2 domain-containing protein 3 OS=Homo sapiens GN=C2CD3 PE=1 SV=4	31.81	1	1150000	2	1	3	260386
Q71UM5	40S ribosomal protein S27-like OS=Homo sapiens GN=RPS27L PE=1 SV=3	72.79	15	10300000	1	1	2	9477
Q9UNL2	Translocon-associated protein subunit gamma OS=Homo sapiens GN=SSR3 PE=1 SV=1	63.38	8	1120000	1	1	2	21080
P29692	Elongation factor 1-delta OS=Homo sapiens GN=EEF1D PE=1 SV=5	62.75	9	1690000	1	1	1	31122
P83731	60S ribosomal protein L24 OS=Homo sapiens GN=RPL24 PE=1 SV=1	62.54	8	1520000	1	1	1	17779
P43355	Melanoma-associated antigen 1 OS=Homo sapiens GN=MAGEA1 PE=1 SV=1	62.46	4	308000	1	1	1	34342
Q14974	Importin subunit beta-1 OS=Homo sapiens GN=KPNB1 PE=1 SV=2	60.71	2	411000	1	1	1	97170
Q6NUK1	Calcium-binding mitochondrial carrier protein SCaMC-1 OS=Homo sapiens GN=SLC25A24 PE=1 SV=2	57.37	3	823000	1	1	2	53354
P40692	DNA mismatch repair protein Mlh1 OS=Homo sapiens GN=MLH1 PE=1 SV=1	56.87	2	522000	1	1	1	84601
P61353	60S ribosomal protein L27 OS=Homo sapiens GN=RPL27 PE=1 SV=2	56.49	7	665000	1	1	1	15798
O60762	Dolichol-phosphate mannosyltransferase subunit 1 OS=Homo sapiens GN=DPM1 PE=1 SV=1	56.29	4	1140000	1	1	1	29634
P36542	ATP synthase subunit gamma mitochondrial OS=Homo sapiens GN=ATP5C1 PE=1 SV=1	55.59	4	1050000	1	1	1	32996
P53985	Monocarboxylate transporter 1 OS=Homo sapiens GN=SLC16A1 PE=1 SV=3	55.43	4	3990000	1	1	2	53944
P61619	Protein transport protein Sec61 subunit alpha isoform 1 OS=Homo sapiens GN=SEC61A1 PE=1 SV=2	55.14	2	3460000	1	1	1	52265
Q9H9S3	Protein transport protein Sec61 subunit alpha isoform 2 OS=Homo sapiens GN=SEC61A2 PE=2 SV=3	55.14	2	3460000	1	1	1	52248
Q14318	Peptidyl-prolyl cis-trans isomerase FKBP8 OS=Homo sapiens GN=FKBP8 PE=1 SV=2	55.06	4	477000	1	1	1	44562
P41091	Eukaryotic translation initiation factor 2 subunit 3 OS=Homo sapiens GN=EIF2S3 PE=1 SV=3	54.92	3	746000	1	1	1	51110
Q9NVH1	DnaJ homolog subfamily C member 11 OS=Homo sapiens GN=DNAJC11 PE=1 SV=2	54.82	2	1210000	1	1	2	63278
Q96JB6	Lysyl oxidase homolog 4 OS=Homo sapiens GN=LOXL4 PE=1 SV=1	54.63	2	470000	1	1	1	84483
P16615	Sarcoplasmic/endoplasmic reticulum calcium ATPase 2 OS=Homo sapiens GN=ATP2A2 PE=1 SV=1	52.09	1	628000	1	1	1	114757
Q93084	Sarcoplasmic/endoplasmic reticulum calcium ATPase 3 OS=Homo sapiens GN=ATP2A3 PE=1 SV=2	52.09	1	628000	1	1	1	113977
Q99081	Transcription factor 12 OS=Homo sapiens GN=TCF12 PE=1 SV=1	51.16	2	864000	1	1	1	72965
P15923	Transcription factor E2-alpha OS=Homo sapiens GN=TCF3 PE=1 SV=1	51.16	2	864000	1	1	1	67600
P15884	Transcription factor 4 OS=Homo sapiens GN=TCF4 PE=1 SV=3	51.16	2	864000	1	1	1	71308
Q7Z5N4	Protein sidekick-1 OS=Homo sapiens GN=SDK1 PE=2 SV=3	50.14	0	290000	1	1	1	242109
Q7L8L6	FAST kinase domain-containing protein 5 mitochondrial OS=Homo sapiens GN=FASTKD5 PE=1 SV=1	49.99	1	444000	1	1	1	86574
P49915	GMP synthase [glutamine-hydrolyzing] OS=Homo sapiens GN=GMPS PE=1 SV=1	49.27	2	612000	1	1	1	76716
P19338	Nucleolin OS=Homo sapiens GN=NCL PE=1 SV=3	49.14	2	210000	1	1	1	76615
O95864	Fatty acid desaturase 2 OS=Homo sapiens GN=FADS2 PE=1 SV=1	48.46	2	440000	1	1	1	52259
P14324	Farnesyl pyrophosphate synthase OS=Homo sapiens GN=FDPS PE=1 SV=4	48.46	4	782000	1	1	1	48276
P17858	ATP-dependent 6-phosphofructokinase liver type OS=Homo sapiens GN=PFKL PE=1 SV=6	47.93	1	1420000	1	1	1	85018
P62081	40S ribosomal protein S7 OS=Homo sapiens GN=RPS7 PE=1 SV=1	47.91	4	412000	1	1	1	22127
Q92947	Glutaryl-CoA dehydrogenase mitochondrial OS=Homo sapiens GN=GCDH PE=1 SV=1	47.59	3	662000	1	1	2	48127
Q8TDX7	Serine/threonine-protein kinase Nek7 OS=Homo sapiens GN=NEK7 PE=1 SV=1	47.53	3	360000	1	1	1	34551
Q9Y277	Voltage-dependent anion-selective channel protein 3 OS=Homo sapiens GN=VDAC3 PE=1 SV=1	47.32	7	1010000	1	1	1	30659
Q99567	Nuclear pore complex protein Nup88 OS=Homo sapiens GN=NUP88 PE=1 SV=2	47.17	1	862000	1	1	1	83542
Q15070	Mitochondrial inner membrane protein OXA1L OS=Homo sapiens GN=OXA1L PE=1 SV=3	47.02	6	2380000	1	1	1	48548
O95870	Protein ABHD16A OS=Homo sapiens GN=ABHD16A PE=1 SV=3	46.35	2	481000	1	1	1	63243
O60573	Eukaryotic translation initiation factor 4E type 2 OS=Homo sapiens GN=EIF4E2 PE=1 SV=1	45.75	4	697000	1	1	1	28362
P63173	60S ribosomal protein L38 OS=Homo sapiens GN=RPL38 PE=1 SV=2	45.55	19	917000	1	1	1	8218
P62266	40S ribosomal protein S23 OS=Homo sapiens GN=RPS23 PE=1 SV=3	44.76	8	701000	1	1	1	15808
Q14257	Reticulocalbin-2 OS=Homo sapiens GN=RCN2 PE=1 SV=1	43.12	4	1310000	1	1	1	36876
Q03113	Guanine nucleotide-binding protein subunit alpha-12 OS=Homo sapiens GN=GNA12 PE=1 SV=4	42.9	3	233000	1	1	1	44279
P09471	Guanine nucleotide-binding protein G(o) subunit alpha OS=Homo sapiens GN=GNAO1 PE=1 SV=4	42.9	3	233000	1	1	1	40051
Q5JWF2	Guanine nucleotide-binding protein G(s) subunit alpha isoforms XLas OS=Homo sapiens GN=GNAS PE=1 SV=2	42.9	1	233000	1	1	1	111024
P11488	Guanine nucleotide-binding protein G(t) subunit alpha-1 OS=Homo sapiens GN=GNAT1 PE=1 SV=5	42.9	3	233000	1	1	1	40041
P08754	Guanine nucleotide-binding protein G(k) subunit alpha OS=Homo sapiens GN=GNAI3 PE=1 SV=3	42.9	3	233000	1	1	1	40532
A8MTJ3	Guanine nucleotide-binding protein G(t) subunit alpha-3 OS=Homo sapiens GN=GNAT3 PE=2 SV=2	42.9	3	233000	1	1	1	40357
P19087	Guanine nucleotide-binding protein G(t) subunit alpha-2 OS=Homo sapiens GN=GNAT2 PE=2 SV=4	42.9	3	233000	1	1	1	40176
P63096	Guanine nucleotide-binding protein G(i) subunit alpha-1 OS=Homo sapiens GN=GNAI1 PE=1 SV=2	42.9	3	233000	1	1	1	40361
P04899	Guanine nucleotide-binding protein G(i) subunit alpha-2 OS=Homo sapiens GN=GNAI2 PE=1 SV=3	42.9	3	233000	1	1	1	40451
Q14344	Guanine nucleotide-binding protein subunit alpha-13 OS=Homo sapiens GN=GNA13 PE=1 SV=2	42.9	3	233000	1	1	1	44050
P38405	Guanine nucleotide-binding protein G(olf) subunit alpha OS=Homo sapiens GN=GNAL PE=1 SV=1	42.9	3	233000	1	1	1	44309
P63092	Guanine nucleotide-binding protein G(s) subunit alpha isoforms short OS=Homo sapiens GN=GNAS PE=1 SV=1	42.9	3	233000	1	1	1	45665
P62829	60S ribosomal protein L23 OS=Homo sapiens GN=RPL23 PE=1 SV=1	41.77	14	751000	1	1	1	14865
Q9NP72	Ras-related protein Rab-18 OS=Homo sapiens GN=RAB18 PE=1 SV=1	40.6	5	624000	1	1	1	22977
Q8NCN5	Pyruvate dehydrogenase phosphatase regulatory subunit mitochondrial OS=Homo sapiens GN=PDPR PE=1 SV=2	40.59	1	546000	1	1	1	99364
P18085	ADP-ribosylation factor 4 OS=Homo sapiens GN=ARF4 PE=1 SV=3	40.31	6	592000	1	1	1	20511
P12004	Proliferating cell nuclear antigen OS=Homo sapiens GN=PCNA PE=1 SV=1	40.07	3	269000	1	1	1	28769
P84098	60S ribosomal protein L19 OS=Homo sapiens GN=RPL19 PE=1 SV=1	39.9	5	665000	1	1	1	23466
O94826	Mitochondrial import receptor subunit TOM70 OS=Homo sapiens GN=TOMM70 PE=1 SV=1	39.55	1	243000	1	1	1	67455
P17980	26S protease regulatory subunit 6A OS=Homo sapiens GN=PSMC3 PE=1 SV=3	39.08	2	134000	1	1	1	49204
P51841	Retinal guanylyl cyclase 2 OS=Homo sapiens GN=GUCY2F PE=2 SV=2	38.74	1	59200000	1	1	5	124850
O95140	Mitofusin-2 OS=Homo sapiens GN=MFN2 PE=1 SV=3	38.65	1	244000	1	1	1	86402
O14744	Protein arginine N-methyltransferase 5 OS=Homo sapiens GN=PRMT5 PE=1 SV=4	37.74	2	329000	1	1	1	72684
O00116	Alkyldihydroxyacetonephosphate synthase peroxisomal OS=Homo sapiens GN=AGPS PE=1 SV=1	37.51	2	456000	1	1	1	72912
P56134	ATP synthase subunit f mitochondrial OS=Homo sapiens GN=ATP5J2 PE=1 SV=3	37.03	12	1480000	1	1	2	10918
Q6P3X3	Tetratricopeptide repeat protein 27 OS=Homo sapiens GN=TTC27 PE=1 SV=1	36.78	1	318000	1	1	1	96632
Q9BUN8	Derlin-1 OS=Homo sapiens GN=DERL1 PE=1 SV=1	36.22	6	1100000	1	1	1	28801
Q8NBX0	Saccharopine dehydrogenase-like oxidoreductase OS=Homo sapiens GN=SCCPDH PE=1 SV=1	36.09	2	229000	1	1	1	47151
Q71UI9	Histone H2A.V OS=Homo sapiens GN=H2AFV PE=1 SV=3	35.85	7	807000	1	1	1	13509
Q99878	Histone H2A type 1-J OS=Homo sapiens GN=HIST1H2AJ PE=1 SV=3	35.85	7	807000	1	1	1	13936
P0C0S5	Histone H2A.Z OS=Homo sapiens GN=H2AFZ PE=1 SV=2	35.85	7	807000	1	1	1	13553
Q96KK5	Histone H2A type 1-H OS=Homo sapiens GN=HIST1H2AH PE=1 SV=3	35.85	7	807000	1	1	1	13906
Q16777	Histone H2A type 2-C OS=Homo sapiens GN=HIST2H2AC PE=1 SV=4	35.85	7	807000	1	1	1	13988
Q9BTM1	Histone H2A.J OS=Homo sapiens GN=H2AFJ PE=1 SV=1	35.85	7	807000	1	1	1	14019
P20671	Histone H2A type 1-D OS=Homo sapiens GN=HIST1H2AD PE=1 SV=2	35.85	7	807000	1	1	1	14107
Q8IUE6	Histone H2A type 2-B OS=Homo sapiens GN=HIST2H2AB PE=1 SV=3	35.85	7	807000	1	1	1	13995
P0C0S8	Histone H2A type 1 OS=Homo sapiens GN=HIST1H2AG PE=1 SV=2	35.85	7	807000	1	1	1	14091
Q6FI13	Histone H2A type 2-A OS=Homo sapiens GN=HIST2H2AA3 PE=1 SV=3	35.85	7	807000	1	1	1	14095
Q93077	Histone H2A type 1-C OS=Homo sapiens GN=HIST1H2AC PE=1 SV=3	35.85	7	807000	1	1	1	14105
P04908	Histone H2A type 1-B/E OS=Homo sapiens GN=HIST1H2AB PE=1 SV=2	35.85	7	807000	1	1	1	14135
Q7L7L0	Histone H2A type 3 OS=Homo sapiens GN=HIST3H2A PE=1 SV=3	35.85	7	807000	1	1	1	14121
Q96QV6	Histone H2A type 1-A OS=Homo sapiens GN=HIST1H2AA PE=1 SV=3	35.85	7	807000	1	1	1	14233
P16104	Histone H2AX OS=Homo sapiens GN=H2AFX PE=1 SV=2	35.85	6	807000	1	1	1	15145
Q92499	ATP-dependent RNA helicase DDX1 OS=Homo sapiens GN=DDX1 PE=1 SV=2	34.85	3	800000	1	1	1	82432
O76031	ATP-dependent Clp protease ATP-binding subunit clpX-like mitochondrial OS=Homo sapiens GN=CLPX PE=1 SV=2	34.57	1	600000	1	1	1	69224
O75306	NADH dehydrogenase [ubiquinone] iron-sulfur protein 2 mitochondrial OS=Homo sapiens GN=NDUFS2 PE=1 SV=2	34.36	2	515000	1	1	1	52546
P34897	Serine hydroxymethyltransferase mitochondrial OS=Homo sapiens GN=SHMT2 PE=1 SV=3	34.31	2	1260000	1	1	1	55993
Q9Y6K0	Choline/ethanolaminephosphotransferase 1 OS=Homo sapiens GN=CEPT1 PE=1 SV=1	33.76	3	1180000	1	1	1	46554
O14735	CDP-diacylglycerol--inositol 3-phosphatidyltransferase OS=Homo sapiens GN=CDIPT PE=1 SV=1	33.39	5	712000	1	1	1	23539
P47914	60S ribosomal protein L29 OS=Homo sapiens GN=RPL29 PE=1 SV=2	33.33	9	1600000	1	1	1	17752
P27708	CAD protein OS=Homo sapiens GN=CAD PE=1 SV=3	33.22	1	312000	1	1	1	242981
Q86US8	Telomerase-binding protein EST1A OS=Homo sapiens GN=SMG6 PE=1 SV=2	32.88	0	2050000	1	1	1	160461
Q16778	Histone H2B type 2-E OS=Homo sapiens GN=HIST2H2BE PE=1 SV=3	31.65	7	1260000	1	1	1	13920
Q99877	Histone H2B type 1-N OS=Homo sapiens GN=HIST1H2BN PE=1 SV=3	31.65	7	1260000	1	1	1	13922
P23527	Histone H2B type 1-O OS=Homo sapiens GN=HIST1H2BO PE=1 SV=3	31.65	7	1260000	1	1	1	13906
Q8N257	Histone H2B type 3-B OS=Homo sapiens GN=HIST3H2BB PE=1 SV=3	31.65	7	1260000	1	1	1	13908
Q99880	Histone H2B type 1-L OS=Homo sapiens GN=HIST1H2BL PE=1 SV=3	31.65	7	1260000	1	1	1	13952
Q93079	Histone H2B type 1-H OS=Homo sapiens GN=HIST1H2BH PE=1 SV=3	31.65	7	1260000	1	1	1	13892
P62807	Histone H2B type 1-C/E/F/G/I OS=Homo sapiens GN=HIST1H2BC PE=1 SV=4	31.65	7	1260000	1	1	1	13906
O60814	Histone H2B type 1-K OS=Homo sapiens GN=HIST1H2BK PE=1 SV=3	31.65	7	1260000	1	1	1	13890
Q5QNW6	Histone H2B type 2-F OS=Homo sapiens GN=HIST2H2BF PE=1 SV=3	31.65	7	1260000	1	1	1	13920
Q99879	Histone H2B type 1-M OS=Homo sapiens GN=HIST1H2BM PE=1 SV=3	31.65	7	1260000	1	1	1	13989
P58876	Histone H2B type 1-D OS=Homo sapiens GN=HIST1H2BD PE=1 SV=2	31.65	7	1260000	1	1	1	13936
P57053	Histone H2B type F-S OS=Homo sapiens GN=H2BFS PE=1 SV=2	31.65	7	1260000	1	1	1	13944
P33778	Histone H2B type 1-B OS=Homo sapiens GN=HIST1H2BB PE=1 SV=2	31.65	7	1260000	1	1	1	13950
P06899	Histone H2B type 1-J OS=Homo sapiens GN=HIST1H2BJ PE=1 SV=3	31.65	7	1260000	1	1	1	13904
Q96A08	Histone H2B type 1-A OS=Homo sapiens GN=HIST1H2BA PE=1 SV=3	31.65	7	1260000	1	1	1	14167
Q96ED9	Protein Hook homolog 2 OS=Homo sapiens GN=HOOK2 PE=1 SV=3	31.35	1	9440000	1	1	1	83207
Q8N8R3	Mitochondrial basic amino acids transporter OS=Homo sapiens GN=SLC25A29 PE=1 SV=2	30.99	3	302000	1	1	1	32062
Q14498	RNA-binding protein 39 OS=Homo sapiens GN=RBM39 PE=1 SV=2	30.86	2	364000	1	1	1	59380
O00148	ATP-dependent RNA helicase DDX39A OS=Homo sapiens GN=DDX39A PE=1 SV=2	30.52	3	788000	1	1	1	49130
Q13838	Spliceosome RNA helicase DDX39B OS=Homo sapiens GN=DDX39B PE=1 SV=1	30.52	3	788000	1	1	1	48991
Q96JH7	Deubiquitinating protein VCIP135 OS=Homo sapiens GN=VCPIP1 PE=1 SV=2	29.99	1	36300000	1	1	1	134320
Q9Y512	Sorting and assembly machinery component 50 homolog OS=Homo sapiens GN=SAMM50 PE=1 SV=3	29.95	3	342000	1	1	1	51976
O43251	RNA binding protein fox-1 homolog 2 OS=Homo sapiens GN=RBFOX2 PE=1 SV=3	29.8	4	629000	1	1	1	41374
Q9NWB1	RNA binding protein fox-1 homolog 1 OS=Homo sapiens GN=RBFOX1 PE=1 SV=2	29.8	4	629000	1	1	1	42784
Q16822	Phosphoenolpyruvate carboxykinase [GTP] mitochondrial OS=Homo sapiens GN=PCK2 PE=1 SV=3	28.83	1	421000	1	1	1	70730
P49448	Glutamate dehydrogenase 2 mitochondrial OS=Homo sapiens GN=GLUD2 PE=1 SV=2	28.82	4	763000	1	1	1	61434
Q8WUK0	Phosphatidylglycerophosphatase and protein-tyrosine phosphatase 1 OS=Homo sapiens GN=PTPMT1 PE=1 SV=1	28.75	3	251000	1	1	1	22844
Q9NVC6	Mediator of RNA polymerase II transcription subunit 17 OS=Homo sapiens GN=MED17 PE=1 SV=2	28.75	1	251000	1	1	1	72890
Q9BRH9	Zinc finger protein 251 OS=Homo sapiens GN=ZNF251 PE=2 SV=4	27.16	1	0	1	1	1	75763
Q969N2	GPI transamidase component PIG-T OS=Homo sapiens GN=PIGT PE=1 SV=1	27.13	1	413000	1	1	1	65700
P62750	60S ribosomal protein L23a OS=Homo sapiens GN=RPL23A PE=1 SV=1	26.36	6	303000	1	1	1	17695
Q8NB25	Protein FAM184A OS=Homo sapiens GN=FAM184A PE=2 SV=3	26.22	1	747000	1	1	1	132965
P08243	Asparagine synthetase [glutamine-hydrolyzing] OS=Homo sapiens GN=ASNS PE=1 SV=4	26.08	1	689000	1	1	1	64370
P12268	Inosine-5'-monophosphate dehydrogenase 2 OS=Homo sapiens GN=IMPDH2 PE=1 SV=2	25.66	2	526000	1	1	1	55805
Q66GS9	Centrosomal protein of 135 kDa OS=Homo sapiens GN=CEP135 PE=1 SV=2	25.49	1	674000	1	1	1	133490
P35637	RNA-binding protein FUS OS=Homo sapiens GN=FUS PE=1 SV=1	25.05	3	370000	1	1	1	53426
Q96DY2	IQ domain-containing protein D OS=Homo sapiens GN=IQCD PE=2 SV=2	24.64	2	821000	1	1	1	52359
P01857	Immunoglobulin heavy constant gamma 1 OS=Homo sapiens GN=IGHG1 PE=1 SV=1	24.44	4	1510000	1	1	2	36106
P01860	Immunoglobulin heavy constant gamma 3 OS=Homo sapiens GN=IGHG3 PE=1 SV=2	24.44	4	1510000	1	1	2	41287
P0DOX5	Immunoglobulin gamma-1 heavy chain OS=Homo sapiens PE=1 SV=1	24.44	3	1510000	1	1	2	49330
P30685	HLA class I histocompatibility antigen B-35 alpha chain OS=Homo sapiens GN=HLA-B PE=1 SV=1	23.57	2	4110000	1	1	1	40455
Q07000	HLA class I histocompatibility antigen Cw-15 alpha chain OS=Homo sapiens GN=HLA-C PE=1 SV=1	23.57	2	4110000	1	1	1	40863
P04222	HLA class I histocompatibility antigen Cw-3 alpha chain OS=Homo sapiens GN=HLA-C PE=1 SV=2	23.57	2	4110000	1	1	1	40861
Q13243	Serine/arginine-rich splicing factor 5 OS=Homo sapiens GN=SRSF5 PE=1 SV=1	23.24	3	164000	1	1	1	31264
P43490	Nicotinamide phosphoribosyltransferase OS=Homo sapiens GN=NAMPT PE=1 SV=1	22.8	4	393000	1	1	1	55521
Q8IZT6	Abnormal spindle-like microcephaly-associated protein OS=Homo sapiens GN=ASPM PE=1 SV=2	22.67	0	542000	1	1	1	409801
P52732	Kinesin-like protein KIF11 OS=Homo sapiens GN=KIF11 PE=1 SV=2	22.62	1	635000	1	1	1	119159
Q13635	Protein patched homolog 1 OS=Homo sapiens GN=PTCH1 PE=1 SV=2	22.18	1	4160000	1	1	1	160544
Q8NFC6	Biorientation of chromosomes in cell division protein 1-like 1 OS=Homo sapiens GN=BOD1L1 PE=1 SV=2	21.96	0	550000	1	1	1	330467
O14773	Tripeptidyl-peptidase 1 OS=Homo sapiens GN=TPP1 PE=1 SV=2	21.89	2	590000	1	1	1	61248
Q9HCC8	Glycerophosphoinositol inositolphosphodiesterase GDPD2 OS=Homo sapiens GN=GDPD2 PE=2 SV=1	21.85	1	5980000	1	1	1	61729
Q3MIX3	Uncharacterized aarF domain-containing protein kinase 5 OS=Homo sapiens GN=ADCK5 PE=1 SV=2	21.8	1	442000	1	1	1	65897
Q13200	26S proteasome non-ATPase regulatory subunit 2 OS=Homo sapiens GN=PSMD2 PE=1 SV=3	21.43	3	719000	1	1	1	100200
O94822	E3 ubiquitin-protein ligase listerin OS=Homo sapiens GN=LTN1 PE=1 SV=6	21.4	0	1820000	1	1	1	200550
P20061	Transcobalamin-1 OS=Homo sapiens GN=TCN1 PE=1 SV=2	21.36	3	629000	1	1	1	48207
Q86YW0	1-phosphatidylinositol 4 5-bisphosphate phosphodiesterase zeta-1 OS=Homo sapiens GN=PLCZ1 PE=1 SV=1	20.86	1	1940000	1	1	1	70411
P39656	Dolichyl-diphosphooligosaccharide--protein glycosyltransferase 48 kDa subunit OS=Homo sapiens GN=DDOST PE=1 SV=4	20.78	1	367000	1	1	1	50801
Q2M389	WASH complex subunit 4 OS=Homo sapiens GN=WASHC4 PE=1 SV=2	20.55	1	8830000	1	1	1	136403
O43776	Asparagine--tRNA ligase cytoplasmic OS=Homo sapiens GN=NARS PE=1 SV=1	20.49	2	490000	1	1	1	62943
Q00610	Clathrin heavy chain 1 OS=Homo sapiens GN=CLTC PE=1 SV=5	20.41	0	556000	1	1	1	191613
Q5TAX3	Terminal uridylyltransferase 4 OS=Homo sapiens GN=ZCCHC11 PE=1 SV=3	20.32	0	708000	1	1	1	185164
