# Supplementary material for: PIM3-mediated phosphorylation stabilizes myeloid leukemia factor 2 to promote metastasis in osteosarcoma
Source: J Clin Invest. 2025 Oct 15;135(20):e191040. doi: 10.1172/JCI191040 (PMC12520695; doi:10.1172/JCI191040)
Supplement: Supplemental table 5 [file jci-135-191040-s037.xlsx]

## Sheet: Sheet1
Supplementary Table 5. Result of Pro-SRSA generated by MAGeCK (MLF2 high vs MLF2 low).
id	num	neg|score	neg|p-value	neg|fdr	neg|rank	neg|goodsgrna	neg|lfc	pos|score	pos|p-value	pos|fdr	pos|rank	pos|goodsgrna	pos|lfc
RIOK1	10	7.28e-08	9.75e-06	0.001238	1	9	-0.7257	0.99276	0.99921	0.99999	492	0	-0.7257
LIMK2	10	4.06e-07	9.75e-06	0.001238	2	8	-0.33889	0.89882	0.99217	0.99999	461	1	-0.33889
STK11	10	7.14e-06	9.75e-06	0.001238	3	8	-0.5794	0.99975	0.99999	0.99999	506	0	-0.5794
PIM3	10	1.09e-05	9.75e-06	0.001238	4	8	-0.33843	0.99262	0.99919	0.99999	491	0	-0.33843
BCR	10	5.11e-05	2.92e-05	0.002475	5	8	-0.45199	0.99134	0.99919	0.99999	489	1	-0.45199
CAMK2B	10	5.95e-05	2.92e-05	0.002475	6	6	-0.15185	0.36577	0.86925	0.99999	317	3	-0.15185
MAPK11	10	7.91e-05	6.82e-05	0.00405	7	7	-0.35485	0.99859	0.99987	0.99999	504	0	-0.35485
RIOK2	10	8.53e-05	6.82e-05	0.00405	8	9	-0.49904	0.97573	0.99789	0.99999	482	1	-0.49904
TEC	10	0.0002009	8.77e-05	0.00405	9	8	-0.37397	0.998	0.99985	0.99999	502	0	-0.37397
PKDCC	10	0.00023055	8.77e-05	0.00405	10	9	-0.38226	0.76735	0.97736	0.99999	430	1	-0.38226
PRKD3	10	0.0002667	8.77e-05	0.00405	11	9	-0.34821	0.91025	0.99321	0.99999	466	1	-0.34821
CDK2	10	0.00040663	0.0001072	0.004189	12	9	-0.32639	0.50029	0.91597	0.99999	361	1	-0.32639
ADRBK2	10	0.00042202	0.0001072	0.004189	13	8	-0.29104	0.98384	0.99826	0.99999	486	1	-0.29104
EPHA5	10	0.00068435	0.00014618	0.00495	14	9	-0.1709	0.99423	0.99943	0.99999	494	0	-0.1709
LATS2	10	0.00069271	0.00014618	0.00495	15	6	-0.13583	0.68158	0.96475	0.99999	411	2	-0.13583
CDK10	10	0.00083275	0.00018516	0.005879	16	6	-0.17778	0.56277	0.9438	0.99999	378	1	-0.17778
MAP4K4	10	0.0009667	0.00020465	0.006115	17	5	-0.12702	0.34302	0.85358	0.99999	311	3	-0.12702
SBK1	10	0.0013903	0.00045802	0.012926	18	7	-0.30717	0.37397	0.87188	0.99999	319	2	-0.30717
VRK2	10	0.0016167	0.000497	0.013288	19	8	-0.30822	0.86419	0.98993	0.99999	448	2	-0.30822
CHEK2	10	0.0019759	0.00057496	0.014604	20	7	-0.4096	0.95476	0.99734	0.99999	477	1	-0.4096
MAPK1	10	0.0023709	0.00073088	0.01768	21	7	-0.2898	0.88248	0.99056	0.99999	453	1	-0.2898
CSNK1E	10	0.0030031	0.00082833	0.018295	22	8	-0.27358	0.99987	0.99999	0.99999	507	0	-0.27358
CAMK1	10	0.0030828	0.00082833	0.018295	23	5	-0.096092	0.17012	0.67386	0.99999	215	2	-0.096092
ACVR1C	10	0.0034777	0.0008868	0.018416	24	8	-0.26885	0.99316	0.99921	0.99999	493	0	-0.26885
MAP2K5	10	0.0036465	0.00090629	0.018416	25	6	-0.31258	0.57745	0.94555	0.99999	386	4	-0.31258
MAPK12	10	0.0040571	0.0012181	0.0238	26	7	-0.27724	0.88042	0.99056	0.99999	452	2	-0.27724
EIF2AK2	10	0.0041708	0.0012961	0.024386	27	8	-0.278	0.99711	0.9998	0.99999	499	0	-0.278
SLK	10	0.0043108	0.0019588	0.031405	28	7	-0.24803	0.98554	0.99826	0.99999	488	1	-0.24803
DSTYK	10	0.0043328	0.0019588	0.031405	29	6	-0.16742	0.88416	0.99058	0.99999	454	1	-0.16742
CSF1R	10	0.0046965	0.0019782	0.031405	30	7	-0.20931	0.99854	0.99987	0.99999	503	0	-0.20931
CIT	10	0.0047956	0.0019782	0.031405	31	5	-0.088008	0.78301	0.98292	0.99999	435	3	-0.088008
JAK1	10	0.0048251	0.0019782	0.031405	32	4	0.13125	0.17356	0.67844	0.99999	216	5	0.13125
TRIB2	10	0.0050681	0.0021147	0.032553	33	7	-0.27912	0.7651	0.97734	0.99999	429	3	-0.27912
ALK	10	0.0063074	0.0025435	0.038002	34	8	-0.26268	0.96886	0.99765	0.99999	480	1	-0.26268
MAP4K3	10	0.0067456	0.0030307	0.043042	35	8	-0.19863	0.99772	0.99985	0.99999	500	0	-0.19863
STYK1	10	0.0068097	0.0030502	0.043042	36	4	-0.028304	0.91113	0.9934	0.99999	467	1	-0.028304
TESK1	10	0.007182	0.0038493	0.046917	37	5	-0.19583	0.25529	0.7947	0.99999	267	2	-0.19583
RPS6KL1	10	0.0075837	0.0038688	0.046917	38	7	-0.30254	0.87964	0.98995	0.99999	451	1	-0.30254
UHMK1	10	0.0077805	0.0040442	0.046917	39	6	-0.14228	0.29768	0.82062	0.99999	289	3	-0.14228
CDC42BPA	10	0.0079021	0.0040442	0.046917	40	4	0.016486	0.078822	0.48672	0.99999	136	4	0.016486
SRC	10	0.0083196	0.0040442	0.046917	41	4	0.016534	0.11021	0.56448	0.99999	169	5	0.016534
VRK1	10	0.0088041	0.0040637	0.046917	42	5	-0.11019	0.18791	0.71479	0.99999	226	2	-0.11019
ERN2	10	0.0090727	0.0040637	0.046917	43	6	-0.36948	0.73765	0.97307	0.99999	422	2	-0.36948
IGF1R	10	0.009081	0.0040637	0.046917	44	7	-0.27261	0.20538	0.72387	0.99999	240	3	-0.27261
CAMKK1	10	0.009977	0.0051357	0.057976	45	7	-0.2808	0.57572	0.94555	0.99999	385	3	-0.2808
MAP2K2	10	0.012069	0.0060712	0.060668	46	7	-0.23443	0.99663	0.99976	0.99999	498	0	-0.23443
PDPK1	10	0.012296	0.0060712	0.060668	47	7	-0.28166	0.44754	0.90921	0.99999	341	3	-0.28166
WNK2	10	0.012501	0.0060712	0.060668	48	4	-0.013053	0.010588	0.16338	0.99999	42	2	-0.013053
NEK2	10	0.012502	0.0060712	0.060668	49	5	-0.14771	0.3902	0.88434	0.99999	328	3	-0.14771
STK16	10	0.012897	0.0060907	0.060668	50	5	-0.16247	0.90153	0.99217	0.99999	464	2	-0.16247
PXK	10	0.013364	0.0060907	0.060668	51	6	-0.17085	0.99661	0.99976	0.99999	497	0	-0.17085
MAP3K8	10	0.013814	0.0065974	0.061116	52	5	-0.067154	0.14238	0.64385	0.99999	198	4	-0.067154
FLT3	10	0.013991	0.0065974	0.061116	53	6	-0.31446	0.23323	0.76508	0.99999	256	4	-0.31446
BRD4	10	0.014179	0.0066169	0.061116	54	6	-0.34706	0.89554	0.99216	0.99999	460	2	-0.34706
ABL2	10	0.01446	0.0066169	0.061116	55	6	-0.22224	0.62137	0.95698	0.99999	399	2	-0.22224
GRK1	10	0.014838	0.010106	0.0862	56	5	-0.14212	0.098793	0.54414	0.99999	155	3	-0.14212
MAPK3	10	0.015182	0.010125	0.0862	57	7	-0.24469	0.79538	0.98711	0.99999	437	2	-0.24469
NPR2	10	0.016928	0.010866	0.0862	58	7	-0.26601	0.98115	0.99802	0.99999	484	1	-0.26601
TGFBR1	10	0.016991	0.010866	0.0862	59	5	-0.069492	0.92437	0.99364	0.99999	471	2	-0.069492
TEK	10	0.017776	0.010866	0.0862	60	4	-0.043606	0.42638	0.90055	0.99999	336	3	-0.043606
DYRK1A	10	0.017924	0.010866	0.0862	61	4	0.13171	0.14485	0.64387	0.99999	200	5	0.13171
CDK13	10	0.019503	0.011392	0.0862	62	6	-0.25605	0.74255	0.97378	0.99999	424	3	-0.25605
MAP4K5	10	0.021504	0.012678	0.0862	63	6	-0.22946	0.5488	0.93491	0.99999	375	2	-0.22946
MAP3K12	10	0.021949	0.012678	0.0862	64	7	-0.22497	0.22097	0.74594	0.99999	250	3	-0.22497
MAP3K10	10	0.022331	0.012932	0.0862	65	6	-0.17984	0.58968	0.9475	0.99999	391	3	-0.17984
NRK	10	0.024328	0.013224	0.0862	66	5	-0.17962	0.76314	0.97656	0.99999	428	3	-0.17962
RET	10	0.025028	0.013244	0.0862	67	6	-0.1932	0.084986	0.50605	0.99999	143	3	-0.1932
AATK	10	0.025057	0.013244	0.0862	68	2	0.1885	0.049296	0.40722	0.99999	100	6	0.1885
NTRK2	10	0.025134	0.013244	0.0862	69	5	-0.13962	0.62262	0.95698	0.99999	400	3	-0.13962
FASTK	10	0.026024	0.013244	0.0862	70	7	-0.26721	0.29058	0.81817	0.99999	283	3	-0.26721
EPHA6	10	0.027107	0.013555	0.0862	71	7	-0.17389	0.67151	0.96473	0.99999	408	2	-0.17389
TRIM24	10	0.027216	0.013555	0.0862	72	4	0.018247	0.038952	0.36498	0.99999	86	3	0.018247
CSNK2A1	10	0.027246	0.013555	0.0862	73	5	-0.13178	0.4575	0.90921	0.99999	343	3	-0.13178
ACVR2A	10	0.027438	0.013555	0.0862	74	6	-0.28078	0.59398	0.9475	0.99999	393	3	-0.28078
CSNK1G2	10	0.027619	0.013555	0.0862	75	7	-0.13124	0.28919	0.81817	0.99999	282	3	-0.13124
NEK11	10	0.027893	0.013555	0.0862	76	5	-0.11041	0.041811	0.37638	0.99999	93	4	-0.11041
STK3	10	0.027992	0.013555	0.0862	77	3	0.089971	0.077477	0.4867	0.99999	134	6	0.089971
CDKL4	10	0.028092	0.013555	0.0862	78	6	-0.2564	0.16188	0.66435	0.99999	213	2	-0.2564
TXK	10	0.028465	0.013575	0.0862	79	4	-0.026432	0.89907	0.99217	0.99999	462	1	-0.026432
NRBP1	10	0.029127	0.013575	0.0862	80	4	-0.061238	0.88878	0.99151	0.99999	456	2	-0.061238
PIM1	10	0.029921	0.0172	0.102912	81	7	-0.18857	0.99786	0.99985	0.99999	501	0	-0.18857
EGFR	10	0.030281	0.0172	0.102912	82	4	0.03424	0.18996	0.71479	0.99999	227	5	0.03424
SGK2	10	0.031454	0.01722	0.102912	83	6	-0.23273	0.28061	0.81499	0.99999	279	1	-0.23273
ULK1	10	0.03146	0.01722	0.102912	84	2	0.1167	0.037084	0.3505	0.99999	82	5	0.1167
AAK1	10	0.03179	0.01722	0.102912	85	7	-0.25457	0.69142	0.96725	0.99999	412	1	-0.25457
PKN3	10	0.032855	0.021449	0.123931	86	6	-0.16611	0.50545	0.91599	0.99999	362	3	-0.16611
CDK18	10	0.033963	0.021468	0.123931	87	6	-0.23794	0.94026	0.99652	0.99999	475	1	-0.23794
PDK2	10	0.034072	0.021468	0.123931	88	6	-0.27774	0.46774	0.90922	0.99999	348	3	-0.27774
FES	10	0.036213	0.024333	0.128267	89	7	-0.16829	0.0067492	0.11757	0.99999	32	2	-0.16829
SIK3	10	0.036743	0.024353	0.128267	90	7	-0.24965	0.74902	0.97473	0.99999	426	2	-0.24965
HIPK2	10	0.038089	0.02523	0.128267	91	6	-0.13737	0.59393	0.9475	0.99999	392	3	-0.13737
TGFBR2	10	0.038331	0.02523	0.128267	92	5	-0.089188	0.70229	0.96902	0.99999	413	3	-0.089188
ADCK3	10	0.038421	0.02523	0.128267	93	6	-0.16194	0.92997	0.99465	0.99999	473	2	-0.16194
PRKCG	10	0.0393	0.02523	0.128267	94	5	-0.065031	0.23415	0.76508	0.99999	257	5	-0.065031
STRADB	10	0.04206	0.025249	0.128267	95	5	-0.15682	0.055617	0.42351	0.99999	109	3	-0.15682
BTK	10	0.04267	0.025249	0.128267	96	5	-0.17035	0.86278	0.98993	0.99999	446	2	-0.17035
GAK	10	0.044612	0.025249	0.128267	97	5	-0.14684	0.77755	0.98112	0.99999	433	1	-0.14684
SGK3	10	0.04477	0.025249	0.128267	98	6	-0.2226	0.97448	0.99789	0.99999	481	1	-0.2226
HIPK3	10	0.045545	0.025249	0.128267	99	5	-0.15325	0.6024	0.95203	0.99999	394	3	-0.15325
RIPK2	10	0.045595	0.025249	0.128267	100	6	-0.16382	0.74089	0.97378	0.99999	423	3	-0.16382
ERBB3	10	0.046291	0.030219	0.144109	101	6	-0.18295	0.54446	0.93066	0.99999	373	3	-0.18295
DCLK1	10	0.047136	0.030219	0.144109	102	6	-0.29149	0.91457	0.9934	0.99999	468	1	-0.29149
RPS6KB1	10	0.047833	0.030239	0.144109	103	4	0.19247	0.066723	0.4337	0.99999	122	5	0.19247
MOS	10	0.048155	0.030239	0.144109	104	5	-0.0088504	0.043093	0.3803	0.99999	95	5	-0.0088504
BCKDK	10	0.048982	0.030902	0.144109	105	5	-0.16662	0.50953	0.92185	0.99999	365	3	-0.16662
HSPB8	10	0.04997	0.030902	0.144109	106	5	-0.059153	0.15061	0.65751	0.99999	203	4	-0.059153
TP53RK	10	0.050081	0.030902	0.144109	107	6	-0.22263	0.99926	0.99991	0.99999	505	0	-0.22263
MAP3K19	10	0.050384	0.030902	0.144109	108	5	-0.1611	0.77053	0.97951	0.99999	432	3	-0.1611
HUNK	10	0.051139	0.030921	0.144109	109	6	-0.15859	0.81276	0.98746	0.99999	441	1	-0.15859
MAP3K2	10	0.053778	0.034858	0.15962	110	5	-0.13716	0.86731	0.98993	0.99999	449	1	-0.13716
AKT3	10	0.055617	0.034878	0.15962	111	3	0.023496	0.2285	0.74596	0.99999	253	5	0.023496
RPS6KA3	10	0.058861	0.041329	0.174863	112	5	-0.11454	0.1959	0.71481	0.99999	234	4	-0.11454
NEK3	10	0.058869	0.041329	0.174863	113	4	-0.11942	0.54786	0.93489	0.99999	374	3	-0.11942
GRK6	10	0.060094	0.041348	0.174863	114	5	-0.03112	0.29345	0.81817	0.99999	285	3	-0.03112
TYRO3	10	0.060402	0.041348	0.174863	115	4	0.068712	0.19762	0.71481	0.99999	237	5	0.068712
FER	10	0.06232	0.041348	0.174863	116	5	-0.1491	0.40231	0.88664	0.99999	331	4	-0.1491
PRKCE	10	0.062516	0.041348	0.174863	117	5	-0.16532	0.70411	0.96992	0.99999	415	2	-0.16532
PHKG1	10	0.063555	0.043395	0.174863	118	5	-0.14362	0.80243	0.98744	0.99999	440	2	-0.14362
CDK15	10	0.0637	0.043395	0.174863	119	6	-0.22639	0.85851	0.9896	0.99999	445	2	-0.22639
FGFR2	10	0.064662	0.043395	0.174863	120	3	0.075966	0.15014	0.65749	0.99999	202	5	0.075966
ADCK5	10	0.065968	0.043395	0.174863	121	6	-0.17846	0.6029	0.95203	0.99999	395	3	-0.17846
HIPK4	10	0.066582	0.043414	0.174863	122	4	0.010372	0.43132	0.90057	0.99999	337	4	0.010372
NEK9	10	0.06903	0.047078	0.174863	123	3	-0.082913	0.11524	0.57208	0.99999	172	2	-0.082913
GRK5	10	0.069361	0.047078	0.174863	124	5	-0.062568	0.35116	0.85561	0.99999	314	4	-0.062568
MAPK14	10	0.070212	0.047078	0.174863	125	5	-0.045486	0.1281	0.61198	0.99999	185	4	-0.045486
KIAA1804	10	0.070618	0.047078	0.174863	126	6	-0.16295	0.32938	0.84976	0.99999	303	2	-0.16295
MAP3K13	10	0.071698	0.047098	0.174863	127	3	-0.09822	0.053553	0.41406	0.99999	105	3	-0.09822
CAMK1G	10	0.072022	0.047098	0.174863	128	4	-0.090181	0.96194	0.99755	0.99999	479	1	-0.090181
ROR1	10	0.074043	0.048267	0.174863	129	5	-0.12427	0.10231	0.55341	0.99999	158	3	-0.12427
GUCY2C	10	0.074415	0.048267	0.174863	130	5	-0.10849	0.7986	0.98744	0.99999	439	1	-0.10849
STK4	10	0.075022	0.048267	0.174863	131	6	-0.13869	0.38364	0.87707	0.99999	322	3	-0.13869
CDK9	10	0.075353	0.048267	0.174863	132	5	-0.11872	0.084603	0.50208	0.99999	142	3	-0.11872
PASK	10	0.075632	0.048267	0.174863	133	5	-0.078196	0.19595	0.71481	0.99999	235	4	-0.078196
AKT2	10	0.075666	0.048267	0.174863	134	5	-0.13777	0.99492	0.99944	0.99999	496	0	-0.13777
SBK2	10	0.076004	0.048267	0.174863	135	6	-0.1044	0.89531	0.99216	0.99999	459	2	-0.1044
RPS6KC1	10	0.076514	0.048287	0.174863	136	4	-0.050271	0.54442	0.93066	0.99999	372	4	-0.050271
TSSK3	10	0.077626	0.048287	0.174863	137	3	0.14374	0.1368	0.6348	0.99999	194	5	0.14374
KSR2	10	0.07923	0.048287	0.174863	138	6	-0.20453	0.98027	0.9979	0.99999	483	1	-0.20453
CAMK2A	10	0.08043	0.049904	0.174863	139	4	0.013135	0.29909	0.82064	0.99999	291	4	0.013135
CDK17	10	0.080711	0.049904	0.174863	140	4	0.043552	0.15614	0.66433	0.99999	206	5	0.043552
MST1R	10	0.081826	0.049904	0.174863	141	5	-0.12636	0.76994	0.97951	0.99999	431	1	-0.12636
EPHA10	10	0.082128	0.049924	0.174863	142	4	0.038967	0.06362	0.42893	0.99999	119	4	0.038967
CLK4	10	0.085566	0.050879	0.174863	143	5	-0.089022	0.75958	0.97654	0.99999	427	3	-0.089022
CSNK1A1L	10	0.091387	0.052302	0.174863	144	3	0.019259	0.79036	0.98533	0.99999	436	3	0.019259
ZAK	10	0.092442	0.052321	0.174863	145	6	-0.20494	0.57474	0.94555	0.99999	384	2	-0.20494
MAP3K14	10	0.093425	0.052321	0.174863	146	6	-0.19739	0.65616	0.96208	0.99999	406	3	-0.19739
MAST1	10	0.093495	0.052321	0.174863	147	4	0.040379	0.13931	0.63482	0.99999	196	3	0.040379
MYO3A	10	0.094942	0.052321	0.174863	148	5	-0.11219	0.99163	0.99919	0.99999	490	1	-0.11219
SIK1	10	0.095264	0.052321	0.174863	149	5	-0.086644	0.82693	0.988	0.99999	442	2	-0.086644
PRKCA	10	0.095968	0.052321	0.174863	150	5	-0.13074	0.63633	0.957	0.99999	403	3	-0.13074
EPHB3	10	0.096739	0.052321	0.174863	151	5	-0.062895	0.24684	0.77796	0.99999	263	3	-0.062895
EPHB6	10	0.09703	0.052321	0.174863	152	2	0.093257	0.13674	0.6348	0.99999	193	6	0.093257
GSG2	10	0.10055	0.054153	0.176409	153	5	-0.059787	0.16023	0.66435	0.99999	212	3	-0.059787
YES1	10	0.10231	0.054173	0.176409	154	3	0.14939	0.011777	0.17355	0.99999	43	6	0.14939
NPR1	10	0.10436	0.054173	0.176409	155	6	-0.12678	0.11798	0.5721	0.99999	177	3	-0.12678
PHKG2	10	0.10534	0.054173	0.176409	156	6	-0.17395	0.90981	0.99319	0.99999	465	1	-0.17395
CAMK2D	10	0.10772	0.056297	0.17993	157	3	0.01276	0.10931	0.56448	0.99999	167	3	0.01276
VRK3	10	0.11005	0.056317	0.17993	158	6	-0.13821	0.50554	0.91599	0.99999	363	3	-0.13821
CAMKV	10	0.11153	0.056317	0.17993	159	5	-0.11874	0.87554	0.98995	0.99999	450	2	-0.11874
BMPR1A	10	0.11268	0.060059	0.188394	160	5	-0.15959	0.25546	0.7947	0.99999	268	3	-0.15959
PDK3	10	0.11279	0.060078	0.188394	161	4	0.020714	0.042678	0.38028	0.99999	94	3	0.020714
CSNK2A2	10	0.11335	0.060078	0.188394	162	6	-0.11702	0.19431	0.71481	0.99999	232	3	-0.11702
MAPKAPK3	10	0.11452	0.063021	0.19641	163	4	0.0030593	0.073211	0.47608	0.99999	129	4	0.0030593
MYO3B	10	0.11499	0.069492	0.202999	164	5	-0.099437	0.19716	0.71481	0.99999	236	4	-0.099437
STK32C	10	0.11515	0.069492	0.202999	165	6	-0.14111	0.42285	0.89802	0.99999	335	2	-0.14111
BRAF	10	0.11524	0.069492	0.202999	166	2	0.21815	0.012055	0.17357	0.99999	44	7	0.21815
PTK6	10	0.11749	0.069492	0.202999	167	6	-0.12751	0.7308	0.9721	0.99999	419	3	-0.12751
MST4	10	0.11838	0.069512	0.202999	168	5	-0.093398	0.67212	0.96473	0.99999	409	3	-0.093398
ACVR1	10	0.11901	0.069512	0.202999	169	4	-0.057894	0.34144	0.85358	0.99999	310	4	-0.057894
AURKC	10	0.1196	0.069512	0.202999	170	6	-0.074509	0.089948	0.51704	0.99999	151	2	-0.074509
NEK4	10	0.12093	0.069512	0.202999	171	6	-0.17954	0.58345	0.94748	0.99999	388	2	-0.17954
CDK6	10	0.12143	0.069531	0.202999	172	3	0.035679	0.013637	0.18984	0.99999	46	5	0.035679
PLK2	10	0.12162	0.069531	0.202999	173	5	-0.11718	0.46942	0.90922	0.99999	349	1	-0.11718
RPS6KA1	10	0.12173	0.069531	0.202999	174	6	-0.18116	0.26463	0.79702	0.99999	272	3	-0.18116
NEK5	10	0.12379	0.080368	0.232026	175	4	-0.055843	0.98546	0.99826	0.99999	487	1	-0.055843
MARK1	10	0.12426	0.080387	0.232026	176	5	-0.10669	0.57159	0.94553	0.99999	381	2	-0.10669
MAP2K6	10	0.12658	0.083272	0.235066	177	5	-0.078855	0.36011	0.86436	0.99999	316	3	-0.078855
MOK	10	0.12697	0.083272	0.235066	178	5	-0.075295	0.068398	0.43372	0.99999	124	3	-0.075295
MARK4	10	0.13684	0.083291	0.235066	179	5	-0.10196	0.48407	0.90922	0.99999	353	4	-0.10196
CDK4	10	0.13834	0.083291	0.235066	180	4	-0.026248	0.29889	0.82064	0.99999	290	4	-0.026248
EIF2AK3	10	0.13998	0.088826	0.246578	181	4	-0.050991	0.24534	0.77794	0.99999	262	2	-0.050991
BRD2	10	0.14019	0.088826	0.246578	182	4	-0.024775	0.48772	0.91106	0.99999	357	1	-0.024775
MELK	10	0.14164	0.088826	0.246578	183	4	-0.084202	0.2661	0.79702	0.99999	273	4	-0.084202
EPHA3	10	0.14498	0.096876	0.25504	184	4	0.21478	0.043282	0.3803	0.99999	96	6	0.21478
BRDT	10	0.14524	0.096876	0.25504	185	4	0.051614	0.29602	0.82062	0.99999	287	5	0.051614
RNASEL	10	0.14691	0.096876	0.25504	186	3	-0.023139	0.94455	0.99654	0.99999	476	1	-0.023139
CDK12	10	0.14738	0.096876	0.25504	187	4	-0.026701	0.49089	0.91108	0.99999	358	3	-0.026701
ABL1	10	0.15014	0.096895	0.25504	188	3	-0.013787	0.4856	0.91106	0.99999	355	3	-0.013787
SGK494	10	0.15026	0.096895	0.25504	189	2	0.15465	0.029558	0.2972	0.99999	75	7	0.15465
DDR2	10	0.15077	0.096895	0.25504	190	5	-0.17393	0.48315	0.90922	0.99999	352	2	-0.17393
CDC42BPG	10	0.15193	0.096895	0.25504	191	2	0.0046498	0.47881	0.90922	0.99999	350	4	0.0046498
DYRK1B	10	0.15445	0.096895	0.25504	192	5	-0.13507	0.95777	0.99753	0.99999	478	1	-0.13507
PRKD2	10	0.15478	0.096895	0.25504	193	5	-0.13815	0.38603	0.87707	0.99999	323	4	-0.13815
TRIB3	10	0.15871	0.10962	0.284123	194	5	-0.027823	0.10096	0.55341	0.99999	157	4	-0.027823
STK17B	10	0.16023	0.10962	0.284123	196	3	0.016198	0.17645	0.68343	0.99999	217	3	0.016198
MASTL	10	0.16023	0.10962	0.284123	195	5	0.0029034	0.085047	0.50605	0.99999	144	5	0.0029034
KALRN	10	0.16188	0.11623	0.299719	197	3	0.21734	0.038661	0.36498	0.99999	85	6	0.21734
TNIK	10	0.16438	0.13237	0.334589	198	5	-0.054406	0.20634	0.72387	0.99999	242	4	-0.054406
BUB1B	10	0.16448	0.13237	0.334589	199	5	-0.03735	0.39561	0.88662	0.99999	330	4	-0.03735
HCK	10	0.16612	0.13237	0.334589	200	5	-0.13244	0.63643	0.957	0.99999	404	2	-0.13244
ROR2	10	0.1701	0.13239	0.334589	201	3	0.15884	0.041459	0.37636	0.99999	92	6	0.15884
TRPM6	10	0.17284	0.13628	0.342736	202	5	-0.084642	0.44144	0.90359	0.99999	339	4	-0.084642
MAP3K9	10	0.17506	0.19212	0.458226	203	4	0.11683	0.18595	0.71479	0.99999	225	5	0.11683
STK39	10	0.17824	0.19212	0.458226	204	3	0.083497	0.060402	0.42891	0.99999	116	5	0.083497
ADCK4	10	0.17986	0.19212	0.458226	205	4	-0.039804	0.053067	0.41406	0.99999	104	3	-0.039804
PDGFRA	10	0.18031	0.19212	0.458226	206	4	-0.014211	0.38956	0.88432	0.99999	327	4	-0.014211
CDK16	10	0.18122	0.19214	0.458226	207	5	-0.10362	0.12658	0.59978	0.99999	184	2	-0.10362
PRKCD	10	0.18226	0.19214	0.458226	208	5	-0.08152	0.61022	0.95204	0.99999	397	3	-0.08152
BRSK1	10	0.1847	0.19214	0.458226	209	4	0.084889	0.010547	0.16338	0.99999	41	5	0.084889
LMTK3	10	0.18747	0.19214	0.458226	210	4	0.0082467	0.48039	0.90922	0.99999	351	4	0.0082467
DCLK2	10	0.1908	0.19748	0.458226	211	5	-0.085766	0.58165	0.94748	0.99999	387	3	-0.085766
OBSCN	10	0.19111	0.19748	0.458226	212	2	0.089496	0.23002	0.76137	0.99999	254	4	0.089496
CDK3	10	0.19303	0.1975	0.458226	213	4	-0.069036	0.86413	0.98993	0.99999	447	2	-0.069036
JAK2	10	0.19498	0.1975	0.458226	214	4	-0.07827	0.24834	0.77796	0.99999	264	4	-0.07827
BLK	10	0.1959	0.1975	0.458226	215	5	-0.06049	0.41692	0.898	0.99999	334	3	-0.06049
TAOK1	10	0.19681	0.19754	0.458226	216	4	0.013013	0.070691	0.44023	0.99999	126	4	0.013013
STK32B	10	0.19762	0.19754	0.458226	217	5	-0.097775	0.50588	0.91599	0.99999	364	2	-0.097775
AXL	10	0.19839	0.19754	0.458226	218	5	-0.099799	0.41548	0.89564	0.99999	333	4	-0.099799
ACVR1B	10	0.19954	0.19754	0.458226	219	5	-0.027588	0.054041	0.41406	0.99999	107	3	-0.027588
MYLK2	10	0.20459	0.21234	0.483883	220	4	-0.057668	0.21477	0.73052	0.99999	246	2	-0.057668
CSNK1D	10	0.20651	0.21239	0.483883	221	5	-0.067823	0.57393	0.94555	0.99999	383	4	-0.067823
FLT4	10	0.20729	0.21239	0.483883	222	3	-0.037788	0.33949	0.85356	0.99999	309	3	-0.037788
WNK1	10	0.21009	0.21241	0.483883	223	3	0.089111	0.24978	0.78344	0.99999	265	5	0.089111
NEK8	10	0.21184	0.21939	0.497112	224	3	0.10974	0.26311	0.79702	0.99999	270	5	0.10974
CDKL5	10	0.21477	0.22309	0.497112	225	4	0.074936	0.046391	0.39433	0.99999	98	5	0.074936
IRAK3	10	0.21751	0.22309	0.497112	226	4	-0.044473	0.070952	0.44025	0.99999	127	4	-0.044473
TSSK4	10	0.21788	0.22309	0.497112	227	3	0.16199	0.056032	0.42351	0.99999	110	6	0.16199
KIT	10	0.22118	0.22311	0.497112	228	3	0.0015496	0.32047	0.8475	0.99999	298	4	0.0015496
SRPK1	10	0.22321	0.23116	0.498061	229	5	-0.06877	0.92266	0.99364	0.99999	470	1	-0.06877
ROS1	10	0.22522	0.23118	0.498061	230	4	0.10598	0.12827	0.61198	0.99999	186	6	0.10598
NTRK3	10	0.22928	0.23761	0.498061	231	4	0.020242	0.45165	0.90921	0.99999	342	3	0.020242
MLKL	10	0.23172	0.24112	0.498061	232	3	0.087982	0.1536	0.66433	0.99999	205	5	0.087982
PAK6	10	0.23384	0.25687	0.498061	233	5	-0.039255	0.3245	0.84974	0.99999	300	4	-0.039255
TAOK2	10	0.23555	0.25687	0.498061	234	5	-0.1018	0.84628	0.98859	0.99999	444	2	-0.1018
STK38L	10	0.23628	0.25687	0.498061	235	3	-0.0030557	0.39285	0.88662	0.99999	329	4	-0.0030557
PRKCH	10	0.24387	0.25689	0.498061	236	4	0.040468	0.089116	0.51702	0.99999	149	5	0.040468
MAP4K2	10	0.24681	0.25689	0.498061	237	5	-0.10706	0.11006	0.56448	0.99999	168	4	-0.10706
AURKA	10	0.24709	0.25689	0.498061	238	2	0.20734	0.027695	0.29377	0.99999	71	6	0.20734
STK19	10	0.24978	0.25689	0.498061	239	5	-0.078588	0.99489	0.99944	0.99999	495	0	-0.078588
TRIB1	10	0.25106	0.25689	0.498061	240	5	-0.08227	0.21984	0.74594	0.99999	249	4	-0.08227
MAP2K7	10	0.25148	0.25689	0.498061	241	5	-0.12279	0.90053	0.99217	0.99999	463	2	-0.12279
RIPK1	10	0.2543	0.26163	0.498061	242	2	-0.011797	0.48722	0.91106	0.99999	356	4	-0.011797
TTN	10	0.25529	0.26163	0.498061	243	4	-0.099787	0.89224	0.99153	0.99999	458	1	-0.099787
ADCK2	10	0.25769	0.26163	0.498061	244	3	-0.081531	0.27704	0.81499	0.99999	278	3	-0.081531
TBCK	10	0.25791	0.26163	0.498061	245	5	-0.047725	0.19271	0.71481	0.99999	231	4	-0.047725
STK35	10	0.26485	0.26163	0.498061	246	5	0.0028645	0.095074	0.54006	0.99999	152	4	0.0028645
C9orf96	10	0.2666	0.26165	0.498061	247	4	-0.0011439	0.33878	0.85356	0.99999	307	2	-0.0011439
PEAK1	10	0.26966	0.26165	0.498061	248	5	-0.10054	0.34755	0.85559	0.99999	312	4	-0.10054
SCYL2	10	0.27097	0.26165	0.498061	249	5	-0.17185	0.30747	0.83931	0.99999	295	2	-0.17185
MAPK13	10	0.27628	0.26165	0.498061	250	4	-0.027607	0.32668	0.84974	0.99999	301	4	-0.027607
MAPK7	10	0.27821	0.26578	0.498061	251	5	-0.053409	0.20656	0.72387	0.99999	243	3	-0.053409
RIPK4	10	0.2786	0.26578	0.498061	252	4	0.061568	0.01446	0.18986	0.99999	49	4	0.061568
PRKX	10	0.28031	0.26578	0.498061	253	4	0.096588	0.19193	0.71481	0.99999	230	5	0.096588
BUB1	10	0.28204	0.26578	0.498061	254	2	-0.07547	0.082697	0.49866	0.99999	141	2	-0.07547
PAK4	10	0.28348	0.26578	0.498061	255	3	-0.057534	0.018224	0.21514	0.99999	55	3	-0.057534
LMTK2	10	0.28634	0.2658	0.498061	256	1	0.13614	0.11775	0.5721	0.99999	175	6	0.13614
CASK	10	0.28777	0.2658	0.498061	257	3	0.18395	0.061153	0.42893	0.99999	117	5	0.18395
DYRK4	10	0.29061	0.27153	0.498061	258	3	0.17381	0.047849	0.39971	0.99999	99	6	0.17381
STK10	10	0.29145	0.27155	0.498061	259	4	-0.076821	0.56643	0.94382	0.99999	379	2	-0.076821
SRMS	10	0.29194	0.27155	0.498061	260	5	-0.038308	0.10748	0.55723	0.99999	163	4	-0.038308
PTK2B	10	0.29784	0.27164	0.498061	261	5	-0.036853	0.15693	0.66433	0.99999	208	3	-0.036853
TRPM7	10	0.29812	0.27164	0.498061	262	2	-0.0088993	0.22775	0.74596	0.99999	252	4	-0.0088993
PRKD1	10	0.29938	0.27166	0.498061	263	4	0.031792	0.52326	0.92187	0.99999	367	4	0.031792
AMHR2	10	0.30189	0.27166	0.498061	264	2	0.17011	0.019085	0.21516	0.99999	57	7	0.17011
CDK14	10	0.30446	0.27166	0.498061	265	4	0.092057	0.051936	0.41404	0.99999	103	5	0.092057
DAPK2	10	0.30468	0.27166	0.498061	266	2	0.12053	0.088895	0.51702	0.99999	148	6	0.12053
MAST4	10	0.31084	0.28525	0.498061	267	4	-0.018722	0.45996	0.90921	0.99999	345	3	-0.018722
EEF2K	10	0.31163	0.28525	0.498061	268	3	-0.055894	0.83955	0.98802	0.99999	443	1	-0.055894
SCYL3	10	0.31714	0.28527	0.498061	269	4	-0.028468	0.51157	0.92185	0.99999	366	1	-0.028468
GRK7	10	0.31743	0.28527	0.498061	270	4	0.099763	0.00072869	0.026536	0.99999	7	5	0.099763
GRK4	10	0.32073	0.28527	0.498061	271	3	-0.070139	0.89013	0.99151	0.99999	457	1	-0.070139
PLK1	10	0.32124	0.28527	0.498061	272	3	0.13194	0.086388	0.5112	0.99999	145	5	0.13194
TSSK6	10	0.32453	0.28527	0.498061	273	4	-0.012122	0.11778	0.5721	0.99999	176	2	-0.012122
AKT1	10	0.32532	0.28527	0.498061	274	3	-0.024989	0.12315	0.5883	0.99999	180	4	-0.024989
TAF1	10	0.32554	0.28529	0.498061	275	4	0.11052	0.077432	0.4867	0.99999	133	5	0.11052
PRKG1	10	0.33278	0.28529	0.498061	276	3	0.083528	0.072175	0.47608	0.99999	128	5	0.083528
TBK1	10	0.33362	0.28529	0.498061	277	4	-0.020732	0.7312	0.9721	0.99999	420	2	-0.020732
LRRK1	10	0.33428	0.28529	0.498061	278	4	-0.020085	0.43501	0.90057	0.99999	338	4	-0.020085
INSR	10	0.33654	0.28529	0.498061	279	3	0.069822	0.1701	0.67386	0.99999	214	5	0.069822
FGFR3	10	0.34035	0.28529	0.498061	280	4	-0.04315	0.67734	0.96475	0.99999	410	3	-0.04315
ILK	10	0.34276	0.28531	0.498061	281	4	0.099598	0.01049	0.16338	0.99999	40	5	0.099598
MAPK15	10	0.34405	0.28531	0.498061	282	4	0.016611	0.2193	0.74594	0.99999	248	4	0.016611
OXSR1	10	0.34409	0.28531	0.498061	283	2	0.10577	0.11625	0.5721	0.99999	173	5	0.10577
SCYL1	10	0.34478	0.28531	0.498061	284	3	0.16376	0.078806	0.48672	0.99999	135	6	0.16376
TAOK3	10	0.34781	0.28531	0.498061	285	2	0.040031	0.15772	0.66433	0.99999	209	3	0.040031
RIOK3	10	0.34805	0.28531	0.498061	286	1	0.23537	0.0069428	0.12083	0.99999	34	7	0.23537
LTK	10	0.34856	0.28531	0.498061	287	4	-0.055265	0.46393	0.90921	0.99999	347	3	-0.055265
CAMK2G	10	0.35008	0.28531	0.498061	288	4	-0.030946	0.64881	0.95972	0.99999	405	3	-0.030946
MKNK2	10	0.35067	0.28531	0.498061	289	4	-0.073258	0.92898	0.99465	0.99999	472	2	-0.073258
NTRK1	10	0.3548	0.28531	0.498061	290	4	0.11906	0.19509	0.71481	0.99999	233	5	0.11906
TNK1	10	0.3553	0.28531	0.498061	291	3	0.17205	0.074345	0.4761	0.99999	131	6	0.17205
TRIO	10	0.36726	0.29378	0.502534	292	2	0.011358	0.78003	0.9829	0.99999	434	3	0.011358
PLK4	10	0.37134	0.29378	0.502534	293	3	0.13035	0.17788	0.68345	0.99999	220	5	0.13035
TAF1L	10	0.37263	0.29378	0.502534	294	3	0.029046	0.53385	0.92819	0.99999	369	4	0.029046
PNCK	10	0.38184	0.2938	0.502534	295	4	-0.051974	0.54279	0.93066	0.99999	371	3	-0.051974
CAMKK2	10	0.38289	0.2938	0.502534	296	3	0.20841	0.004739	0.098688	0.99999	27	7	0.20841
TYK2	10	0.38364	0.2938	0.502534	297	2	0.12213	0.09703	0.54008	0.99999	153	5	0.12213
LCK	10	0.39075	0.30236	0.510329	298	4	-0.058268	0.23691	0.7651	0.99999	258	4	-0.058268
CDKL3	10	0.39443	0.30236	0.510329	299	4	0.12335	0.18336	0.71479	0.99999	224	5	0.12335
SNRK	10	0.39443	0.30236	0.510329	300	4	0.055812	0.57191	0.94553	0.99999	382	4	0.055812
TIE1	10	0.39514	0.30238	0.510329	301	2	0.044449	0.60911	0.95204	0.99999	396	3	0.044449
DMPK	10	0.39653	0.3178	0.531087	302	4	-0.024587	0.33073	0.84976	0.99999	304	3	-0.024587
CAMK1D	10	0.39882	0.31782	0.531087	303	2	-0.04292	0.70956	0.97085	0.99999	416	3	-0.04292
PRKCI	10	0.39916	0.31782	0.531087	304	3	0.080272	0.15677	0.66433	0.99999	207	4	0.080272
PLK3	10	0.40431	0.34263	0.535765	305	2	0.13849	0.089774	0.51704	0.99999	150	6	0.13849
PIK3R4	10	0.40442	0.34263	0.535765	306	4	0.15091	0.020899	0.23044	0.99999	62	5	0.15091
DAPK1	10	0.40578	0.34263	0.535765	307	3	-0.063161	0.059285	0.42891	0.99999	113	3	-0.063161
IRAK1	10	0.40863	0.34263	0.535765	308	4	-0.04879	0.79576	0.98713	0.99999	438	3	-0.04879
MAPK8	10	0.41179	0.34265	0.535765	309	4	0.024637	0.55823	0.9406	0.99999	377	4	0.024637
ROCK1	10	0.41443	0.34265	0.535765	310	4	0.12057	0.12443	0.59976	0.99999	181	6	0.12057
IRAK2	10	0.41548	0.34265	0.535765	311	4	-0.021647	0.32374	0.84974	0.99999	299	3	-0.021647
TTK	10	0.41812	0.34265	0.535765	312	4	-0.046309	0.0090508	0.14663	0.99999	38	5	-0.046309
JAK3	10	0.41927	0.34265	0.535765	313	3	0.23703	0.032562	0.30829	0.99999	78	7	0.23703
PRKCQ	10	0.4252	0.34265	0.535765	314	3	0.0003069	0.26852	0.81497	0.99999	274	4	0.0003069
EPHA2	10	0.42638	0.34265	0.535765	315	1	0.11707	0.088601	0.51702	0.99999	146	6	0.11707
KDR	10	0.43132	0.34267	0.535765	316	4	-0.065716	0.63487	0.957	0.99999	402	2	-0.065716
RIPK3	10	0.43607	0.34267	0.535765	317	4	-0.0071185	0.20551	0.72387	0.99999	241	4	-0.0071185
ALPK2	10	0.44294	0.3427	0.535765	318	4	-0.0264	0.88637	0.99058	0.99999	455	2	-0.0264
ACVRL1	10	0.44499	0.34272	0.535765	319	2	0.41385	0.00073244	0.026536	0.99999	8	8	0.41385
ITK	10	0.44601	0.34272	0.535765	320	3	-0.066557	0.25874	0.797	0.99999	269	4	-0.066557
BRD3	10	0.4498	0.34272	0.535765	321	4	-0.081377	0.1778	0.68343	0.99999	219	3	-0.081377
PRKAA1	10	0.45054	0.34272	0.535765	322	2	0.18236	0.057322	0.42353	0.99999	112	6	0.18236
STK36	10	0.45139	0.34274	0.535765	323	4	-0.030044	0.48453	0.90922	0.99999	354	3	-0.030044
PRKACA	10	0.45297	0.34274	0.535765	324	4	-0.024503	0.58782	0.94748	0.99999	390	3	-0.024503
NEK10	10	0.45458	0.34276	0.535765	325	3	-0.063482	0.041	0.37636	0.99999	91	4	-0.063482
PRKCZ	10	0.46159	0.38628	0.601941	326	3	0.25742	0.018828	0.21516	0.99999	56	7	0.25742
PDGFRB	10	0.46247	0.39424	0.610586	327	4	-0.038229	0.3598	0.86436	0.99999	315	4	-0.038229
HIPK1	10	0.46282	0.39424	0.610586	328	1	0.30158	0.00072617	0.026516	0.99999	6	9	0.30158
CHUK	10	0.46828	0.41685	0.63978	329	4	0.13572	0.10411	0.55343	0.99999	159	5	0.13572
CDK19	10	0.4688	0.41685	0.63978	330	4	0.0064653	0.4037	0.88664	0.99999	332	3	0.0064653
CDK20	10	0.46986	0.41686	0.63978	331	4	-0.038169	0.66721	0.96473	0.99999	407	2	-0.038169
CDK7	10	0.47249	0.44873	0.682531	332	4	0.0041489	0.2378	0.76854	0.99999	259	3	0.0041489
WNK3	10	0.4746	0.44873	0.682531	333	4	0.039385	0.0028976	0.066003	0.99999	21	4	0.039385
STK17A	10	0.47757	0.44875	0.682531	334	3	-0.036198	0.082128	0.49331	0.99999	140	4	-0.036198
FGFR4	10	0.4824	0.45604	0.689519	335	3	0.060304	0.18329	0.71479	0.99999	223	5	0.060304
STK31	10	0.4888	0.45606	0.689519	336	4	0.036482	0.27291	0.81497	0.99999	276	3	0.036482
FRK	10	0.49719	0.46352	0.698725	337	4	0.075182	0.023917	0.2544	0.99999	65	4	0.075182
CLK1	10	0.49928	0.47654	0.707877	338	4	0.17765	0.1093	0.56448	0.99999	166	5	0.17765
MAP3K1	10	0.50267	0.47654	0.707877	339	3	0.030793	0.33477	0.84976	0.99999	305	4	0.030793
CDK11A	10	0.50647	0.47656	0.707877	340	1	0.19187	0.029377	0.2972	0.99999	74	7	0.19187
RYK	10	0.50668	0.47656	0.707877	341	3	0.031901	0.035213	0.32904	0.99999	80	4	0.031901
FLT1	10	0.51181	0.47656	0.707877	342	3	0.0061698	0.58473	0.94748	0.99999	389	3	0.0061698
RPS6KA6	10	0.51443	0.49241	0.720903	343	4	0.098502	0.21518	0.73052	0.99999	247	5	0.098502
ARAF	10	0.51495	0.49241	0.720903	344	4	-0.039266	0.040816	0.37636	0.99999	90	4	-0.039266
NEK1	10	0.51522	0.49241	0.720903	345	3	0.058742	0.0009667	0.033338	0.99999	10	3	0.058742
STK38	10	0.51636	0.49241	0.720903	346	3	-0.064578	0.74667	0.9738	0.99999	425	3	-0.064578
TLK1	10	0.52171	0.49243	0.720903	347	4	-0.1118	0.27028	0.81497	0.99999	275	2	-0.1118
SGK223	10	0.52378	0.5193	0.74948	348	4	0.014822	0.24217	0.77342	0.99999	260	5	0.014822
EIF2AK4	10	0.52953	0.51932	0.74948	349	1	0.12056	0.12634	0.59978	0.99999	183	6	0.12056
PINK1	10	0.53077	0.51932	0.74948	350	3	0.14826	0.040801	0.37636	0.99999	89	6	0.14826
STK24	10	0.53103	0.51932	0.74948	351	4	-0.039595	0.38896	0.88432	0.99999	326	2	-0.039595
PKN1	10	0.53149	0.51932	0.74948	352	3	-0.016114	0.23019	0.76137	0.99999	255	3	-0.016114
PRKCB	10	0.53385	0.54692	0.77162	353	3	0.17875	0.0016891	0.051717	0.99999	14	6	0.17875
ADRBK1	10	0.53464	0.54692	0.77162	354	4	0.067302	0.3491	0.85561	0.99999	313	4	0.067302
MAP3K3	10	0.53497	0.54692	0.77162	355	3	0.10846	0.11268	0.5645	0.99999	170	5	0.10846
MAPK4	10	0.53619	0.54694	0.77162	356	4	-0.0021042	0.18211	0.71479	0.99999	222	5	-0.0021042
PRKAA2	10	0.53733	0.54694	0.77162	357	2	0.18473	0.13616	0.6348	0.99999	192	6	0.18473
CDKL2	10	0.54022	0.55285	0.77162	358	3	0.11738	0.13105	0.61724	0.99999	189	6	0.11738
EPHA1	10	0.54394	0.55285	0.77162	359	2	0.30527	0.0093902	0.15492	0.99999	39	7	0.30527
ALPK3	10	0.55056	0.55287	0.77162	360	3	0.11717	0.31346	0.84748	0.99999	297	5	0.11717
ACVR2B	10	0.55443	0.56025	0.77162	361	3	-0.030362	0.37643	0.87465	0.99999	320	4	-0.030362
PTK2	10	0.55885	0.56025	0.77162	362	2	0.40884	0.0012879	0.04244	0.99999	12	8	0.40884
MATK	10	0.55992	0.56027	0.77162	363	3	0.17914	0.10706	0.55721	0.99999	162	6	0.17914
MARK3	10	0.56093	0.56027	0.77162	364	3	-0.037658	0.62097	0.95698	0.99999	398	3	-0.037658
ERN1	10	0.56212	0.56027	0.77162	365	3	0.075696	0.493	0.91353	0.99999	360	4	0.075696
RPS6KA4	10	0.56825	0.56047	0.77162	366	3	0.016163	0.20381	0.72385	0.99999	239	5	0.016163
PDIK1L	10	0.56867	0.56047	0.77162	367	3	0.056822	0.10547	0.55343	0.99999	160	4	0.056822
SGK196	10	0.56906	0.56047	0.77162	368	2	0.075653	0.14349	0.64387	0.99999	199	4	0.075653
PKMYT1	10	0.57159	0.56049	0.77162	369	3	0.16212	0.1501	0.65749	0.99999	201	5	0.16212
BMPR2	10	0.57636	0.5693	0.77537	370	2	0.13065	0.08104	0.49331	0.99999	139	6	0.13065
FYN	10	0.57725	0.5693	0.77537	371	1	0.25686	0.0060101	0.11387	0.99999	30	8	0.25686
CHEK1	10	0.5852	0.56932	0.77537	372	2	0.13279	0.20729	0.72387	0.99999	244	5	0.13279
EPHA4	10	0.58535	0.56932	0.77537	373	3	0.014375	0.1771	0.68343	0.99999	218	5	0.014375
CAMK4	10	0.59216	0.59389	0.800391	374	3	-0.03526	0.12291	0.5883	0.99999	179	4	-0.03526
PAK7	10	0.60237	0.59391	0.800391	375	3	0.1206	0.10855	0.56448	0.99999	165	6	0.1206
STRADA	10	0.6025	0.59391	0.800391	376	3	0.061362	0.30886	0.83933	0.99999	296	5	0.061362
ERBB2	10	0.60671	0.59399	0.800391	377	3	0.066732	0.088889	0.51702	0.99999	147	5	0.066732
RAF1	10	0.6097	0.60327	0.806501	378	3	0.12524	0.023953	0.2544	0.99999	66	6	0.12524
CDC42BPB	10	0.60992	0.60327	0.806501	379	3	0.023746	0.53	0.92696	0.99999	368	4	0.023746
MAST3	10	0.61437	0.60329	0.806501	380	3	0.074068	0.073828	0.4761	0.99999	130	4	0.074068
TRIM33	10	0.62211	0.6272	0.81153	381	3	0.023393	0.32834	0.84974	0.99999	302	4	0.023393
MAPKAPK5	10	0.62619	0.62722	0.81153	382	1	0.21371	0.059428	0.42891	0.99999	114	6	0.21371
DDR1	10	0.62824	0.62722	0.81153	383	3	0.0089222	0.73707	0.97307	0.99999	421	3	0.0089222
MERTK	10	0.62937	0.62722	0.81153	384	1	0.15194	0.13507	0.6348	0.99999	191	5	0.15194
SPEG	10	0.63087	0.62722	0.81153	385	2	-0.03445	0.28777	0.81815	0.99999	281	2	-0.03445
STK25	10	0.64285	0.63537	0.81153	386	3	0.14227	0.067957	0.43372	0.99999	123	6	0.14227
DCLK3	10	0.64962	0.63539	0.81153	387	3	-0.044056	0.49119	0.91108	0.99999	359	4	-0.044056
RPS6KB2	10	0.65018	0.63539	0.81153	388	3	0.2122	0.01632	0.20218	0.99999	52	6	0.2122
TTBK1	10	0.65373	0.63539	0.81153	389	3	0.02827	0.46282	0.90921	0.99999	346	3	0.02827
TNNI3K	10	0.65542	0.63539	0.81153	390	2	0.15481	0.050662	0.41404	0.99999	102	6	0.15481
NLK	10	0.66444	0.63539	0.81153	391	3	0.048607	0.3876	0.88432	0.99999	325	4	0.048607
PAK1	10	0.67258	0.63539	0.81153	392	2	0.22056	0.020107	0.22434	0.99999	60	7	0.22056
ANKK1	10	0.67418	0.63539	0.81153	393	3	0.093954	0.1294	0.612	0.99999	188	5	0.093954
SRPK2	10	0.6812	0.63541	0.81153	394	2	0.079416	0.26354	0.79702	0.99999	271	5	0.079416
MKNK1	10	0.68857	0.64348	0.81153	395	3	0.16275	0.023123	0.24444	0.99999	64	7	0.16275
NRBP2	10	0.68949	0.64348	0.81153	396	3	-0.0012062	0.62298	0.95698	0.99999	401	3	-0.0012062
ZAP70	10	0.6941	0.6435	0.81153	397	2	0.062243	0.081024	0.49331	0.99999	138	5	0.062243
MAP2K3	10	0.69639	0.6435	0.81153	398	3	0.39777	4.97e-05	0.003518	0.99999	1	5	0.39777
DAPK3	10	0.69741	0.6435	0.81153	399	3	-0.023499	0.91767	0.99342	0.99999	469	2	-0.023499
CLK2	10	0.69909	0.65326	0.81153	400	2	0.032806	0.025807	0.27948	0.99999	68	4	0.032806
RPS6KA2	10	0.70004	0.65326	0.81153	401	3	-0.023897	0.72551	0.9721	0.99999	417	3	-0.023897
FGR	10	0.70364	0.65328	0.81153	402	3	0.15866	0.025417	0.26812	0.99999	67	6	0.15866
RPS6KA5	10	0.70716	0.65328	0.81153	403	2	0.26096	0.013814	0.18984	0.99999	47	5	0.26096
IKBKE	10	0.70768	0.65328	0.81153	404	3	0.070269	0.30286	0.83423	0.99999	293	5	0.070269
NUAK1	10	0.71161	0.65336	0.81153	405	2	0.058192	0.12917	0.612	0.99999	187	3	0.058192
PRKACB	10	0.71224	0.65336	0.81153	406	2	0.082896	0.30194	0.83423	0.99999	292	5	0.082896
DYRK3	10	0.71257	0.65336	0.81153	407	3	-0.098261	0.98142	0.99802	0.99999	485	1	-0.098261
SIK2	10	0.716	0.65338	0.81153	408	2	-0.0058308	0.29739	0.82062	0.99999	288	4	-0.0058308
EPHA8	10	0.71663	0.65338	0.81153	409	2	0.14661	0.044923	0.39431	0.99999	97	6	0.14661
MAPK6	10	0.71882	0.66125	0.819307	410	2	0.02456	0.5704	0.94553	0.99999	380	4	0.02456
PSKH1	10	0.72264	0.66969	0.82376	411	3	0.13522	0.17897	0.68345	0.99999	221	5	0.13522
ROCK2	10	0.73415	0.66971	0.82376	412	2	0.19759	0.064033	0.42893	0.99999	121	5	0.19759
NEK7	10	0.73461	0.66971	0.82376	413	3	0.038908	0.21093	0.7305	0.99999	245	3	0.038908
INSRR	10	0.74509	0.67996	0.831789	414	1	-0.024999	0.45783	0.90921	0.99999	344	4	-0.024999
ULK2	10	0.74544	0.67996	0.831789	415	3	-0.035705	0.060023	0.42891	0.99999	115	2	-0.035705
LYN	10	0.75069	0.68768	0.831789	416	2	0.20621	0.10632	0.55721	0.99999	161	6	0.20621
MAP2K4	10	0.75075	0.68768	0.831789	417	3	0.26173	0.031647	0.30827	0.99999	77	6	0.26173
IRAK4	10	0.75156	0.68768	0.831789	418	3	0.033364	0.19139	0.71481	0.99999	229	4	0.033364
TEX14	10	0.75454	0.6877	0.831789	419	2	-0.039668	0.22406	0.74596	0.99999	251	4	-0.039668
TTBK2	10	0.75554	0.6877	0.831789	420	2	0.10131	0.13906	0.63482	0.99999	195	5	0.10131
PAK3	10	0.76073	0.69686	0.838874	421	2	0.031462	0.53413	0.92821	0.99999	370	4	0.031462
ULK4	10	0.76159	0.69686	0.838874	422	2	0.045946	0.29329	0.81817	0.99999	284	5	0.045946
MUSK	10	0.76578	0.71274	0.8475	423	1	0.17505	0.0047648	0.098688	0.99999	28	8	0.17505
SRPK3	10	0.77378	0.72736	0.8475	424	2	-0.013742	0.27339	0.81497	0.99999	277	2	-0.013742
CDC7	10	0.77398	0.72736	0.8475	425	3	0.063799	0.19005	0.71479	0.99999	228	5	0.063799
MAPK9	10	0.77474	0.72736	0.8475	426	3	-0.046396	0.73001	0.9721	0.99999	418	2	-0.046396
TESK2	10	0.77543	0.72736	0.8475	427	2	0.16489	0.0079945	0.13576	0.99999	36	5	0.16489
ATR	10	0.78348	0.72738	0.8475	428	2	0.34885	0.00044498	0.015173	0.99999	4	6	0.34885
GSK3B	10	0.78392	0.72738	0.8475	429	2	0.29661	0.0024343	0.064834	0.99999	18	6	0.29661
ERBB4	10	0.78471	0.72738	0.8475	430	2	0.0052044	0.24983	0.78344	0.99999	266	3	0.0052044
STK33	10	0.78639	0.72738	0.8475	431	2	0.26508	0.0090093	0.14663	0.99999	37	7	0.26508
PRKG2	10	0.78927	0.72738	0.8475	432	2	0.1736	0.076399	0.4867	0.99999	132	6	0.1736
CDK5	10	0.78974	0.72738	0.8475	433	2	0.017719	0.028655	0.29718	0.99999	73	4	0.017719
NUAK2	10	0.79116	0.72738	0.8475	434	1	0.099693	0.1247	0.59976	0.99999	182	6	0.099693
ULK3	10	0.79448	0.72738	0.8475	435	2	0.18636	0.040165	0.37313	0.99999	88	6	0.18636
IKBKB	10	0.79491	0.72738	0.8475	436	1	0.26671	0.038014	0.35851	0.99999	84	6	0.26671
PRPF4B	10	0.80355	0.73551	0.851136	437	2	0.0018831	0.159	0.66435	0.99999	210	4	0.0018831
EIF2AK1	10	0.80887	0.73553	0.851136	438	2	0.30071	0.006742	0.11757	0.99999	31	7	0.30071
PKN2	10	0.80974	0.73553	0.851136	439	1	0.19639	0.012502	0.17359	0.99999	45	6	0.19639
STK32A	10	0.81992	0.75808	0.869466	440	2	0.21538	0.054804	0.41408	0.99999	108	6	0.21538
SYK	10	0.82115	0.75808	0.869466	441	1	0.38619	0.003101	0.073546	0.99999	22	7	0.38619
ALPK1	10	0.82318	0.75822	0.869466	442	2	0.16874	0.053979	0.41406	0.99999	106	6	0.16874
TNK2	10	0.83617	0.77969	0.886628	443	2	0.17784	0.016505	0.20218	0.99999	53	6	0.17784
STK40	10	0.83714	0.77969	0.886628	444	2	0.23261	0.02819	0.29718	0.99999	72	6	0.23261
BMX	10	0.83955	0.79193	0.886628	445	1	0.073432	0.38341	0.87707	0.99999	321	4	0.073432
SMG1	10	0.8403	0.79193	0.886628	446	1	0.31419	0.003267	0.073605	0.99999	25	6	0.31419
MTOR	10	0.84349	0.79193	0.886628	447	2	0.32319	0.0023697	0.06232	0.99999	17	7	0.32319
PTK7	10	0.84506	0.79195	0.886628	448	2	0.27473	0.027192	0.2795	0.99999	70	7	0.27473
CSNK1G3	10	0.85657	0.79213	0.886628	449	1	0.0039255	0.93434	0.9951	0.99999	474	1	0.0039255
PDK1	10	0.86475	0.80022	0.886628	450	2	0.18423	0.069313	0.43372	0.99999	125	6	0.18423
MYLK	10	0.86751	0.80022	0.886628	451	2	0.11102	0.014645	0.18986	0.99999	50	5	0.11102
MAPK10	10	0.86949	0.80022	0.886628	452	2	0.049927	0.38732	0.88133	0.99999	324	3	0.049927
ICK	10	0.87255	0.80022	0.886628	453	1	0.13489	0.11489	0.57208	0.99999	171	6	0.13489
MARK2	10	0.87813	0.80024	0.886628	454	2	0.21915	0.007001	0.12083	0.99999	35	7	0.21915
PRKDC	10	0.87864	0.80024	0.886628	455	2	0.028073	0.062069	0.42893	0.99999	118	4	0.028073
LIMK1	10	0.88248	0.80024	0.886628	456	1	0.1713	0.036213	0.34056	0.99999	81	7	0.1713
PIM2	10	0.88392	0.80024	0.886628	457	2	0.090517	0.29375	0.81817	0.99999	286	5	0.090517
MAP4K1	10	0.89278	0.81156	0.886628	458	2	0.16582	0.03273	0.30829	0.99999	79	7	0.16582
LRRK2	10	0.89301	0.81156	0.886628	459	2	0.1331	0.099105	0.54414	0.99999	156	6	0.1331
EPHB4	10	0.89347	0.81156	0.886628	460	2	0.10733	0.33804	0.85356	0.99999	306	4	0.10733
MAPKAPK2	10	0.89508	0.81158	0.886628	461	2	0.13126	0.03926	0.36498	0.99999	87	7	0.13126
PDK4	10	0.89633	0.81158	0.886628	462	1	0.18975	0.0067508	0.11757	0.99999	33	5	0.18975
ADCK1	10	0.89644	0.81158	0.886628	463	2	0.13326	0.098402	0.54008	0.99999	154	6	0.13326
CDK1	10	0.9026	0.81158	0.886628	464	2	0.25481	0.056625	0.42351	0.99999	111	5	0.25481
BMP2K	10	0.9041	0.82037	0.894308	465	1	0.068412	0.11651	0.5721	0.99999	174	4	0.068412
MAP3K11	10	0.90847	0.83019	0.899248	466	1	0.047279	0.30339	0.83423	0.99999	294	4	0.047279
MAP3K4	10	0.91287	0.83021	0.899248	467	1	0.3479	0.00075215	0.026536	0.99999	9	6	0.3479
GUCY2D	10	0.91578	0.83021	0.899248	468	2	0.040628	0.026056	0.27948	0.99999	69	4	0.040628
BRSK2	10	0.91646	0.83966	0.905625	469	2	0.36102	0.0015638	0.049398	0.99999	13	8	0.36102
MAP3K6	10	0.91692	0.83966	0.905625	470	2	0.18144	0.020125	0.22434	0.99999	61	6	0.18144
CDKL1	10	0.91953	0.8484	0.913104	471	2	0.048555	0.44259	0.90359	0.99999	340	4	0.048555
SGK1	10	0.92455	0.85748	0.913288	472	2	0.052746	0.13171	0.62638	0.99999	190	1	0.052746
MAP3K5	10	0.92931	0.8575	0.913288	473	2	0.25798	0.003213	0.073566	0.99999	24	5	0.25798
CDK8	10	0.93208	0.85754	0.913288	474	2	0.37364	0.00062552	0.022638	0.99999	5	6	0.37364
MAP2K1	10	0.93517	0.85754	0.913288	475	1	0.04487	0.36876	0.87186	0.99999	318	4	0.04487
PBK	10	0.93902	0.85756	0.913288	476	1	0.27389	0.014716	0.18986	0.99999	51	7	0.27389
CSNK1G1	10	0.94762	0.87418	0.927107	477	1	0.14694	0.13964	0.63482	0.99999	197	6	0.14694
PAK2	10	0.95015	0.87418	0.927107	478	1	0.24146	0.022999	0.23919	0.99999	63	6	0.24146
EPHB2	10	0.9607	0.88297	0.934478	479	1	0.19716	0.050081	0.40722	0.99999	101	6	0.19716
MAK	10	0.96164	0.89071	0.940707	480	1	0.27182	0.0020938	0.060234	0.99999	15	7	0.27182
TRIM28	10	0.97673	0.90829	0.943682	481	1	0.14044	0.0010663	0.038483	0.99999	11	5	0.14044
MET	10	0.97699	0.90833	0.943682	482	1	0.11877	0.15988	0.66435	0.99999	211	5	0.11877
EPHA7	10	0.97738	0.90835	0.943682	483	1	0.11152	0.079866	0.49329	0.99999	137	5	0.11152
EPHB1	10	0.97905	0.90837	0.943682	484	1	0.27642	0.003186	0.073566	0.99999	23	8	0.27642
MAP3K15	10	0.98169	0.90837	0.943682	485	1	0.076645	0.1078	0.55723	0.99999	164	6	0.076645
ATM	10	0.98272	0.90839	0.943682	486	1	0.0058631	0.70274	0.96902	0.99999	414	3	0.0058631
PRKACG	10	0.98282	0.90839	0.943682	487	1	0.10941	0.20262	0.72385	0.99999	238	5	0.10941
TRRAP	10	0.98416	0.90839	0.943682	488	1	0.23544	0.0052357	0.1045	0.99999	29	7	0.23544
TLK2	10	0.98999	0.93462	0.96698	489	1	0.24585	0.0024904	0.064834	0.99999	19	7	0.24585
LATS1	10	0.99017	0.93462	0.96698	490	1	0.037115	0.3389	0.85356	0.99999	308	3	0.037115
CSNK1A1	10	0.99241	0.94214	0.972782	491	0	0.24261	0.037604	0.35052	0.99999	83	7	0.24261
FGFR1	10	0.99276	0.94982	0.978722	492	0	0.19235	0.063907	0.42893	0.99999	120	6	0.19235
KSR1	10	0.99305	0.9559	0.981028	493	0	0.15996	0.019805	0.22122	0.99999	59	7	0.15996
WEE1	10	0.99312	0.95592	0.981028	494	0	0.14192	0.15193	0.65751	0.99999	204	5	0.14192
MAP3K7	10	0.99394	0.9706	0.989871	495	0	0.32055	0.00037027	0.014023	0.99999	3	9	0.32055
GSK3A	10	0.99415	0.9706	0.989871	496	0	0.073812	0.24233	0.77342	0.99999	261	5	0.073812
MINK1	10	0.99421	0.9706	0.989871	497	0	0.11197	0.019611	0.22122	0.99999	58	5	0.11197
CSK	10	0.99503	0.97428	0.989871	498	0	0.081436	0.28309	0.81815	0.99999	280	4	0.081436
MYLK4	10	0.99505	0.97428	0.989871	499	0	0.10186	0.11968	0.57583	0.99999	178	5	0.10186
WNK4	10	0.99634	0.98292	0.992687	500	0	0.21166	0.014286	0.18986	0.99999	48	7	0.21166
NEK6	10	0.99635	0.98292	0.992687	501	0	0.28929	0.0025904	0.064853	0.99999	20	8	0.28929
BMPR1B	10	0.99637	0.98292	0.992687	502	0	0.28412	0.031223	0.30827	0.99999	76	6	0.28412
DYRK2	10	0.99836	0.98734	0.993246	503	0	0.065441	0.55663	0.94058	0.99999	376	4	0.065441
AURKB	10	0.99853	0.98738	0.993246	504	0	0.43581	0.00012665	0.0085269	0.99999	2	9	0.43581
MAST2	10	0.99883	0.99198	0.994553	505	0	0.21988	0.018074	0.21514	0.99999	54	7	0.21988
MYLK3	10	0.9993	0.99325	0.994553	506	0	0.17234	0.0039651	0.080972	0.99999	26	8	0.17234
CLK3	10	0.99952	0.99455	0.994553	507	0	0.29338	0.0022897	0.06232	0.99999	16	8	0.29338
