# Supplementary material for: PIM3-mediated phosphorylation stabilizes myeloid leukemia factor 2 to promote metastasis in osteosarcoma
Source: J Clin Invest. 2025 Oct 15;135(20):e191040. doi: 10.1172/JCI191040 (PMC12520695; doi:10.1172/JCI191040)
Supplement: Supplemental table 6 [file jci-135-191040-s038.xlsx]

## Sheet: Sheet1
Supplementary Table 6	oligonucleotides sequences summary
Supplementary Table 6.1 siRNA target sequences
MLF2-siRNA#1	GTCATCTCCTACTCCAATA
MLF2-siRNA#2	GAGGACTGTTCGGGATTCA
MLF2-siRNA#3	GAGCGGCAGGACTATATCA
DNAJB14-siRNA#1	GGACAACTGTAAAGAATTA
DNAJB14-siRNA#2	GAAGTTTCATCCAGACAAA
DNAJB14-siRNA#3	GCATCGACATAGTGGACAT
CCDC38-siRNA#1	GCAGCAGAATTGCAATTAA
CCDC38-siRNA#2	GGCTGAAAGTTTCGGTTCA
CCDC38-siRNA#3	CTGATAGACTCACTTAGTA
FER1L5-siRNA#1	GCTGTATCCTCCCATTAAA
FER1L5-siRNA#2	GGAACCTGGTGTCCAATCA
FER1L5-siRNA#3	GTGGCCCTATTTCATCCAA
XBP1-siRNA#1	GCAAGTGGTAGATTTAGAA
XBP1-siRNA#2	TGAGAACCAGGAGTTAAGA
STUB1-siRNA#1	CTGTGAAGGCGCACTTCTT
STUB1-siRNA#2	GCTCTTCGAATCGCGAAGA
Supplementary Table 6.2 shRNA sequences for gene knockdown
MLF2-sh#1	CCGGCCTTCTTTAATCTCCTGGTTTCTCGAGAAACCAGGAGATTAAAGAAGGTTTTTG
MLF2-sh#2	CCGGGTTTGGGATGATGAATGACATCTCGAGATGTCATTCATCATCCCAAACTTTTTG
PIM3-sh#1	CCGGCGCCTGTCAGAAGATGAACATCTCGAGATGTTCATCTTCTGACAGGCGTTTTTG
PIM3-sh#2	CCGGCTTCGAGCAGGACGAGGAGATCTCGAGATCTCCTCGTCCTGCTCGAAGTTTTTG
XBP1-sh#1	CCGGGAACAGCAAGTGGTAGATTTACTCGAGTAAATCTACCACTTGCTGTTCTTTTT
XBP1-sh#2	CCGGGACCCAGTCATGTTCTTCAAACTCGAGTTTGAAGAACATGACTGGGTCTTTTT
MMP9-sh#1	CCGGCATTCAGGGAGACGCCCATTTCTCGAGAAATGGGCGTCTCCCTGAATGTTTTT
MMP9-sh#2	CCGGGCCGGATACAAACTGGTATTCCTCGAGGAATACCAGTTTGTATCCGGCTTTTT
USP21-sh#1	CCGGGTGCTCCATCTGAATCGATTTCTCGAGAAATCGATTCAGATGGAGCACTTTTTG
USP21-sh#2	CCGGGACCCTCTGCAATATCACTTTCTCGAGAAAGTGATATTGCAGAGGGTCTTTTTG
Supplementary Table 6.3 RT-qPCR primers
GAPDH-Forward Sequence	GGAGCGAGATCCCTCCAAAAT
GAPDH-Reverse Sequence	GGCTGTTGTCATACTTCTCATG
MLF2-Forward Sequence	TCCCTTTGCTATTCACCGTCA
MLF2-Reverse Sequence	CACCCGACATTCCCAGCATC
MMP9-Forward Sequence	AGACCTGGGCAGATTCCAAAC
MMP9-Reverse Sequence	CGGCAAGTCTTCCGAGTAGT
PIM3-Forward Sequence	AAGGACGAAAATCTGCTTGTGG
PIM3-Reverse Sequence	CGAAGTCGGTGTAGACCGTG
ATF6-Forward Sequence	AGCAGCACCCAAGACTCAAAC
ATF6-Reverse Sequence	GCATAAGCGTTGGTACTGTCTGA
XBP1-T-Forward Sequence	GGCATCCTGGCTTGCCTCCA
XBP1-T-Reverse Sequence	GCCCCCTCAGCAGGTGTTCC
XBP1-S-Forward Sequence	CGCTTGGGGATGGATGCCCTG
XBP1-S-Reverse Sequence	CCTGCACCTGCTGCGGACT
CHOP-Forward Sequence	GGAAACAGAGTGGTCATTCCC
CHOP-Reverse Sequence	CTGCTTGAGCCGTTCATTCTC
ATF4-Forward Sequence	CTCCGGGACAGATTGGATGTT
ATF4-Reverse Sequence	GGCTGCTTATTAGTCTCCTGGAC
BiP-Forward Sequence	CATCACGCCGTCCTATGTCG
BiP-Reverse Sequence	CGTCAAAGACCGTGTTCTCG
Supplementary Table 6.4 PCR primers for CRISPRa screen
input	lentiCRISPR V2-F1	AATAGTgctttatatatcttgtggaaaggacgaaacacc
Lung1(S1,S2)	lentiCRISPR V2-F1 (S1)	AATAGTgctttatatatcttgtggaaaggacgaaacacc
	lentiCRISPR V2-F3 (S2)	ACCTCTgctttatatatcttgtggaaaggacgaaacacc
Lung2(S3,S4,S5,S6)	lentiCRISPR V2-F1 (S3)	AATAGTgctttatatatcttgtggaaaggacgaaacacc
	lentiCRISPR V2-F2 (S4)	CACTCTgctttatatatcttgtggaaaggacgaaacacc
	lentiCRISPR V2-F3 (S5)	ACCTCTgctttatatatcttgtggaaaggacgaaacacc
	lentiCRISPR V2-F4 (S6)	CATAAAgctttatatatcttgtggaaaggacgaaacacc
Lung3(S7,S8)	lentiCRISPR V2-F2 (S7)	CACTCTgctttatatatcttgtggaaaggacgaaacacc
	lentiCRISPR V2-F3 (S8)	ACCTCTgctttatatatcttgtggaaaggacgaaacacc
Lung4(S9)	lentiCRISPR V2-F2 (S9)	CACTCTgctttatatatcttgtggaaaggacgaaacacc
	lentiCRISPR V2-R	cctagctagcgaattcAAAAAAgcac
Supplementary Table 6.5 PCR primers for Pro-SRSA
lentiCRISPR V2-F	tcttGTGGAAAGGACGAAACACCg
lentiCRISPR V2-R	cctagctagcgaattcAAAAAAgcac
Supplementary Table 6.6 MLF2 S65A knockin donor and sgRNA sequences
sgRNA for MLF2 (S65A)	gagagtgtgtctgagatgga
S65A knockin donor	tctagaacggtgtcgtcggcgggaggaggggagagtatgctaccggccagagctttgggaagaggatggctctgagtgggggagggaaaaaccgagagggttggaaaaattttccatggccctaattgagaaagaggtttgaagagcccttccctccctagagggttgtgtggaacacctggagtagggtctccctggagtttagggggtcagttacaggatttggaaaggacagtgctctgagagtccccacactgagtgggtgtgcaaaaccctggccacctccaagtatctgagcttccatatctttccagTGTGGAGCCCCCTGGAGCTGAGATCAGGATGTTCCGCTTCATGAGGGACGTGGAGCCTGAGGATCCCATGTTCCTGATgtgagta…
