# Supplementary material for: PIM3-mediated phosphorylation stabilizes myeloid leukemia factor 2 to promote metastasis in osteosarcoma
Source: J Clin Invest. 2025 Oct 15;135(20):e191040. doi: 10.1172/JCI191040 (PMC12520695; doi:10.1172/JCI191040)
Supplement: Supplemental table 7 [file jci-135-191040-s039.xlsx]

## Sheet: Sheet1
Supplementary Table 7. Antibodies and Reagents
Antibodies for Western blotting
MLF2	Proteintech 1:1000	Cat# 11835-1-AP
MLF2	Novus 1:1000	Cat# H00008079-B01P
IRE1α	CST 1:1000	Cat# 3294T
p-IRE1α	Abcam 1:1000	Cat# ab124945
XBP1-S	Biolegend 1:1000	Cat# 647501
BiP	Proteintech 1:2000	Cat# 11587-1-AP
ATF6	CST 1:1000	Cat# 65880T
ATF4	CST 1:1000	Cat# 11815T
PERK	CST 1:1000	Cat# 5683T
Calnexin	Santa Cruz 1:1000	Cat# sc-46669
MMP9	CST 1:1000	Cat# 13667T
Histone H3	CST 1:2000	Cat# 4499T
STUB1	CST 1:1000	Cat# 2080S
PIM3	CST 1:1000	Cat# 4165S
USP21	Abcepta 1:1000	Cat# AP1069a
Flag Ab	CST 1:3000	Cat# 14793
V5 Ab	CST 1:4000	Cat# 13202
Myc Ab	CST 1:1000	Cat# 2272
HA Ab	CST 1:2000	Cat# 3724S
HSP90	Santa Cruz 1:2000	Cat# sc-69703
β-Tubulin	Bioworld Technology 1:5000	Cat# BS1482
GAPDH	CWBio 1:5000	Cat# CW0100M
MLF2 p-S65	Abmart 1:500	Cat# AB79372
Vinculin	Santa Cruz 1:2000	Cat# sc-73614
p-PERK	Invitrogen 1:500	Cat# PA5-40294
ATF6	Proteintech 1:1500	Cat# 24169-1-AP
p-Ser	Abcam 1:500	Cat# ab9332
p-Thr	Abcam 1:1000	Cat# ab218195
Antibodies for IF
MLF2	Novus 1:50	Cat# H00008079-B01P
BiP	Proteintech 1:50	Cat# 11587-1-AP
Calnexin	CST 1:100	Cat# 2679S
Alexa Fluor 488 goat anti-rabbit IgG antibody	Invitrogen	A-11034
Alexa Fluor 594 goat anti-mouse IgG antibody	Invitrogen	A-11037
Reagents
MG-132	Selleck	S2619
Bafilomycin A1 (Baf-A1)	Selleck	S1413
Cycloheximide	Selleck	S7418
Hygromycin	Selleck	S2908
Blasticidin	Selleck	S7419
PIM-447	Selleck	S7985
polyethylenimine linear	YEASEN	40816ES02
Lipofectamine™ RNAiMAX	Invitrogen	13778150
phosphatase inhibitor	Bimake	B15001
protease inhibitor cocktail	Bimake	B14001
Puromycin	MP	219453925
Hoechst 33342	Invitrogen,	H3570
streptavidin-conjugated beads	Cytiva	1751301
biotin	Sangon Biotech	A600078
S-protein beads	Millipore	69704
XenoLight D-Luciferin - K+ Salt Bioluminescent Substrate	PerkinElmer	122799
Kinase Buffer (10X)	CST	9802S
ATP (10 mM)	CST	9804S
V5 Tag Peptide	Beyotime	P9813
RNAprep pure cell kit	TIANGEN	DP430
Thapsigargin	MCE	HY-13433
