# Supplementary material for: PIM3-mediated phosphorylation stabilizes myeloid leukemia factor 2 to promote metastasis in osteosarcoma
Source: J Clin Invest. 2025 Oct 15;135(20):e191040. doi: 10.1172/JCI191040 (PMC12520695; doi:10.1172/JCI191040)
Supplement: Supporting data values [file jci-135-191040-s040.xlsx]

## Sheet: Figure 1
Figure 1E
	shNC(FoldChange)			shMLF2#1(FoldChange)			shMLF2#2(FoldChange)
U2OS/MTX300-migration	1	1	1	0.46	0.54	0.58	0.26	0.31	0.36
U2OS/MTX300-invasion	1	1	1	0.45	0.45	0.43	0.34	0.32	0.3
Figure 1F
	shNC(FoldChange)			shMLF2#1(FoldChange)			shMLF2#2(FoldChange)
143B-migration	1	1	1	0.39	0.45	0.38	0.26	0.31	0.33
143B-invasion	1	1	1	0.53	0.57	0.5	0.57	0.56	0.53
Figure 1G
	Vector(FoldChange)			MLF2(FoldChange)
U2OS/MTX300-migration	1	1	1	1.49	1.64	1.44
143B-migration	1	1	1	2.4	2	2.4
U2OS/MTX300-invasion	1	1	1	1.85	1.44	1.78
143B-invasion	1	1	1	2.4	2.29	2.19
Figure 1H					Figure 1J
	shNC	shMLF2#1	shMLF2#2			Vector	MLF2
1	6.87006	0	0		1	6.30176	6.67093
2	7.14167	0	0		2	6.54758	7.40701
3	6.3278	0	0		3	0	6.21574
4	5.62772	0	0		4	0	6.65824
5	0	0	0		5	0	7.29109
6	0	0	0		6	0	7.04873
Figure 1I					Figure 1K
	shNC	shMLF2#1	shMLF2#2			Vector	MLF2
1	7.02349	5.93017	6.12901		1	5.9967	6.73315
2	5.9651	6.42909	6.03418		2	5.79094	6.75712
3	6.49898	6.30576	6.2785		3	6.27702	6.67819
4	6.51692	0	0		4	0	6.47964
5	5.95903	0	0		5	0	5.94479
6	7.10057	0	0		6	0	6.84082

## Sheet: Figure 2
Figure 2E
	shNC(FoldChange)			shXBP1#1(FoldChange)			shXBP1#2(FoldChange)
U2OS-migration	1	1	1	0.27	0.24	0.22	0.11	0.1	0.08
143B-migration	1	1	1	0.05	0.06	0.06	0.1	0.12	0.15
U2OS-invasion	1	1	1	0.41	0.37	0.31	0.11	0.13	0.12
143B-invasion	1	1	1	0.04	0.06	0.05	0.39	0.35	0.37
Figure 2F
	shNC(FoldChange)			shMLF2#1(FoldChange)			shMLF2#2(FoldChange)
U2OS	1	1	1	0.0402545	0.324545	0.440224	0.0119996	0.371198	0.201685
143B	1	1	1	0.0602877	0.22835	0.248544	0.0729561	0.236624	0.130659
Figure 2G
	Vector(FoldChange)			MLF2(FoldChange)
U2OS	1	1	1	1.93155	2.28798	1.53212
143B	1	1	1	2.75236	2.24685	2.67651
Figure 2K
	shNC+Vector(FoldChange)			shNC+MLF2(FoldChange)			shMMP9+Vector(FoldChange)			shMMP9+MLF2(FoldChange)
U2OS-migration	1	1	1	1.76	1.67	1.85	0.54	0.51	0.59	0.6	0.64	0.67
U2OS-invasion	1	1	1	1.75	1.88	1.9	0.69	0.72	0.67	0.64	0.74	0.69
Figure 2L
	shNC+Vector((FoldChange)			shNC+MLF2((FoldChange)			shMMP9+Vector((FoldChange)			shMMP9+MLF2((FoldChange)
143B-migration	1	1	1	1.48	1.58	1.48	0.32	0.35	0.37	0.32	0.32	0.4
143B-invasion	1	1	1	1.67	1.6	1.64	0.47	0.56	0.49	0.51	0.6	0.53
Figure 2N
	Vector	MLF2	shMMP9	shMMP9+MLF2
1	6.28623	6.21696	5.81204	5.94468
2	5.31112	6.30942	0	0
3	6.04139	7.43104	0	0
4	6.19756	7.02816	0	0
5	5.87186	6.69618	0	0
Figure 2O				Figure 2P					Figure 2Q
Case	Normal(mRNA (log2))	Tumor(mRNA (log2))		Case	Normal(mRNA (log2))	Tumor(mRNA (log2))			Case	Normal(mRNA (log2))	Tumor(mRNA (log2))
1	1.50912	6.10912		1	-4.69755	2.93245			1	-10.5525	-2.04088
2	2.10245	5.65245		2	-2.82088	2.09578			2	-7.96422	3.98245
3	4.73912	6.53245		3	-1.46755	5.09245			3	-1.20088	9.97245
4	1.61578	5.38578		4	-2.99755	1.59578			4	-7.28922	2.98578
5	3.59245	5.38578		5	-1.67755	5.33578			5	-4.35422	9.13578
6	3.22578	4.31245		6	-0.847549	2.77245			6	-2.97422	3.73245
7	3.78578	4.71245		7	-1.74088	3.54245			7	-6.89755	6.70578
8	2.07245	4.58912		8	-2.14755	0.462451			8	-3.80755	-0.264216
9	1.29578	4.67912		9	-4.35422	4.42245			9	-8.09422	4.40912
10	2.72578	4.42245		10	-2.64422	0.715784			10	-1.14755	8.28245
11	2.81912	5.32912		11	-0.930882	5.49245			11	-6.20755	5.45578
12	2.08245	4.72912		12	-2.42755	3.55245			12	-5.18422	4.58245
13	1.82245	6.01912		13	-3.90422	1.86578			13	-5.74422	3.68245
14	1.75245	5.27245		14	-3.14088	2.31578			14	-7.82422	-1.66755
15	2.23912	6.71912		15	-1.33422	2.03578			15	-6.95755	5.68578
16	3.23578	4.68578		16	-0.607549	4.09245			16	1.56578	8.84245
17	4.04245	5.03912		17	-1.41755	0.299118			17	0.182451	1.00245
18	2.06912	5.98578		18	-5.99088	2.55912			18	-3.05755	6.56245
19	2.71578	5.40578		19	-1.33422	4.00578			19	-2.57755	7.58578
20	2.44912	5.13912		20	-3.12422	4.52578			20	-1.59422	8.40578
21	2.72912	5.62245		21	-2.16422	1.61245			21	0.862451	11.6958
22	4.54578	3.59245		22	0.789118	1.32912			22	-1.39088	1.38245
23	4.74245	1.90578		23	2.35245	1.39245			23	0.685784	0.662451
24	4.63245	4.74912		24	1.01245	1.01912			24	-2.30755	0.315784
25	4.00245	1.67578		25	2.04578	-5.27088			25	-0.0208824	-5.77422
26	3.32078	4.14412		26	-3.83422	1.18912			26	-2.77422	5.85912
27	8.14578	3.96245		27	-2.67422	3.64578			27	-0.584216	4.08912
28	3.04578	5.75912		28	-3.06088	2.86578			28	-0.097549	9.12912
29	3.63578	2.24912		29	2.68912	0.559118			29	3.59578	-1.01088
30	2.08578	5.99912		30	-4.11755	2.27578			30	-5.06755	-1.63088
31	2.65578	5.28578		31	-2.86755	1.93578			31	-3.35755	7.31912
32	3.08245	5.33578		32	-4.58088	2.82245			32	-7.45755	6.21912
33	3.79912	6.59245		33	-1.04755	2.94245			33	-6.72088	2.19912
34	2.37578	4.47245		34	-1.37088	2.09245			34	-1.48088	-1.34422
35	3.81245	5.21245		35	-0.420882	3.61912			35	-3.13088	5.54912
Figure 2R				Figure 2S					Figure 2T
Case	MLF2	XBP1-S		Case	XBP1-S	MMP9			Case	MLF2	MMP9
1	6.10912	2.93245		1	2.93245	-2.04088			1	6.10912	-2.04088
2	5.65245	2.09578		2	2.09578	3.98245			2	5.65245	3.98245
3	6.53245	5.09245		3	5.09245	9.97245			3	6.53245	9.97245
4	5.38578	1.59578		4	1.59578	2.98578			4	5.38578	2.98578
5	5.38578	5.33578		5	5.33578	9.13578			5	5.38578	9.13578
6	4.31245	2.77245		6	2.77245	3.73245			6	4.31245	3.73245
7	4.71245	3.54245		7	3.54245	6.70578			7	4.71245	6.70578
8	4.58912	0.462451		8	0.462451	-0.264216			8	4.58912	-0.264216
9	4.67912	4.42245		9	4.42245	4.40912			9	4.67912	4.40912
10	4.42245	0.715784		10	0.715784	8.28245			10	4.42245	8.28245
11	5.32912	5.49245		11	5.49245	5.45578			11	5.32912	5.45578
12	4.72912	3.55245		12	3.55245	4.58245			12	4.72912	4.58245
13	6.01912	1.86578		13	1.86578	3.68245			13	6.01912	3.68245
14	5.27245	2.31578		14	2.31578	-1.66755			14	5.27245	-1.66755
15	6.71912	2.03578		15	2.03578	5.68578			15	6.71912	5.68578
16	4.68578	4.09245		16	4.09245	8.84245			16	4.68578	8.84245
17	5.03912	0.299118		17	0.299118	1.00245			17	5.03912	1.00245
18	5.98578	2.55912		18	2.55912	6.56245			18	5.98578	6.56245
19	5.40578	4.00578		19	4.00578	7.58578			19	5.40578	7.58578
20	5.13912	4.52578		20	4.52578	8.40578			20	5.13912	8.40578
21	5.62245	1.61245		21	1.61245	11.6958			21	5.62245	11.6958
22	3.59245	1.32912		22	1.32912	1.38245			22	3.59245	1.38245
23	1.90578	1.39245		23	1.39245	0.662451			23	1.90578	0.662451
24	4.74912	1.01912		24	1.01912	0.315784			24	4.74912	0.315784
25	1.67578	-5.27088		25	1.18912	5.85912			25	1.67578	-5.77422
26	4.14412	1.18912		26	3.64578	4.08912			26	4.14412	5.85912
27	3.96245	3.64578		27	2.86578	9.12912			27	3.96245	4.08912
28	5.75912	2.86578		28	0.559118	-1.01088			28	5.75912	9.12912
29	2.24912	0.559118		29	2.27578	-1.63088			29	2.24912	-1.01088
30	5.99912	2.27578		30	1.93578	7.31912			30	5.99912	-1.63088
31	5.28578	1.93578		31	2.82245	6.21912			31	5.28578	7.31912
32	5.33578	2.82245		32	2.94245	2.19912			32	5.33578	6.21912
33	6.59245	2.94245		33	2.09245	-1.34422			33	6.59245	2.19912
34	4.47245	2.09245		34	3.61912	5.54912			34	4.47245	-1.34422
35	5.21245	3.61912							35	5.21245	5.54912

## Sheet: Figure 4
Figure 4B
	siNC(FoldChange)			siSTUB1#1(FoldChange)			siSTUB1#2(FoldChange)
U2OS	1	1	1	3.8684	2.63931	2.81329	3.44635	2.19979	2.65155
143B	1	1	1	3.52216	4.15085	3.12605	2.67651	2.68758	2.13024
Figure 4C
	Vector(FoldChange)			STUB1(FoldChange)
U2OS	1	1	1	0.176377	0.373723	0.353443
143B	1	1	1	0.167331	0.081258	0.00701609
Figure 4G
	MLF2-SFB			K119A-SFB
0h	1	1	1	1	1	1
4h	0.79	0.8	0.85	1.01	1	0.9
8h	0.53	0.6	0.65	0.79	0.9	0.85
12h	0.35	0.42	0.3	0.61	0.7	0.65
Figure 4I
	Vector(FoldChange)			MLF2(FoldChange)			K119A(FoldChange)
U2OS-migration	1	1	1	1.49	1.64	1.44	2.26	2.05	1.95
U2OS-invasion	1	1	1	1.85	1.44	1.78	2.26	2.26	2.1
Figure 4J
	shNC+Vector((FoldChange)			shNC+MLF2((FoldChange)			K119A(FoldChange)
143B-migration	1	1	1	2.4	2	2.4	2.9	3.1	3.3
143B-invasion	1	1	1	2.4	2.29	2.19	2.93	3.09	3.31

## Sheet: Figure 5
Figure 5D
	shNC(FoldChange)			shPIM3#1(FoldChange)			shPIM3#2(FoldChange)
U2OS	1	1	1	0.573157	0.745094	0.662157	0.580182	0.733321	0.620241
143B	1	1	1	0.370196	0.708546	0.688944	0.569927	0.694186	0.687315
Figure 5H
	MLF2-SFB			S65A-SFB
0h	1	1	1	1	1	1
4h	0.79	0.85	0.9	0.53	0.6	0.48
8h	0.65	0.7	0.6	0.25	0.1	0.2
12h	0.48	0.5	0.4	0.09	0.01	0.05
Figure 5M
	WT Cell line(FoldChange)			S65A Cell line(FoldChange)
migration	1	1	1	0.56	0.52	0.64
invasion	1	1	1	0.28	0.4	0.38
Figure 5O
	WT Cell line(FoldChange)	S65A Cell line(FoldChange)
1	7.10479	6.25382
2	7.41194	6.81017
3	6.67761	6.05614
4	7.31929	0
5	6.58726	0
6	6.49052	0
Figure 5Q				Figure 5R
Case	Normal	Tumor		Case	PIM3	MLF2
1	0.129769	1.02691		1	1.02691	0.505183
2	0.0972228	0.706306		2	0.706306	1.40453
3	0.136308	2.20507		3	2.20507	1.17006
4	0.0824887	1.40402		4	1.40402	0.587493
5	0.185859	0.822538		5	0.822538	2.06846
6	0.367063	0.00256882		6	0.00256882	0.0355875
7	0.917528	1.05727		7	1.05727	1.91149
8	0.3273	0.490053		8	0.490053	2.14832
9	0.375753	1.6302		9	1.6302	2.06539
10	0.177865	0.323554		10	0.323554	0.901149
11	0.351084	0.801828		11	0.801828	0.686686
12	0.76366	0.459902		12	0.459902	0.83177
13	0.000448153	0.194028		13	0.194028	0.447922
14	0.0556326	1.58878		14	1.58878	2.06775
15	0.605843	1.63153		15	1.63153	2.12628
16	1.55757	0.402234		16	0.402234	0.853537
17	0.415904	1.3198		17	1.3198	2.0415

## Sheet: Figure 6
Figure 6D
	shNC(FoldChange)			shUSP21#1(FoldChange)			shUSP21#2(FoldChange)
U2OS	1	1	1	0.531013	0.494551	0.493976	0.366583	0.464418	0.210995
143B	1	1	1	0.539769	0.394947	0.414965	0.23689	0.485366	0.556076
Figure 6E
	Vector(FoldChange)			USP21(FoldChange)
U2OS	1	1	1	10.5975	11.0772	9.67255
143B	1	1	1	9.73015	8.75693	6.73088
Figure 6G
	shNC			shUSP21
0h	1	1	1	1	1	1
1h	0.79	0.75	0.65	0.5	0.41	0.35
2h	0.41	0.48	0.45	0.16	0.05	0.1
3h	0.3	0.35	0.25	0.03	0.01	0.02
Figure 6J
	Vector			USP21			USP21-C221A
0h	1	1	1	1	1	1	1	1	1
3h	0.98	1	0.9	1.11	1	0.94	1.12	1	0.95
6h	0.69	0.75	0.85	0.98	0.95	0.98	0.93	0.9	0.95
12h	0.24	0.33	0.29	0.71	0.8	0.65	0.24	0.3	0.35

## Sheet: Supplementary Figure 1
Supplementary Figure 1G
	mRNA Fold Change
siNC	1	1	1
MLF2	0.13	0.14	0.14
DNAJB14	0.2	0.2	0.23
Supplementary Figure 1H
	siNC			siMLF2(Fold Change)			siDNAJB14(Fold Change)
migration	1	1	1	0.62	0.58	0.59	0.46	0.52	0.48
invasion	1	1	1	0.53	0.58	0.55	0.62	0.58	0.6

## Sheet: Supplementary Figure 2
Supplementary Figure 2B
	shNC(FoldChange)			shMLF2#1(FoldChange)			shMLF2#2(FoldChange)
U2OS-migration	1	1	1	0.403183	0.425974	0.352185	0.257294	0.27013	0.22365
U2OS-invasion	1	1	1	0.362018	0.306878	0.328358	0.272997	0.261905	0.206468
Supplementary Figure 2D
	Vector(FoldChange)			MLF2(FoldChange)
U2OS-migration	1	1	1	1.55	1.72	1.48
U2OS-invasion	1	1	1	2	1.66	1.84
Supplementary Figure 2E								Supplementary Figure 2H
U2OS/MTX300-MTT	shNC		shMLF2#1		shMLF2#2			U2OS/MTX300-MTT	Vector		MLF2
Days	Mean	SD	Mean	SD	Mean	SD		Days	Mean	SD	Mean	SD
1	0.38	0.02	0.34	0.01	0.34	0.01		1	0.3	0.03	0.3	0.03
2	0.53	0.02	0.44	0.04	0.49	0.04		2	0.45	0.02	0.46	0.02
3	0.68	0.04	0.47	0.05	0.59	0.04		3	0.53	0.02	0.53	0.02
4	0.91	0.03	0.55	0.03	0.68	0.03		4	0.7	0.06	0.69	0.03
5	1.09	0.06	0.57	0.04	0.76	0.04
Supplementary Figure 2F								Supplementary Figure 2I
143B-MTT	shNC		shMLF2#1		shMLF2#2			143B-MTT	Vector		MLF2
Days	Mean	SD	Mean	SD	Mean	SD		Days	Mean	SD	Mean	SD
1	0.2	0.01	0.17	0.01	0.13	0		1	0.17	0.01	0.16	0.01
2	0.36	0.02	0.25	0.02	0.16	0.01		2	0.34	0.03	0.34	0.03
3	0.64	0.03	0.37	0.03	0.2	0.02		3	0.55	0.04	0.57	0.04
4	1.42	0.1	0.69	0.05	0.25	0.02		4	1.05	0.08	0.98	0.07
5	2.41	0.26	1.28	0.13	0.37	0.04
Supplementary Figure 2G								Supplementary Figure 2J
U2OS-MTT	shNC		shMLF2#1		shMLF2#2			U2OS-MTT	Vector		MLF2
Days	Mean	SD	Mean	SD	Mean	SD		Days	Mean	SD	Mean	SD
1	0.22	0.01	0.16	0.01	0.16	0		1	0.16	0.01	0.16	0.01
2	0.36	0.03	0.22	0.01	0.25	0.01		2	0.29	0.01	0.29	0.01
3	0.54	0.05	0.33	0.03	0.39	0.03		3	0.46	0.02	0.45	0.02
4	0.76	0.02	0.43	0.04	0.53	0.03		4	0.61	0.03	0.63	0.04
5	0.94	0.04	0.56	0.04	0.67	0.05		5	0.64	0.04	0.7	0.05
Supplementary Figure 2L
	U2OS/MTX300				143B
	shNC	shMLF2#1	shMLF2#2		shNC	shMLF2#1	shMLF2#2
1	7	0	3		27	4	5
2	12	0	0		16	0	2
3	46	2	4		30	0	1
4	6	0	4		12	1	0
5	22	4	0		6	0	4
6	36	0	0		10	3	6
Supplementary Figure 2N
	U2OS/MTX300			143B
	Vector	MLF2		Vector	MLF2
1	4	40		1	15
2	0	35		0	16
3	4	46		0	8
4	3	44		3	11
5	6	20		3	7
6	13	17		3	6

## Sheet: Supplementary Figure 3
Supplementary Figure 3A					Supplementary Figure 3C
	U2OS/MTX300				143B
	shNC	shMLF2#1	shMLF2#2		shNC	shMLF2#1	shMLF2#2
1	7.66542	7.4555	7.86972		8.39261	8.37503	8.59566
2	7.73912	7.72643	7.92336		8.43177	8.01052	8.68075
3	7.9896	8.2781	7.41285		8.3682	8.09115	8.64153
4	7.58301	7.32578	7.31582		8.32869	8.26044	8.51845
5	7.91176	7.41653	7.80019		8.23843	8.43863	8.65375
6	7.8679	7.41736	7.3133		8.51475	8.32398	8.66797
Supplementary Figure 3D
Day	shNC						shMLF2#1						shMLF2#2
12	29.81	22.47	43.38	25.47	25.5	28.95	17.11	17.64	24.21	28.38	34.12	22.55	24.41	30.81	31.28	30.02	34.28	24.08
14	66.59	77.67	60.55	69.36	66.93	48.56	61.11	59.57	75.54	57.61	59.67	51.25	78.46	68.67	79.42	49.95	63.25	44.89
18	123.84	141.35	121.96	104.92	135.91	169.85	155.32	118.92	145.48	144.26	121.67	121.49	117.3	188.43	200.55	148.18	187.76	234.54
21	228.58	247.5	175.79	268.08	170.66	276.86	195.94	205.35	260.31	195.77	266.01	245.03	346.89	209.37	246.62	396.67	266.67	444.01
25	645.48	514.07	493.17	567.74	481.66	360.11	337.63	461.3	405.42	330.99	478.81	362.84	707.34	272.48	661.93	505.8	685.98	499.22
28	1088.19	666.22	573.56	727.09	699.79	671.87	575.34	724.89	635.44	439.44	517.02	551.59	741.84	966.7	921.72	1047.61	939.99	581.68
35	1358.17	943.52	1140.49	1781.92	1138.99	1076.45	1315.09	1294.18	1121.37	721.03	1004.13	1180.47	1109.46	1390.42	1342.44	1546.59	1517.4	1488.91
Supplementary Figure 3E				Supplementary Figure 3G
	U2OS/MTX300			143B
	Vector	MLF2		Vector	MLF2
1	7.12154	7.14143		8.36149	8.28007
2	6.97916	8.15448		8.61212	8.6198
3	7.37382	7.54555		8.65617	8.56179
4	7.98922	7.76365		8.62601	8.37287
5	7.67504	7.69975		8.38233	8.49454
6	8.46793	7.96684		8.61021	8.3725
Supplementary Figure 3H
Day	Vector						MLF2
12	51.13	51.36	60.73	53.89	70.33	51.14	42.19	46.66	41.35	81.55	48.95	46.58
14	88.72	80.48	64.87	109.74	85.48	69.36	91.78	82.26	83.65	78.13	100.26	88.93
18	158.54	229.96	163.72	201.14	198.95	205.34	167.71	163.3	160.91	157.6	173.8	261.47
21	330.96	361.49	329.51	529.08	441.09	419.96	341.3	358.14	295.19	338.33	326.73	682.42
25	504.54	793.97	523.16	721.25	651.67	768.14	493.58	540.81	500.47	479.12	823.04	599.89
28	1243.39	1153.9	798.11	1012.32	876.39	666.15	1001.27	825	999.79	927.86	810.54	825.92

## Sheet: Supplementary Figure 4
Supplementary Figure 4B
Case	Normal	Tumor
1	0.22	0.78
2	0.09	0.25
3	0	0.22
4	0	0
5	0.01	0.44
6	0.01	0.71
7	0.01	0.58
8	0	0.5
9	0.21	0.01
10	0	0.39
11	0	0.58
12	0.43	0.78
13	0.01	0.43
14	0.01	0.01
15	0	0
16	0.05	0.31

## Sheet: Supplementary Figure 5
Supplementary Figure 5A
NAME			NES
HALLMARK_SPERMATOGENESIS			1.57596
HALLMARK_ANGIOGENESIS			1.30479
HALLMARK_APICAL_SURFACE			1.30471
HALLMARK_PANCREAS_BETA_CELLS			1.27695
HALLMARK_UV_RESPONSE_DN			1.21355
HALLMARK_PROTEIN_SECRETION			1.20288
HALLMARK_ANDROGEN_RESPONSE			1.16631
HALLMARK_PI3K_AKT_MTOR_SIGNALING			1.16469
HALLMARK_E2F_TARGETS			1.1628
HALLMARK_COAGULATION			1.12322
HALLMARK_FATTY_ACID_METABOLISM			1.09651
HALLMARK_MITOTIC_SPINDLE			1.08668
HALLMARK_KRAS_SIGNALING_UP			1.06557
HALLMARK_MTORC1_SIGNALING			1.04767
HALLMARK_UNFOLDED_PROTEIN_RESPONSE			1.01988
HALLMARK_ADIPOGENESIS			1.00952
HALLMARK_BILE_ACID_METABOLISM			1.00686
HALLMARK_ESTROGEN_RESPONSE_LATE			0.993469
HALLMARK_G2M_CHECKPOINT			0.992194
HALLMARK_CHOLESTEROL_HOMEOSTASIS			0.971644
Supplementary Figure 5C
	Vector			MLF2
MLF2	0	0	0	3.42358	3.42358	3.42358
CHOP	0	0	0	-0.0439433	-0.0144996	-0.0588937
ATF4	0	0	0	0.773996	0.782409	0.748461
ATF6	0	0	0	0.111031	0.163499	0.111031
GRP78	0	0	0	0.176323	0.214125	0.189034
XBP1-T	0	0	0	0.321928	0.400538	0.367371
XBP1-S	0	0	0	1.02148	1.07724	1

[truncated: 4 more sheets: Supplementary Figure 6, Supplementary Figure 9, Supplementary Figure 10, Supplementary Figure 11]
